# Supplementary material for: Identifying reaction modules in metabolic pathways: bioinformatic deduction and experimental validation of a new putative route in purine catabolism
Source: BMC Syst Biol. 2013 Oct 5;7:99. doi: 10.1186/1752-0509-7-99 (PMC4016543; doi:10.1186/1752-0509-7-99)
Supplement: Additional file 1 — This is the complete MSA of DHases in FASTA format. [file 1752-0509-7-99-S1.fasta]

>A8Q682
LRTELF-GK-----TLTNPIGLAAG-FDKQGEAIDGLFDLGFGLVEIGSITPEPQPGNPTPRMFRLPLDAAV-INRMGFNSEGHEAVRERL-----HA--
-R----LHKWVQRVLSAGELVSSVEPTALAEAQVFANYPVI-NTS-LLDDA-HVPRSLKQDRLL-----SINLGKNKSS-REDSV---VDYVKGVQAL--
-GAY-ADMLVINVSSPNT---PGLRRLQRR-SVLEGVLRD-VVTAR--DDVAK------QRIDSLPL-VVKVAPDLSDAELEDVADAA--RASKIDGIIV
SNTT-VSRP--AGLLS--------TQHVH------EAGGLSGPPVKPLALHALQVIYKRS---EGKIPLIGCGGIMTAEDALEFARAGA-SAVQLYTALA
YRGPGLPRRIKDDL
>E3L2C6
LSFELW-GK-----KFNNPIGMAAG-FDKDGDALDGLFDIGFGYVEIGSITPEPQPGNPKPRMFRIPSTEAI-VNRYGFNSEGHLAVLSKL-----RH--
-R----LLSYLSRYDNMNPADSLVLPTSSASLE-------TETGSLIADEI-ELPRSLRVGQVL-----AINLGKNKNSP-AESV---EDFRLGVERF--
-GSL-ADVLVVNVSSPNT---PGLRGLQSK-DAFDRLLSD-VVRAR--DQLPSTTNS----KPNRPAVLVKIAPDLSVQELVDIGTVA--KQAKVDGIII
SNTT-TSRP--AGSGT--------EPGIK------ETGGLSGPPLKPLALKALSIVYAAT---EGAIPLVGCGGIKAAEDVLEYGRAGA-SFVQLYSALT
YQGIGLPRTLKDRL
>B8M8U1
LATQVF-GY-----TLSNPIGISGG-LDKHAEIPDPLFALGAAVVEVGGTTPLPQDGNPKPRVFRIVSQSGM-INRYGLNSKGADHMAKVL-----KQ--
-R----VREFAYA----------------NGYG---YSDAGEERVL--NGEAGPPGSLNEGKLL-----AVQVAKNKVTPESDVT---RDYVYCVDRV--
-APY-ADIVVVNVSSPNT---PGLRGLQAA-GPLTEILKGVVGAA---KRI---------DRKTKPFVMVKVSPDEDEEQVDGICHAV--RESGVDGVIV
GNTT-NRRP--EPLPLSKE-----EQTMT------ETGGYSGPQLFERTVALVSRYKLSD--AGSQKTIFASGGITNGKQAQAVLDAGA-SVAMMYTAIT
FGGIGTVTRVKNEL
>F0UDX1
LVTEVF-GY-----TLCNPIGISGG-LDKDADIPSALFELGPAIVEVGGTTPRPQEGNLRSRVFRIVSQNAL-INRYGLNSKGADHMAAVL-----KQ--
-R----VREFAYS----------------HGFG---SSEFGEQRVL--DGGAGPPGSLIEGKLL-----AVQIAKNKDTPETDIK---KDYVYCVDLL--
-GKY-ADILVVNVSSPNT---PGLRTLQES-GPLTTLLTGVVNAA---KHT---------SRKTKPYVMVKVSPDEDDEQISGICEAV--RASGVDGVIV
GNTT-KTRP--KALPRARE-----EETLK------ETGGFSGPHLFNKTVSLVTRYRAQL--DKVPKVIFASGGITNGEQAAKALKAGA-DLAMLYTGLV
YGGSGTITRIKAEM
>C1H6R7
LVTKVF-GY-----TLCNPIGISGG-LDKDAEIPSALFELGPAIVEVGGTTPLPQEGNPRSRVFRIVSQDAM-INRYGLNSKGADHMASVL-----KQ--
-R----VRDFAYA----------------HGFG---SSESAEERVL--NGEAGPAGSLTDGKLL-----AVQVAKNKVTPETDIK---KDYVYCVNRL--
-GKY-ADIIVVNVSSPNT---PGLRTLQES-GPLTSLLKGVVEAA---KQT---------DRNNKPYVMVKVSPDEDDEQISGICDAV--WASGVDGVIV
GNTT-KTRP--EPLPKTRE-----QETLG------ETGGFSGPHLFDKTVSLVSRYRKLL--KKVPKVIFASGGITNGEQAAKALDAGA-NVAMLYTGLV
YGGSGTITRMKEEM
>A2QCB1
LLTEVF-GY-----TLSNPIGISGG-LDKHADIPDPLFELGPAIVEVGGTTPLPQDGNPRPRVFRLPSQKAM-INRYGLNSKGADHMAAVL-----EQ--
-R----VRDYAYA----------------HGFG---EHELAEQRVL--NGEAGPPGSLREGKLL-----AVQVAKNKLTPDNDIK---RDYVYCVDRL--
-AKY-ADILVVNVSSPNT---PGLRDLQAT-APLTAILKAVVGAA---KSI---------DRKTKPFVMVKVSPDEDDEQVSGICDAV--WGSGVDGVIV
GNTT-NRRP--EPLPKSKE-----QDVLK------ETGGYSGPQLFDRTVALVARYRSLL--DAARKVIFASGGVTNGAQARKVLDAGA-SVAMMYTAIT
YGGLGTVTRVKEEM
>Q4X169
LATEVF-GY-----TLNNPIGISGG-LDKHAEIPDPLFAIGPAIVEVGGTTPLPQEGNPRPRVFRLPSQKAM-INRYGLNSLGADHMAAIL-----ER--
-R----VRDFAYA----------------NGFG---LHDEAEQRVL--DGEAGPPGSLQPGRLL-----AVQIAKNKATPDSDIK---RDYVYCVDRL--
-AKY-ADILVVNVSSPNT---PGLRDLQAT-APLTAILKAVVSAA---KGV---------DRKTKPYVMVKVSPDEDDEQVSGICDAV--WHSGVDGVIV
GNTT-NRRP--APLPHPKE-----QSTLK------ETGGYSGPQLFDRTAALVARYRALL--DAARKVIFASGGITNGKQAQAVLDAGA-SVAMMYTAVT
YGGIGTVTRVKQEL
>E4UQG6
LMTKVF-GY-----TLCNPIGISGG-LDKDAEIPSQLFELGPAIVEVGGTTPLPQPGNPRPRVFRIPSQNAL-INRYGLNSKGADNMALLL-----RQ--
-R----VRDFAYS----------------AGFG---LGDAAEQRVL--DGEAGPPGSLTEGKLL-----AVQVAKNKTTPDGDIK---RDYVYCVDRL--
-AKY-ADILVVNVSSPNT---PGLRDLQRV-EPLTKILTGVVQAA---KRA---------DRQTKPYVMVKVSPDENEEQVNGICDAV--TKAGVDGIIV
GNTT-NRRP--EALPKGAE-----QNTLL------QTGGFSGPQLIDGTVALVAKYRAEL--DQPRKVIFASGGITNGVQALAAINAGA-DVAMLYTGLV
YGGSGTITRMKEEM
>E9DCM5
LVTEVF-GY-----SLCNPIGISGG-LDKDAEIPCPLFNLRSCPSRWADVRHYHKKETLKSRVFRIPSQNAL-INRYGLNSKGADHMASVL-----DK--
-R----VREFAYA----------------NGYG---SSEAGEQRVL--DGEAGPPGSLTHGKLL-----AVQIAKNKTTPDNDIK---RDYVYCVDRL--
-AKY-ADILVVNVSSPNT---PGLRDLQRV-EPLTKLLQGVVEAA---HKT---------NRRTKPYVMVKVSPDEDEEQVNGICDAV--WASGVDGVIV
GNTT-NRRP--DPLPKGQE-----QTTLQ------ETGGFSGPHLFNRTVALVSRYRNIL--DRPVKVLFASGGITNGKQAQAVLDAGA-SVAMLYTGLV
YGGSGTITRMKQEM
>A7F8U3
LSVEVW-EH-----KLQNPIGTSAG-LDKLAEIPDALFAMGPAIVEVGGCTPLAQDGNPKPRVFRIPSQNAL-INRYGLNSKGADDMAMRL-----RE--
-R----VRLYAYQ----------------NGLG---VGEDAEKMVL--NGEAGPPGSLLDGKLL-----AVQVAKNKDTNGDDVK---RDYVYCVERL--
-APY-ADILVVNVSSPNT---PGLRTLQKV-EPLSRILEGVVGAA---KSV---------DRKTKPRVMVKVSPDEDDEQLEGIVEAI--WRSGVDGVIV
GNTT-NRRP--DDIKISAR-----ERRVL------EQGGFSGPPMFSRTLSLVKRYRALL--DNNQKVIFATGGITNGKQALEILNAGA-NVAQVYTALV
YGGVGTITRIKTEI
>Q2UEP2
LATEVF-GY-----TLTNPIGISAG-LDKHAEIPDPLFELGPGIVEVGGTTPLPQEGNPRPRVFRVVSQKAM-INRYGLNSKGADHMAAVL-----QQ--
-R----VRDYAYA----------------HGFG---LHDLAEERVL--NGEAGPPGSLRPGRLL-----AVQVAKNKVTPDADIK---RDYVYCVDRV--
-AKY-ADILVVNVSSPNT---PGLRDLQAT-APLTAILKAVVGAA---KSV---------DRKTKPYVMVKVSPDEDDEQVSGICAAV--QGSGVDGVIV
GNTT-NRRP--EPLPKPKE-----QTTLK------ETGGYSGPQLFDRTVALVARYRALL--DQPRKVIFASGGITNGKQAQAVLDAGA-SVAMMYTGIV
YGGSGTVTRVKQEM
>E3S6P2
LAVEVF-GH-----TLNNPIGTSAG-IDKGAEIPTPLFELGAGVVEVGAVTLLPQEGNPKPRVFRLPSQNAL-INRYGFNSEGAELVASRL-----RQ--
-R----VREFAYR----------------VGLG---LDEDAERRVL--DGEAGPPGSLLKGRLM-----AVQVAKNKTTSENDIV---RDYATAVGYV--
-GKY-ADILVVNVSSPNT---PGLRTLQNV-EPLTRLLSG-VVGAV--KKI---------DRKTKPAIMVKVSPDEDSEQIAGICEAV--WDSGVDGVIV
GNTT-KKRP--DPLPKGSE-----AKLLL------EQGGYSGPQMFERTLALVSKYRKAL--DAPRKVIFATGGITNGRQAREILDAGA-SVAQVYTAMI
YGGAGTISRIKQEM
>C5JXI9
LVTEVF-GY-----TLSNPIGISGG-LDKDAEIPSALFELGPAIVEVGGTTPLPQEGNPRSRVFRIVSQNAL-INRYGLNSKGADHMAAVL-----KQ--
-R----VREFAYA----------------HGFG---WGESAEQRVL--NGEASPAGSLIEGKLL-----AVQIAKNKNTPEADIK---KDYVYCVDQL--
-GKY-ADILVVNVSSPNT---PGLRTLQES-GPLTALLKGVVHAA---KRT---------SRTTKPYVMVKVSPDEDDEQISGICDAV--WASGVDGIIV
GNTT-NTRP--AAIPTARE-----EETLK------ETGGFSGPHLFNKTVSLVARYRALL--DKAPKVIFASGGITNGEQAAKALKAGA-NVAMLYTGLV
YGGSGTITRMKEEM
>Q12610
LATEVF-GY-----TLSNPIGISGG-LDKHAEIPDPLFAIGPAIVEVGGTTPLPQDGNPRPRVFRLPSQRAM-INRYGLNSKGADHMAAIL-----EQ--
-R----VRDFAYA----------------NGFG---AYDAAKQRVL--DGEAGPPGSLQPGKLL-----AVQVAKNKATPDGDIK---RDYVYCVDRV--
-AKY-ADILVVNVSSPNT---PGLRDLQAT-APLTAILSAVVGAA---KSV---------NRKTKPYVMVKVSPDEDDEQVSGICDAV--RASGVDGVIV
GNTT-NRRP--DPIPQAKE-----QATLK------ETGGYSGPQLFDRTVALVARYRSML--DAPRKVIFASGGITNGKQAHAVLDTGA-SVAMMYTGVV
YGGVGTVTRVKQEL
>C4JES7
LVTEVF-GY-----TLCNPIGISGG-LDKDAEIPDPLFDLGPAIVEVGGCTPLPQEGNPRTRVFRIPSQNAL-INRYGLNSKGADHMAYVL-----RK--
-R----VREFAYA----------------NGYG---SSEDAEQRVL--DGAAGPPGSLAEGKLL-----AVQIAKNKTTPDNDIK---RDYVYCVDRL--
-AKY-ADILVVNVSSPNT---PGLRDLQRV-EPLTKLLKGVVEAA---QKT---------DRHTKPYVMVKVSPDEDEEQVNGICDAV--WASGVDGVIV
GNTT-NRRP--DPLPKGRE-----RTTLK------ETGGFSGPQLFDRTVSLVSRYRNIL--DRPAKVLFASGGITNGKEARAALDAGA-SVAMLYTGMV
YGGSGTITRMKEEM
>B6HSH6
LATEVF-GY-----TLSNPIGISAG-LDKHADVPDALFDIGPAIVEVGGTTPLPQEGNPKPRVFRLPSQHAM-INRYGLNSKGADHMAKVL-----KQ--
-R----VADFAYA----------------AGFG---MHEESEQRVL--DGEANPPGSLVPGKLL-----AVQVAKNKLTPDGDIK---RDYVYCVDRV--
-ARY-ADILVVNVSSPNT---PGLRDLQAA-APLTAILTAVVASA---KNV---------ERKTKPYVMVKVSPDEDNEQISGICEAV--WNSGVDGVIV
GNTT-NRRP--NPVPKEEE-----QKTLK------ETGGYSGPQLFDRSVALVARYRALL--DQPRKVIFASGGITTGKEAREALKAGA-SVAMMYTGVV
YGGVGTVTRVKQEL
>A1C6E6
LATEVF-GY-----TINNPVGVSAG-LDKNAEIPDPLFAIGAAVVEVGGTTPLPQEGNPRPRVFRLVSQKAM-INRYGLNSKGADHMAAVL-----EK--
-R----VRDFAYA----------------YGFG---MHDEGEQRVL--DGEAGPPGSLQPGRLL-----AVQVAKNKVTPDSDIK---RDYVYCVDRL--
-AKY-ADILVVNVSSPNT---PGLRDLQAT-APLTAILKAVVGAA---QSA---------ERKTKPFVMVKVSPDEDDEQISGICDAV--WNSGVDGVIV
GNTT-NRRP--Q--AQPKE-----QSTLK------ETGGYSGPLMFNQTAALVARYRALL--DAPRKVIFASGGITNGRDAQAVLDAGA-SVAMMYTGIV
FGGVGTVTRVKQEL
>A4QQF0
LGVTVF-GR-----RLANPVGISAG-LDKDAQIPDALFAVGPAVVEVGGITPHPQKGNPQPRVFRVPTLEGM-VNRYGLNSAGADAVARTL-----RA--
-R----LRSFAREN------------------------GLTEADVL--EGRAGPVGSLAPGRLL-----CVQVAKAKETDEADIA---RDYTRCVERL--
-APY-ADVLVVNVSSPNT---PGLRDLQRS-GPLASILSAVVGEAK--AAA---------ARADPPRVMVKVSPDEDDAQVEGVVEAV--WGSGVDGVIV
GNTT-KRRP--PRIVLSGK-----EENLH------ETGGFSGPALFDRTMSLVAKYRKAD--RDEQKVIFATGGITNGEQALAVLNAGA-SVAMVYTGMV
YGGAGTVTRIKGEM
>P32747
LAVEVW-GK-----KFCNPIGLAAG-FDKQADAISGLLNFGFSYLEIGSVTPKPQPGNPKPRYFRLKPDLSV-INRYGFNSIGHDAILAKI-----QK--
-R----VRKYIAKTSPQLLKQFDANPASCTD-P------A----------VLGVPRSLIPNKFL-----GINLGKNKN---GNEI---EDYVEGVRTF--
-GNF-ADILVINVSSPNT---PGLRNLQKK-SALSTLLTAVVSERN------------KLNSPHPPV-LVKIAPDLNEEELTDIADVL--KKCKIDGVIV
GNTT-VQRP--KTLKS--------TSHVE------ETGGLSGPPLKPIALNTLRTLRKHL---SSDIPIIGCGGISSGKDAIEYARAGA-TMVQVYTALG
YDGPVIAHKIKQEI
>B6JXQ5
LALECW-GR-----KFSNPVGLAAG-YDKQGEAISSLFDYGYAYVEVGSVTPEPQPGNERPRFWRLKEDRAV-VNHYGCNSHGHDVVLGRL-----KK--
-R----IHNFLARRSSDLRKFD------KD--PESYVDPA----------VLGVPRSLYPRKQL-----AINVGKNKN---GDET---EDFLKGVRKF--
-GNF-ADILVVNVSCPNI---SGVCNLQSK-DTLVPLLNK-VVAER--NKLV---------SPQPPI-VVKIGPDLTEAEISDIAHAL--VETKVDGVIV
CNST-GTRP--KTLT--PN-----K-NLE------NVGGISGPVMKPFSLRVLRLLRKDL---PKEFPIIGCGGITSGKDAVEFARAGA-TMIQIYTAMT
YEGPAAIRKIKDEI
>E6R1Q1
LQAELF-GM-----ALKNPVGIAAG-FDKDAEAIDGLFDLGFGYVEVGSVTPEPQPGNPKPRFFRLEEDDAC-INRYGFNSLGHGHALARL-----RL--
-R----LAKFAQDHPSL----------FPSPLPATILPP------------AGLPRSLRPGQLL-----AVNLGKNKAS-DADSN---DDYIRGVRTL--
-GPY-ADVVVINVSSPNT---PGLRALQGK-QQLERLLND-VVEER--NRIA-------QGTGLPKI-AVKVASDLSEDELADVASAV--RSSGVEGVIV
SNTT-IRRK---ELNLV-------SNNQD------QVGGLSGKPLFPYALNALKTLRPLL---PPTIPIIGCGGISSGSDALTMANAGA-SIVQIYTSFG
FRGVGTPRLIKDEI
>E9F418
LCTSVF-DT-----QLSNPIGISAG-LDKDGEIPDALFALGAGVVEIGGITPLPQAGNPKPRVFRIPATDGM-VNRYGLNSRGADDVARRL-----RD--
-R----LRRFARSL------------------------GLSEQEVL--DGAAVPPGSLQSGRLL-----AVQIAKNKETDERDEA---DDHVYCVRRL--
-ARY-ADVVVVNVSSPNT---PGLRDLQAT-EPLTRLLSAVVDEAA---KT---------SRKSRPKVMVKVSPDEDDTQMEGIVEAV--RRSGVDGIIV
GNTT-KRRP--EGIKLKNK-----EKALM------ETGGYSGPAMFDRTLDLVGRYRKML--DAQQKILFATGGITNGEQALKVLNAGA-SVAMVYTGMV
YGGAGTVTRIKSEM
>D1ZM19
LSVNVF-GK-----QLLNPIGISAG-LDKDAEIPDPLFALGAGVVEVGGCTPFPQEGNPKPRVFRIPTVDGL-INRYGLNSRGADAMATRL-----RE--
-R----LRKFARSV------------------------GLSENQVL--NEEGIPPGSLHPGRLL-----CVQIAKNKKTDEKDVI---RDYVYCVDKL--
-APY-ADVLVVNVSSPNT---PGLRDLQAT-EPLTKLLSAVVDAAQ---AT---------KRKNKPRVMVKVSPDEDDTQMEGVVEAV--WNSGVDGVIV
GNTT-KRRP--QGVKLIGD-----EEVLH------EEGGFSGPALFDRTVSLVGRYRKML--DAAQKVLFATGGITNGEQALKVLNAGA-SVAMVYTGMV
YGGSGTITRIKTEM
>E3QZA4
LATEVY-GM-----QLSNPIGISAG-LDKHADIPDALFALGAGIVEVGGCTPRPQDGNPRPRVFRVPTLDGM-INRYGLNSRGADSMAITL-----RE--
-R----VRKFARGV------------------------GATEQEVL--DGEAVPAGSLLPGRLL-----AVQIAKNKETDQKDVA---KDYVYCVQRL--
-ARY-ADILVVNVSSPNT---PGLRDLQAT-EPLTRLLTAVVDEAA---KV---------DRKVRPKVMVKVSPDEEDAQVEGIVQAV--CNSGVDGVIV
GNTT-NRRP--PGVKLTAQ-----EKALQ------ETGGYSGPAMYNRTLELVKRYRKKL--DTQRKVIFATGGITNGEQALNILNAGA-SVAMVYTGLT
YGGPGTITRIKKEI
>C9S736
LSVEVF-GT-----KLANPIGISAG-LDKHAEIPDALFALGPGIVEVGGCTPFPQDGNPKPRVFRVPILDGM-INRYGLNSHGADAMARRL-----RE--
-R----LRTRARDL------------------------GLTERDLL--DGVTGPPGSLEEGRLL-----AVQIAKNKATDERDVA---ADYVFCVRAL--
-APY-ADIIVVNVSSPNT---PGLRDLQAV-EPLTRVLSAVVDEAS---RT---------DRRIKPKVMVKVSPDEEDTQMEGIVQAV--CESGVDGVIV
GNTT-KRRP--EGVALSAR-----ERNLL------EDGGYSGPAMYGRTLSLVKRYRQLL--GSQQKVIFATGGVTNGKQALEMLNAGA-SVAMVYTGLT
YGGSGTITRIKKEL
>F0X877
LATTVF-EE-----ALNNPIGISAG-LDKNADIPDALFALGAAVVEVGGCTPRPQAGNSRPRAFRVPAIEGF-VNRYGLNSIGADALASRL-----RA--
-R----VRQFCRDH------------------------HLTEADVL--SGAAVPPGSLSPGRLL-----LVQIAKNKDTDERDVA---EDYTYCVRRL--
-APY-ADVIVVNVSSPNT---PGLRDLQAV-EPLTRILGAVVDETR---KS---------ARTIPTRVMVKVSPDEDDSQIDGICEAV--WASGVDGIIV
GNTT-KRRT--GLIRIVDQ-----QRALA------ETGGFSGPAMYGRTLALVKRYRQRL--DEQRKALFASGGVTTGNDALNLLNAGA-SVAMVYTGLV
YGGAGTITRVKQEL
>C7Z6N4
LSVSVF-GT-----DVQNPIGISAG-LDKDAEIPDALFDLGAGIVEVGGCTPLPQEGNPKPRVFRVPKLDGM-VNRYGLNSRGADDMAIRL-----RD--
-R----LRRYARSI------------------------GVTEKEVL--NGEANPPGSLREGRLL-----AVQIAKNKETDERDEA---DDYVYCVRRL--
-ARY-ADVLVVNVSSPNT---PGLRELQAT-EPLTRLLTAVVEEAA---KT---------DRKQRPKVMVKVSPDEDESQMEGIVQAV--QLSGVDGVIV
GNTT-KRRP--EGVKLTAK-----ETALM------ETGGYSGPAMYSRTLDLVGKMQSFK---GAQKVIFATGGITNGEQAQKILNAGA-SVAMIYTGMT
YGGAGTVTRIKKEL
>D5GAZ7
LGVEVF-GH-----NLKTPLAISAG-LDKHAECIDPLFNLSPAILEIGCITPLPQEGNPKPRMFRLPTSSSI-INRYGFNSVGADTVSVRL-----RD--
-R----VRRYALK------------------------HGLTEREVL--DST-EIPASLWPNRLL-----AVQIGKNKSTVETDVK---RDYITCVEKL--
-GRY-ADILVVNVSSPNT---PGLRSLQKR-ESLQELLAVVVLAAQ------------KADRKVKPKVVVKISPDSDGEDIKGISAAV--KFAGVAGVIV
ANTT-VKRP--LSVLASEE-----EKRHK------EIGGLSGPVLLRNMLKLVERYSKEL---GDNAVVFASGGITSGKDVLEARKRGA-KIVMGYTGMV
YDGVGFFGRIAGEM
>Q6V3W9
LHVNVF-GT-----KMTNPIGCAAG-LDKDAEAIDGIMQGGFGYMEIGSVTPLPQPGNPKPRFFRLPQDDAV-INRYGFNSSGHDAVYSNL-----SK--
-R---------------------VTSFLKSYFA---KDNEIDKLSLYKNKL------------L-----AINLGKNKT---GDEV---KDYLKGVEKF--
-QSH-ADVLVINVSSPNT---PGLRDLQNE-SKLTDLLSQ-IVQKR--NSLIQNGNVLGAKTHKPPV-LVKIAPDLTEPELESIAVAA--KKSKVDGIIV
SNTT-IQRP---DSLVTRD-----EALKS------QTGGLSGKPLKPFALKALKTVYKYT--KDSELVLVGCGGISSGQDAIEFAKAGA-TFVQLYTSYA
YKGPGLIAHIKDEV
>Q6CTX8
LNVNIF-GK-----KLTNPIGCAAG-LDKNGDAIDGILSGGFGYIEIGSVTPLPQPGNPRPRFFRLPLDDAV-INRYGFNSSGHDTVVNTL-----QS--
-R------------------------ITSFINSYMFKDNSVENLSLYKDKL------------L-----GVNLGKNKT---GDEV---QDYLKGVESF--
-QKY-ADVLVINVSSPNT---PGLRSLQKE-SILTDLLTQ-VVAKR--DSLVTSGNALGAKTHKPPV-LVKVAPDLVEEEIKSIAEAA--KKSKVDGIII
SNTT-IQRP---TTLITED-----SDLVS------QAGGLSGKPLKPLALKALKTMAKYT--KGSGLVLVGCGGISSGADAIEFAKAGA-SMVELYTAYA
YKGPGLIAKIKDET
>C4YD68
LGVQVF-GH-----KLKNPIGLAAG-LDKDGEAIESLFNCGFSYVEIGSITPEPQPGNPQPRFFRLPKDDAV-INRYGFNSSGHFNVLATL-----KL--
-R-----------FNKLLNKFGTSHSSEQHPFSNAFQQGKL----------------------L-----GINLGKNK---FGDEV---NDYVKGVERL--
-GPY-ADVLVINVSSPNT---PGLRDLQSE-AKLTNLLTT-VVKER--NVL--GKNLLG---NKPPV-LVKVAPDLTEPEIESIANSA--KEAKVDGIII
SNTT-IQRP--VDRLLTTD-----KQLIN------QAGGLSGKPLKPLSLKALRTLRKYT--KDSDLVLIGCGGISNGKDALEFGKAGA-TFIELYTAFA
YKGPGLVGKIRDEL
>Q75CE1
LKVEVF-GK-----TMSNPIGCAAG-LDKDGEAIDGIAQSGFGYVEIGTVTPLAQPGNPKPRFFRLPMDEAV-INRYGFNSSGHKKVYDNV-----LS--
-R-------------------------VRQFLGAYFRDDTVNSLALYKDKL------------L-----GINLGKNKN---GDEV---EDYLRGVEKF--
-QSL-ADVLVINVSSPNT---PGLRDLQQE-GRLTELLSM-IVAKR--NSLINEGNVLGASTHKPPV-LVKIAPDLTEPELQSIAEAA--KKSSIDGIIV
SNTT-IQRP--DSLYTVD------EELKN------QAGGLSGKPVKPFALKALRTIHQYT--KDTNLVLVGCGGISSGQDAIEFAKAGA-HFVQLYTAYA
YRGPGLIARIKDEV
>A3LPT0
LGVNVF-GT-----RLRTPIGLAAG-LDKDGEAIEALFNSGFSYVEIGSITPLPQPGNPQPRFFRLPRDDAV-INRYGFNSTGHFNVLANL-----KI--
-R-----------FNKLLNSFETSHSAEISPPSNAFRDGKL----------------------L-----GINLGKNK---TGDEV---EDYVKGVNRL--
-GPY-ADVLVVNVSSPNT---PGLRDLQNE-KKLTHLLTS-VVKER--NVL--GTNLLG---KKPPV-LVKVAPDLTEPEIESIANSA--KDAKVDGIII
SNTT-IQRP--AESMLTTD-----KELIN------QTGGLSGKPLKPFSLKALRILRKYT--KDSDLVLIGCGGISSGKDALEFGKAGA-TFIQFYTSFA
YKGPGLPAKIRDEL
>C5MBE4
LGVKVF-GH-----NLKNPIGLAAG-LDKDAEAVEALFNSGFSYVEIGSVTPEPQPGNPQPRFFRLPKDEAV-INRYGFNSSGHFNVLATL-----KL--
-R-----------FNKLLGKFQRNHAGGELPESNAFQKGKM----------------------L-----GINLGKNK---FGDEV---SDFVKGVERL--
-GPY-ADVLVINVSSPNT---PGLRDLQSE-AKLTNLLST-VVKER--DIL--GKNLLG---EKPPV-LVKVAPDLTEPEIESIANSA--KEAKVDGIII
SNTT-IQRP--VDKLLTTD-----QKLIN------ETGGLSGKPLKPFALKALRTLRKYT--KDSNLVLIGCGGISTGKDALEFGKAGA-TFIELYTAFA
YKGPGLVAKIRDEL
>A7TRX4
LHVNVF-GK-----TLTNPLGCAAG-LDKNAVAIDGIMPAGFSYLEVGTVTPLPQPGNPRQRMFRLPDDDAV-INRFGFNSEGHEAVAKNL-----TK--
-R-------------------------IKSHLNSYFNDKHFETLSLYKNKM------------L-----AVNIGKNKT---GDEV---QDYIKGVEKF--
-QSL-ADVLVINVSSPNT---PGLRDLQEE-SKLTNLLTQ-VVAKR--DSLVNRGDALGEKTHRPPI-LVKIAPDLTEPEFQSIVESA--KASKIDGIIV
SNTT-IQRP---DSLKTKD-----KTLVN------QTGGLSGRPLKPFALRALKTVAKYS--KDSDLVLVGCGGIYTGKDAIEFAKAGA-TFVQIYTSYG
YSGPTIVARIKDEI
>C5DBT0
LKVNVF-GT-----ILTNPVGCAAG-LDKDGEAIDGILQSGFSYHEIGSITPLPQPGNPRSRFFRLPQDEAV-INRYGFNSTGKDSVQGTL-----VE--
-R-------------------------ASKYVKSYFKDADVGKMSLYKNKL------------L-----AINLGKNKN---GDEV---QDYLKGVETF--
-QSL-ADVLVINVSSPNT---PGLRDLQNE-SKLADLLQK-VVDKR--NSLVDAGNQLGAKAHKPPV-LVKIAPDLTEPELLSIAEAA--KKSKVDGIIV
SNTT-IQRP---NSLITQD-----PEVKF------QTGGLSGKPLKQYSLKALRTIYKYT--KDSDLVLIGCGGISSAQDALEYARAGA-TFVQLYTSFA
YKGPGVVSKIKDGL
>C5DTJ2
LHIDVF-GK-----KLSNPIGCAAG-LDKNAEAIDGIMPGGFGYMEVGTVTPLPQPGNPKPRFFRLPLDEAV-INRYGFNSGGHDTVYENL-----SK--
-R-------------------------VKSYMSSYFTDKKVENLSLYKNKL------------L-----AVNLGKNKT---GDEF---ADYLKGVEKF--
-QSL-ADALVINVSSPNT---PGLRDLQAE-SKLTTLLSQ-IVTKR--DSLVGQGNALGQNSHKPPI-LVKIAPDLNDEALKSVVESA--KNSQIDGIVV
SNTT-IQRP---DTLITQN-----ESLKN------QTGGLSGKPLKPLSLKALKNVAKYA--KGSNLVLVGCGGISTGKDALEFGKAGA-SFVQLYTAYA
YRGPGLVAKIKDEL
>Q6SZS5
LHVNVF-GT-----TMTNPIGCAAG-LDKDAEAIDGIMPTGFGYMEVGSVTPVAQPGNPRPRFFRLPADDAV-INRYGFNSSGHDVVYNNL-----MK--
-R-------------------------VNKFLNSYFGDKSIDKLSLYKDKL------------L-----AVNLGKNKN---GDEV---KDYLKGVEKF--
-QSL-ADVLVINVSSPNT---PGLRDLQNE-AKLTNLLSE-IITKR--DSQSNKPNALGKQNHKPPV-LVKIAPDLTEPELQSIVEAA--KKSKVDGIIV
SNTT-IQRP---NTLKTQD-----ETLRN------QVGGLSGKPLKPFALKAMKAVSKYA--KDSDLVLVGCGGISSGKDAIEFAKAGA-TFVQLYTSYA
YVGPALIARIKDEV
>Q6BWK7
LGVDVF-GT-----RLRSPIGLAAG-LDKDGEAIDALFDVGFSYVEIGSITPEPQPGNPTPRFFRLPRDDAV-INRYGFNSTGHFNVVASL-----KV--
-R-----------FAKLLESFRINHNSDQNPTSNSFRDGKL----------------------L-----GVNLGKNK---FGDEV---TDYVKGVSRL--
-GPY-ADVLIVNVSSPNT---PGLRDLQSE-SKLTNLLAT-VVKER--NTL--GVNLLN---KKPPV-LVKVAPDLTEPEIESIANSA--KAAKVDGIII
SNTT-IQRP--TENLLTTN-----TNLIN------QTGGLSGKPLKPLSLKALKTLRKYT--KDSDLVLVGCGGISSGKDALEFGKAGA-TFIELYTAFA
YKGPALPSKIRDEL
>Q0WRX8
LGLEVW-GR-----KFSNPIGLAAG-FDKNAEATEGLLGMGFGFVEVGSVTPVPQEGNPKPRIFRLSQEGAI-INRCGFNSEGIVVVAKRLGAQHGKR--
-M--------------LAETSATSSSPSDDVKPGGKSGPGI----------------------L-----GVNLGKNKTS--EDAA---ADYVQGVHNL--
-SQY-ADYLVINVSSPNT---AGLRMLQGR-KQLKDLVKK-VQAAR--DEMQ------WGDEGPPPL-LVKIAPDLSRGELEDIAAVA--LALHLDGLII
SNTT-VSRP--DAVSN--------NPVAT------ETGGLSGKPLFALSTNMLRDMYTLT---RGKIPLIGCGGVSSGEDAYKKIRAGA-TLVQLYTGFA
YGGPALIPQIK--L
>Q9FZM9
LGLEIW-GR-----KFTNPIGLAAG-FDKNAEAVEGLLGMGFGFVEVGSVTPLPQEGNPKPRIFRLREHGAV-INRCGFNSEGIVVVAKRLGAQHGKR--
-K--------------MEETSSSTSPTTSDVKQGGKAGPGI----------------------L-----GVNLGKNKIS--EDAT---ADYVQGVHTL--
-SQY-ADYLVINVSSPNT---PGLRKLQGR-KQLKDLVKK-VQAAR--DEMQ------WAEDGPPPL-LVKIAPDLSKQDLEDIAAVA--LALRLDGLII
SNTT-ISRP--SPADT--------HPLAQ------EAGGLSGKPLFDLSTNVLREMYILT---RGKIPLIGCGGVSSGEDAYKKIRSGA-TLVQLYTAFA
YGGPALIPRIK--L
>C4R342
LKVSVF-GK-----ELSNPVGIAAG-LDKDGEAMDGLYNTGFSYVEIGSITPEPQPGNPKPRFFRIPKDESV-INRYGFNSSGHWNVLARL-----RK--
-R-----------FDSFVKDYQK---SGQPPPNNAFRPGKL----------------------L-----GINLGKNK---TGDEV---EDYVKGIQRL--
-GPY-ADVLVINVSSPNT---PGLRDLQAG-SKLTSLLER-VVSER--DKVNS---ALD-NKSKAPV-LVKIAPDLTEEEIKDIATSA--KNARIDGIVV
SNTT-ISRP--T-TYVSPN-----DPILQ------ESGGLSGRPLKPLSLKALRYLRKYT--KDSNLVLVGCGGIASGKDAIDFAKAGA-TFVELYTAFA
YRGPSLPYKIKQEI
>A9TQR7
LEVTLW-GR-----TFSNPVGLAAG-FDKNAEAVEGLLGLGFGFVEVGSVTPVPQEGNPRPRVFRIQEQGAI-INRYGFSSEGIVAVARRLGAQHGKR--
-R--------------LAETTGELF--GSASFATRITGTGI----------------------V-----GVNLGKNKTS--EDAA---ADYVQGVHTL--
-SQY-ADYLVINVSSPNT---PGLRKLQGR-KQLQDLIKK-VLAAR--DEMQ------WGEAGPPPL-LVKISPDLSKQDLADIAAVA--LSLRIDGLVV
TNTT-VSRP--DSILG--------LVHST------ETGGLSGKPLFNISNEILRDIYVLT---KGKIPLVGCGGISSGEDAYKKIRAGA-SLVELYTAFA
YEGPAILPRIKSEL
>E7R3I5
LQVQVF-GK-----TLSNPLGMAAG-FDKEGEAIDPLLDLGFSYVEIGSVTPFPQPGNPAPRFFRLGKDDAV-INRYGFNSSGHWSVLGRL-----RQ--
-R-----------YEKLFV-------KNPSCANNSFRDNKL----------------------L-----GINLGKNK---TGDEI---QDYVAGVQRF--
-GEY-ADVLVINVSSPNT---PGLRDLQNE-AKLTNLLTQ-VVAER--NLL--PGKITA---TKPPV-LVKIAPDLTEPEIESIAKAA--KQAKVDGIIM
SNTT-VQRP--KDKMLTTD-----ENLIN------QAGGLSGRPLKEISLKAFRLLRKHT--KDSNLVLVGCGGISSGKDALDFARAGA-TFVQLYTAFA
YKGPGLARKIKDEI
>A5DEJ4
LGVNVL-GT-----RLSSPIGLAAG-LDKDGEAIDSLFDTGFSYVEIGSITPEPQPGNPKPRFFRLPRDEAV-INRYGFNSSGHFNVLSTL-----KM--
-R-----------FAKLFY-------RSENQEANSFRPGKL----------------------L-----GINLGKNK---FGDEV---EDYVKGVSRL--
-GPY-ADVLVVNVSSPNT---PGLRDLQSE-GKLTNLLST-VVQER--NAV--GKNMVG---KVPSV-LVKVAPDLTEPEIESIANSA--IQAKVDGIII
SNTT-IQRP--TQSLLTTD-----SNLIN------QTGGLSGKPLKPLSLKALRTLHKYT--KDSNLVLVGCGGVSSGKDVLEFGKAGA-SIVQLYTAFA
YRGPGLPSKIKDEL
>C4YCC1
LGVDVF-GT-----RLKSPIGLAAG-LDKDGEAIDALFNTGFSYVEIGSITPEPQPGNPKPRFFRLPRDDAV-INRYGFNSSGHFNVVATL-----AK--
-R-----------LSSKLN-------GNPSPESNSFRDGTL----------------------L-----AINLGKNK---TGDEV---EDYVKGVQRL--
-GPY-ADVLVVNVSSPNT---PGLRDLQNE-SKLTNLLTT-VVSER--EKM--GANKLG---KKPPV-LVKVAPDLSEPEIESIANSA--KSAKVDGIII
SNTT-IQRP---QGLLTTD-----QKLIS------QTGGLSGKPLKPLSLKALRTLRKYT--KDSDLVLVGCGGISSGQDALEFGKAGA-TFVELYTAFA
YKGPGLPAKIRDEL
>Q6C8K4
LEVTIF-AN-----TLRTPIGVAAG-LDKHGQAIDGLFGLGFAYVEVGSVTPEPQDGNPKPRFFRLPKDDAV-INRYGFNSEGHFAVMGRL-----KQ--
-R----L----------LHALGH----E-QPQH------EDTRHSLDKNKV------------L-----AVNLGKNKT---GDEV---SDYTQGVTRF--
-ANL-SDALVVNVSSPNT---PGLRALQGE-ERLAKLLTA-VVAER--NKVQ-------FANTYTPI-LVKIAPDLSESEIVSIAAAA--KQSKIDGIIV
SNTT-IQRP---EHLRSQ------PYLSA------ETGGLSGAPLKPIALKAIKTLRKNI---GDEITIVGCGGISNGKDAIEFARAGA-TFVQVYTALA
YQGPGLPVHMKQEI
>D8Q0M1
LAVSLW-GQ-----VLKNPVGLAAG-FDKDGEAIDGLLDLGFCWVEIGSVTPRPQPGNPRPRFFHLSEDSAV-INRYGFPSQGHASVLARL-----RA--
-R----IPTF-----------------LLPEQQE--------------------S-AFRPGTLL-----AVNLGKNKDSPQ-EAV---DDFVAGVRTF--
-GTS-ADVLVVNVSSPNT---PGLRGLQER-DLLKKLLSG-VSQAR--KKLPASD-----FVPKGPKLLLKISPDLTPEQIKEVAQVV--RASHVDGVIV
SNTT-IQRP---KGLRDP--------KRD------EAGGLSGPPLKPIALAALRTLRGQL--PAE-IPIIGCGGIASGADALEYAREGA-AMVQLYTAFG
YDGVGTVRRIKDEI
>A7AUQ8
IQSRLK-DV-----VFFNPIGMAAG-YDKQVEVPLQILRMGFGFVEVGTVLPLPQEGNPKPVMFRLHDSKAL-INCCGFNSVGLEVAKARL-----KR--
-V---------------------------RKK---QASDPL---T--KDFM------------I-----GVSVGKNRTG---DIL---ADTVNAVKGV--
-APY-ADYIAINVSSPNT---PNLRDNQKR-EPLIAVISA----ARSALEIVSKGAEFNNTTKKVPLLLIKISPDVSRQELEDIADIS--LTHHVDGIIA
TNTT-ITRD--NVVPSDL------KTAGN------PKGGLSGRPLKTMSKKIVYDLYELT---EGKIPIIACGGISTAQDALEMIEAGA-SLCQIYTALV
YEGPGIPSRMKNGL
>A8N952
LRGEIW-GQ-----EVNNPVGVAAG-FDKDGEAIDGLFDLGFSWVEIGSVTPKPQPGNPKPRVFRLEEDQAI-INRYGFPSQGHSYVLSRL-----QE--
-R----LPPY-----------------EPQAEQA----------------------SLRKGDIL-----AVNLGKNKESP-ADSI---DDFVKGVNTF--
-GPY-SDVLVINVSSPNT---PGLRGLQNR-DSLEELLQG-VTKAR--DALAPSP-----ITSKRPKLLLKLAPDLNESQLVEIAEVI--RQSKIDGVIV
SNTT-IQRP---KHLINA--------SKQ------EAGGLSGPPVKPYSLLALKTLREQL--PAS-IPLIGCGGIWTGKDALDFAKAGA-SLVQLYTSFG
YDGVGTPRRIKDEL
>Q21WC4
DPITLA-GL-----TFPNRVGLAAG-LDKNARCIDGLGAMGFGFVEVGTVTPLAQPGNPRPRLFRLPQAQAL-INRFGFNNEGLASFMANV-----KN--
-S---------------------------TFYR---QRQNPNLARKPLPLL------------L-----GLNIGKNAATPIERAT---EDYLTCLDGV--
-YPY-ADYVAVNISSPNT---RNLRSLQSD-EALDSLLGA-IAHRR--QALV------AQHGKQTPI-FVKIAPDLDASQVDVIAASL--RRHGMDGVIA
TNTT-LSRD---AVKG--------LAHAD------ETGGLSGAPVLAMSNRVIGQLRAAL---GPGFPIIGVGGVMSADDAVSKIRAGA-DLVQIYTGLI
YHGPKLVKQAAALI
>B2GHT4
AEVNVM-GL-----TFPSPFGLAAG-FDKGATGTHALTQLGFGHVEIGTVTGQAQPGNPRPRLFRLVRDRAV-INRMGFNNDGAEAVAPRV-----AA--
-A---------------------LQTLAQESIRTGRRRPV-----------------------V-----GVNIGKTKAVGLEDAA---ADYVRSTRVL--
-APY-ADYLVVNVSSPNT---PGLRQLQEL-DALRPLLLA-VRAEA-----------DRVTGRRVPL-LVKIAPDLADEDVTAVADLA--LELGLDGIVA
TNTT-IARE-GLGLRTNHD-----DVAAC------GAGGLSGAPLRRRSLEVLRLLKEHA---GEQLVLVSVGGVTTARDVMERLDAGA-SLVQGYTAFL
YEGPFWAGRINRGL
>B0CUF5
LNCQIW-GQ-----EASNPVGLAAG-FDKDGEAIDGLFELGFSWVEIGSVTPKPQPGNPRPRVFHLPEDSSL-INRYGFPSQGHASVLSRI-----RS--
-R----IPPF-----------------TSGPNRA--------------------S--LREGCLL-----AVNLGKNKE--SADSI---DDFVTGVRTF--
-GPY-SDVLVVNVSSPNT---PGLRGLQNR-DVLERLLDG-VTKAR--DELSPS--VLT--FRKPKL-VLKFAPDLNESELADIADVI--RNSSIDGVIV
SNTT-VQRP---KSLVNPN-----K---S------EMGGLSGPPVKPLSLKALRILRGHL--PAS-IPLIGCGGISTGADALEFAKAGA-SMVQVYTGFG
YDGVGACRRIKDQV
>F0Q386
DPVQLA-GL-----TFPNRVGLAAG-LDKNARCIDALGAMGFGFVEVGTVTPRAQPGNPKPRMFRLPEANAL-INRLGFNNEGLDAFLHNV-----RQ--
-S---------------------NHHT---------RPG---R----RPML------------L-----GLNIGKNATTPIEDAT---RDYLLCLEGV--
-YPH-ADYVTVNISSPNT---QNLRALQSD-AALDGLLGA-IAERR--ESLAKLPEKATGRPRRVPI-FVKIAPDLAEEQVAVIASTL--QRHGMDGVIA
TNTT-ISRD---AVQG--------LRHAE------ETGGLSGAPVRESSNRVVRQLRHVL---GKDFPIIGVGGILSAEDAVEKIRAGA-DVVQIYTGLI
YRGPALVPQVAKAL
>Q8MXD1
LNVDIN-GL-----KFLSPIGLAAG-FDKHAEAPAALLRMGFSFLEVGSITPKPQPGNPKPRLFRLYEDRSV-INRFGFNSNGADYAQTQL-----EA--
-F-------------------------SEARLRPFTAQGV-----------------------L-----GVSLGKNKTS--EDAV---ADLREGVKKL--
-GRF-ADFLVVNLSSPNT---PGLRSLQSA-SHLAAIIDG-VQEEL--DALDHGGNFYANQTGRRPLFFVKIAPDLSMEEKESIAKVA--LEKNLDGFVV
SNTT-IQRP--ETLK---------SPAKS------ETGGLSGRALKHLSTACVSDMYKLT---QGKLAIIATGGVESGRDALDKIEAGA-SLVELYSSMV
YIGPQVARRVKNEL
>A4S598
LRVEAL-GT-----TFSNPIGLAAG-FDKDARAFEALLRVGFGFVEIGSVTPKPQPGNPKPRAFRLREHGAV-INRYGFNSQGHESARTRL-----AR--
-R----RDAV------AAEGDD-------ATAE---PRGV-----------------------L-----GVNLGKNKLTPEDNAA---DDYVLGVENI--
-GEF-GDYIVVNISSPNT---PGLRNLQGR-KHLSGLLRK-VLDAR--DKN--------PGTAKTPV-LVKIAPDLTDAALRDIASVV--KSEKVDGVIV
SNTT-IARP--DAIKA--------HAHGD------EAGGLSGKPLMEPSTKVLHDLYKLT---GGKITLVGCGGIASGEDAYAKIRAGA-SLVQLYTAFA
FEGPPLIPRIKREL
>E3H2E4
LRTTAM-GL-----TFPSPFGLAAG-FDKGGKGIAALAGLGFGHVEIGTITGQAQPGNPQPRLFRLIEDKAV-INRMGFNNDGAAAAGPRV-----AS--
-A----------------------RADLETEYR--PEKRPI----------------------I-----GVNIGKTKIVELENAI---EDYLISTRTL--
-APQ-ADYLVVNVSSPNT---PGLRTLQSI-ATLRPLLQA-VREEA-----------NRVSHRHVPL-TVKIAPDLVDEDITAVARLA--QELKLDGIIA
TNTT-IARE-GLGLHTTKE-----KINAI------GAGGLSGEPLKTRSLEVLHLLKKEI---GNKLALISVGGVTNAQDVQERLDAGA-DLVQGYTAFL
YEGPLWAAHINRGL
>A1SJF2
EQVTAL-GL-----TFPNVLGLAAG-FDKNAVGIDALAALGFGHVEIGTVTGEPQPGNPKPRLFRLPEDRAI-VNRMGFNNDGAEVVARRL------A--
-E----RSRGR-------------DRLGHRSRP-----------------V------------L-----GVNIGKSKVVPDDDQAAVEADYEKSARLL--
-APY-ADYLVVNVSSPNT---PGLRNLQAV-EKLRPLLEH-VRRTA-----------DAVTRTRVPL-LVKIAPDLADEDVLGVADLA--LAIGLDGIIA
TNTT-ISRA---GLRTPA------DRVGE-----IGAGGLSGRPLTGRALEVLRLLRERV---GPDLTLVGVGGISTVQDARDRLTAGA-DLLQAYSAFV
YEGPLWPRRIVRGV
>D2NTB5
LATTVM-GI-----TFPSPFGLAAG-FDKGGKGIAALAGIGFGHVEIGTITGQAQPGNPQPRLFRLVEDKAV-INRMGFNNDGAAAAGPRV-----AA--
-A----------------------RADLETEYR--GAVRPV----------------------I-----GVNIGKTKVVELENAI---DDYLISTRTL--
-APQ-ADYLVVNVSSPNT---PGLRTLQAI-ESLRPLLAA-VREEA-----------DRVCNRHVPL-TVKIAPDLVDEDVIEVAALA--KELKLDGIIA
TNTT-IARD-GLGLTSDMT-----KVKEI------GAGGLSGAPLKPRSLEVLRLLKREI---GDDLAIISVGGVTTAEDVQERLDAGA-DLVQGYTAFL
YEGPLWAAHINRGL
>C5CCB9
LGRTVM-GL-----RFPTPFGLAAG-FDKDGRGTAALADLGFGHIEVGTITAQPQPGNPQPRLFRLVDDRAL-VNRMGFNNDGAAAVAPRL-----AR--
-T----------------------RQTLERRFG---PTRPV----------------------L-----GVNIGKTKVVPLEDAA---DDYRASTRLL--
-APH-ADYLTVNVSSPNT---PGLRQLQEI-DALEPILTA-VREEA--DRAV--------PGRRVPL-TVKIAPDLADVDVRAVGALA--ERLGLDGVIA
TNTT-VSRE---GLRTPRA-----DVDAL------GAGGLSGAPLQERSMRVLAVLRAAL---PAGAAVVSVGGVTDAADVQARLDAGA-DLVQGYTAFL
YEGPFWAGRITAGL
>Q2JJF3
LAVSLW-GL-----TFPNPLGLAAG-FDKDGLALGVWPSLGFGFVEVGTITPQPQPGNPKPRLFQLPQDRAA-LNRMGFNNQGAAALAERL-----RR--
-L-------------------------QQRPIP------------------------------I-----GINLGKAKITPLEEAA---ADYLASFRLL--
-QDL-GDYFVVNVSSPNT---PGLRSLQAA-EQLEPILSA-LQREN-----------QKRK----PL-LVKIAPDLDWPDIDSILELA--QDHQLAGIVA
TNTT-LRRD--NLKTRFLPGRGIPFAPAESRPILAEAGGISGAPLRERSTQVIRYIHRST---QGKLPIIGVGGIFTLADALEKLEAGA-SLLQVYTGWV
YEGPGMVPQLLRGL
>C5CXD4
DPVTLA-GL-----EFPNRVGLAAG-LDKNARCIDAFAAMGFGFVEVGTVTPKAQPGNPKPRMFRLPQRDAL-INRLGFNNEGLDAFLANV-----QK--
-A---------------------RFRR---------SGSGG-RK----PML------------L-----GLNIGKNAATPIEKAV---DDYLACLDGV--
-YPH-ADYVTINISSPNT---ANLRTLQSD-EALDALLGA-IAERR--HALA------ERSHRRVPL-FVKIAPDLDEGQVAVIAATL--QRHGMDGVIA
TNTT-LARD---AVAG--------LPHAN------EAGGLSGAPVREASNRVVSQLRAAL---GPAFPIIGVGGILSAADARAKIAAGA-DVVQIYTGLI
YRGPALVREAAQAL
>C7PVT2
LKQTVF-GV-----EFPAPFGLAAG-FDKNAEGIDALAALGFGSVEIGTVTGQGQPGNAQPRLARLIADRAV-VNRMGFNNGGAEEVARRL-----KR--
-RV---AKPER------------W--------D---KVPP---------------------------VVGVNIGKTKVVPEDEAA---TDYVVSTKLL--
-APY-ADYLVVNVSSPNT---PGLRNLQAV-EVLRPLLKA-VRAAA--DEVV--------PGRRVPL-LVKIAPDLADADVDAVADLA--LELRLEGVIA
TNTT-IGRG---GLKSAAG-----KVEAA------GGGGLSGAPLKERSLEVLQRLRART---GGRLVLVSVGGVETVADAWARLVAGA-DLVQGYTGFV
YEGPAWASRINRGI
>F0M1V3
LQTTAF-GL-----TFPSPFGLAAG-FDKEGHGIEALTELGFGHVEVGTITGQAQPGNEKPRLFRLVQDRAV-INRMGFNNDGATAVAPRL-----KA--
-A----------------------RAALQRRYR---GVRPV----------------------I-----GVNIGKTKAVELADAI---DDYLVSARSL--
-APA-ADYLVVNVSSPNT---PGLRLLQDV-ESLRPLLTA-VGDEA-----------DRAAGRHVPL-LVKIAPDLTDEDIDDVARLA--LDLKLDGIIA
TNTT-IART---GLSSPAE-----EVEKC------GAGGLSGAPLKQRSLEVLRRLKKVT---GDALTLVAVGGVETAQDVQDRLDAGA-TLVQGYTAFL
YEGPFWAARINKEL
>A9WML3
LQVKAL-GR-----TFPSPFGLAAG-FDKEGHGIEALADLGFGHIEVGTITGQAQAGNPQPRLFRLVEDRAL-INRMGFNNDGAAAVAPRL-----RK--
-A----------------------QEGLDRRYR---TARPV----------------------I-----GVNIGKTKKVDLADAI---EDYLVSTREL--
-AAM-ADYLVVNVSSPNT---PGLRLLQDV-ETLRPLLTA-VRAAS-----------VSAAGKAVPL-LVKIAPDLSNEDLDEVGRLA--LDLKLDGVIC
TNTT-ITRE---DLRTETA-----QVMSY------GVGGLSGAPLKERSLEVLQRLRSVV---GDKLTLISVGGVETAADVRERLDAGA-TLVQGYTAFL
YEGPFWAARINKDL
>A0JX31
LQTTAF-GI-----TFPSPFGLAAG-FDKEGHGIEALTELGFGHVEVGTITGQAQPGNEKPRLFRLVEDKAV-INRMGFNNDGATAVAPRL-----KS--
-A----------------------RAALQRRHP---GVRPV----------------------I-----GVNIGKSKVVELEDAA---SDYLVSARSL--
-APA-ADYLVVNVSSPNT---PGLRLLQNV-ETLRPLLKA-VGEEA--DKAA---------GRHVPL-LVKIAPDLTDEDIDDVAKLA--LDLGLDGIIA
TNTT-IGRE---GLTSDPE-----KIRDC------GPGGLSGAPLKARSLEVLRRLKEAT---GGSLTLVSVGGVENARDVQERLDAGA-TLVQGYTAFL
YEGPFWAARINRQL
>D0MUE3
LHVQVL-GL-----EFTNPLGIAAG-FDKDGEAMEGMLDMGFGCVEIGSVTPKAQPGNPTPRVFRLPEDRGV-INRYGFNSKGLEHVGARL-----ER--
-Y------------------VSSRVNRQDD----GHRAGV-----------------------L-----GVNLGKNKLT--EDAA---ADYVQGVHAL--
-GKY-ADYLVVNVSSPNT---PGLRTLQGK-IQLQKLLEH-VLKAR--DEVA-------DTEKRTISLLVKIAPDLTEDDKQDIADVA--LALKLDGLVV
SNTT-LSRP--DTLKG---------AAKG------ETGGLSGFPVRDMSTKVLGDMYKLT---KGKIPLIGVGGVSTGQDAYDKIRAGA-SLVQMYSCLI
YESPLAVPRAKKEL
>E1VW86
LQRTVM-GI-----NFPSPFGLAAG-FDKGATGILALSDIGFGHVEIGTVTGQSQPGNPQPRLFRLVEDRAV-INRMGFNNEGAERVSARV-----AG--
-A----------------------RQELKQDYS---GTRPV----------------------I-----GVNIGKTKVVELEDAV---ADYLTSTRHL--
-ANH-ADYLVVNVSSPNT---PGLRLLQSV-ETLRPLLSE-VGQLA-----------DSVAGRHIPL-LVKIAPDLSDEDVADVAQLA--IELKLDGIIA
TNTT-IGRE---GLKTDSS-----KVEEI------GAGGLSGAPLKQRSLEVLRQLRSLV---PSEMALIAVGGVENAKDVKERLDAGA-DLVQGYTAFL
YEGPFWARSINKEL
>C7MD08
PGREVL-GG-----EHRSPLGLAAG-FDKDGEVPLALLDLGFGHVEVGTVTAKAQPGNPRPRSFRLVADRSL-INRMGFNNHGAQALARRL-----ARA-
-RR--------------------------TERG-------------------------------QRAVIGVNIGKSKVTALEDAA---EDYRFSARLL--
-APY-ADYLAINVSSPNT---PGLRDLQSV-EMLRPILEA-VADEA--GQAR------ARLRREVPV-LVKIAPDLHDADVLAVAELA--IEVGLAGVIA
ANTT-ISRP--ERLRTDRA-----QIEQI------GAGGLSGPVLADRSREVLRLLRGAL---PEGAVIISCGGVTTAADVQERLDAGA-DLVQGYTAMI
YEGPSWPGRLARQL
>A1R6U8
LRTEAL-GL-----TFPSPFGLAAG-FDKEGHGIEALSELGFGHVEVGTITGQAQPGNEKPRLFRLIEDKAV-INRMGFNNDGAAAVAPRL-----KS--
-A----------------------RAALQRLHP---NVRPI----------------------I-----GVNIGKTKLVDLDDAT---EDYLVSARSL--
-APA-ADYLVVNVSSPNT---PGLRLLQNV-ETLRPLLRA-VGDAA-----------DEAAGRHVPL-LVKIAPDLSDDDIDDVARLA--LDLKLDGIIA
TNTT-ISRD---GLVSDAA-----KVESL------GAGGLSGAPLKERSLEVLRRLKDAV---GDQLVLIAVGGVETPQDVQDRLDAGA-TLVQGYTAFL
YEGPFWASRINKGL
>B9MIU2
DPIELA-GL-----RFPNRVGLAAG-LDKNARCIDALAAMGFGFVEVGTVTPRAQPGNPKPRMFRLPEARAL-INRLGFNNEGLDAFVANV-----QR--
-S---------------------------QVRT---QGRGQS------KLL------------L-----GLNIGKNATTPIEDAT---RDYLTCLEGV--
-YPH-ADYVTVNISSPNT---QNLRALQSD-AALDCLLGA-IAEHR--GQLA------AAQGRRVPI-FVKIAPDLDEAQVAVIATTL--QRHGMDGVVA
TNTT-IRRD---AVQG--------LRHAG------ETGGLSGAPVLEASNAVIRQLRAAL---GPAFPIIGVGGILSAEDAVSKIRAGA-DVVQIYTGLI
YEGPALVGRAAKAI
>Q129L9
DPIALA-GL-----KFANRVGLAAG-LDKNARCIDGLAAMGFGFVEVGTVTPKGQPGNPKPRMFRLPEANAL-INRLGFNNDGLDAFLANV-----QQ--
-S---------------------------RVRR---QNTPNPLI-------------------L-----GLNIGKNAVTPIENAV---DDYLTCLDGV--
-YPH-ADYVTVNISSPNT---KNLRALQSD-EALDALLGR-IAERR--ESLA------RQHGKRVPI-FVKIAPDLDEAQVDVIAATL--KRHAMDGVVA
TNTT-LSRD---AVKG--------LRHAE------EAGGLSGAPVLEASNRVIRQLRAAL---GAGFPIIGVGGVMSGQDAVSKIRAGA-DVVQIYTGLI
YKGPELVNEAALAI
>P07670
KYIDFL-GQ-----KLASPIGVPAG-PLLNSQWVKFALEAGFDLPTYKTIRSHEHFGHPVPNVMYLDDQLAI-TNSFGMPSMGKEYLYKDI-----AL--
-A-------------------------------------------------------------HSYLGSGQSMIVSITGTASSAHDFLQDFVDTVRIA--
-CDAGAKMVEVNYSCPNV-VTGEGQIYHNP-DAVYEISSTLVKELS--SKNI-------------PL-IIKVGVMDDLEKMERLFQQA--ERAGVAAIAG
INTL-SMKV--TDKITGEPS----LGASR------LTSGVCGAPIRSAALDWVSTASSIIKKQNSKLKLLGCGGIVKPEHFDDFLNSGA-DIAMSATGLM
WD-PYIAMKWHNNN
>D3B8X3
QWIDFL-GH-----KVASPLGVPAG-PLLNSAWIKFAAEAGFDVVTYKTIRSNPYSGHPVPNVLYIDEQLAI-TNSFGMPSKDRAYLLEDI-----KK--
-A-------------------------------------------------------------QSYLADGQLMIVSITGTAANASDFIQDFLDVANIA--
-LDAGAKVIEVNYSCPNV-CTGEGQIYNNP-DEVYKISKALVDILQ--P-------------KGVPL-IIKVGVMEDRELMTKLFRRA--EEAGVAAIAG
INTM-SMKI--TDSKTGAPS----LGENR------LTSGVCGAPIRSAALDWVRNARSIVNDNKLNLKLLGCGGVVLPEHFDDFLEQGV-DIAMSATGLM
WD-PYIAMKWHNKL
>Q08210
ACTNIK-HL-----DFINPFGVAAG-FDKNGVCIDSILKLGFSFIEIGTITPRGQTGNAKPRIFRDVESRSI-INSCGFNNMGCDKVTENL-----IL--
-F---------------------------RKRQ---EEDKLLSKH-----I------------V-----GVSIGKNKDT--VNIV---DDLKYCINKI--
-GRY-ADYIAINVSSPNT---PGLRDNQEA-GKLKNIILS-VKEEI--DNLE------KNNIMNDPLVFVKLAPDLNQEQKKEIADVL--LETNIDGMII
SNTT-TQIN---DIKS----------FEN------KKGGVSGAKLKDISTKFICEMYNYT---NKQIPIIASGGIFSGLDALEKIEAGA-SVCQLYSCLV
FNGMKSAVQIKREL
>Q7RLG4
ATSDIK-NL-----NFINPFGVAAG-FDKNGICIDSILKLGFSFIEIGTITPKPQKGNDKPRIFRDVENKSI-INACGFNNIGCDKVTENL-ISF-RK--
-K---------------------------------QEEDKLLSKH-----I------------V-----GVSIGKNKYT--ENIV---DDLKYSIYKI--
-ARY-ADYIAINVSSPNT---PGLRDNQES-NKLKNIILF-VKQEI--NKIE------ESGHKKKPLVFVKLAPDLENSEKKKIAQVL--LDTGIDGMII
SNTT-INKM---DIKS----------FED------KKGGVSGKKLKDLSTNLISDMYIYT---NKQIPIIASGGILTGADALEKIEAGA-SVCQLYSCLV
FNGVKSAIQIKREF
>B8CDH4
---QGR-KL-----IFDSPIGLAAG-FDKNGEAIEGLFDLGFSYVEIGSVTPLPQPGNAKPRSFRLVEDKGV-INRFGFNSEGVDMVRQHL-----ID--
-Y------------------REALGWVWHHFMTSQPRTGI-----------------------L-----GVNLGKNKTS--DDEI---GDYTTGIREL--
-GPY-ADYLVINVSSPNT---PGLRSLQQR-EPLQHLLTSTLKARN---SY----------APHAPL-FVKLAPDLTEEEMEDVAQVV--METGIDGMIV
SNTT-NARP--DSLL---------SHNKH------EVGGLSGAPIRDRSTECIRTMYRLT---NGSIPIIGVGGVGSGRDAYDKLKAGA-SLIQVYSMMV
YEGPGLISRIRKEL
>B3L830
SCTGIG-GL-----NFINPFGVAAG-FDKNGVCIDGILKLGFSFIEVGTITPKPQKGNDKPRIFRDVETRSI-INCCGFNNIGCDEVTENL-KRF-RE--
-K---------------------------------QKTDKLLHRH-----F------------V-----GVSLGKNKDS--ADIL---EDLSYCISRI--
-GKY-ADYIAINVSSPNT---PGLRDNQQS-ERLQRIILR-VKEEV--DKLE------ESTSKRKPLVFVKLAPDLEEGEKKKIADVL--LKTKVDGMII
CNTT-TEKF---NIKN----------FQD------KKGGVSGEKLKDVSTKFISQMYNYT---NKKIPIIASGGIFTGKDALEKIEAGA-SVCQLYSCLV
FNGMKAAVRIKREL
>A5K1N1
SCSEIK-GL-----NFINPFGVAAG-FDKNGVCIDGILKLGFSFIEIGTITPKAQKGNERPRIFRDLETRSI-INSCGFNNMGCDEVCKNL-KRF-RE--
-R---------------------------------QKTDKLLQRH-----L------------V-----GVSLGKNKDS--PDIL---QDLSYCIGKI--
-GRY-ADYIAINVSSPNT---PGLRDHQKG-ERLHGIIQR-VKEEV--AKLD------GNTTKRRPLIFVKLAPDLEEGERKSIANVL--LNAEVDGMII
CNTT-TQKF---NIKS----------FED------KKGGVSGEKLKGVSTHMISQMYNYT---NGKIPIIASGGIFTGEDALEKIEAGA-SVCQLYSCLV
FNGMKAAVRIKREL
>D7BWT5
LRTEAF-GL-----RMHGPFGLAAG-FDKNAVGIDGMAMVGFDHVEIGTVTAQPQPGNPKKRLFRLVADRAL-INRMGFNNEGSAAVAARL-----AA--
-R--------------------------GAGRP------------------------------AFRTTVGVNIGKTKVVPEAEAV---ADYVTSTERL--
-AGH-ADYLVVNVSSPNT---PGLRNLQAV-DQLRPLLSA-VREAA--DRTV--------PGRRVPL-LVKIAPDLADEDVDAVADLA--VELGLDGIIA
TNTT-IARD-GLGLASGPE-------LTA------ETGGLSGAPLRARSLEVLRRLYARV---GGRITLVGVGGIETADDAWERILAGA-TLVQGYSGFI
YAGPFWSRRIHRGL
>Q7V473
LEQVLF-GC-----RFLNPVGLAAG-FDKNGVAASIWDRFGFGFAELGTVTWHGQTGNPRPRLFRLAAEQAA-LNRMGFNNNGAEVMRRTL-----EK--
-Q---------------------------ALPSPGQRPAV-----------------------L-----GLNLGKSRITPLEQAP---DDYALSLELL--
-APL-ADYAVINVSSPNT---PGLRDLQDA-SQLRRLVER-LRRLP----------------GCPPL-LVKIAPDLEDDAIDGLARLA--YEEGLAGVIA
VNTS-LDRF---GLDGRVLPKTG-RTLAE------EAGGLSGAPLRQRALEVLRRLRATA---GPALPLIGVGGIDSPEAAWERISAGA-SLVQLYTGWI
FKGPDLVPNILDGL
>A9BDG2
LTQKLF-GC-----NFDNPIGLAAG-FDKNAIAAGIWHYFGFGFAELGTVTWHPQQGNPKPRLFRLAKEQAA-LNRMGFNNNGAIIMRSTL-----EK--
-Q---------------------------KISARGQRPAV-----------------------L-----GINFGKSKICSLEQAA---DDYAASLELL--
-APL-ADYAVINVSSPNT---PGLRKLQDP-KQLRRLIER-LRRLR----------------SCPPL-LVKISPDLEDHAISDLAKLA--YEEGLAGIIA
INTS-VDRL---GLGNRVISQTG-LTLGN------EVGGLSGAPLNKRAIEVIKLLRESA---GENLPLIGVGGINSPQHAWERISAGA-TLLQIYTGWI
FQGPTLVPLILDGL
>A6WD43
LRTRVL-GI-----DFPTPLGLAAG-FDKNATGISALGNFGFSCVEIGTVTARPQPGNPKPRLHRLVADRAV-VNRMGFNNAGAEVVARRL-----RQ--
-LR---AVP--------------------PVHP------V----------V------------I-----GVNIGKSKVVAEADAA---QDYATSARLL--
-APY-ADYLVVNVSSPNT---PGLRDLQAV-EKLRPVLRA-VREAA-----------DGAAHRHVPL-LVKIAPDLSDEDVDAVADLA--VEEELDGIVA
TNTT-ISRE---GLRSPAA-----LVAAA------GGGGLSGAPLKERSLEVLHRLAART---RGSLVLVSVGGIETAQDIAERLDAGA-SLVQAYTAFI
YEGPGWARRVLGEL
>Q7U3U2
LEQVLF-GC-----RFPNPVGLAAG-FDKNGVAAGLWDRFGFGFAEVGTVTWHGQPGNPRPRLFRLAQEQAA-LNRMGFNNDGAQALRRTL-----ER--
-Q---------------------------RLAPPGRRPAV-----------------------L-----GINVGKSKVTALEQAP---EDYASSLELL--
-APL-ADYAVINVSSPNT---PGLRDLQDS-SQLRRLVER-LRRLP----------------ACPPL-LVKIAPDLEDEAIDGIARLA--FEEGLAGVIA
VNTS-LDRL---GLEQRRLLQTG-RTLAE------EAGGLSGAPLRQRALEVIRRLRASA---GPALTLIGVGGIDSAEIAWERITAGA-SLIQLYTGWI
FQGPELVPRILEGL
>Q7VDZ0
LEQKIF-GC-----HFKNPLGLAAG-FDKNGIAAGIWNNFGFGFAELGTVTWHAQEGNPKPRLFRLSKEKAA-LNRMGFNNNGAVTMRDIL-----ER--
-Q---------------------------KLKSPGNRSSL-----------------------I-----GLNLGKSKVTPLEQAH---EDYASSLEIL--
-SSF-ADYAVINVSSPNT---PNLRKLQDA-KALRRLIKR-LRRLP----------------SCPPL-LVKIAPDLDNIAIDSLTTVA--FEEGLAGIIA
VNTS-IDRL---GLENRIIAQTK-NPLSQ------ENGGLSGRPLRGRAIEIIQRLRKNA---GADLTLIGVGGIDTPESAWERITAGA-SLIQIYTGWI
FEGPALVPKILEGL
>D0IVQ8
DPIELA-GL-----KFPNRVGMAAG-LDKNARCIDALAAMGFGFVEVGTVTPRPQPGNPKPRMFRIPEKNAL-INRLGFNNEGLDAFLANV-----RRSQ
VR-----------------------A------------------NG-GAML------------L-----GLNIGKNATTPIEEAT---SDYIKALDGV--
-YPH-ADYVTVNISSPNT---KNLRALQSD-EALDALLGA-IANRR--EQLS------SQHGKRTPV-FVKIAPDLDEEQVGVIAATL--ERHGMDGVIA
TNTT-ISRD---AVKG--------LQHAE------EAGGLSGAPVLEASNQIIRQLRSAL---GSRFPIIGVGGILSGADAVSKIRAGA-DVVQIYSGLI
YRGPDLVTESAQAI
>A1WJ81
DPIELA-GL-----RFPNRVGLAAG-LDKNARCIDALGAMGFGFVEAGTVTPQAQPGNPRPRMFRLPEARAL-INRLGFNNAGLQAFVHNL-----QQ--
-S---------------------RLRAAGSALR------------------------------L-----GLNIGKNASTPMAQAS---SDYLACLEGV--
-YPH-ADYVALNISSPNT---QNLRTLQGD-AALDHLLGA-IAERR--ATLA------ARHGRRVPV-FVKIAPDLDEAQLSLMAATL--QRHGIDGVIA
TNTT-IDRA---VVQG--------QRHAQ------ESGGLSGAPVLQASNQVIGQLRAAL---GKGFPIIGVGGIMSAEDAVSKIRAGA-DLVQIYTGLI
YEGPALVVQAARAI
>Q9RX14
LRRTLW-GQTPSEQTFESPLGLAAG-LDKNAQAVPAFTAFGFGFVEVGTVTPLAQSGNERPRLFRLPEDEAL-INRMGFNNGGTAAMHARL-----AV--
-L-------------------------TDRAAP------------------------------V-----WVNIGKNKVTPNEDAA---EDYRKCVRAL--
-GDL-ADAFVVNVSSPNT---PGLRALQAA-DDLAALVRA-VLDEV--EAGR------VRTLRRPPV-LVKLAPDLHPADFEASVGAV--LDAGASGLII
SNTT-LSRG---GLS---------HPNRE------QAGGLSGRPLTDRSTELVRDAYRLT---RGQVPIVGVGGVFSAEDAYAKLLAGA-DLVEVYSALI
YRGPGLVREINAGL
>E8U118
DPVQLA-GL-----TFPNRVGLAAG-LDKNARCIDALAAMGFGFVEVGTVTPKAQPGNPKPRMFRLPEARAL-INRLGFNNEGLDAFIANV-----RR--
-S---------------------QVRA---------QG-------K--PLL------------L-----GLNIGKNAATPIEQAT---GDYLACLEGV--
-YPH-ADYVTVNISSPNT---QNLRALQSD-EALDALLGA-IADHR--EKLA------AAQGRRVPI-FVKIAPDLNEAQVAVIAATL--TRHGMDGVVA
TNTT-IARD---AVQG--------LPHAG------EAGGLSGAPVREASNAVIRQLRAAL---GPAFPIVGVGGVMSAEDAVGKIRAGA-DVVQIYTGLI
YEGPALVSRAARAI
>Q4UDM3
LYNNIK-HI-----KIFNPIGMAAG-YDKNCEVALEILRLGFGFIELGTVLPKPQPGNPKPRLFRLPNNKAL-INCLGFNSLGIDTAVENM-----KA--
-T---------------------------RARQ---KNDPL---T--KDSI------------I-----GISIGKNLKG---EIL---SDVSYCIQKI--
-GLY-SDYLCINVSSPNT---PNLRDNQKR-EPLIKLIKT-SKKSL--EDLD----------KRVSA-ENLSYINTTKTKPLLFFKIA--LEHNLDGLIL
TNTT-VMRP--ENLKEEL------EKAGN------PRGGLSGNPLKEHSKRIVFEMYKLT---NGKIPIIACGGISTAQDALEMIEAGA-SVCQLFTGLV
YHGPKLPSLIKKDL
>Q0I6L3
LEQVLF-GC-----RFSNPVGLAAG-FDKNGVAAGVWDCFGFGFAEVGTVTWHGQPGNPRPRLFRLAAERAA-LNRMGFNNNGAEAMQRTL-----ER--
-Q---------------------------ALPAPGHRPAV-----------------------L-----GINFGKSKLTPLEQAP---DDYAASLECL--
-APW-ADYAVINVSSPNT---PGLRDLQDS-TQLRRLVER-LRRLP----------------ACPPL-LVKIAPDLEDDAIDGIARLA--YEEGLAGVIA
VNTS-LDRL---GLGQRLIAQTG-RSLAE------EAGGLSGDPLRYRAVEVIRRLRASA---GPALPLIGVGGISSAEAAWERMAAGA-SLVQLYTGWI
YEGPDLVPRILEGL
>A5GPC9
LEQVLF-GC-----RFSNPVGLAAG-FDKNGVAAGVWDRFGFGFSEVGTVTWHGQPGNPRPRLFRLAQERAA-LNRMGFNNGGAEMLRRTL-----LR--
-Q---------------------------ALPARGQRPAV-----------------------L-----GINFGKSKITPLDQAA---DDYASSLELL--
-APQ-ADYAVINVSSPNT---PGLRDLQDA-SQLRRLVER-LRRLP----------------GCPPL-LVKIAPDLEDDAIDGLARLA--YEEGLAGVIA
VNTS-LDRL---GLEQRVIAQTG-RTLAE------EAGGLSGDPLRRRALEVLRRLRATA---GPALPLVGVGGISTPEAAWERITAGA-SLIQLYTGWI
YEGPDLVPRVLEGL
>Q3AVW9
LEQVLF-GC-----RFPNPVGLAAG-FDKNGVAAGIWDRFGFGFAEVGTVTWHGQPGNPKPRLFRLAEEQAA-LNRMGFNNDGAQELLKTL-----DR--
-Q---------------------------RLEPPGQRPAV-----------------------L-----GINVGKSKVTSLEQAP---DDYAASLEHL--
-APM-ADYAVINVSSPNT---PGLRDLQDS-VQLRRLVER-LRRLA----------------ACPPL-LVKIAPDLDDEAIDSIARLA--YQEGLAGVIA
VNTS-LDRL---GLAQRRLAQTG-RTLAE------EAGGLSGAPLRGRALEVIRRLRAGA---GPALPLVGVGGIDSPETAWERIVAGA-SLVQLYTGWI
FQGPDLVPRILEGL
>A5GWJ7
LAQTVF-GC-----RFANPVGLAAG-FDKNAVAAGIWQAFGFGFAELGTITAQAQPGNPKPRLFRLAKEQAA-LNRMGFNNKGAAAVQRIL-----QA--
-Q---------------------------GLPPVGERPLV-----------------------L-----GLNLGKSKVTPLEHAA---DDYASSLEAL--
-APL-ADYVVINVSSPNT---PGLRELQDE-TLLRQLVER-LRGQS----------------GCPPL-LVKIAPDLADEAIDALARLA--YAEGLAGVIA
TNTS-LDRL---GLEQRRLLQTG-RTLAE------EAGGLSGVPLRARALEVLRRLRVSA---GPQLPLIGVGGIDSPQAAWERIAAGA-SLVQLYTGWI
YRGPELVPCILDGL
>D7DXX8
LEQNLF-GL-----KFLNPVGLAAG-FDKDGVGASVWPSFGFGFAELGTVTYHTQPGNPPPRLFRLPLDKAA-LNRMGFNNSGAYAMAARL-----TS--
-S----------------------NQEESRSIP------------------------------I-----GINLGKSKITPLAAAA---QDYLESFRLL--
-KDL-GDYFVVNVSSPNT---PGLRALQNA-AVLGHILDL-LQTEN---KLQ------------KPL-FVKIAPDLEWDAITDIINLA--QTYKLAGLIA
TNTT-ISRE---GLKTQIIEKTG-KTPQE------EAGGISGAPLCDRSTEVIRFIYQQT---QGQIPIIGVGGIFTPEDAWEKITAGA-SLIQVYTGWI
YEGPMMVRRILSGL
>A6T106
DPRTVM-GI-----TFPNPVGLAAG-LDKDGAYIDGLATLGFGSIEVGTVTPRAQPGNPMPRMFRLPKANAI-INRMGFNNGGADAFVANV-----RS--
-S---------------------------KFYQ---NKEG----------V------------L-----GLNIGKNADTPIERAV---DDYLICLEKV--
-YPY-ASYVTVNISSPNT---KNLRQLQGA-SELDALLSQ-LKEAQ--QRLS------DQHKRYVPI-ALKIAPDMELEQIQTIAQAL--LRHKMDGVIA
TNTT-VSRE---AVKG--------LKYAE------ETGGLSGAPVFEASNTVIRALKSEL---GDALPIIGVGGILSGNDAQAKIAAGA-SLVQLYTGLI
YRGPALVKECAAAL
>B8HW33
LSQQLW-GL-----TFPNPIGLAAG-LDKDGVAAGLWGSFGFGFAEVGTVTYHPQPGNPRPRLFRLPADRAG-INRMGFNNRGAAALAQTL-----EQ--
-A---QKRSA-------------------RTIP------------------------------L-----GINLGKSKVTPLEEAV---EDYLGSFRLL--
-QAW-GDYFVINVSSPNT---PGLRSLQTA-ANLEPILSA-LQNEN---------------QARRPL-LLKISPDLAWEDLATIIDLV--KTYQWAGLIA
TNTT-IARP---ELQTKVIPQTGKSPQE-------EAGGLSGAPLKQRSTEVIRFIHQQT---GGQLPIIGVGGVFTAADAWEKIMAGA-TLIQVYTGWI
YEGPGMVKQLLTGL
>Q5N2Q8
LAMSLW-GL-----TFATPVGLAAG-FDKDGIAAPLWSDLGFGFAELGTVTALAQPGNPRPRLFRIPQDLAA-FNRMGFNNASAEALADTL-----RG--
-Y----------------------FPEGQRSIP------------------------------I-----GINLGKSKLTPLSGAV---SDYVSSFRSL--
-RSL-GDYFVVNVSSPNT---PGLRSLQAV-TELEPILAA-LQAEN---------------TEQRPL-LLKIAPDLVDEEVVAIAHLA--QRQQLAGIIA
TNTT-IDKS----LLSVEHLPGRREPLAT------EAGGISGAPLRSRSTEVIRLLHRTT---QGQLPIIGVGGIFSAEDAWQKIVAGA-SLVQVYTGWV
YEGPLLVKTIQQGL
>Q5E9W3
LEVRVL-GH-----KFRNPVGIAAG-FDKHGEAVDGLYKMGFGFVEIGSVTPEPQEGNPRPRVFRLPEDQAI-INRYGFNSHGLSVVEHRL-----RA--
-R------------------QQTQARLTEDGLP------------------------------L-----GINLGKNKTSVDAA-----SDYAEGVRVL--
-GPL-ADYLVVNVSSPNT---AGLRSLQGK-AELRRLLTKVLQERD------------ALKVAHKPAVLVKIAPDLTAQDKEDIASVV--RELGIDGLIV
TNST-VSRP--ASLQG---------ALRS------EPGGLSGKPLRDLSTQTIREMYALT---QGRVPIVGVGGVSSGQDALEKIRAGA-SLVQLYTALT
YRGPPVVGGVKREL
>Q5BKN2
LEVKVL-GH-----TFRNPVGLAAG-FDKHGEAVDGLFKIGFGFVEVGSITPKPQDGNPKPRVFRLPQDGAV-INRYGFNSHGVEVVRQRL-----LE--
-R------------------REKQKMLTAAGMP------------------------------L-----GINLGKNKTSEDAA-----ADYTQGLQQL--
-GSL-ADYLVINVSSPNT---PGLRNLQGR-DQLRKLLTEVVKSRN------------ALQCDPKPALLVKIAPDLSMQDKEDIASVV--TEVGIDGLII
SNTT-ISRP--SSLQD---------PQKS------EVGGLSGIPLRDLATETVREMYALT---AGKIPIIGVGGVFSGLDALHKIRAGA-SLVQLYTALT
YQGPPVVGKVTTEL
>Q46HH4
LNQIVF-GS-----HFKNPVGLAAG-FDKNGVGAGLWNYFGFGFAELGTITWHAQEGNPKPRLFRIAKEKAA-LNRMGFNNQGAENFLKTI-----EK--
-Q---------------------------KILAPGNRPCV-----------------------L-----GINLGKSKITPLDEAH---KDYSLSLKLL--
-APL-SDYAVINVSSPNT---PGLRSLQGT-KQIKKLIST-LKDLP----------------NCPPL-LVKIAPDLSNEAIDEIARVA--MENGIDGIIA
INTS-LDRF---DLKNLK-IKTG-NTLGQ------ENGGLSGLPLQKRGLDVIRRLRRST---DNDLPLIGVGGIHSARAAWERITAGA-SLVQIYTGWI
FEGPNLVPDILDGL
>B2IU79
LEQKLF-GL-----NFPNPVGLAAG-FDKDGVAAGIWSNLGFGFAELGTVTFHAQPGNPRPRLFRLPLDKAA-LNRMGFNNLGAAAMATRL-----VQ--
-E----------------------KQESTNLIP------------------------------I-----GINLGKSKVTPLEEAA---QDYLDSFRLL--
-KDL-GDYFVVNVSSPNT---PGLRSLQDA-SMLSAILNL-LQQEN---------------TTHKPI-FVKIAPDLDWVAIAEIISLA--KTYNLAGIIA
TNTT-IRRD---GLKTQVINQTGKSPQE-------EAGGISGEPLRDRSTEVIRFIWQQT---QGEIPIIGVGGIFSPEDAWEKITAGA-SLIQVYTGWI
YEGPLMVRRILEGL
>Q4SY37
LEVNVF-GL-----KFKNPVGIAAG-FDKHGEAVDGLYKLGFGFVEVGTITPKPQEGNPKPRVFRLAADQAI-INRYGFNSCGLAEAQQRL-----SA--
-R------------------GATQKKCSKAGLP------------------------------L-----GVNLGKNKLSQDAK-----ADYLEGVRAL--
-GPL-ADYLVVNVSSPNT---PGLRDLQGK-AELHQLLKTVMKERD------------AMQGECKPPVLVKIAPDLTAQDKQDIADVV--TALGVDGLMV
SNTT-VSRP--ETLQD---------QQRA------ELGGLSGQPLKELSTNTVREMYSLT---RGKIPIVGIGGVASGQDAMDKIRAGA-SLVQLYTALT
YQGPPVVTRIKREL
>Q63707
LEVKVL-GH-----KFRNPVGIAAG-FDKNGEAVDGLYKLGFGFVEVGSVTPQPQEGNPRPRVFRLPEDQAV-INRYGFNSHGLSVVEHRL-----RA--
-R------------------QQKQAQLTADGLP------------------------------L-----GINLGKNKTS--EDAA---ADYAEGVRTL--
-GPL-ADYLVVNVSSPNT---AGLRSLQGK-TELRHLLSK-VLQER--DALK---------GTRKPAVLVKIAPDLTAQDKEDIASVA--RELGIDGLIV
TNTT-VSRP--VGLQG---------ALRS------ETGGLSGKPLRDLSTQTIREMYALT---QGRIPIIGVGGVSSGQDALEKIQAGA-SLVQLYTALI
FLGPPVVVRVKREL
>Q31CY2
LSQNIC-GI-----NFCNPIGLAAG-FDKNGNAANIWKDFGFGFAELGTVTKFAQNGNPKPRLFRLAKEEAA-LNRMGFNNNGAENLVKNF-----LE--
-Q---------------------------GIELKKNRKIC-----------------------L-----GINFGKSKITGLSQAK---DDYLTSLKLL--
-IPY-CDYAAINVSSPNT---EGLRKLQDP-ILLKELLKE-IKKLP----------------NCPPL-FVKIAPDLSLKDIEDICQLI--IEENINGIIA
TNTS-IDRL---GLENRKIEQTG-LLLSE------ENGGLSGRPLQKKANQIIKHIHN-F---DKKIILIGVGGIDSPESAWERICSGA-SLIQLYTGWI
YQGPQLVPNILEGI
>Q7V386
LHQKIC-GI-----DFCNPVGLAAG-FDKNGNAANIWKEFGFGFAEIGTVTKFAQSGNPKPRLFRLAKEQAA-LNRMGFNNHGAENLVKNF-----LK--
-Q---------------------------NVDLKKHRKNC-----------------------L-----GINFGKSKITSLSKAT---EDYLTSLKLL--
-IPY-CDYAVINVSSPNT---EGLRKLQDP-ILLKELLRE-VKNLD----------------NCPPL-FVKIAPDLSYKDIEDICQLI--IDENIDGIIA
TNTS-LDRL---GFEQRKIKQTG-LLLSE------ENGGLSGKPLQRKANKIIRHIHN-I---DNNINLIGVGGIDSPESAWERICSGA-SLVQIYTGWI
YKGPQLVPNILNGI
>C7QVT5
LKQTLW-GL-----TFNNPVGLAAG-CDKEGIAAGIWSHLGFGFAELGAVTLHPQPGNPRPRLFRLPHDKAV-LNRLGANNQGAEIMAQTL-----AE--
-I----------------------WQRSPRNIP------------------------------I-----GINLCKSKITPLDEAD---QDYVGSFSYL--
-ENQ-ADYFVVNVSSPNT---PGLRSLQEG-EQLNSILQA-LQAAN---------------QHQKPL-FVKISPDLEEEAILTIIELA--QTHCLAGIIA
TNTT-IKRD---RLTTQILPETG-NKIQE------EAGGISGLPIRDRSTEIIGFIYQKT---QGKLPIIGVGGIFTPDDAWNKITAGA-SLLQLYTGWI
YQGPWIIPDIVREL
>Q5PR57
LEVHVM-GR-----KFQNPVGMAAG-FDKHGEAVDGLYRLGFGFVEVGTVTPKPQDGNPKPRVFRLESDQAV-INRYGFNSCGLSAVHERL-----KA--
-R------------------EHVQSELTKAGKP------------------------------L-----GINLGKNKLSPDAV-----SDYVEGVRTL--
-GPL-ADYLVVNVSSPNT---PGLRDLQGK-EELRHLLDKVVKERD------------SLRIENRPPVLVKIAPDLTTQDKQDIAEVI--MEVGVDGVMV
SNTT-VSRP--DTLKD---------PNRV------ETGGLSGQPLKELSTQTVREMYTLT---QGKLPIVGVGGVASGQDAMDKIRAGA-SLVQLYTALV
YQGPPVVNKIKREL
>C7MZD7
DPCTVF-GI-----RFPNRLGLAAG-MDKDGRALKAWSALGFGFVEVGTVTWHAQPGNPRPRLFALSDSDAV-INRMGFNNAGATALAQRL-----DA--
-T-------------------------G----P---LDVP-----------------------L-----GISIGKSKVTPVEDAI---ADYRNSLVAL--
-HPY-ADYVAINVSSPNT---PGLRKLQDR-GALTELLTE-LSRTA--HELA----D-KAGRGPTPL-LVKVAPDLSFDAIAELLDVC--TEHKVAGIIA
TNTT-LARD---GLAPGD------ARFVE------EQGGLSGRPLAARALDVVRFIHEQA---GDSLPIIGVGGISGPDDALRMLDAGA-SLLQVFTAFA
LHGPGVVKRINSRL
>Q5ZHY0
LEVHVL-GL-----RFRNPLGLAAG-FDKHGEAVDGLYRMGFGFVEVGTVTPEPQEGNPKPRVFRLVEDEAV-INRYGFNSHGHAAVERRL-----RA--
-R------------------QEAQLKLTTVGMP------------------------------L-----GVNLGKNKSSTDAA-----ADYVAGVQTL--
-GPL-ADYLVVNVSSPNT---PGLRDLQGK-AELRDLLTKVLAERD------------MLPSERKPAVLVKIAPDLTEQDKQDIAGVV--CEVGVDGLIV
SNTT-TSRP--RGLQS---------TQRL------EAGGLSGKPLRELSTQTVREMYALT---QGRVPIIGVGGVSSGRDALEKIRAGA-SLVQMYTALV
YHGPPVVRTVKREL
>P74782
LQQTCW-GL-----NFPNVLGLSAG-CDKEGEAAAVWPALGFGFAELGAVTKYAQPGNDRPRLFRLPQDQAV-LNRLGANNEGAVAMAAKL-----KH--
-T----------------------WDYYPRTIP------------------------------I-----GINLCKSKITPLDQAV---EDYVFSFQTL--
-APV-ADYFVVNVSSPNT---PGLRSLQES-DELPRIFAG-LQSAN---------------HWQKPL-LVKISPDLSWEAIAVIIDLV--KEHNLSGIVA
TNTS-TRRS---GLKTKILPQTG-QPIEQ------EAGGLSGQPIRDRATEVIRYIYQQT---GGTIPIIGVGGIFTAEDAWEKIQAGA-SFLQIYTGWI
YGGPWVVSDILQGL
>Q47RF2
LRVRVF-GR-----EFPGPLGLAAG-FDKNARGVAALTALGFSHVEIGTVTGQPQPGNPRPRLFRLVADRAI-VNRMGFNNEGSQAVSERL-----RA--
-H----RAR--------------------RARD------L----------I------------V-----GVNIGKTKVVPDSDAV---ADYVTSARRF--
-ADL-ADYLVVNVSSPNT---PGLRDLQAT-ERLRPLLSA-VRRTL-----------DEAGRPDLPL-LVKIAPDLADEDIDAVADLA--VELGLDGIIA
TNTT-VSRD---GLATDPE-----EVAAL------GAGGLSGAPLKERALQVLRRLRARV---GDRLVLIAVGGIETPEDAWARIRAGA-TLVQGYTGLI
YGGPLWPRRIHRGV
>B1WUM4
LQQNLW-GL-----TFKTPVGLAAG-CDKDGLAAGIWDHFGFGFAEIGAVTLHAQPGNPKPRLFRLPQDKAA-LNRLGANNQGAQKVAQTL-----KE--
-T----------------------WQRQPRQIP------------------------------I-----GINLCKSKITPLEQAA---MDYVGSFRYL--
-EED-ADYFVVNVSSPNT---PGLRSLQEG-EQLNVILQE-LQSVN---------------SLTKPI-LVKISPDLSWESIKLIIKLA--KTYQLAGIIA
TNTT-IKRE---GLKTNILEKTG-NSIQE------EAGGISGQPIRQRSTEVIRFIYEQT---QGTLPIIGVGGIFTAEDAWEKITSGA-SLLQLYTGWI
YQGPWCISNINRGL
>B9LHC1
LQRTVC-GI-----PFPNPVGLAAG-MDKDGVAIPAWAALGFGFVEVGTVTHHPQPGNPRPRLFRLPEQEAL-INRMGFNNQGAASLARRL-----AR--
-L-------------------------QPAPIP------------------------------V-----GVSIGKSKITPLEQAI---DDYRASFRQL--
-FPY-AAYIAINVSSPNT---PGLRQLQDA-DQLRALLAA-LQHDN--AELG----R-TDQRGPRPL-LVKIAPDLSDTAIEEVLTVC--ADHGVAGIIA
TNTT-ISRE---GLTGVD------PRLAA------EAGGLSGRPLIARALHVVRLIARLT---GNRLPIIGVGGIHTPDDGLRMLEAGA-SLIQIYTGLV
YYGPLLPRRINRAI
>E0U849
LVQNLW-GL-----TFNNPLGLAAG-FDKDGLAAGTWASFGFGLAELGAVTHHPQPGNPRPRLFRLPQDRAG-LNRMGANNQGAKVMAKTL-----QE--
-T----------------------WARHPRTIP------------------------------I-----GINLCKSKITPLDAAA---LDYVESFRYL--
-KDW-ADYFVVNVSSPNT---PGLRDLQAT-EQLEPIIAA-LQAEN---------------GGTKPI-LVKISPDLNWSDLADLVQLA--KTYQLAGIIA
TNTT-ISRE---GLKTQILKATG-KDIRE------EAGGISGMPLQKRSTEIIRFIWQQT---GGQLPIIGVGGIFTPLDAWEKIAAGA-SLLQVYTGWI
YEGPWMVPNILQGL
>B0JV85
LSQSLW-GL-----NFPNPVGLAAG-FDKDGLGAGLWPSFGFGFAEVGAVTLEGQPGNPKPRLFRLPEDLAG-LNRMGANNLGAPVLAATL-----QQ--
-S----------------------WQRQPRQIP------------------------------I-----GINLCKSKNTPLEKAP---EDYLGSFRYL--
-FPH-ADYFVVNVSSPNT---PGLRSLQSG-EQLDKILDI-LQTEN---------------QGRKPL-LVKISPDLEWEDIRTIIDLA--FSYELAGIVA
TNTT-TKRT---GLKTTILPETG-KPITE------EAGGISGKPLGERATEVIRFIYRQT---QGNLPIIGVGGIFSLDDAWEKITAGA-SLLQIYTGWL
YRGPWLVSNILQGL
>D7GDQ7
QPVDVA-GV-----HFPGRIGVAAG-LDKDGVAAGIWSPLGFGFAELGTVTAHAQPGNPRPRLFRLIRSGAI-INRMGFNNNGAEAMAARM-----AN--
-L------------------------GVARNNA---LGCP-----------------------M-----GISIGKTKATPLADAV---DDYLFSLTTL--
-APY-ADYVALNVSSPNT---PGLRSLQGR-HELEELTGA-LVARA--RELD--------ADDPVPV-FVKVAPDLTTGQLDGILSSC--EQAGIAGIIA
TNTT-IERD---GIKGSD------ARYAS------QAGGLSGSPLTAMALDRVRWITAHT-----DLPVMGCGGIMTPADAQAMFDAGA-RLVQLYTGFI
FEGPALVMGINRLT
>D3EQW8
LKQNLW-GL-----DFNIPIGLAAG-FDKNGLATSIWNSFGFGFIEVGAVTFHAQDGNPKPRLFRLPSDKAI-LNRLGANNDGAASIAERL-----TI--
-E----------------------SRAQTFKVP------------------------------V-----GINLCKSKVTPLDLAV---DDYLSSFHRL--
-ESC-VDYFTINVSSPNT---PGLRILQEK-EYLENILYR-LQLEN---------------KFNKPL-FIKISPDLTWESIKAIIELS--KTHNLSGIVA
TNTT-IKRE---NLNTITLNSTG-NYVEK------ELGGISGKPISERSTEIIRFIYKES---KGTLPIIGVGGIFNTEDAWNKISAGA-TLLQLYTGWI
YQGPWCIPEIANGL
>D8J1D6
DPRTVM-GI-----TFPNPVGMAAG-LDKDGAYIDGLAALGFGFIEVGTVTPRAQPGNPLPRMFRLPAASAV-INRMGFNNGGVDAFVANV-----QS--
-S---------------------------RFYQ---ERQG----------V------------L-----GLNIGKNADTPIERAA---EDYLHCLEKV--
-YPY-ASYVTVNISSPNT---KNLRQLQGA-SELDALLSQ-LKSAQ--HRLA------DRHGRYVPV-ALKIAPDMDMEQVKNVADAL--LRHQIDGVIA
TNTT-ITRD---AVKG--------MPHGE------EAGGLSGKPVLELSNQVIRGLKAEV---GDALPIIGVGGIFSGADARAKIDAGA-SLVQLYTGLI
YQGPALVRECAEAL
>B7KIU7
LVQSLW-GL-----RFNNPLGLAAG-FDKDGLGAGIWGSFGFGLAELGAVTHHPQPGNPRPRLFRLPLDKAG-LNRMGANNQGATILAKTL-----QE--
-T------------WDRHP----------RTIP------------------------------I-----GINLCKSKITPLEEAA---SDYVESFRAL--
-KDW-ADYFVVNVSSPNT---PGLRDLQAT-AQLEPILAA-LHREN---------------ALNQPL-LLKISPDLDWGDLKDIVNLA--KTYELAGIIA
TNTT-ISRQ---GLKTQTLPATG-KDIRE------EAGGISGKPLQQRSTEIIRFIYQQT---QGQIPIIGVGGIFTLEDAWEKITAGA-SLLQVYTGWI
YEGPWMVRNILQGL
>B1Y3C1
DPVTVA-GL-----RFPNRIGLAAG-LDKNGRCIDGLGAMGFGFIEVGTVTPLGQPGNPKPRMFRLPEKNAL-INRLGFNNEGLASFLANV-----QR--
-A---------------------------TSFR---RNGG----------L------------L-----GLNIGKNAVTPIENAA---DDYLIALAGV--
-YPH-ADYVTVNISSPNT---KNLRALQSD-AALDALLGA-LQTRR--LALA------TEHGRSVPM-FVKIAPDLDEAQVRVIAATL--RHNGIDGVIA
TNTT-LARD---AVAG--------LAHAD------EAGGLSGAPVLAASNRVIAQLRAEL---GGAYPIIGVGGVLSGADARSKRAAGA-DLVQVYTGLI
YRGPALVPECARAL
>B1XIS4
LSQTLW-GL-----DFPNPVGLSAG-CDKDAMAAGMWSRFGFGFAEMGAVTLHAQPGNPLPRLFRLPADQAA-LNRLGANNLGAAVMAKTL-----GE--
-S----------------------WQIEPRTIP------------------------------I-----GINLCKSKVTPLEAAA---QDYLGSFEAL--
-QAV-ADYFVVNVSSPNT---PGLRSLQGG-EQIQPILET-LQQAN---------------HKQQPI-FIKISPDLDWEAIANIVKIA--QDYQLAGIIA
TNTT-TRRD---GLKTQILEKTG-NPVTE------EAGGISGAPVRQRSTEVIRFIYGQT---QGSLPIIGVGGIFTADHAWEKMTAGA-SLLQLYTGWI
YKGPWIIPNILRGL
>B8GB72
LSRTVF-GV-----QFPNPVGLAAG-MDKDGVALPAWAALGFGFVEVGTVTHLPQPGNPRPRLFRLPTHEAL-INRMGFNNAGAAALAHRL-----AS--
-L-------------------------QPAPVP------------------------------V-----GVSIGKSKVTPLEHAI---DDYCASFRVL--
-FPY-AAYVAINVSSPNT---PGLRQLQDA-DHLRALLAA-LQRVN--TELG----R-THSRGPLPL-LVKIAPDLSEPALDELLTVC--ADHAVAGIIA
TNTT-ISRH---GLAGAD------PALVV------ETGGLSGRPLTLRARQLVQYVARAT---GGRLPIIGVGGIHSPDDALRMFEAGA-ALIQLYTGLV
YHGPLLPRRINHAL
>Q113R9
LEQNLW-EL-----NFKNPVGLAPG-YDKDGQAINMWPQLGFGFAELGTVTFHQQPGNAQPRLFRLPKDKAV-LNRMGFNNKGAAALAKKF-----QI--
-Q-NK-KNS--------------------FFFP------------------------------Y-----GVNIGKSKITPLEAAA---TDYLESFRLL--
-KNC-GDYFVVNVSSPNT---PGLRSLQNT-DSLSKILEV-LPREN---------------ERKKPI-LVKIAPDLENEAIAAIIDLI--KEYKISGIIA
TNTT-INRE---KLTTKILPATG-KPIIE------EAGGISGKPLTKRSTEIIKFIWQET---KGKLPIIGVGGIFTSEDAWNKITAGA-SLIQIYTGLV
YQGPGIVKQILQGL
>A6H0L5
LEREVF-GL-----KFKNPVGLAAG-FDKDAKLYKELSNFGFGFIEIGTLTPKGQEGNPKKRLFRLQEDSAI-INRMGFNNGGVLEAVERL-----KK--
-N---------------------------NGVL------------------------------I-----GGNIGKNKLTPNENAT---SDYEICFDAL--
-YDY-VDYFVVNVSSPNT---PNLRELQEK-EPLTQLLNT-LQNKN--QNKQKQTRDGAQSSGAKPI-LLKIAPDLTNEQLLDIIDIV--KTTKIAGIIA
TNTT-ISRE---GLQSINRI---------------EMGGLSGKPLTNRSTEVIRFLSQKS---NKAFPIIGVGGIHCVQDAIEKLEAGA-SLIQLYTGFI
YEGPALVKAINKEI
>A2SHQ5
DPVTLA-GV-----RFPNRIGLAAG-LDKNGRCIDGFGAMGFGFIEVGTVTPKGQPGNPKPRIFRLPQAEAL-INRLGFNNDGLDAFLANV-----RR--
-A----------------------------GFR---QGGG----------V------------L-----GLNIGKNAATPIEDAV---DDYLLGLEGV--
-YPH-ADYVTVNISSPNT---QNLRSLQSD-AALDALLGR-LQERR--QQLI------ARHGRSVPM-FVKIAPDLDEAQVDVIAATL--KKNAVDGVIA
TNTT-LSRD---AVRG--------QAHAT------EVGGLSGRPVFEASNRVVGQLRAAL---GAGYPIIGVGGVMSGADARAKRDVGA-DVVQIYTGLI
YRGPALVSEAARAL
>Q472J6
DPRTVM-GV-----RFPNPVGLAAG-LDKDGAYIDGLASFGFGFIEVGTVTPRAQPGNPRPRMFRLPQADAL-INRMGFNNGGVDAFIANV-----KA--
-S---------------------------R-WK---AEGG----------V------------L-----GLNIGKNADTPIERAA---DDYLYCLERV--
-YPH-ASYVTVNISSPNT---KNLRQLQGA-SELDSLLST-LKAAQ--QRLA------DQHKRYVPV-ALKIAPDLDADQIGNIGDAL--VRHKIDGVIA
TNTT-ISRD---AVKG--------LPHAE------EAGGLSGRPVFEQSTHVVRALRQVV---GDAVPIIGVGGIFSGADARAKIDAGA-KLVQVYSGLI
YRGPTLVRDCAAAL
>C7RU74
DPVRAM-GI-----DFPNPVGLAAG-LDKNGDHIDALAALGFGFVEIGTVTPRPQPGNAKPRLFRIPERQAI-INRMGFNNGGVDKLLANV-----TG--
-A---------------------------QFLR----RGG----------V------------L-----GINIGKNFDTPIERAA---DDYLLCLDRV--
-YPT-ATYVTVNISSPNT---RNLRELQND-EALDALLGS-LKSRQ--ARLA------DRHGRYVPL-ALKIAPDLEETQIQAIADLL--RRHCMDGVIA
TNTT-VSRS---GVEG--------LANAE------QAGGLSGAPLAAMSTAVVRRLSTAL---AGELPIIGVGGIMSGADAADKIAAGA-SLVQFYTGFI
YRGPQLIAEAAAAI
>F2RCL1
LRTEAL-GL-----RMHGPFGLAAG-FDKNAVAIDGMSMLGFDHVEIGTVTGEAQPGNPKKRLFRLVPDRAL-INRMGFNNEGSAAVAARL-----HA--
-R-----------------------------VP------------------------------VFKTVVGVNIGKTKVVPEAEAA---ADYVKSTERL--
-AAH-ADYLVVNVSSPNT---PGLRNLQAT-ESLRPLLTA-VREAA--DRTV--------TDRRVPL-LVKIAPDLADEDVDAVADLA--LELGLDGIIA
TNTT-IARE-GLGLKSDPA-------LVK------ETGGLSGAPVKERSLAVLRRLHARV---GDRLVLVGVGGIENAEDAWQRILAGA-TLIQGYSAFI
YEGPFYARAIHKGL
>Q8XYY7
QPRTVM-GI-----AFPNPVGLAAG-LDKDGAYIDALGALGFGFIEVGTVTPRAQPGNPRPRMFRLPAASAL-INRMGFNNGGVDAFIRNV-----QA--
-S---------------------------K-WR---EAGG----------V------------L-----GLNIGKNADTPIERAV---DDYLHCLERV--
-YPY-ASYVTVNISSPNT---KNLRQLQGA-SELDSLLGT-LRGAQ--QRLA------DQHKRYVPV-VLKIAPDLDDDQIANIGDAL--LRHRMDGVIA
TNTT-IRRE---AVAG--------LPHAE------EAGGLSGQPVREGSTRVIRALCGLL---GDAVPIIGVGGILAGEHAREKIDAGA-QLVQLYTGLI
YRGPGLVAECARAL
>Q7WGE4
APATLM-GL-----SLRNPVGLAAG-LDKNGAHIDALGNLGFGFVEVGTVTPRAQPGNPKPRMFRLPRANAL-INRLGFNNQGLDAFIANV-----QR--
-S---------------------------Q-WR---SQGG----------I------------L-----GLNIGKNADTPIERAA---EDYLIGLAGV--
-YPH-ADYVTVNISSPNT---KNLRALQGG-DELSALLGQ-LQERR--LALA------DQHQRHVPL-AVKIAPDLSDDQIDAIAEIL--PRHGIDGVIA
TNTT-LARD---AVQG--------LPHAE------EAGGVSGAPVHELSLRVIERLRSRL---GDAVAIIGVGGILSGRQASEKMAAGA-QAVQLYTGLI
YRGPALVGECVRAL
>A4SWU5
DPQNLC-GI-----EFPNPVGLAAG-LDKDGKHIDSLAALGFGFLEIGTVTPRPQAGNPKPRMFRLPQAEAI-INRMGFNNDGVEACVSRV-----RQ--
-S---------------------------IFWQ---RGGV-----------------------L-----GLNIGKNAITPIEDAA---SDYIAAMEAV--
-YEI-ATYITVNISSPNT---QNLRALQGE-DMLRSLLRS-LDDAR--KRLS------DRYGVRKPL-FLKIAPDLDQNDIHLIADLL--MEFNIDAVIA
TNTT-ISRE---AVTG--------MQYGE------ETGGLSGAPVRIASNIVIRALKARL---GVQLPIIGVGGILSGADAREKIMAGA-SLVQLYSGLI
YKGPDLVSECAKAL
>B1XV77
DPQVLC-GI-----EFSNPVGLAAG-LDKDGKYIDALAALGFGFLEIGTVTPRPQPGNPKPRMFRLPEAQAI-INRMGFNNDGVEACVARV-----RC--
-S---------------------------KFWQ---NGG-----------V------------L-----GMNIGKNASTPIEEAS---RDYILAMEAV--
-YEI-ATYITINISSPNT---QNLRALQGE-EMLRELLGS-LGEAR--KHLC------DRHGVRKPL-FLKIAPNLDQGDINLIADLL--LEFGIDAVIA
TNTT-ISRD---AVKG--------MEFGE------EAGGLSGAPVRNASNIVIKALKARL---GNQLPIIGVGGIMSGVDAREKIMAGA-SLVQLYSGLI
YRGPDLVYKCATVL
>A9I8M0
APATLM-GL-----ALDNPVGLAAG-LDKNGAYIDALGNLGFGFVEVGTVTPRAQPGNPKPRMFRLPRAQAL-INRLGFNNQGLDAFIANV-----QR--
-S---------------------------Q-WR---AQGG----------V------------L-----GLNIGKNADTPIERAA---DDYLLGLEGV--
-YPH-ADYVTVNISSPNT---QNLRALQGG-DELSALLAQ-LRDKR--AELA------DRHQRHVPL-AVKIAPDLSEAQIDAIADIL--PRYGVDGVIA
TNTT-LSRD---AVAG--------QPHAN------EAGGLSGAPVHALSLAVIARLRQRM---GPGAAIIGVGGILSGRQAREKIDAGA-NAVQLYTGLI
YRGPALVGECASAI
>Q47GW1
CPVEVM-GL-----KFPNPVGLAAG-LDKNGDHIDGLAKLGFGFIEIGTITPRPQDGNPKPRLFRIPEAQGI-INRMGFNNAGVDKLLENV-----RA--
-A---------------------------E-FP---KKGG----------I------------L-----GINIGKNATTPIEKAA---DDYLICLDKV--
-YND-ASYVTVNISSPNT---KNLRELQKD-EALDDLLAQ-LKAKQ--LQLA------EQYGKYVPM-ALKIAPDLDDEQITAIADAL--RRHRFDAVIA
TNTT-LSRE---GVEG--------MPNAT------ETGGLSGKPVFEKSTAVQKKLSIAL---AGELPIIGVGGIMGGEDAAEKIRAGA-SLVQFYSGFI
YRGPDLVSEVAETL
>A9F3A8
IAVRTM-GL-----DFPSPLGVAGG-FDKDARRARALAALGFGFVELGTVTAQPQAANPPPNLFRLPADRAL-INRLGFPNQGAARVTERL-----LG--
-R----------------------GGT--AAV-------GV---------P------------V-----GISIGKSRVAPLEPAI---DDYLASFREA--
-RRA-ADFVVINVSSPNT---KDLRAMQGP-AIARALLSA-IAREN------------RAAGAPLPL-LIKVAPDLGDEELEALLAVV--EEVGLAGVIA
TNTT-VRRD---GLATSPA-----DVEAM------GAGGLSGPPLRQRSLAMVRRIRARL---GSNVTVIGAGGIESAEHAMDQLQAGA-DLVQIYTGFI
YGGPLLPAEIARGL
>E3HJP5
APSTLM-GL-----QLANPIGLAAG-LDKNGAYIDALGNLGFGFIEVGTVTPRAQPGNPKPRMFRLPRANAL-INRLGFNNQGLDAFLANV-----QR--
-S---------------------------A-WR---KQGG----------I------------L-----GLNIGKNADTPIERAA---DDYLIGLEGV--
-YPH-ADYVTVNISSPNT---KNLRALQGG-DELSALLAQ-LADKR--RALE------DKHQRRVPM-AVKIAPDLTHEQIDSIAETL--PRHGIDGVIA
TNTT-LSRD---AVTG--------QPHAE------EAGGLSGAPVHELSLAVIRRLKERL---GGSLAIIGVGGVMSGRQAREKMDAGA-DAVQLYTGLI
YRGPALVGECVRAV
>Q2KW44
LPTTLM-GM-----TLRNPVGLAAG-LDKNGAFIDALGNLGFGFVEVGTVTPRAQSGNPKPRMFRLPKANAL-INRLGFNNQGLDAFLANV-----TR--
-S---------------------------R-FR---SQGG----------I------------L-----GLNIGKNADTPIERAA---DDYLIGLAGV--
-YPH-ADYVTVNISSPNT---KNLRALQGG-DELSQLLAA-LRDKR--AELA------QQHARQVPL-VVKIAPDLSQEQIDIIADTL--LSNGVDGVIA
TNTT-LSRE---AVQG--------MPHAA------ETGGLSGAPVHELSLAVIERLRQRV---GSALAIIGVGGILSGQQAREKIAAGA-DAVQLYTGLI
YRGPALVGECVGTL
>Q9KXR7
LRTEAL-GL-----RMHGPFGLAAG-FDKNAVAIDGMAMLGFDHVEIGTVTGEPQPGNPKKRLFRLVADRAL-INRMGFNNDGSLAVAARL-----AS--
-R-----------------------------TP------------------------------VFRTVVGVNIGKTKVVPEEEAV---GDYVKSAERL--
-APH-ADYLVVNVSSPNT---PGLRNLQAT-EALRPLLSA-VREAA--DRAV--------TARRVPL-LVKIAPDLADEDVDAVADLA--VELGLDGIIA
TNTT-IARE-GLGLTSS-------PALVG------ETGGLSGAPLKARSLEVLRRLYARV---GDRITLVGVGGVETAEDAWERILAGA-TLVQGYSAFI
YEGPFWGRAMHKGL
>E8UEC3
LEAEFM-GL-----KVKNPVGLAAG-LDKNGDYIDVLGGLGFGFLEIGTVTPRAQAGNPRPRLYRLPEHSAL-INRMGFNNNGLEAFINNI-----KN--
-C---------------------------R-FQ---KNGG----------V------------L-----GLNIGKNADTPIEEAS---SDYLICLEGV--
-YPY-ADYVSINISSPNT---KNLRDLQNS-SSLAELLKT-LHERH--LELQ------KRFHRYVPI-ALKIAPDLEYEQIDEIAELV--MSNNIEGVIA
TNTT-ISRS---SISS--------HEFAS------QAGGLSGPMLHQMSIRVIKRLRNLL---TSDKAIIGVGGIQSGDAAKETIDAGA-NAIQIYTGLI
YHGPQLVEECLNAL
>B0CA74
LSQSLW-GL-----SFANPIGLAAG-FDKDGVATNIWPRFGFGFAEVGTVTFHAQPGNPQPRLFRLPEDQAA-LNRMGFNNQGAAAMAKVI-----AA--
-S--------------LDRQA--------RSYP------------------------------L-----GINLGKSKVTPLEQAV---ADYVGSFQLL--
-KTY-GDYFVVNVSSPNT---PGLRSLQAV-EQLAPILAG-LQAEN---------------TEGKPL-LVKIAPDLEWKDIAAIVDLA--QVHQLAGIIA
TNTT-IRRD----LKTERIAATGNVPSE-------EAGGISGAPVRSRSTDVIRFIHKQT---QGQLPIIGVGGIFTAEDAWEKLCAGA-SLLQVYTGWV
YEGPWMVRRILEGL
>B0W4C3
LRTQLL-NK-----TLENPVGIAAG-FDKHGEAVKGLERLGFGFVEIGSVTPEPQPGNPKPRVFRLNEDKAI-VNRYGFNSEGHEVVFERI-----KK--
-L-----------------------------RQDGDLKVT-----------------------L-----GINLGRNKKSEDNI-----EDYVQGIRKF--
-SVL-ADYLVVNISSPNT---PGLRTMQNK-STLQSLLTEIVKARN---AL--------PPNEQRPI-LVKIAPDLSDGCVQEIIAVIQKKECAIDGLIV
SNTT-IDRP--SELKS---------INAG------QLGGLSGAPLSSKSTQLVAKVYKWT---GGRVPIIGVGGIFSGRDAYEKILAGA-SAVQLYTALI
YHGPPIVARVKEEL
>O01815
LKCELF-GR-----EFKNPIGLAAG-FDKDGQAITQLAKSGFGLIEIGSVTPIPQPGNNRPRVFRLLEDEGV-INRYGFNSDGVGRVHQRV-----RS--
-A------------------RDS--WVPE-------SYAY-----------------------F-----GVNLGKNKLTEDAK-----LDYEIGVNYF--
-APH-CDYLVLNVSSPNT---PGLRSMQKK-SDLEKLLAYVHQALE------------MHKLEKQPQVFLKIAPDLIESELKDIAQVV--TKFAIDGIIV
SNTT-IARP--DYLRS---------ENKT------ETGGLSGAPVREISTECVRKIYKLT---NGQIPIIGCGGVFSGADAYEKIRAGA-SLVQLYSAFV
YEGFPVIGKIKREL
>B4M507
LHSSFF-GR-----LASNPIGIAAG-FDKNGEAVLGLKDLGFGFIEVGSVTPLAQAGNPKPRVFRLVSDRAL-INRYGFNSDGHGVVAQRL-----KE--
-I-----------------------------REREDFNAI-----------------------V-----GVNLGRNRDTLTPI-----NDYVKGVHTF--
-GPV-ADYLVVNVSSPNT---KGLRNMQSK-KELTELLEAVNIARG---QLK--------TNQKVPI-LLKLSPDLETGELNDIVAVINQKKCRVDGLIV
SNTT-VARD---NISD--------PALAS------EAGGLSGEPLRERSTRLIAQMYSLT---KGSLPIIGVGGVASGQHAFEKIEAGA-SFVQIYTALI
YEGPELVERIKGEL
>P32748
LHTSFF-GR-----MLSNPIGIAAG-FDKNAEAVDGLQDLGFGFIEVGTVTPAAQEGNPKPRVFRLTEDKAI-INRYGFNSDGHQAVLQRL-----RL--
-L-----------------------------RKKENFNGV-----------------------V-----GVNLGRNKTTMSPI-----ADYVQGVRVF--
-GPV-ADYLVINVSSPNT---KGLRDMQSK-EKLRELLEQ-VNDTK----------SSLDKNKNVPI-LLKLSPDLSLDDMKDIVWVIKRKKSRVDGLIV
SNTT-VSRE---NIEK--------NKLAE------ETGGLSGPPLKARSTEMIAQMYQLT---DGKIPIIGVGGVASGYDAYEKIEAGA-SYVQIYTALV
YEGPALVEDIKAEL
>D7AZF1
LTVHAL-GQ-----EFPGPLGLAAG-FDKNAESPSGLAALGFGFVEVGTVTAQPQPGNPRPRLSRLVADRAI-VNRMGFNNEGSALVAERL-----HH--
-RR---GGR----------------------RPV-----L-----------------------------GVNIGKTKVTPEEEAP---ADYALSARRL--
-ARY-ADYLVVNVSSPNT---PGLRNLQGV-ERLRPLLAA-VREAM-----------AEAGRPDLPL-LVKIAPDLADEDVDAVADLA--LAEGLDGIIA
TNTT-ISRE---GLTTPAA-----QVEAA------GAGGLSGAPLKRRSLEVLRRLRARV---GDRVTLIAVGGIETPLDAWFRIRAGA-SLVQGYTGLI
YGGPLWPRRINRGL
>Q8G4V9
ASASFL-GQ-----PVNLPFGIPAG-PLLNSRFTTAAFRMGFDLATYKTVRSRAWGCNPFPNVAELDEPISI-SNSFGVPSQSPDAWQPDM-----RA--
-A-------------------------------------------------------------IEAAGPGQVLVPSFQGSGMSEEEYIADHATTARLVK-
-ETG-AKLMVMNTSCPNE--GHNRLLCHNP-LLVGRITEA-VKQEI----------------GDIPL-MVKLAPSDG--DLELMVRST--GHGTVQGFST
INTI-SAKL--VDANGNQAL----PGAGR------DHSGVCGNAIRGAGLDMVARLAAIREKLGLDFAINGVGGVVSPADYQAYRDAGA-DSVMSATGAM
WD-AELAHKIKAS-
>C6XQ80
LKVHIS-GL-----DLPNPLGIAAG-FDKNADAFVPSLALGCGFVECGTVTPQLQDGNPKPRLFRLKEDGGV-INRMGFNNSGLDSFVHRL-----KN--
-G-----------------------------AA---NQGV-----------------------V-----GANVGANKTSEGEKRV---GDYVDGIKAV--
-WQY-CAYITLNISSPNT---PGLRGLQNK-SDLSALLTA-ASETI--LEME------DRHKTKRPV-FLKIAPDIDEEAIRDIVDTV-LLAKGMTGLIV
SNTT-IERP--SFLQ---------SENAK------QTGGLSGKPLFEKSTQVLKQVARIA---DGQLDIIGAGGIHDAKSAYLKIRAGA-HCFQLYSALV
YEGAALIPEILNGL
>A0ZZT0
QAEEFL-GF-----RVNLPFGIPAG-PLLNERFTTAAFRMGFDLAVYKTVRSRAWGCNAFPNVAELDEPISI-SNSFGVPSRDPDEWQPDM-----KK--
-A-------------------------------------------------------------IAAAGDGQLLVPSFQGSGMDRKAYIADHVTTAHLVT-
-ETG-AGLMEMNTSCPNE--GHNRLLCHDP-HLVGEITEA-VKNEI----------------GDRPL-IVKLAPNDT--DLETMVRET--GHGTVQGFST
INTI-SARL--VDANGNQAL----PGAGR------DRSGVCGNAIRGAGLDMVGRLAAIREKLGFDFAIVGVGGVIRPDDYKAYREAGA-NAVMSATGAM
WD-ANLAREIKETL
>Q177S6
LRTRFL-GM-----TVSNPVGIAAG-FDKHGEAVAGLQRIGFGFVEIGSVTPKPQPGNQRPRVFRLNEDKAI-VNRYGFNSDGHDVVYERL-----KK--
-M-----------------------------REENPNRVM-----------------------L-----GVNLGRNKHSPDAY-----NDYIQGIKKF--
-SCL-ADYLVINISSPNT---PGLRAMQNK-TTLQVLLSEVLKARS---AL--------PPEEQRPI-LVKFAPDLADEDVQEIVTVVMQKEFAVDGVIV
SNTT-IDRP--ASLKS---------INAG------QIGGLSGAPLCQRSTQLIAKVYKWT---EGKIPIIGVGGIFSGQDAYDKIQAGA-SVVQLYTAFI
FHGPPVVTRVKQEL
>Q297N6
LNTQFF-GR-----LLSNPIGIAAG-FDKNAEAVDGLKDLGFGFVEVGTVTPTAQEGNPKPRVFRLSEDKAI-INRYGFNSDGHEAVLQRL-----SE--
-S-----------------------------RKKENFNAI-----------------------V-----GVNLGRNRNTMTPV-----ADYVQGVRVF--
-GPV-ADYLVINVSSPNT---KGLRDMQSK-EKLTELLEQVNEARS---RLE--------SNRNVPI-LLKLSPDLEISDMSDIVDVIKRKKSRVDGLIV
ANTT-VSRD---NLHD--------AKWTA------EAGGLSGEPLRARSTEMIAQMYQLT---NGKVPIIGVGGVSSGYDAYQKFEAGA-SYVQIYTALV
YEGPYLVEQIKDEL
>Q8YPC6
LEQNLF-GL-----RFPNPVGLAAG-FDKDGVAARIWSSLGFGFAELGTVTFVGQPGNPPPRLFRLPLDQAA-LNRMGFNNHGAAVMAARL-----AD--
-E------------------------KGQFSIP------------------------------I-----GINLGKSKVTPLEAAA---EDYLNSFRLL--
-KEL-GDYFVVNVSSPNT---PGLRSLQDA-SMLSSILDV-LQKEN---------------NSHKPI-FVKIAPDLEWEAIADIIGLA--KTYQLAGIIA
TNTT-IRRD---GLKTQVIEQTG-KAPQE------EAGGISGAPVRDRSTEIIRFIWQQT---QGEIPIIGVGGIFTPEDAWAKITAGA-SLIQVYTGWI
YQGPMMVSQILTGL
>Q7PYN9
LRTRLL-GM-----AFSNPIGIAAG-FDKHGEAVQGLQLIGFGFVEIGSVTPEPQPGNARPRIFRLNEDKAI-VNRYGFNSEGHDVVYERL-----RE--
-C-----------------------------REQQDQRVA-----------------------L-----GINLGKNKLSLDAI-----ADYVQGVKRF--
-GTL-ADYLVINVSSPNT---PGLRTMQSK-STLQTLLTEVLKARA---SL--------PANEQRPI-LLKLAPDLSEEDLREIVDVVRAKACAVDGLIV
SNTT-IDRP--ATLRS---------VNAG------QLGGLSGPPLKHRSTAMIARVYKLT---EGKIPIIGVGGIFTGEDAFEKIEAGA-SAVQLYTSFI
FHGPPVVPKIKREL
>D6X3Z9
LKITLF-NK-----VFPNPIGIAAG-FDKHAEAVMGLKDIGFGFIEIGSVTPQPQPGNNKPRVFRLSEDLAV-INRYGFNSDGHETVLHRL-----IN--
-L-----------------------------RQTKKCDTI-----------------------L-----GVNLGKNKTS--DDAI---NDYVIGIKKL--
-GPV-ADYLVINVSSPNT---PGLRTMQDK-NVLKNLLKS-AKEAR--DSLP--------EGARPPL-LLKLAPDLSYSELKDIANVVRQKDTKIDGLII
CNTT-VERP--QFLHN---------DRKG------ETGGLSGKPLREASTKLIAEMYKLT---RGEIPIIGVGGVFTGRDAYEKIKAGA-SVVQLYTSLV
YEGPPVVAKIKREL
>D2Q7Y3
SGEDFL-GF-----HVNLPFGIPAG-PLLNERFTTAAFRMGFDLAVYKTVRSRAWGCNAFPNVAELDEPISI-SNSFGVPSRDPDEWQPDM-----KK--
-A-------------------------------------------------------------IEAAGSGQLLVPSFQGSGMDQDDYIADHVTTARLVC-
-ETG-AGLMEMNTSCPNE--GHNRLLCHDP-HLVGRITEA-VKNEI----------------GDRPL-VVKLAPNDA--DLEIMVKET--AHGTVQGFST
INTI-SAKL--VDAHGNQAL----PGAGR------DRSGVCGNAIRGAGLDMVGRLHAIREKLGLDFTIVGVGGVVRPEDYRAYREAGA-NAVMSATGAM
WN-ANLARDIASSI
>E4NYX1
AKSSFF-GI-----PVDLPFGIPAG-PLLNERFTTAAFRMGFDIATYKTVRSRAWGCNPFPNVAELDEPISI-SNSFGVPSRDPDEWQPDM-----RR--
-A-------------------------------------------------------------IAAAGPGQVLLPSFQGSGMSGDDYIADHVATARLVC-
-ETG-ADLMEMNTSCPNE--GHNRLLCHDP-HLVGRITEA-VKGEI----------------GDRPL-IVKLAPPDA--ALELMVRQT--ARGTVQAFST
INTI-SARL--VDANGGQAL----PGKGR------DRSGVCGSAIRGAGLDMVSRLAAIRERLGLDYAIIGVGGVVAPEDYRAYRAAGA-DAVMSATGAM
WD-AELARKIKADD
>B7J5Q1
LAQDFW-GL-----HFANPVGLAAG-YDKDARATAALPALGFGFIEIGTVTPRPQPGNPRPRVFRYPAQQAV-INRMGFPGEGAAAVARRL-----AA--
-L-------------------------PGHPVP------------------------------I-----GINLGKNKDTPLERAQ---DDYVAALELL--
-FHY-GDYLCINVSSPNT---PGLRLLQGE-EALRGLLKA-VAAAN--QRLA-----LQHQRPPLPL-LLKIAPDLDNDDLNAIGSLALGTAPLVNGFIA
TNTT-IERP-----AS--------QPGLS------ESGGLSGAPLLQQSNAVIAQLYRAT---QGQVPIIGVGGILSAADAYAKILAGA-SLVQVYSGLI
FRGPGLVREILEEL
>D8HVV1
DPVTVL-GL-----RFPNRVGLAAG-LDKNGRALPAWAALGFGFVEAGTVTRLAQPGNPKPRLFSLPASDAV-INRMGFNNDGAEALAAKL-----AR--
-D-------------------------G----K---PGVP-----------------------L-----GVSIGKSKVTPLEDAV---EDYRFSLRAL--
-HPY-ADYFAINVSSPNT---PGLRQLQDR-TALAELLGE-LRSTS--LELA-------GGGSPTPV-LVKVAPDLTDDALAELLEVA--LEHGVAGIIA
TNTT-LARD---GIAPAE------SGLAG------QAGGLSGRPLTTRAAEVVRFVHDHT---GGSLPIIGVGGIMGPDDAIRLVDAGA-SLVQLYTGFA
LHGPGLVRRVSRGL
>E0VQ82
LKIQVW-GL-----NFSNPIGIAAG-YDKQGEAVESLHEIGFGFIEIGSVTPLPQPGNEKPRVFRLNNENAI-INRYGFNSDGHDAVYKRL-----KT--
-I-----------------------------RESSGFKGI-----------------------I-----GVNLGKNKNSTNPI-----DDYVKGIKKF--
-SDV-ADYFVINVSSPNT---PGLRQWQKK-QQLEELLSALIEAKN---N---------LNVDKKPPLLLKLAPDLTNVERKEIADVILTEKYKVDGLVI
SNTT-IERP---GITS---------PIGD------EKGGLSGQPLHDLSTKLISDMHHYT---SGKIPIIGVGGVFTGQDAYEKIQAGA-SLIQLYTAFA
FHGPPRIVKIKKEL
>Q8PLJ2
LPTPAF-GL-----MFPNPVGLGAG-LDKNGEHIDALFALGFGFVEIGTVTPRAQEGNPKPRMFRLPEYQAV-INRMGFNNLGVDALVANV-----QR--
-A---------------------------RRTG------G----------L------------L-----GINIGKNKDTSNEEAT---SDYRYCMERV--
-YPL-ADYITVNISSPNT---AGLRELQEE-QSLRRLISD-LRETQ--EALS------AQHGKRVPM-LVKVAPDLNDRDIDAAARVL--ADLAVDGVIA
TNTT-VTRT---LVAN--------HPLAA------EAGGLSGAPLLGQSTLVLRRLRARL---PESIPLIGVGGINSGADAVAKMAAGA-SLVQCYSGLV
YRGPQLIGECVNAI
>A5EV79
NPIHLL-GH-----TFPNRLGLAAG-LDKNAVAISAFDRLGFGFIEVGTATPRPQSGNPKPRLFRLPEHQAI-INCMGFNNDGVVALCQQV-----AA--
-V---------------------------K--K---RTRA----------L------------I-----GINIGKNKLTPNERAA---DDYLIAMSTA--
-YPY-ADYLAINISSPNT---VGLRDLQHG-AALCELLQR-LKTER--DKLS------AVYEKTVPL-LVKIAPDNEREQLDEMLSII--EDSGIDGIIA
TNTT-LDKT---AVTG--------HRYAD------EQGGLSGKPLTEKSTKIIAHIRERL----PDLPLIASGGVMSADDYYAKLEAGA-DLVQIYSGLI
YHGPQLIKDCLRMP
>C0Z506
LENKLW-GM-----TFPNPVGLAAG-FDKNAEVYHALGALGFGFVEIGTLTPQGQPGNPKPRLFRLPEHQAV-INRMGFNNHGAYLASQHL-----VD--
-Y-------------------------AYSDVP------------------------------I-----GINIGKNKVTPNEEAA---VDYSKCMDML--
-YAY-GHYFVINISSPNT---PNLRDLQET-ESLRHLVRA-VKEKA--TEME------GRSIKKKPI-LLKVAPDMSDEHMRDVVHAA--VEEGISGIIA
TNTT-LSRE---AVSG--------HRFAE------EAGGLSGRPLTERSTAWVKEIYQEV---GDKVPIIGVGGIYNGEDAYAKIRAGA-SLVQVYTGMI
YQGPGIAKQINKKL
>Q9PAE7
LPTTAF-GL-----NFPNPVGLAAG-LDKNGTHIDALFALGFGFIEIGTTTPRPQPGNPKPRLFRLTQQQAV-INRMGFNNLGVDALVRNV-----AG--
-A-------------------------RQRNGP------------------------------L-----GINIGKNKDTPNEQAS---NDYRYCLERV--
-YAL-ADYVTINLSSPNT---AGLRALQEE-QTLRRLIGE-LREAQ--ETLA------AKHGRHVPM-LIKMAPDLSDSDIDAAARVL--NEMSVDGVIA
TNTT-VTRP---LLRQ--------HRLAS------ETGGLSGAPLLGQSTLVLRRLRTHL---PETIALIGVGGICCGADAVAKMAAGA-NLVQCYTGLI
FKGPQLVGECVEAI
>D9S6K8
NP------L-----HFGCPIMLAAG-ANKTAKRICDFANMGFGGISVGTATRHVREGNTRPRIGFIENDRAI-HNSMGLNNDGVDAVTRRV-----DT--
-Q-------------------ITAAH-------------------R-VQMC------------V-----GISVAETPGTDENEKL---QDIVESFSIA--
-YRV-ADYVEINLSCPNT---GENRLDLDM-TLVNKIFTA-ITDYR------------NKQPVRKAI-YAKLSPDMPENHTATIMDML--VKVGVNGVVM
GNTY-PTKK--VHVKYDD--LTP-LRADN------DRGGMSGRPLYENTVRNVKFIREHY----PQMSVIACGGIDHGYKIYDLIKLGV-DAVQCYSVVA
FRWHAMRKELEEAL
>Q8D370
NNISCM-GL-----NFKNILGLAAG-LDKNGDYIKLFSDIGFGFIELGTVTLKPQHGEKKPRLFCFPNVYGI-INRMGFNNNGIENLIENI-----KN--
-E---------------------------KNVK------S----------I------------L-----GINIGKNKDTLIEKAK---DDYLICINKA--
-YYY-SDYISINISSPNT---KDLRKLQFG-ELFSDLLKS-IKEEQ--NKLN------KIYNKYVPI-LIKISPDINNSEIIQISDCL--LSYNIDGVIA
TNTT-VNKD---IIMR--------CCNNC------EKGGLSGAPLNENSTRIIKKLSKEL---KGKIPIIGSGGIISVKSAKEKIKAGA-SLIQIYSGLV
FFGLKIIKKLIKSF
>Q8DLB7
LERQVW-GL-----RFPNPIGLAAG-FDKNGVARSVWSAFGFGFAELGTVTWHPQPGNPRPRLFRLGSDRAV-INRMGFNNAGAEAMAASL-----ER--
-S-------------------------PPASIP------------------------------I-----GINLGKSKITPLAAAK---EDYLASFRRL--
-HPL-GDYFVINVSSPNT---PGLRDLQAK-EQLAPILET-LQSAN---------------HPRKPL-LLKIAPDLSWEQIAAILDLV--QAYELAGIVA
TNTT-VARE---GLKSQTIPQTG-RSPAE------EAGGLSGAPLRQRATAVIRFIHEQT---QGTLPIIGVGGIFTPEDVIEKLAAGA-TLVQLYTGWI
YQGPSLLRELLKGL
>C6CYB0
LAVDLF-GI-----HFPHPVGLAAG-LDKNGVAADGFSSIGFGFAEVGTVTPKGQPGNELPRLFRLPSDEAL-INRMGFNNEGAEAMAREL-----SQ--
-R-------------------------KINRIP------------------------------I-----AVNVGKNKATPNERAH---EDYRSCIQVL--
-YPY-GDFFVVNISSPNT---PDLRALQHG-DELRTLLGE-VLEEIGLQASK-------LGSKAKPV-LVKIAPDMTDEQLELTVSTI--KDSGVAGIIA
SNTT-ITRE---GLK---------HPNAK------ETGGLSGAPLRERSTEVIRSVYRLT---EGKLPIIGSGGIFTADDAYDKIRAGA-SLVEIYTALI
YKGPGVLRELTNGL
>B2UNA2
DPVEIL-GM-----KFPNRVGLAAG-MDKEADTVSAFGQAGFGFVEVGTLTPRPQPGNEKPRLFRLIPQKAI-INRMGFNNEGIAAGVENI-----RS--
-A---------------------------TRFH------G----------V------------L-----GVNIGKNKITPNEDAA---QDYLTCLRAA--
-WPV-ADYIAINFSSPNT---PGLRDLQAA-EPAARLLAS-LKSEQ--SNLA------AETGRHVPI-FMKVAPDVTDEHIAELSRVF--LDEGLDGLIA
TNTT-LSRV---GVEA--------NPRHE------EAGGLSGAPLTERSTEVIGAFASEL---KGRIPIIGVGGIMNGVDAVAKIKAGA-SLVQLYTGFV
YRGPDLIRECVEAM
>A7IBC2
LATRVW-GL-----DFPNPVGLAAG-FDKHCEVADALFRFGFGFVEAGTVTPRPQPGNPLPRLFRLDEDEAV-INRFGFNSEGLAPFVFRL-----GQ--
-R---------------------------RASG---KHGI-----------------------V-----GANVGKNKES--EDAL---EDYGAGVSAT--
-CRL-ADYLVCNISSPNT---PGLRALQAR-AEMETLLAH-VISVR--------NASMPDPAARTPL-LVKVAPDLDDAALADVAEAS--LATGVDGIIM
GNTT-LSRP--ASLQ---------SKFKD------ETGGLSGKPLLALSTERLGALYRLV---GGRLPIIGVGGIASGADAYAKVRAGA-SLVQIYSALV
FHGPGLVTRIKTDL
>A7SLG1
LNTKVF-GL-----QFSNPVGLAAG-FDKHAEAVDGLLKMGFGFVEVGSVTPEPQPGNPKPRVFRLVEDQAV-INRYGFNSDGHKAASKRL-----QD--
-R------------------LA------RSGHP----KGV-----------------------L-----GINVGKNKTSPDAV-----SDYVKGVKCF--
-SPL-AHYLVINISSPNT---PGLRALQGR-EELTQLIDNALEARR------------QASPSAQPPLLVKIAPDLTEEDKIDIASVI--TRQGIDGLIV
SNTT-ITRP--STLQS---------PNKT------EQGGLSGAPLREMSTGAVGDMYRLT---EGKIPIIGVGGISSGQDAYDKIKAGA-SLVQLYTALA
YQGPPVVRKIKREL
>B4STK4
MPSTVF-GL-----TFPNPVGLAAG-LDKNGEHIDALFALGFGFVEIGTITPRPQAGNPQPRLFRLPAHNAI-INRMGFNNAGVDALVRNV-----ER--
-A---------------------------RNRR------G----------M------------L-----GINIGKNKDTPNEQAA---DDYIACLDKV--
-YPL-ADYITVNISSPNT---AGLRELQEE-TSLRQLVSQ-LRERQ--ESLA------ARYGRRVPM-LVKVAPDLSERDIDAAARVL--GELQVDGVIA
TNTT-IDHS---KVAG--------DPLAN------EAGGLSGAPVLEQSTLVLRRLRARL---PESMPLIGVGGILSGADAVAKMAAGA-ALVQCYSGLI
FRGPSLVSECVEAI
>Q2S001
LKQRLW-GD-----TFPNPVGLAAG-ADKNARAVPFWEAVGFGFVEVGSVSAQPAPGNPTPRAFRLPKDQAL-INRLGLNNDGAEAVADRL-----EH--
-S------------------------RSDRARP------------------------------L-----GINLAKTHDPDGEAAL---EDFRTSFRQL--
-VGQ-ADYVTLNVSCPNT---PDGGTFEDP-AALDALLGA-ITAEQKA------------PGLAVPV-LVKLSPPLSDRRLEEILAVA--ADHDIDGFIA
TNTA-SDRK---GVETSAD-----RLDEI------GAGGLSGPPLEARATRLVQYLYRAT---DGEIPIIGVGGVHDAESAYTKIRAGA-SLVQLYTALV
YEGPGLVRRIKEGL
>A4CMM3
LEREVF-GL-----KFPNPVGLAAG-FDKDARLFDELADFGFGFVEIGTLTPKAQAGNPKKRLFRLRADKAI-INRMGFNNRGVFEAAERL-----AG--
-T---------------------------RRVL------------------------------I-----GGNIGKNKATPNREAV---KDYMICFETL--
-FPH-VDYFVVNVSSPNT---PGLRELQEK-KPLTELLRI-MKREN--TKCALV-----NATREKPI-LLKIAPDLTDAQLRDIIEIV--GETGIDGVIA
TNTT-IARD---DLKSDM-------YLQE------EQGGLSGRPLRKRSTEVIRFLVEEG---KGAFPVIGVGGIHSAGDALEKLDAGA-SLVQLWTGFV
YEGPGLVKKINQKL
>D3NXI5
LRSRVW-GL-----DFTNPVGLAAG-FDKNAEVVDATLNLGFGFVEPGSVTPRPQPGNPRPRLFRLVEQRAV-INRMGFNNEGLEAFARRL-----ER--
-R------------------RE-------KARR---APGI-----------------------V-----GANLGKNKDT--ADAA---DDYVIGARRL--
-APL-ADYLVVNVSSPNT---PGLRALQGR-DPLRALLERVLEARA------------SCGLTRDPPLLLKIAPDLTVEDKSDIAAVA--LESGIDGLIV
SNTT-IARP--DIIP---------AALRG------EAGGLSGAPLFEPSTSVLREIYALT---GGKLPIVGVGGVATGADAYAKIRAGA-SLVQLYSAMV
YAGPAVVHRIRREL
>D2U9Z9
IPTQAF-GL-----TFPNPVGLAAG-LDKNGEHIDALLALGFGFVEVGTITPRPQAGNPKPRMFRLPQQQAV-INRLGFNNLGVDALVRNV-----AR--
-A---------------------------RRQR------G----------L------------L-----GINIGKNKDTPNEDAV---ADYLHCLEKV--
-YAL-ADYVTINISSPNT---AGLRELQEE-QALRHLIAR-LREAQ--ETLS------ARHGRRVPM-LVKVAPDLSDSDIDAAARVL--SDLQVDGVIA
TNTT-IARP---GLEH--------APLGG------ESGGLSGAPLLEQSTLVQRRLRARL---PEAIPLIGVGGILCGADAAAKMAAGA-TLVQCYSGLV
FRGPELIGECVEAI
>B0T5G7
LSLTVA-GL-----PLSNCVGLAAG-FDKNAEVPAAMSRAGFGFVECGTVTPLAQAGNPRPRLFRLTQDQAV-INRMGFNNEGLEPFAARL-----SA--
-L------------------KA---------RR---TRGI-----------------------V-----GANIGANKDA--TDRI---ADYVTGLTRL--
-WGL-SDYFTVNISSPNT---PGLRALQTK-AALEELLGR-LAEAR--GLLK------AAGTVDYPI-FLKVAPDLEDGEVEAIVETV--KSAGLNGIIV
SNTT-IARP--ADLA---------SPHAA------ESGGLSGKPLLAASTAMLARFHAAN---NGHLALIGAGGIASGADALAKIRAGA-CAVQLYSALV
YGGPGLVQRIKSDL
>A8HZX8
LRTRVW-NI-----DFPNPVGLAAG-FDKDAEIIDPLLSLGFGFVEAGSVTPRPQPGNPKPRLFRLDEDEGV-INRFGFNSQGLAPFIYQL-----GK--
-R---------------------------KAAG---LPGI-----------------------V-----GANVGKNKET--EDAS---EDYVAGVSAT--
-CRL-ADYIVCNVSSPNT---PGLRLLQAR-TEMSALIGAALSARN--DSLP-------DAATRPPL-LVKVAPDLDDAGLEAVAEVT--LELGVDGIIM
GNTT-ISRP---DSLR--------SRHKG------ETGGLSGAPLFTLSTERLGALYRLV---RGRIPLVGAGGIASGADAYAKIRAGA-SLVQLYSALV
FHGPALVPRIKADL
>F0RFZ9
LEKEVF-GI-----KFKNPVGLAAG-FDKDAKLFKELSNFGFGFIEIGTLTPKPQTGNPKKRLFRLKADSAV-VNRMGFNNGGVLEAVERL-----KA--
-Q---------------------------HNVL------------------------------I-----GGNIGKNKITPNDGAV---EDYLICFEAL--
-YPH-VDYFVVNVSSPNT---PGLRELQDK-EPLTNLLNA-LVTEN--KK---YVTQ--KGVKAKPI-LLKIAPDLTNEQLLDIIDIV--AITKINGVIA
TNTT-IERN---NLKSP-------ESITK------ENGGLSGKPLTNRSTEVIRFLAEKS---NKAFPIIGVGGIHSEKDALEKINAGA-DLIQIYTGFI
YEGPRLIKRINKAI
>E6WSD8
LPTRVL-GL-----TFPNPVGLAAG-LDKNGAHIDALLSLGFGFVEVGTVTPRPQPGNPKPRMFRLPAGQAV-INRLGFNNDGVDALVRNV-----ER--
-A---------------------------QRKG------G----------L------------L-----GINIGKNKDTPNEDAA---SDYLHCLERV--
-YPL-ADYVTVNISSPNT---AGLRELQEE-QALRRLVGT-LREAQ--EKLA------AQHGKRVPV-LVKVAPDLSDNDIDAAARVL--SDLAVDGVIA
TNTT-IDRS---RIQG--------MNHAD------EAGGLSGAPLMPQSTFVLRRLRARL---PESIPLVGVGGILSGADAVAKMAAGA-TLVQCYTGLV
YRGPELVAECVDAM
>C4K4A3
KSVDCM-GL-----SFKNPLGLAAG-LDKNGDCIDVLGAMGFGFIEVGTVTPLPQQGNQKPRLFRVTEAEAL-INRMGFNNLGVDYLINNI-----KR--
-S---------------------------R-FG------G----------V------------L-----GINIGKNKETPLEVSK---EDYLICMDKV--
-YPY-AGYIAVNISSPNT---EKLRQLQYG-DLLEDMLTS-VKKKQ--TQLH------EQHDRYVPV-AVKISPDLSEEELIKLADAF--LKHEIDGVIA
TNTT-LDHS---LIQG--------LNHCQ------QSGGLSGRPLQPSSNETIRLLSKEL---KGRIPIIGVGGIDSLMAAREKIAAGA-SLLQLYSGLI
FQGPALIKKIIHHI
>F0QKP3
KPTTCM-GI-----EFPNPVGLAAG-LDKNGAHIDALAGLGFGFIEIGTITPRPQSGNPKPRLFRIPEAKAI-INRMGFNNDGVDKLIENV-----KA--
-S---------------------------K-FR------G----------I------------L-----GINIGKNADTPVEKAV---DDYLICLEKV--
-YNY-ASYITVNISSPNT---KNLRSLQSG-DALTELLQT-LKARQ--LELA------EQYNHYVPL-VLKVAPDLTAEDVEFISAQL--LDFKIDGLIV
TNTT-LSRE---GVEN--------LPYGN------ESGGLSGAPVFEKSTECLRLFAQTL---KGQIPLIGVGGILSGEQAAAKQQAGA-TLVQIYSGLI
YTGPTLVKQCVEAM
>Q4QKB5
FPKTVM-GV-----NFPNPIGLAAG-ADKNGDAIDGFGTLGFGFLEVGTVTPVAQDGNAKPRQFRLIEAEGI-INRNGFNNNGIDYLIENV-----KN--
-A---------------------------R-YK------G----------V------------I-----GINIGKNKFTSLEQGK---DDYIFCLNKA--
-YNY-AGYITVNISSPNT---PDLRQLQYG-DYFDDLLRS-IKDRQ--AILA------NQYNKYVPI-AVKIAPDLTESELVQIADTL--VRHKMDGVIA
TNTT-VSRD---TVMG--------MKNAE------QQGGLSGKPLQHKSTEIIKRLHQEL---KGQIPIIGSGGIDGLQNAQEKIEAGA-ELLQVYSGLI
YHGPKLVKELVKNI
>Q9K1D7
KPVKLM-GM-----DLPNPVGLAAG-LDKNGEYIDALGALGFGFIEIGTVTPNPQPGNPQPRLFRVPEHQGI-INRMGFNNHGIDTMIRNI-----EK--
-S---------------------------K-FS------G----------V------------L-----GINIGKNAVTPIENAA---DDYLICLEKA--
-YAH-ASYITVNISSPNT---KNLRALQGG-DELSALLEA-LKNKQ--AQLA------SVHGKYVPL-AVKIAPDLDEAQIEDIAHVV--KSVEMDGIIA
TNTT-IDKS---SLGS--------HPLAG------EQGGLSGLPVHEKSNRVLKLLADHI---DGKLPIIGVGGIMEGEDSADKIRLGA-TAVQVYSGLI
YKGPALVKECLKAL
>Q8Z7S9
KPVTCM-GL-----TFKNPLGLAAG-LDKDGECIDALGAMGFGSLEIGTVTPRPQPGNDKPRLFRLVDAEGL-INRMGFNNLGVDNLVENV-----KK--
-A---------------------------H-FD------G----------I------------L-----GINIGKNKDTPVENGK---DDYLICMEKV--
-YAY-AGYIAINISSPNT---PGLRTLQYG-DALDDLLTA-IKNKQ--NDLQ------VIHHKYVPV-AVKIAPDLCEEELIQVADSL--LRHNIDGVIA
TNTT-LDRS---LVQG--------MKNCQ------QTGGLSGRPLQLKSTEIIRRLSLEL---KGQLPIIGVGGIDSVIAAREKIAAGA-TLVQIYSGFI
FKGPPLIKEIVTHI
>Q39GX5
APRTVM-GL-----TFRNPVGLAAG-LDKDGAAIDGLAALGFGFIEVGTVTPRAQPGNPRPRMFRLPQAEAL-INRMGFNNHGVDQFVKNV-----QA--
-A---------------------------R-YR------G----------I------------L-----GLNIGKNADTPIERAA---EDYLYCLERV--
-YPF-ASYVTINISSPNT---KNLRQLQGA-GELDALLAA-LKDKQ--QRLA------DLHGKLVPL-ALKIAPDLDDEQVKEIGDTL--LRHKIEAVIA
TNTT-LSRA---AVQG--------LPHAD------EAGGLSGRPVFDASNEVIRKLHAEV---GSEVPIIGVGGIFSGEDARAKLAAGA-ALVQLYTGFI
YRGPALVSECVKAI
>Q5E5B6
KPVEVM-GI-----KFKNPVGLAAG-LDKNGECIEAFGAMGFGFVEVGTVTPRPQSGNDKPRLFRLIEAEGI-INRMGFNNLGVDNLVENV-----KK--
-A---------------------------K-YD------G----------V------------I-----GINIGKNKDTPIEKGT---EDYLICMEKV--
-YQY-AGYIAVNISSPNT---PGLRTLQYG-EALDDLLSQ-LKEKQ--KELA------EKYGKYVPV-ALKIAPDLEDDELTQIAESL--IKYKIDGVIA
TNTT-LDRS---MVEG--------MKHAE------EMGGLSGRPVQTRSTEVVRRLKELL---GDNLPIIGVGGIDSYVAAKEKMVAGA-ELVQVYSGFI
YKGPGLVRDIVNNI
>Q88L40
LPVSVM-GL-----NFANPVGLAAG-LDKNGAAIDGFAQLGFGFVEIGTVTPRPQPGNPKPRLFRLPEATAI-INRMGFNNLGVDHLLGRV-----RA--
-S---------------------------R-YK------G----------V------------L-----GINIGKNFDTPVERAV---DDYLICLDKV--
-YTA-ASYITVNVSSPNT---PGLRSLQFG-DSLKQLLDA-LAERR--EQLA------GAHGKRVPL-AIKIAPDMSDEETALVAAAL--MESGMDAVIA
TNTT-LGRE---GVEA--------LPYGG------EAGGLSGAPVLEKSTHIVKVLAGEL---GGKLPIIAAGGITEGRHAAEKIAAGA-SLVQIYSGFI
YKGPALIREAVDAI
>Q8EDZ8
APVSFM-GL-----TFPNPVGLAAG-MDKDGESIDAFHAMGFGHVEVGTVTPRPQPGNDLPRLFRLKPAKAI-INRMGFNNKGVDNLVKNL-----IA--
-K---------------------------K-TD------I----------M------------V-----GVNIGKNKDTPVEQGK---DDYLICMDKV--
-YLH-AAYIAVNISSPNT---PGLRSLQYG-DLLDELLSA-IKAKQ--LELA------DKHKKYVPI-ALKIAPDLTIEEIENIAQAL--IKNQFDGAIA
TNTT-LTRD---GVSG--------LANAN------ESGGLSGKPLTELSTKVIKQLATCL---QGQIPIIGVGGINSAEDALAKFDAGA-TMVQIYSGFI
YQGPKLIKEIVEAY
>B7VNK9
RPVECM-GL-----TFKNPVGLAAG-LDKNGECIDAFGAMGFGFVEVGTVTPRPQAGNDKPRLFRLVEAEGI-INRMGFNNLGVDNLIENV-----KK--
-S---------------------------N-YD------G----------I------------L-----GINIGKNKDTPIEKGA---EDYLICMEKV--
-YQY-AGYIAVNISSPNT---PGLRSLQYG-EALDDLLSE-LKTKQ--SELE------EKHGKYVPL-ALKIAPDLSDDEISQICESL--IKNKIDGVIA
TNTT-LDRS---IVEG--------MKHCD------EAGGLSGRPVQSRSTEVVRKLHEEL---GDALPIIGVGGVDSYVAAKEKMMAGA-KLVQVYSGFI
YKGPGLVGDIVKNL
>Q48JY0
LPVSVM-GL-----EFPNPVGLAAG-LDKNGAAIDGFAQLGFGFVEIGTVTPRPQPGNPKPRIFRLPHAEAI-INRMGFNNLGVDNLVSRV-----QA--
-A---------------------------K-YR------G----------I------------L-----GINIGKNFDTPVERAV---DDYLICLDKV--
-YAH-ASYVTVNVSSPNT---PGLRSLQFG-DSLKQLLQA-LSLRQ--QELT------QRHGRRVPL-AIKIAPDMSDEETVLVASAL--IESGMDAVIA
TNTT-LSRQ---GVEG--------LPHGD------EAGGLSGAPVREKSTHIVKVLAGEL---AGRLPIIAAGGITEGRHAAEKIAAGA-SLVQIYSGFI
YKGPALIRESVDAI
>Q1LT62
KAVTCM-GI-----AFKNPLGLAAG-LDKNGECIDALGAMGFGFIEVGTVTPHAQIGNEKPRLFRLTKAYGL-INRMGFNNKGVDNLVNNI-----QK--
-S---------------------------H-FG------G----------V------------L-----GINIGKNKDTPIEQGK---DDYLICMEKV--
-YPY-ANYIAVNISSPNT---PQLTTLQSG-EILDDLLRA-IKDKQ--AKLQ------EYHHKYVPI-AVKITPDMTESELIQMADLL--VQHKIDGIIA
TNTT-TSRE---LVHG--------LDHSS------QSGGLSGRPLQLMSTEVIRILSSKL---QGKLPIIGVGGIDSLISAREKMAAGA-TLIQIYSSFI
FHGPRLIKDIISDL
>B9L4A8
LRVEVG-DL-----TFPNPIGLAAG-VDKNAEAVAAWFGLGFGSVEVGTVTPCPQEGNPRPRLWRFPEDETL-VNALGFPSDGVAAVRARL-----VG--
-----------------------------RWFP------GP----------------------V-----GINLGKNAWTPLEQAV---VDYCATLVAL--
-WDV-ADYVVVNVSSPNT---PGLRELQRG-ERLEQVLAA-VQETN--RTLAA-----LQRARPRPL-FVKVSLDLDAGALADAIEIA--VAVGADGLIL
GNTS-IDPS----LRP--------AGAG------ALPGGVSGRPLRKRAVELLSNAADRA---GGRLALISVGGVLETDDVIQRLRLGA-DLVQVYTGLV
FRGPALPAVLLRGL
>Q3KFC7
LPVNVM-GL-----QFPNPVGLAAG-LDKNGAAIDGFAQLGFGFVEIGTVTPRPQPGNPKPRIFRLPEAEAI-INRMGFNNLGVDNLLARV-----AA--
-A---------------------------K-YK------G----------V------------L-----GINIGKNFDTPVERAV---DDYLICLDKV--
-YAH-ASYVTVNVSSPNT---PGLRSLQFG-DSLKQLLAD-LATRR--AELA------LRHGKHVPL-AIKIAPDMTDEETAQVAQAL--IETGMDAVIA
TNTT-LSRV---GVEG--------MEHGD------EAGGLSGAPVREKSTHTVKVLASEL---GGKLPIIAAGGITEGKHAAEKIAAGA-SLVQIYSGFI
YKGPALIRESVDAI
>D0KZL1
SPVDVM-GL-----TFPNRIGLAAG-LDKNGDHIDALSCLGFGFIEIGTVTPRAQPGNPRPRLFRLADAEAL-INRMGFNNDGLESFLDNV-----QN--
--------------------------------R---NSKG----------I------------L-----GLNIGKNFDTPIERAL---DDYLIGLREV--
-HRF-ADYVTINISSPNT---KNLRQLQAS-DQFGPLLAA-LKKQK--DELD------RQNERQVPI-VVKIAPDLSGEEIESMARLL--LDEGMDGVIA
TNTT-IDRA---MVSG--------LPHAD------EAGGLSGRPVRKASTEVIRHLRATL---PADFPIIGVGGIDSAAAALEKIEAGA-DLLQLYTGFI
YRGPGLIREIAQAL
>B1KDM8
SPVEFM-GV-----TFPNPVGLAAG-MDKDGECIDGFHAMGFGHIEVGTVTPRPQPGNDLPRLFRLKPAKGI-INRMGFNNKGVDNLIANL-----KA--
-A---------------------------K-SG------A----------L------------I-----GVNIGKNKDTPVEQGK---DDYLICMDKV--
-YEY-AAYIAVNISSPNT---PGLRSLQYG-DLLDDLLGS-LKAKQ--KDLA------QKHGKYVPI-ALKIAPDLSDEEIQKIADSL--IKNQFDGAIA
TNTT-LSRD---GVSG--------LMNAN------ETGGLSGKPLNLLSTSVIKKLSSCL---NGQIPIIGVGGINSAADAIDKLDAGA-SMVQIYSGFI
YQGPKLIKDIIEAC
>Q5ZUH7
QPVHAM-GL-----VFPHQVGLAAG-LDKNGEHLDALAKLGFSFIELGTVTPKGQAGNPKPRLFRIAEANAI-INRMGFNNSGVDVLVENV-----KR--
-A---------------------------N-YK------G----------I------------L-----GINIGKNKETNLNQAA---EDYLYCFRKV--
-YDH-ASYVTINISSPNT---PDLRQLQQG-DYFAELLTQ-LQKEQ--IKLA------DQYGRHVPL-VVKVSPDETDETLKQMTDII--LQYGIEGIIA
TNTT-CSRE---MVKN--------LPCSE------EQGGLSGRPLMELSTRCLRLLKQYV---GNDVTLIGVGGIDSLESAKDKINAGA-SLLQVYSGLV
YKGPELIHDIVSGL
>D4ZJI0
APVEFM-GI-----TFPNPVGLAAG-MDKDGECIDGFHAMGFGHIEVGTVTPKPQSGNDQPRLFRLKPAKAI-INRMGFNNKGVDNLIANL-----KQ--
-V---------------------------K-SG------A----------L------------V-----GVNIGKNKDTPVEQGK---DDYLICMEKV--
-YQY-AAYITVNISSPNT---PGLRSLQYG-DLLDDLLRS-LKDKQ--KDLA------QKHGKYVPL-ALKIAPDLTSDEIEKIADSL--IRNKFDGAIA
TNTT-LIRD---GVSG--------LLNAN------EAGGLSGKPLNSLSTSVIKQLSECL---KGELPIIGVGGINSASDALDKFDAGA-SMVQIFSGFI
YQGPELVKDIVNAY
>F2EQ87
RPVTCM-GL-----TFDNALGLAAG-LDKNAECIDAFGAMGFGFVEVGTVTPRAQAGNDKPRMFRLVEAEGI-INRMGFNNLGVDNLVENV-----KK--
-S---------------------------R-FK------G----------V------------L-----GINIGKNKDTPVEQGK---DDYLICMEKM--
-YAH-AGYIAINISSPNT---PGLRSLQYG-EALDDLLIS-IKAKQ--KDLE------KRHLKYVPV-AVKIAPDLSEDELIQVADSL--IRHQIDGVIA
TNTT-LDRS---LVKG--------LKYGE------EIGGLSGRPVQSRSTAVIQRLSQEL---QGRLPIIGVGGIDSLTAAREKIAAGA-TLVQIYSGFI
YKGPGLIKDIVTHI
>B4M1H0
LKTSFF-GR-----PISNPIGIAAG-FDKNGEAVQGLKDLGFGFIEIGSVTPQAQIGNPKPRIFRLHNDRAI-INRKGVDSDGHEAVVKRL-----RH--
-L-----------------------------RATKAIDVV-----------------------V-----GVNLERNRTSKTPV-----MDYMTGVKTF--
-APW-ADYLVVNYD--HL---KGMRSVNNK-TKLIELLEGVNKARA---QLG--------DKVNVPI-LLKLSPDLTLDEMRDVAAVIKMYACRVDGLIV
SNAT-MYRG---NLRV--------SRLAT------ENGGISGEPLRERSTRLIAQMYELT---NGCVPIIGVGGISSGRDAYEKIAAGA-SYVQIYTAFV
YEGPALVDRVKADL
>Q63TV1
APRTVM-GL-----SFRNPVGLAAG-LDKDGAAIDGFAALGFGFIEVGTVTPRAQPGNPRPRMFRLPEADAI-INRMGFNNSGVDQFVKNV-----QA--
-A---------------------------R-YR------G----------V------------L-----GLNIGKNADTPIERAA---DDYLYCLERV--
-YPF-ASYVTINISSPNT---KNLRQLQGA-GELDALLAA-LKDKQ--RRLA------DLHGKLVPL-ALKIAPDLDDEQVKEIAATL--LRHDIEGVIA
TNTT-LSRE---AVKG--------LPHAD------EAGGLSGRPVFDASNAVIRKLRAEL---GDAVPIIGVGGIFSGEDARAKLAAGA-ALVQLYTGFI
YRGPALVAECVKAI
>F2G292
KPVTVA-GM-----TFDNPVGLAAG-LDKNGDCIDAFASMGFGFVEIGTVTPRPQPGNPKPRLFRIPEKHAI-INRMGFNNKGVDHLIEQV-----KK--
-A---------------------------Q-FK------G----------P------------I-----GINIGKNKDTEEANAL---DDYLICLNKV--
-YPY-ASYVTINISSPNT---PGLRNLQYG-EALDKLLVG-LKAAQ--ETLT------QTHSKYVPL-FIKIAPDLSDVEIESIAASL--INSKMDGVIA
TNTT-LSRD---AVQG--------LKHAD------EMGGLSGSVMTDMSLEVTRKLNKAL---DRAIPIIGVGGIDSPKAAQARLDAGA-SLVQVYSAFI
YQGPSLVKRIVNAL
>Q8K9I5
KQIKCM-GL-----TFNNKIGLAAG-MDKNGDYIDSLSKIGFGFIEVGTVTPLPQYGNPKPRIFRVPSIEGI-INRMGFNNLGIDYLVNNV-----KK--
-S---------------------------K-FK------G----------I------------I-----GINIGKNKDTKIEDAI---KDYLICIEKI--
-YFY-ASYIAINISSPNT---INLRKLQYG-ILFENLLRD-IKKKQ--SEMH------SKYSKYVPI-VIKISPDLSKKELIHISNKL--IHYKIDGVIA
TNTT-LDHS---SIPK--------IKNNK------EEGGLSGLPLQKKSNDVISILYKNL---KRKIPIIGVGGINSINSAREKIMCGA-NLIQVYSGLI
YHGPNFIREIIRNL
>B8F848
NPTEVM-GL-----RFKNPIGLAAG-ADKNGEAIDGFAKLGFGFIEVGTVTPVAQDGNPRPRQFRILEAEGI-INRNGFNNLGVDVLIENV-----KK--
-A---------------------------K-YN------G----------I------------L-----GINIGKNATTPIEHSL---DDYQICLRKV--
-YPH-ASYVTVNISSPNT---KNLRSLQYG-EALDDLLRS-LKAEQ--AQLS------QKFGGYKPL-VLKIAPDLTAEEIASVADSL--VHHQIDAVIA
GNTT-LSRD---SVAG--------LPFAD------QQGGLSGKPLNALSTQLISQLSQEL---NGKLPIIGSGGIHSVQSGQEKINAGA-SLLQLYSAMI
YQGPDLVRQLVRKI
>A4XWQ0
LPTSVM-GL-----QFANPVGLAAG-LDKNGDAIDGFAQLGFGFVEIGTVTPRPQPGNPKPRLFRLPQAEAV-INRMGFNNLGVDHLLERV-----KA--
-A---------------------------K-YQ------G----------V------------L-----GINIGKNFDTPVERAV---DDYLTCLDKV--
-YAH-ASYVTVNVSSPNT---PGLRSLQFG-DSLKELLEA-LRRRQ--EDLT------QEHGKRVPL-AIKIAPDMSDEETALVASAL--LGADMDAVIA
TNTT-LSRE---GVEG--------LAHAD------EAGGLSGSPVRDKSTHIVKVLAGEL---GGRLPIIAVGGITEGRHAAEKIAAGA-SLVQIYSGFI
YKGPALIREAVDAI
>Q1J132
LTQTLW-GR-----TFSSPLGLAAG-LDKNGEAVPAFGALGFGFVEVGTVTPRAQPGNARPRLFRLPSDEAL-INRMGFNNAGAEALQGQL-----AA--
-H-------------------------FARPVP------------------------------V-----WVNIGKNKVTPNEEAV---QDYREAVRVL--
-QAV-ADAFVVNVSSPNT---PGLRALQAA-GDLAALVRA-VLDEVEAGRVR--------TLSRPPV-LVKLAPDLHPADFEASVGAV--LEAGADGLII
GNTT-LRRE---GLT---------HPRRG------ETGGLSGRPLTARSTELVRAAYRLT---RGRMPIVGVGGIFTAEDAYAKIRAGA-RLVEVYTALI
YEGPGLPARLNRDL
>Q5P1A9
DPVDVM-GL-----HFPNRIGLAAG-LDKNGEAIDGLARLGFGFLEIGTITPRPQPGNPRPRMFRLPEVRAI-INRMGFNNHGVDALVANV-----RA--
-A---------------------------K-YR------G----------I------------L-----GINIGKNFDTPIDRAA---DDYLACLDKV--
-YAL-ASYVTVNISSPNT---KNLRQLQGE-SELDDLLGR-LKARQ--QQLA------DRHGRYVPL-TLKIAPDLEPAQVTNIADAL--RRHRIDGVIA
TNTT-IARD---KVQG--------VRYAE------QQGGLSGAPVFEASTAVVAQLSRAL---AGELPIIAAGGILDGRGARAKLAAGA-SLVQVYSGLI
YRGPSLIAECVRAT
>Q4KFI7
MPVKVM-GL-----EFANPVGLAAG-LDKNGAAIDGFAQLGFGFVEIGTVTPRPQPGNPKPRIFRLPQAEAI-INRMGFNNLGVDNLLARV-----AA--
-S---------------------------Q-YK------G----------V------------L-----GINIGKNFDTPVERAV---DDYLICLDKV--
-YAH-ASYVTVNVSSPNT---PGLRSLQFG-ESLKQLLAA-LSQRQ--QELT------AIHGKRVPL-AIKIAPDMSDEETVEVARAL--LETGMDAVIA
TNTT-LSRE---GVEG--------LEHGA------EAGGLSGAPVREKSTHTVKVLAAEL---AGRLPIIAVGGITEGKHAAEKIAAGA-SLVQLYSGFI
YKGPALIRESVDAI
>E1W5X0
TPKQVM-GI-----TFKNPIGLAAG-ADKNAEAIDGFGAMGFGFIEVGTVTPLAQEGNAKPRQFRLVEAEGI-INRNGFNNYGIDYVVENV-----KK--
-A---------------------------K-FD------G----------V------------I-----GINIGKNKITPLEKGK---DDYLFCLNKA--
-YNY-ADYITVNISSPNT---PDLRQLQYG-DYFDDLLQS-VKQRQ--KVLA------EQYNKYVPI-AVKIAPDLSETELVQIADTL--LRHQMDGVIA
TNTT-ISRD---NVTG--------LKNAE------QQGGLSGKPLQHKSTEIIRRLHQEL---KGQIPIIGSGGIDGVQNAQEKIEAGA-ELLQVYSGLI
YHGPRLVKELVKAI
>Q0VQU7
VPKTVM-GI-----EFPNPVGLAAG-LDKNGDCIDGLADLGFGFIEVGTVTPRPQSGNPQPRLFRLPEAQAL-INRMGFNNLGVDYLVAAV-----KR--
-S---------------------------R-YK------G----------V------------L-----GINIGKNKDTPVEDAV---QDYLICQQKV--
-HAY-ASYLVVNVSSPNT---PGLRTLQHG-AALDELLDT-LREAQ--TRLD------QEQRRRVPL-VIKIAPDNSEEELQSMAEAF--LQHGIDGVCV
GNTT-LSRD---GVQN--------LKNGG------EQGGLSGTPLTPIANRALAVMRNTL---NGRIPIIGVGGINSAGDALEKQRQGA-DLVQIYSGLI
YQGPGLIGDIARAW
>D6CVI4
DPVELL-GL-----RFANRVGLAAG-LDKNGEAIDALAAMGFGFVEVGTVTPRAQPGNPKPRMFRLPQAQAL-INRMGFNNAGLEAFLRHV-----RR--
-S-----------------------------HR---------------PVP------------I-----GLNIGKNASTPVEQAL---DDYRLGLEGV--
-YTQ-ADYVSINISSPNT---RNLRQLQTD-AALQGLLQG-LAATR--EQLR------QQHGRHVPM-LLKIAPDLEDADIDVIADQL--LTHGLDGVIA
TNTT-LARD---AVAG--------LTHAH------EAGGLSGAPVRAASTRVIARLRQRL---GHNVPIIGVGGIMSGADAVEKLRAGA-DLVQLYTGLI
YRGPELVGECAKAL
>Q609J2
SPRTVM-GL-----EFPNPIGLAAG-LDKNGDCIDGLAALGFGFLEIGTVTPRPQPGNPRPRLFRVPEAGAL-VNRMGFNNSGVAHLIARV-----RQ--
-T---------------------------R-YR------G----------I------------L-----GINIGKNLTTPVERAL---DDYREGLKAV--
-YPY-AHYVTLNVSSPNT---PGLRSLQFG-ALLDELLDG-LMGER--EELT------AQHGKRVPL-ALKVAPDMDSREIKALAGAV--VRHGVDAVIA
TNTT-ASRD---GVEG--------LEHAD------EAGGLSGKPLFLRSTEVVARLADAL---QGRAPIIACGGVFSGADAVAKFEAGA-SLVQVYTGFI
YRGPALLAEIGRVV
>C4LEY9
RPVEVM-GL-----KFDNPVGLAAG-LDKDGDAIDAFGAMGFGFIEVGTVTPRPQPGNDKPRIFRVIPAQGI-INRMGFNNKGVDNLIENV-----KK--
-S---------------------------H-YK------G----------I------------L-----GINIGKNKDTPIENGK---DDYLICMDKV--
-YAY-AGYIAVNISSPNT---PNLRQLQYG-EALDDLLKA-LKERQ--KELA------AKHNKYVPV-AVKIAPDLSQEELKQVAESL--LRYGIDGVIA
TNTT-LDRE---LIHD--------MPHAA------ETGGLSGRPLQNKSTEIIRSLHEYL---KGQIPIIGVGGIDSAMAAREKMQAGA-QLVQIYSGFI
YHGPDLVKNIVNNI
>Q480K7
KPLTVM-GI-----NFPNPVGLAAG-LDKNGECINAFDAMGFGFVEVGTVTPRPQPGNDKPRIFRLPEANAV-INRMGFNNKGVDYLVSQV-----QA--
-A---------------------------N-FK------G----------I------------L-----GINIGKNKDTPEENAK---DDYLHCMRKV--
-YDL-ATYITVNISSPNT---PGLRSLQYG-DALNELLAA-LKAEQ--TILT------EKYGKYIPL-AVKIAPDLTGDEVKSIAKSL--IDNGIDGVIA
TNTT-LSRE---GVEG--------LQFGT------EQGGLSGQPVKEKSTLVIKLLSEAL---NNKLPIIGVGGIASSDDANEKLEAGA-SLVQVYTGFI
YQGPPLVKEIVNGL
>Q4FS74
QPTDCM-GL-----QFSNPVGLAAG-LDKNGDYIDALAELGFGFIEVGTVTPKPQVGNDRPRLFRLKQADAI-INRMGFNNEGVDYLIENV-----KR--
-C---------------------------K-YK------G----------N------------I-----GINIGKNAATPVEQAA---DDYVYCLERV--
-YPH-ASYITVNISSPNT---KNLRDLQSG-EALTHLLDA-IKNRH--SQLA------TEYGFYVPL-VLKVAPDLDPLQVDYISQQL--LDFEIDGLIA
TNTT-LSRV---GVED--------LPDGD------QAGGLSGRPVSHISTQILQQFSDQL---DGKVALIGVGGIDSGAKAVKKIEAGA-DMVQLYSGLI
YKGPGLVQSCIQSI
>Q8D9G5
RPVECM-GL-----TFRNPVGLAAG-LDKNGECIEAFDAMGFGFVEVGTVTPRAQSGNDKPRLFRLVGAEGI-INRMGFNNLGVDNLIENV-----KK--
-A---------------------------K-YS------C----------V------------L-----GINIGKNKDTPIEKGA---EDYLICMEKV--
-YEY-AGYIAVNISSPNT---PGLRTLQYG-EALDELLVE-LKRKQ--AELE------EKHGKYVPL-ALKIAPDLTDDEISQICQSL--INNKIDGVIA
TNTT-LDRT---MVEG--------MKHAQ------EAGGLSGRPLQSRSTEVVRLLRKEL---QGNIPIIGVGGVDSYVAAKEKMLAGA-DLVQVYSGFI
YHGPGLVRDIVKNL
>Q83CY0
KPTVVF-GI-----EFPNPVGLAAG-LDKNGEYMDELLGLGFGFIEVGAVTPKPQPGNSKPRIFRLPQARAL-INRMGFNNLGVDYLVEQL-----KR--
-R---------------------------K-VK------G----------I------------V-----GVNIGKNLTTPLEKAH---EDYQNCFEKL--
-YSY-VDYVTINISSPNT---PELRQLQSE-RYLADLLTR-LKEDQ--RRLE------DQYHKRVPL-FLKIAPDLTPEEIQTIATLA--LQHRIEGIVA
TNTS-CSRQ---GTEK--------LPNAN------EAGGLSGKPLFPMTLQVVKQLHSFL---GDEIPIVAVGGIFSGENAQTLINAGA-RLVQLYTGLI
YEGPELVKNIVEFL
>E0T4S9
KPVSCM-GL-----SFKNPVGLAAG-LDKDGECIDALGAMGFGSIEVGTVTPRPQPGNEKPRLFRIVEAEGL-INRMGFNNLGVDNLVENV-----KK--
-S---------------------------H-FG------G----------I------------L-----GINIGKNKDTPVEQGK---DDYLICMDKV--
-YSY-AGYIAVNISSPNT---PGLRTLQYG-EALDDLLAA-IKAKQ--AELQ------QKHAKYVPV-AVKIAPDLSHEELVQIADSL--VRHQIDGVIA
TNTT-LDRS---LVNG--------LNHCA------QSGGLSGRPLQLKSTEIIRQLSAEL---QGRLPIIGVGGIDSVIAAREKMQAGA-SLVQIYSGFI
FKGPGLVKEIVNHI
>D5EJ92
KPVKLF-GL-----EFPNRVGLAAG-MDKDGQFARAIEALGFGHTEVGTVTPDGQPGNPRPRLFRHPEYGSL-VNRMGFNNHGAEAMLNSL-----AK--
-N----------------------FPKGKRGIP------------------------------V-----GVNIGKAKVTPLDQAV---NDYLSCFRTL--
-ADQ-ADYFTVNISSPNT---AGLRDLQSE-AYLRELLSA-LQDEN----LS-----HAKGREPHPL-LLKIAPDLSFAEIDQIVEVL--LDLNYSGIIA
TNTT-IARP--VN-----------FPSN-------ETGGLSGGDIRKRSTQVINYIHRST---EGQLPIIGVGGIDSVEAAGEKIDAGA-SMIQIYTGWV
YRGPFFARQLATAL
>Q883P1
LPVSVM-GL-----EFPNPVGLAAG-LDKNGAAIDGFAQLGFGFVEIGTVTPRPQPGNPKPRIFRLPNAEAI-INRMGFNNLGVDNLVSRV-----EA--
-A---------------------------K-YR------G----------I------------L-----GINIGKNFDTPVERAV---DDYLICLDKA--
-YAH-ASYVTVNVSSPNT---PGLRSLQFG-DSLKQLLEA-LSLRQ--QELT------QRHGKRVPL-AIKIAPDMTDEETVLVAAAL--IESGMDAVIA
TNTT-LSRQ---GVEG--------LPHGD------EAGGLSGAPVREKSTHIVKVLAGEL---AGRMPIIAAGGITEGRHAAEKIAAGA-SLVQIYSGFI
YKGPALIRQSVDAI
>Q8ZG91
KPVSCM-GL-----SFKNPVGLAAG-LDKDGECIDALGAMGFGFIEVGTVTPRPQVGNDKPRLFRIVEAEGL-INRMGFNNHGVDNLIENV-----KK--
-S---------------------------H-FG------G----------I------------L-----GINIGKNKDTPVEQGK---EDYLICMDKI--
-YPY-AGYIAINISSPNT---PGLRSLQYG-EALDDLLAA-IKDKQ--TELH------QRHHKYVPV-AVKIAPDLTEEELIQIADSL--VRHNIDGVIA
TNTT-LDRS---LIQG--------LNYCE------QAGGLSGRPLQLRSTEVIHRLSQEL---KGRLPIIGVGGIDSVTAAREKMAAGA-SLIQIYSGFI
FRGPGLIKNIVTHI
>Q65TR8
NEKTVM-GI-----KFKNPIGLAAG-ADKNGDAIDGFGAMGFGFIEVGTVTPLAQDGNAKPRQFRIVEAEGI-VNRNGFNNYGVDYLVENV-----KK--
-A---------------------------K-FD------G----------V------------I-----GINIGKNKVTPVERGK---DDYIFCLNKA--
-YNY-AGYITVNISSPNT---PGLRQLQYG-DALDDLLKS-IKERQ--AYLA------QVYNKYVPI-AVKIAPDQTEEELVQIADTL--RRHKMDGVIA
TNTT-ISRD---TVAG--------MKNAD------QTGGLSGKPLQHKSTEIIRRLQQEL---KGEIPIIGSGGIDGVQNAQEKIVAGA-ELLQVYSGLI
YHGPGLVKALVEAI
>C7RA95
DPVEVM-GI-----KFPNRVGLAAG-LDKNGEYVDALSHFGFGFIEVGTVTPRSQPGNPKPRLFRIKDAEAI-INRMGFNNDGVDALLNNI-----AK--
-T---------------------------H-FN------G----------V------------L-----GINIGKNFDTPVEKAV---DDYLIGMEKI--
-YQR-ADYMVVNISSPNT---PGLRDLQFG-ETLKSLLDN-LKKKQ--QALH------QEHKVYKPL-AIKIAPDLSSSDIEELAGTF--KQYELDGIIA
TNTT-FDRS---KVEG--------MKHAE------EQGGLSGKPLASQSTKVIKRLVEAL---DDSIPVIGVGGITDEQSAIDKIEAGA-KLVQIYSGFI
YHGPQLVYEVAKAL
>E0SGV7
KPVTCM-GL-----SFRNPLGLAAG-LDKDGECIDALGAMGFGFIEVGTVTPRPQPGNDKPRLFRVVEAEGL-INRMGFNNRGVDNLVENV-----KQ--
-S---------------------------R-FG------G----------V------------L-----GINIGKNKDTPVEQGK---DDYLICMDKV--
-YSH-AGYIAINISSPNT---PGLRTLQYG-DALDDLLQA-VKNKQ--TELH------TRYQKYVPV-AVKIAPDLSEEELIQIADSL--VRHNIDGVIA
TNTT-LDRQ---LIQG--------LNHCG------QTGGLSGRPLQSRSTEVIRRLSQEL---QGRLPIIGVGGIDSVVAAREKLAAGA-TLVQIYSGFI
YRGPRLIKDIVTHI
>D5CME1
DPRTVM-GL-----TFPNPVGLAAG-LDKNGEVIDALAAFGFGFIEIGTVTPRAQPGNPKPRMFRLPQAQGI-INRMGFNNEGVDALIENV-----KR--
-A---------------------------R-YK------G----------I------------L-----GINIGKNADTPIEKAA---DDYLIGLRKV--
-YAH-ASYVAVNISSPNT---KNLRQLQGG-DELDALLAQ-LKAEQ--EKLA------QQHGKYVPL-AVKIAPDLDSEQVKQIAALL--IKHRIDGVIA
TNTT-LSRE---GVEG--------LPHGN------ETGGLSGAPVREKSTAVIRQLAAEL---NDTLPIIGVGGILKGSDAVEKMQAGA-ALVQVYSGLV
YRGQELVTECAATI
>A4SME2
RPVTVM-GL-----YFANPVGLAAG-LDKDGECIDAFGAMGFGFIEVGTVTPKPQSGNDKPRLFRVIPAEGI-INRMGFNNKGVDHLVAQV-----KK--
-A---------------------------K-YQ------G----------V------------I-----GINIGKNKDTPIEQGK---DDYLICMDKV--
-YDH-AGYIAVNISSPNT---PGLRSLQYG-DALDELLAA-LKVRQ--QELA------AQYKKYVPL-AVKIAPDLSLDEINQVAASL--IKNGIDGVIA
TNTT-LDRE---MIYD--------MPHAG------EAGGLSGRPLQHKSTEVIRQLAKAL---DGALPIIGVGGIDSAMAAREKLAAGA-SLVQIYSGFI
YKGPSLVKEIVTHI
>Q6FCL9
KPVTCM-GI-----EFPNPVGLAAG-LDKNGAYIDALAGLGFGFIEIGTITPRPQSGNPKPRLFRIPEAKAI-INRMGFNNEGVDQLVENV-----KA--
-A---------------------------K-FR------G----------I------------L-----GINIGKNADTPVENAV---DDYLICLEKV--
-YNY-ASYITVNISSPNT---KNLRSLQSG-DALTELLET-LKKRQ--LELA------EQYHHYVPL-VLKVAPDLTHEDIQFISEQL--LTFKIDGLIV
TNTT-LSRE---GVEN--------LPFGN------EAGGLSGAPVFEKSTECLRSFAKVL---NDQIPLIGVGGITQGEHAVAKKDAGA-SLVQIYSGLI
YTGPDLIKECVSAI
>P57443
KKIKCM-GL-----IFDNKLGTAAG-IDKNGEYIDALSKLGFGFIEVGTVTPLPQVGNPKPRMFRIVSMEGI-INRMGFNNLGIDNLIRNI-----KK--
-S---------------------------N-FK------G----------I------------I-----GVNIGKNKSTSLENSV---DDYLICIEKI--
-YCY-AGYIAINISSPNT---TNLRNLQYG-ILFKKLLYK-IKKKQ--KELH------KKYLKYVPI-AIKISPDLSIKELVDISKQL--IRYKIDAVIA
TNTT-LDHS---SLFG--------LKNSS------EQGGLSGLPLQKKSTNTISILSKSL---QKKIPIIGVGGINSINSAKEKIESGA-TLIQIYSGLV
YHGPKLIKKIINHI
>Q9HZF8
LPVSVL-GL-----EFPNPVGLAAG-LDKNGDAIDGFGQLGFGFIEIGTVTPRPQPGNPRPRLFRLPQANAI-INRMGFNNHGVDHLLARV-----RA--
-A---------------------------K-YR------G----------V------------L-----GINIGKNFDTPVERAV---DDYLICLDKV--
-YAD-ASYVTVNVSSPNT---PGLRSLQFG-DSLKQLLEA-LRQRQ--EALA------LRHGRRVPL-AIKIAPDMTDEETALVAAAL--VEAGMDAVIA
TNTT-LGRE---GVEG--------LPHGD------EAGGLSGAPVREKSTHTVKVLAGEL---GGRLPIIAAGGITEGAHAAEKIAAGA-SLVQIYSGFI
YKGPALIREAVDAI
>D9SJH6
DARTVM-GL-----TFRNPVGLAAG-LDKNGDCIDGLAAIGFGAIEIGTITPLPQPGNPKPRLFRLPAAQGI-INRMGFNNDGVDALIANV-----QR--
-A---------------------------N-YR------G----------I------------L-----GINIGKNAATPIEKAA---DDYLICLRKA--
-YAH-ASYITVNISSPNT---KNLRQLQDE-AALNELLSL-LKTEQ--QKLA------DLHSKYVPI-ALKIAPDMESEQITQIAGLL--MQHRIDGVIA
TNTT-LSRA---GVEN--------LPHGD------ETGGLSGAPVRDKSTRVISQLAKDL---QGALPIIGVGGILSGDDAAEKIKAGA-SLVQIYSGLI
YKGPALISDCCRAI
>A1WTJ3
VPRRVM-GI-----DFPNPVGLAAG-FDKDGEYMDVLEQLGFGFLELGTVTPRAQPGNPQPRVFRIPEHEAL-INRMGFNNQGAEPLVRRL-----EV--
-S---------------------------R-HR------G----------V------------V-----GINIGKNRDTPPERAV---EDYAQALGMV--
-YGV-ADYVAVNLSSPNT---PGLRDLQHE-GALRNLIDR-LQTER--KRLA------ELHDKRVPL-VVKIAPDWEAGELDATLDIL--LERRVDGIVA
TNTT-LGRT---GVEQ--------TPQAR------ESGGLSGAPLREQAEWVLEQVAARR---DRRTALIAAGGIMSGEDVTRRLDLGA-DLVQLYTGMI
YRGPGLVQEAVRAA
>Q6D456
KPVTCM-GL-----SFKNPLGLAAG-LDKDGECIDALGAMGFGFIEVGTVTPRPQSGNDKPRLFRVVEAEGL-INRMGFNNKGVDYLVENV-----KK--
-T---------------------------R-FG------G----------V------------L-----GINIGKNKDTPVEQGK---DDYLICMDKV--
-YPH-AGYIAINISSPNT---PGLRSLQYG-EALDDLLLA-IKNKQ--TELK------EKHQKYVPV-AVKIAPDLSEEELIQIADSL--VRYNIDGVIA
TNTT-LDRK---LIQG--------LNHCG------QTGGLSGRPLQTSSTEIIRRLSQEL---AGRLPIIGVGGIDSLVAAREKMDAGA-SLVQIYSGFI
FHGPRLIKDIVTHI
>Q3IGZ1
KPVNFL-GL-----ELKNPVGLAAG-LDKNAECITAFAQMGFGFVEVGTVTPRPQAGNDKPRMFRLPQSNAI-INRMGFNNKGVDNLVNNV-----KA--
-A---------------------------N-YT------G----------I------------L-----GINIGKNKDTPNEQGK---DDYIHCMRKV--
-FEH-ASYITVNISSPNT---PGLRDLQYG-AALDDLLQS-LKNEQ--LDLV------AKHGKQVPM-LVKIAPDLDPIQIAQVSESL--LSNKIDGVIA
TNTT-LERS---MVAG--------QQYAD------EAGGLSGQPVRERATHVVSELKRLT---NGQLPIIGVGGIDDVSSAKEKINAGA-DLVQIYTGFI
YKGPQLIKSIVDSL
>B4EVC3
KPVSCM-GL-----SFKNPLGLAAG-LDKNGDCIDALGAMGFGFIEVGTVTPRAQVGNDKPRLFRLVEAEGL-INRMGFNNLGVDNLIENV-----KQ--
-S---------------------------Q-YG------G----------V------------L-----GINIGKNKDTPVEQGK---DDYLICMEKV--
-YPY-AGYIAINISSPNT---PGLRTLQYG-EALDDLLSA-IKNKQ--LELQ------GKYQKYVPV-AVKIAPDLTHEELIQVADSL--VRHHIDGVIA
TNTT-LDKS---LVSG--------LDHCN------EAGGLSGRPVQSKSTQIIRQLNEEL---KGALPIIGVGGIDSLTAAREKMDAGA-SLIQVYSGFI
YHGPALIKSIINHI
>Q9KRZ2
RPVQCM-GL-----TFKNPVGLAAG-LDKNGECIEAFGAMGFGFVEVGTVTPRPQAGNDKPRLFRLVHAEGI-INRMGFNNLGVDHLVENV-----KR--
-A---------------------------K-YD------G----------I------------I-----GINIGKNKDTPIEKGA---EDYLICMDKV--
-YPY-AGYIAVNISSPNT---PGLRSLQYG-EALDELLAA-LKTRQ--AELA------AKHDKYVPL-ALKIAPDLSDDEIQQICQSL--LKNKIDSVIA
TNTT-LDRS---LVEG--------MKFAN------EAGGLSGRPLQNRSTEVIKCLYKEL---GEEIPIIGVGGIDSYISAKEKLLAGA-KLVQVYSGFI
YQGPGLVADIVKNL
>D5VBY5
LPTECM-GI-----SLLNPVGLAAG-LDKNGAYIDALSELGFGFLEIGTVTPKPQMGNDKPRLFRIKEANGI-INRMGFNNHGVDVMIDNI-----EQ--
-A---------------------------K-YQ------G----------V------------L-----GINIGKNATTPVENAL---DDYIYCLERV--
-YPY-ASYITINISSPNT---KNLRNLQSG-DALSQLLDG-IKNCQ--LRLA------NDYGFYVPL-ALKIAPDLDLSQIDDISRTV--IDFEIDGLIA
TNTT-LSRT---GVEG--------FRHGE------EAGGLSGRPVNHQSTLILSQFADRI---ADKVDLIGVGGIETGELAVKKLHAGA-KAVQLYSGLI
YKGPGLVTDCVQAL
>Q7NX17
QPVQAM-GL-----TFPNPVGLAAG-LDKNGAHIDALAALGFGFIEIGTVTPRPQDGNPKPRLFRLPEHEAI-INRMGFNNHGVAALLDNV-----RR--
-S---------------------------K-FK------G----------V------------L-----GINIGKNAITPIENAV---DDYLACLDQV--
-YAA-ASYVTVNISSPNT---KNLRQLQQG-DELGRLLAA-LKQRQ--LALA------DQHGRYVPL-AVKIAPDLDDEQIAEIARLL--TGNGIDGVIA
TNTT-LSRR---EVAG--------HPLES------EAGGLSGAPVRARSTEVIRKLHKEL---GGAMPIIGVGGILSGNDAVEKLDAGA-SLVQLYSGLI
YRGPELVGECARAT
>D0LKB4
LRTEVL-GM-----RLPHPVGLAAG-FDKDAQAHEILGALGFGFVEIGTVTGNPQPGNPRPRLFRLPEDRAL-INRMGFNSGGAEAAALRL-----AT--
-P-----------------------------RS------------------------------V---ALGVNIGKTKATPPEQAI---ADYVHSTGLL--
-GPL-GDYLVVNVSSPNT---PGLRDLQAV-ESLRPLLAA-VRAEL--DRAS--------PNRRVPL-LVKLAPDLADADLDAVADLA--LEQGIDGIIA
TNTT-IART---GLRSSAA-----AVEGC------GAGGLSGAPLAARSLDVLVRLRRRV---GARLTLIGVGGIERPEDAWARIRAGA-SLVQVYSAFI
YEGPLLARRLALGM
>E3DC41
KPVTCM-GL-----TFKNPLGLAAG-LDKNGECIEAFAAMGFGFIETGTVTPRPQPGNDKPRMFRIVEAEGI-INRMGFNNLGVDNLVENV-----KK--
-A---------------------------H-FD------G----------I------------L-----GINIGKNKDTPVEQGK---EDYLVCMDKV--
-YPY-AGYITINISSPNT---PGLRTLQYG-EALDDLLAA-IKTRQ--NDLQ------KIHHKYVPI-AVKIAPDLSEEELIQVADSL--VRHQIDGVIA
TNTT-LERD---LVKG--------LKHAE------EAGGLSGRPLQSHSTEIIRRLSAEL---QGRLPVIGVGGVDSLISAREKMAAGA-SLVQIYSGFI
YKGPPLIKEIVTHL
>B3H1B5
NPVEVM-GL-----QFKNPIGLAAG-ADKNGEAIDGFGKLGFGFIEVGTVTPVAQDGNPKPRQFRILEAEGI-INRNGFNNLGVDVLVENV-----KK--
-A---------------------------K-YD------G----------I------------I-----GINIGKNAVTPIERAL---DDYQICLRKV--
-YEH-ADYITVNISSPNT---KNLRTLQYG-EALDDLLRS-LKSEQ--ESLS------QKFNRYKPL-VLKIAPDLTDEEIASVADGL--IRHKIDGVIA
GNTT-LSRD---PVVG--------LKNAE------QQGGLSGKPLNTLSTRLISTLAEEL---NGTLPIIGSGGIHSVASGQEKIDAGA-SLLQVYSAMI
YQGLALIQNLAKHI
>D7DM31
QPRTVM-GI-----TFPNPVGLAAG-LDKNGAVIDGMAALGFGFIEVGTVTPRPQPGNPKPRLFRVKEAQGI-VNRFGFNNLGVDNLIENV-----KA--
-A---------------------------Q-YK------G----------V------------L-----GINIGKNFDTLMENAV---DDYLIGMQKV--
-YAY-ASYITVNISSPNT---KNLRALQEK-EALSHLLAT-LKLEQ--TKLA------DQHGKYVPI-TLKIAPDLELEQVNEIADLL--MQHKIDGVIA
ANTT-LSRE---KVQG--------MEHAE------ETGGLSGAPVRSKSTLVIQQLSQRL---QGALPIIGVGGILSGADAVEKVAVGA-DLVQVYSGLI
YKGPKLVHDICKTL
>E8XVA7
KPVNCM-GL-----SFKNPLGLAAG-LDKDGECIDALGAMGFGFIEVGTVTPRAQAGNDKPRLFRIVEAEGL-INRMGFNNHGVDNLVNNV-----KK--
-S---------------------------H-FG------G----------I------------L-----GINIGKNKDTPVEHGA---DDYLTCMEKV--
-YPY-AGYIAVNISSPNT---PGLRSLQYG-EALDDLLAA-IKNKQ--LELQ------QRHQKYVPV-AVKIAPDLSEEELIQIADSL--VRHNMDGVIA
TNTT-LDRK---LVQG--------LNYCE------QVGGLSGRPLQLRSTEIIRMLSHEL---QGRLPVIGVGGIDSLTAAREKMAAGA-SLIQIYSGFI
FKGPGLIKDIVTHI
>Q081J9
SPVTCM-GL-----TFPNPVGLAAG-LDKDGESIDAFHAMGFGHVEVGTVTPRPQAGNDQPRLFRLKPAKGI-INRMGFNNKGVDNLVRNL-----MA--
-K---------------------------K-SD------I----------M------------V-----GVNIGKNKDTPVEQGK---DDYLICMEKV--
-YQY-ASYIAVNISSPNT---PGLRSMQYG-ELLDDLLSS-IKAKQ--TELA------AKHGKYVPV-ALKIAPDLTSEEISAIADSL--MSNQFDGVIA
TNTT-LSRD---TVTD--------LKHAE------EMGGLSGKPLADLSTQVIKQLAICL---QGKIPIIGVGGINSAADALAKFDAGS-TMVQIYSGFI
YQGPKLVDQIARAY
>F2N0M6
LPVRVM-GL-----DFPNPVGLAAG-LDKNGEAIRGLSQLGFGFIEVGTVTPRPQPGNPKPRIFRLPEAEAI-INRMGFNNHGVDALLARV-----EA--
-A---------------------------K-FK------G----------V------------L-----GINIGKNFDTPVERAD---EDYLLCLDKV--
-YHH-ASYVTVNVSSPNT---PGLRSLQFG-DSLKQLLDA-LRLRR--EDLE------IMHGKRVPL-AIKIAPDMTDEETALVGEAV--FQAGMDAIIA
TNTT-LGRE---GVAG--------LAHAD------EAGGLSGAPVRDKSTHTVKVLAQTL---GGRLPIIAVGGITEGRHAAEKIEAGA-SLVQLYSGFI
YKGPALIREAVDAI
>Q87PB7
RPVECM-GL-----TFRNPVGLAAG-LDKNGECIEAFDAMGFGFVEVGTVTPRPQPGNDKPRLFRLVEAEGI-INRMGFNNLGVDHLVENV-----KK--
-A---------------------------K-FN------C----------V------------L-----GINIGKNKDTPIENGA---EDYLICMEKV--
-YEY-AGYIAVNISSPNT---PGLRSLQYG-EALDELLSE-LKAKQ--SELA------EKHGKYVPL-ALKIAPDLSDDEITQICESL--LKNNIDGVIA
TNTT-LDRT---VVEG--------MKHAN------EAGGLSGRPVQSRSTEVVRKLHEAL---GDKLPIIGVGGIDSYVAAKEKMMAGA-QLVQVYTGFI
YHGPGLVRDIVKNL
>C6WYC8
QPRQVM-GI-----TFPNAVGLAAG-LDKNAAVIDGMAALGFGFIEVGTVTPRPQPGNPKPRLFRVAEAQGI-VNRFGFNNLGVDNLIENV-----KA--
-A---------------------------K-YQ------G----------V------------L-----GINIGKNFDTPNENAV---SDYLICMRKV--
-YAY-ASYITVNISSPNT---KNLRALQEK-EALSDLLAT-LKAEQ--LILA------EQHGRYVPI-ALKIAPDLELEQVNEIADLL--MLHKIDGVIA
TNTT-LSRD---AVQG--------MQNAA------ETGGLSGAPVRDKSTVVIQQLSQRL---QGALPIIGVGGILSGADAVEKIAAGA-SLVQLYSGLI
YKGPQLIRDVAQAL
>Q0A8M5
MPRRVM-GL-----TFANPVGLAAG-LDKNGEHLEALGHVGFGFIEVGTVTPRPQPGNPEPRLFRLPAHEAI-INRMGFNNQGVDALVQRL-----RV--
-T---------------------------R-YQ------G----------V------------L-----GVNIGKNKDTPTERAT---DDYLSCLQKV--
-YPY-ADYVAVNVSSPNT---PGLRDLQGG-ELLEALLGR-LTHLR--GVLA------REYGRYVPL-VVKIAPDMDEAQRAHFCQQV--LRYGIDGVAA
TNTT-LSRD---GVED--------DPLAR------EQGGLSGAPLRPRAQAVLEELGQRL---GHRVPLIGVGGIMSGADAQARMAAGA-DLLQIYSGFI
YRGPLLLEELLKAV
>C1D903
CPVEVM-GL-----KFPNPVGLAAG-LDKNGDYIDALAAMGFGFIEIGTVTPRPQGGNPRPRMFRLPAAEAL-INRMGFNNEGVDTLVANV-----RR--
-A---------------------------R-YR------G----------I------------L-----GINIGKNATTPNDKAI---DDYLYCLNRV--
-YEH-ASYIAVNISSPNT---KNLRDLQSG-DALNSLLSA-LRMRQ--LELA------DQHDRYVPV-AIKIAPDLEPGMIGEIADLL--AYHRMDAVIA
TNTT-ISRN---GVLH--------LPGAV------ELGGLSGAPLVSRSTEVITELSAAL---AGRLPVIGVGGITRGTDAWNKLEAGA-TLVQVYSGLV
FRGPGLIGDVADAC
>D8MQF4
KPVNCM-GL-----TFKNPLGLAAG-LDKNGECIDAFGALGFGSIEIGTVTPRAQDGNDKPRMFRVLEAEGI-INRMGFNNHGVDNLVENV-----KK--
-S---------------------------H-FD------G----------V------------L-----GINIGKNKDTSVENGK---DDYLICMDKI--
-YPY-AGYITVNISSPNT---PGLRTLQYG-EALDDLLIA-VKQKQ--KDLE------MIHHKYVPV-AVKIAPDLSEEELIQIADSL--IRHNIDGVIA
TNTT-LDRS---LVAG--------LKHAG------EAGGLSGRPVQLRSTEIIRRLSQEL---QGKLPIIGVGGIDSLVSAREKMAAGA-SLIQIYSGFI
YKGPPLIKEIVTHI
>Q15UB7
KPVEFL-GI-----TFKNPVGLAAG-LDKNAECIDAFAAMGFGFIEVGTVTPKAQAGNDKPRMFRLPAGQAI-INRMGFNNKGVDYLVEQV-----KQ--
-A---------------------------K-YK------G----------V------------L-----GINIGKNKTTPEDEAL---NDYLICLRKV--
-YAH-ASYVTVNISSPNT---PGLRNLQYG-DALTQLLEG-LKEEQ--ANLE------VKHNKRVPI-LIKIAPDLEDSELDSMVDSF--LTVGIDGVIA
TNTT-LDRD---RVKG--------QEHAE------EAGGLSGSVLTDKSQQIVSSLCTKL---AGNVPVIGVGGIDSPHAAKARIEAGS-PLIQVYSALI
YQGPKLIKEIVDSL
>B8CPG0
APVTMM-GL-----TFPNPVGLAAG-MDKDGECIDAFHAMGFGHVEVGTVTPRPQPGNEQPRLFRLKPAKAI-INRMGFNNKGVDSLVENL-----KA--
-V---------------------------K-SD------A----------M------------V-----GVNIGKNKDTPVELGK---DDYLICMDKV--
-YQY-AAYIAVNISSPNT---PGLRSLQYG-DLLDDLLGS-LKQKQ--KDLT------EKHGKYVPI-ALKIAPDLSSEEIEKIADSL--IRNEFDAAIA
TNTT-LTRD---GVSG--------LLNAN------EAGGLSGKPLNSLSTIVIKQLADCL---KGQIPIIGVGGINTAADALDKIDAGA-QMVQIYSGFI
YQGPQLIKDIIEAY
>A3QDX8
APVEFM-GL-----TFPNPVGLAAG-MDKDGECIDAFHAMGFGHVEVGTVTPRPQPGNDQPRLFRLKPAKAI-INRMGFNNKGVDNLVANL-----KA--
-A---------------------------K-SG------A----------M------------V-----GVNIGKNKDTPVEQGK---EDYLICMEKV--
-YPY-AAYIAVNISSPNT---PGLRSLQYG-DLLDDLLGS-LKAKQ--KDLA------ERHGKYVPI-ALKIAPDLEPDEIEKIAESL--IRNEFDGAIA
TNTT-LTRD---GVSG--------LVNSN------EAGGLSGKPLNSLSTKVIKQLADCL---KGQVPIIGVGGINSAADALDKLDAGA-TMVQIYSGFI
YRGPELIKEIVDAY
>Q1H411
KQRQVM-GI-----NFPNPVGLAAG-LDKNGAYIDALAGLGFGFIEIGTITPRPQPGNPKPRMFRLPEAQGV-INRFGFNNLGVDVLLRNV-----AA--
-T---------------------------K-YK------G----------V------------L-----GINIGKNFDTPNERAV---DDYLHCLRKV--
-YPY-AHYVTVNISSPNT---KNLRALQEK-EALGQLLHA-LKQEQ--QVLA------DQHGRYVPI-ALKIAPDLDEGQVADIAALL--MKHQFDGVIA
TNTT-LARD---MVQA--------LPCAQ------EAGGLSGAPLRDRSTAVIQSLSNHL---AGALPIIGVGGILSGEDAEQKIKAGA-SLVQVYSGLV
YRGPVLVDDICRTL
>C9Y0N5
KPVTCM-GL-----TFKNPLGLAAG-LDKNGECIDALGAMGFGAVEVGTVTPRPQPGNDKPRLFRLVEAEGL-INRMGFNNLGVDNLVENV-----KK--
-A---------------------------H-FD------G----------V------------L-----GINIGKNKDTPVEQGK---DDYLICMEKV--
-FPY-AGYIAINISSPNT---PGLRSLQYG-DALDDLLAA-IKNQQ--QVLS------QKHHKYVPV-AVKIAPDLSVEELIQVADSL--VRHNIDGVIA
TNTT-LDRS---LVQG--------MKYCD------ETGGLSGRPLQLKSTEIIRLLNQEL---QGRLPIIGVGGIDSVIAAREKMAAGA-SLIQIYSGFI
FKGPPLVKDIVTHL
>C5BKZ2
DPVEVM-GL-----RFPNAVGLAAG-LDKNADYFNALGQLGFGSVEVGTVTPLPQPGNPQPRLFRLIEEEGI-INRMGFNNKGVAHLVAAV-----AR--
-R---------------------------R-YR------G----------V------------L-----GINIGKNKATPEEQAL---SDYEKCMDAV--
-YES-ADYIAINISSPNT---PGLRNLQFG-ENLSHLLQG-IKRRQ--ALLH------EATGKRVPI-AVKIAPDMTDDEIKGVADAL--VSNQYEAVIA
TNTT-VSRD---EVPH--------SPHKE------EMGGLSGRPVAEKSTHVIRVLAEHM---QGAMPIIGVGGIMTGADAEEKIRAGA-SLVQLYSGFI
YRGPALVSEAASAV
>Q2NU82
KTVNCM-GI-----AFKNPLGLAAG-LDKDGDCIDALGAMGFGFIEVGTVTPRAQPGNEKPRLFRLVKAGGL-INRMGFNNHGVDNLVENV-----RK--
-S---------------------------H-FG------G----------V------------L-----GINIGKNKDTPVEQGK---DDYLTCMEKV--
-YPY-AGYIAVNISSPNT---PGLRTLQFG-EALDDLLLA-IKNKQ--VALQ------AYHHKYVPV-AVKIAPDMTEAELIQVADSL--VRHNIDGVIA
TNTT-TGRV---LVQG--------MNHCG------QTGGLSGRPLQLRSTEVIRQLSAEL---QGKLPIIGGGGIDSLIAAREKMAAGA-SLIQIYSGFI
FHGPRLIKDIVSDI
>D3EA44
LAVDLF-GL-----HFPTPVGLAAG-LDKNAHAVKGFSSIGFGFMEVGTVTPKGQPGNEQPRLFRLPPDEAL-INRMGFNNEGAEAMAKRL-----SA--
-L-------------------------KERRIP------------------------------V-----AVNIGKNKATPNEKAN---DDYEACIQAL--
-FPY-GDFFVVNISSPNT---PDLRSLQHG-SELSSLLEA-VMNEMSRQAKI-------HG-GEKAV-LVKIAPDVSDEELEFMVDTI--SASGVSGIIA
TNTT-LSRD---GLT---------HSNAK------ETGGLSGKPLRNRSTEIVSRIYKQT---GGSLPIIGSGGIFTARDAYDKIRAGA-SLVEIYTALI
YEGPEVNRKLHSGL
>Q2JRL7
LEVRLW-GL-----TFPNPIGLAAG-FDKDGLAVGVWPSLGFGFVEVGTVTPGPQPGNPKPRLFQLPQDRAA-LNHMGFNNQGAAALAERL-----RR--
-L-------------------------RQRPIP------------------------------I-----GINLGKGKATPLEEAA---ADYLASFRLL--
-REL-GDYFVVNVSSPNT---AGLRSLQAA-EQLAPILAT-LQGEN---------------RGQKPL-LVKIAPDLDWPEIDAILELA--QAYRLAGLVA
TNTT-LRRD---NLKTRFLPGL--GPLAA------AAGGISGAPLRQRSTQVIRYIHQAT---QGQLPIIGVGGIFTLADAMEKLEAGA-SLLQVYTGWV
YEGPSLVPRLLRGL
>A5WDZ3
LPTECM-GL-----QFSNPVGLAAG-LDKNGQYIDALAELGFGFIEVGTVTPRPQQGNEKPRLFRIKEADAI-INRMGFNNLGVDRLIQNV-----QR--
-A---------------------------K-YK------G----------N------------I-----GINIGKNAVTPVENAA---DDYIYCLDRV--
-YPH-ASYITVNISSPNT---KNLRDLQSG-EALTELLDS-IKNRH--SQLA------TEYGFYVPM-VLKVAPDLTPEQVDYIANQL--IEFDIDGLIA
TNTT-LSRT---GVED--------LPFGD------EAGGLSGRPVGHLSTQIIEQFYERL---EGKVPIIGVGGIDSGDKAVRKLNAGA-TMIQLYSGMI
YQGPKLVQQCVEAI
>A1K7M2
DAVRVM-GI-----DFPNRIGLAAG-LDKNGEAIDGLARLGFGFIEIGTITPRPQPGNPRPRLFRLPEVRGI-INRMGFNNHGVDTLVANV-----KA--
-A---------------------------R-FK------G----------V------------L-----GINIGKNFDTPIENAA---DDYLACLDKV--
-YPL-ASYVTVNISSPNT---KNLRQLQGE-SELDDLLGR-LKSAQ--QRLA------DQHGRYVPL-TLKIAPDLEAAQITNIADAL--RRHRIDAVIA
TNTT-ISRD---KVQG--------VRFAE------QQGGLSGAPVFEASTAVVAQLATAL---GGELPIIAAGGVMDTRSARAKLEAGA-SLVQLYSGLI
YRGPCLVRECVRAT
>E3EHA1
LAVDLF-GI-----HFPNPIGLAAG-LDKNAEAVVGFSSIGFGFMEVGTVTPVGQPGNDQPRLFRLPPDEAL-VNRMGFNNLGAESMAQRL-----AT--
-L-------------------------KHRPVP------------------------------I-----AVNIGKNKVTPNEDAH---KDYEKCISAL--
-YPY-ADFFVVNISSPNT---PDLRKLQHG-SELKSLLEA-VRAEMGVQATK-------YG-KAKSV-LVKIAPDVSDEELEYMTDAI--AASGVDGIIA
TNTT-ISRT---GLT---------HRNAS------ETGGLSGKPLRDRSTEVIGRVYRQT---EGKLPIIGSGGIFTSRDAYDKIKAGA-SLIEIYTALI
YEGPEVNRAIHAGL
>A6VP48
TEKTVM-GI-----KFKNPIGLAAG-ADKNGEAIDGFGAMGFGFIEVGTVTPLAQDGNAKPRQFRIVEAEGI-INRNGFNNYGIDHLIENV-----NK--
-S---------------------------H-YD------G----------T------------L-----GINIGKNKITPIEQGK---DDYIFCLNKA--
-YNY-AHYITVNISSPNT---PDLRTLQYG-DALDDLLKS-IKERQ--KILA------EQYNKYVPI-ALKIAPDLTEAELVQIADTV--RRHQMDGVIA
TNTT-ISRD---TVQG--------MKNAA------EIGGLSGKPLQHKSTEIIRRLHREL---KGDIPIIGSGGIDGVQNAQEKIAAGA-ELLQIYSGLI
YHGPALVKTLVQTI
>D1C9W1
LRVERF-GL-----TFRNPLGVAAG-LDKDAQAVGALLALGFGAVEVGTVTPRPQPGNPQPRLWRLPQDQAL-INAMGFPSEGAAAVRARL-----VG--
-----------------------------RRFP------GV----------------------V-----GINLGKNRDTPPECAA---KDYVDVLNAL--
-WDV-ANYVVVNVSSPNT---PGLRDLQQR-TALVEILRA-VGEAN--TRAAT-----LHRRRPHPV-LVKIAPDLDDAALDDVLAGA--IEGGAAGVVV
SNTT-VDRS---GLR---------GPVPD------VPGGLSGPPLRARATALVREVHRRA---GDRLSIIGVGGISSAADVIERMRAGA-CLVQMYTAFV
YGGPALPGRILRDL
>B3PIL8
TPVEVM-GL-----RFPNPVGLAAG-LDKNGDYFNALGALGFGFVEIGTITPRPQPGNAQPRLFRIPEAKAI-INRMGFNNKGVDHLVAQV-----KK--
-R---------------------------R-YQ------G----------I------------L-----GINIGKNATTPVENAV---DDYLTCLRKV--
-YDH-ADYITVNISSPNT---PGLRSLQFG-DSLSQLLAP-LKKEQ--GVLQ------QAGGRYVPI-AVKIAPDMDDSEIAQVAGVL--LQEGMDGVIA
TNTT-IGRE---GVEG--------YDTGK------EAGGLSGLPVRDKSTAVIQSLNQCL---GGKLPIIGVGGIFDGASAADKVRAGA-SLVQVYSGFI
YEGPALIAAAAAGI
>E1ST40
APVEFM-GV-----QFPNPVGLAAG-MDKDGEAIDAFAAMGFGHVEVGTVTPRPQPGNDLPRLYRLKPARAI-INRMGFNNKGVDNLVANI-----KA--
-S---------------------------N-PN------C----------V------------I-----GVNIGKNKDTPLEEGK---NDYLICMEKV--
-YDV-AGYIAVNISSPNT---PGLRTLQYG-EMLDDLLAS-LKTKQ--RELA------EKYGKYVPV-ALKIAPDLSDEEIRQVAASL--VRHEIDGVIA
TNTT-LARE---GVEH--------LPEHT------EAGGLSGAPLTERSTIVIRKLADAL---DGKLPILGVGGIDSAQHAMDKLDAGA-KMVQIYTGFI
YNGPELVKTITEAF
>D3VC01
KPVTCM-GL-----SFKNPLGLAAG-LDKNGECIDAFGAMGFGFVEIGTVTPRPQTGNDKPRLFRVVEAEGI-INRMGFNNLGVDNLVENV-----KQ--
-A---------------------------K-YD------G----------I------------I-----GINIGKNKDTPVENGK---DDYLICMDKV--
-YSH-ADYITINISSPNT---PGLRTLQYG-EALDDLLSA-IKNKQ--SELQ------QKFQKYVPV-AVKISPDLSEDELVKIADSL--MRHHIDGVIA
TNTT-LDRK---IIEG--------LTYCQ------QAGGLSGRPVQLPSTEIIRRLSQEL---KGEIPIVGVGGIDSLVSAREKIEAGA-SLIQIYSGFI
YKGPKLIKDIVNHI
>Q6LRA2
RPVEVM-GI-----KFKNPVGLAAG-LDKNGECIDAFGAMGFGFVEVGTVTPRPQSGNEKPRLFRVLPAEGL-INRFGFNNLGVDNLVENV-----KK--
-S---------------------------K-YD------G----------V------------I-----GINIGKNKDTPIEKGA---EDYLICMDKV--
-YEH-AGYIAVNISSPNT---PGLRSLQYG-EALDDLLSQ-LKAKQ--EELA------AKHGKYVPL-ALKIAPDLEDHEIVQIAESL--IKNKIDGVIG
TNTT-LDRT---LVKG--------MPHCD------EMGGLSGRPLQNRSTEVIRRLAEEL---NGALPIIGVGGIDSAISAREKMNAGA-QLVQIYSGFI
YHGPKLVKDIVMNS
>C7BPR7
KPVTCM-GL-----SFKNPLGLAAG-LDKDGDCIDAFGAMGFGFIEIGTVTPRAQTGNDKPRLFRIVEAEGL-INRMGFNNLGVDNLVENV-----RK--
-A---------------------------K-YG------G----------V------------I-----GINIGKNKDTPVEHGK---DDYLICMDKV--
-YPY-AGYIAINISSPNT---PGLRTLQYG-EALDDLLSA-IKDKQ--SELQ------KKYQKYVPV-AVKIAPDLSEAELVQIADSL--IRHNIDGAIA
TNTT-LDKK---LVEG--------LNYCQ------QAGGLSGRPVQLRSTEVIRRLSQEL---KGEIPIIGVGGIDSLTAAREKIVAGA-SLIQIFSGFI
YHGPKLIKDIVNHI
>Q21JW9
SPINVM-GI-----DFPNRVGLAAG-LDKNGDFVNALGQLGFGFVEIGTITPLAQSGNPKPRLFRLPEHQAI-INRMGFNNKGVDHLVAQV-----QK--
-R---------------------------R-YP------G----------V------------L-----GINIGKNKITPEENAL---DDYVKCMDKV--
-YAH-ADYITVNISSPNT---PGLRNLQFG-ETLANLIAG-IKQAQ--DRLA------QTHDKYVPV-AVKIAPDMTAEEIHSVADTL--VNGNIDGVIA
TNTT-ISRE---AVQG--------HINAD------EAGGLSGLPVRDKSTEVIATLSAHL---QGAMPIIGVGGIVEGADAQAKIAAGA-SLVQIYSGFI
YKGPKLIAEAADAI
>Q3SL21
KPVQVM-GI-----DFPNAVGLAAG-LDKDGAHLKGLAALGFGFLEIGTVTPRPQPGNPKPRLFRLPAAEGI-INRMGFNNLGVDNLVRNV-----VA--
-S---------------------------G-YT------G----------V------------L-----GINIGKNKDTPNERAA---DDYLACLDKV--
-YAH-ARYVTVNISSPNT---QNLRELQQD-EALDALLSA-IKLRQ--SELA------QQHGRYVPI-ALKIAPDLDEAQIAAIAALL--MRHGIDAVIA
TNTT-IARD---AVAG--------LPNAN------ESGGLSGAPVREASTRVVRTLAQHL---GGALPIIGVGGILSGDDARAKIAAGA-SLVQLYSGLI
YRGPGLVRECVERL
>C1DDY1
LPVRVM-GL-----DFPNPVGLAAG-LDKNGDAIDGLAQLGFGFVEIGTVTPRPQPGNPRPRLFRLPQAEAI-VNRMGFNNLGVDHLLARV-----QA--
-A---------------------------R-YS------G----------V------------L-----GINIGKNFDTPVERAV---DDYLICLDKV--
-YPH-ASYVTVNVSSPNT---PGLRSLQFG-DSLRQLLEA-LRQRQ--EELA------GRHGRRVPL-AIKIAPDMSDEETAQVARAL--LDTGMDAVIA
TNTT-LGRE---GVEG--------LAHAG------EAGGLSGAPVREKSTHAVRVLAGEL---GGRLPIVAVGGITEGRHAAEKIAAGA-SLVQIYTGFV
YKGPALIREAVEAI
>E8U9C4
LQQTLL-GS-----TYASPIGLAAG-LDKNAVAVPAFSAMGFGFVEVGTLTPRAQPGNDRPRLFRLPSDDAL-INRMGFNNDGVDAAAQRL-----AR--
-L-------------------------RVRRAP------------------------------V-----WANVGRNKTTPNETAA---QDYRAGVRAL--
-WDV-ADAFVVNVSSPNT---PGLRALQHG-DDLRALLTE-VMHEAEMQRVR-------TAL-RRPV-LVKLAPDLTGEELEVSVEAA--LTAGIEGLIL
TNTT-LSRE---GLT---------HAHRE------QTGGLSGRPLTARSTQLVRDAYRLT---RGRVPIVGVGGVFTAQDALDKITAGA-NLVELYTALI
YRGPGVVRALNAGL
>Q82ST3
TPVRVM-EL-----DFPNPVGLAAG-LDKNGTCISALASLGFGFIEVGTITPRPQVGNPRPRLFRIPQAEAI-INRMGFNNVGVDKLIENV-----QQ--
-S---------------------------G-YR------G----------I------------L-----GINIGKNADTPLQNAI---DDYLICLRKV--
-YLH-ASYVTVNISSPNT---QQLRQLQNE-TELEHLLGA-LKAEQ--TRLS------DLHGRYTPL-AIKIAPDLESEQITVIASLL--MKHRMDAVIA
TNTT-TARE---GVEH--------LPRGN------EKGGLSGAPLTERSTTVIRQLANHL---QHAIPIIGAGGIMSARDAQLKIEAGA-SLVQIYSGLI
YRGPDLVTKTVSLL
>A4AVH7
LEREVF-GL-----KFKNPVGLAAG-FDKDAKLYNELSDFGFGFVEIGTLTPKPQDGNPKKRLFRLKADQAI-INRMGFNNSGVFDAVERL-----KK--
-K---------------------------HKVL------------------------------I-----GGNIGKNKITPNDEAT---KDYLICFDAL--
-FPH-VDYFVVNVSSPNT---PGLRELQDK-EPLTALLKE-LKKEN--K----KIAIKGTGNKEKPI-LLKIAPDLTNDQLLDIIKIV--EDTKIDGIIA
TNTT-IGRE---NLK---------SSITE------EKGGLSGKPLKTRSTEVIRFLSEKS---NKAFPIIGVGGIHSAEDAIEKLEAGA-DLIQLYTGFI
YEGPALIKRINKAL
>E5ARX5
APRTVM-GL-----TFRNPVGLAAG-LDKDGACIDGLAALGFGFIEVGTVTPRPQPGNPRPRLFRLPQADAL-INRMGFNNHGVDAFVANV-----RA--
-A---------------------------R-YR------G----------V------------L-----GLNIGKNADTPIERAL---DDYLYCLERV--
-YPF-ASYVAINISSPNT---KNLRQLQAA-GELDALLGA-LKDKQ--QRLA------DLHGKQVPL-ALKIAPDLDDEQIKSIAHTL--LRHRIDGVIA
TNTT-LSRT---AVQG--------LRDSD------EAGGLSGRPVFDPSNRVIQQLHAQL---GDAVPIIGVGGIFSGEDANAKLAAGA-SLVQLYTGLI
YRGPTLVAECVRAT
>Q2SCG9
RPVELM-GI-----TFPNAVGLAAG-LDKNGDYIDGLSKLGFGFIEVGTVTPKPQDGNPPPRLFRLEERSAI-INRMGFNNYGVDYMTERL-----RK--
-K---------------------------K-YG------G----------V------------I-----GVNVGKNKDTPAEEAA---SDYIACINKV--
-YPY-ASYITINISSPNT---PGLRALQFG-DSLRSMLQE-IKDCQ--ERMN------QQHGRYVPF-VVKIAPDMSDDEVHMVARTL--LDYNMDGAIA
TNTT-LSRE---GVES--------LAHGK------EQGGLSGAPLTKRSTHVVKELCVAL---EGRIPVIASGGVMSAQDAVDKVRAGA-KLVQVYSGLI
YRGPVLVREAAEAI
>A1SX25
RPVQVM-GL-----TFPNSVGLAAG-LDKNGECIDAFGAMGFGHIEVGTVTPVAQPGNESPRMFRVLESDGI-INRMGFNNEGVENLIKNV-----KE--
-S---------------------------N-FK------G----------V------------I-----GINIGKNFSTPVEQGK---EDYLLCMDKV--
-YPY-ADYIAVNISSPNT---PGLRSLQYG-DALNELLAA-LKIRQ--AELQ------VKYNKYVPI-ALKIAPDLSDQEIVSIAKSL--LEYKIDGLIA
TNTT-LDRD---MVKG--------MSHAG------EAGGLSGRPLQNKSTAVIAKFAAQL---KGEIPIIGVGGIDNVIAAKEKIQAGA-SLVQIYSGFI
YHGPQLVKNIVNNI
>A6VW35
KPVDVM-GL-----RFPNAVGLAAG-LDKNADAFEALGALGFGFVEVGTVTPKGQAGNPKPRLFRLPEHEAI-INRMGFNNKGVDHLVSRI-----KS--
-H---------------------------R-YP------G----------V------------L-----GVNIGKNLTTSVEDAA---ADYLACLESV--
-IPY-ADYITANISSPNT---PGLRSLQFG-ESLAQLIAP-LVAAR--DRYE------AAYGKRVPL-AVKIAPDMTDDEIKMVADTL--VDQGVDGIIA
TNTT-LSRE---AVLG--------HQFEK------EAGGLSGMPVRDASTHVVKVLAEHL---KDTLPIIGVGGISSGADAVEKLQAGA-RLVQIYSGFI
YHGPELIKEAVAST
>F2JWN2
SPIDVM-GL-----RFPNAVGLAAG-LDKNADAFEALGALGFGFVEVGTVTPKGQSGNPKPRLFRLPEHDAV-INRMGFNNKGVEHLVSRV-----KK--
-H---------------------------G-YK------G----------I------------L-----GINIGKNLTTSVDDAA---SDYLKCLEEV--
-IPY-ADYITANISSPNT---PGLRSLQFG-ESLAELISP-LVEAK--KRYF------EEYGKNVPL-AVKIAPDMTDDEIKLVADTL--VEQNVDGIIA
TNTT-LSRD---AVKG--------HRHEE------EAGGLSGAPVREQSTHVVRILSDYL---KDELPVIGVGGILSGKDAVEKLEAGA-KLVQIYSGFI
YKGPELVREAITST
>Q7VL56
NPVEVM-GL-----KFKNPIGLAAG-ADKNGEAIDGFAKLGFGFIEVGTVTPLAQDGNNKPRQFRILEAEGI-INRNGFNNQGVDVLVENV-----KK--
-A---------------------------S-YD------G----------I------------L-----GINIGKNATTPIENAL---DDYQICLHKV--
-YSY-ADYITVNISSPNT---HNLRALQYG-EALDHLLAE-LKTEQ--AKLA------KKFNQYKPL-VLKIAPDLTNEEIVSIADSL--IRHQMDGVIA
GNTT-LSRE---NIAG--------FNHAH------QQGGLSGKPLHTLSTKLISTLAKEL---KGKIPIIGSGGVHSIDSGQQKIDAGA-HLLQLYSAMI
YQGPTLIQELAKKI
>E4QLC1
TPRRVM-GL-----DFPNPVGLAAG-LDKNGACIDGLARLGFGFIEVGTVTPRAQPGNPKPRMFRLPAANAI-INRFGFNNHGVDQLLENV-----QK--
-A---------------------------Q-YR------G----------I------------L-----GINIGKNFDTPNERAV---DDYLICMRKV--
-YAH-ASYITVNISSPNT---KNLRQLQEK-EALSQLLAA-LKREQ--QVLA------DQHGRYVPV-ALKIAPDLQDEQISEIARLL--MQHQMDAVIA
TNTT-LSRT---AVSG--------MPHAS------ETGGLSGAPVRNLSTRVIHALATQL---AGALPVIGVGGILSGEDAREKIEAGA-SLVQLYSGLV
YRGPALVKEACTAI
>Q0AIB4
TPVRAM-GL-----DFPNPVGLAAG-LDKNGAYISALARLGFGFIEVGTVTPRPQPGNPRPRLFRVPQAEAI-TNRMGFNNVGIDKLIENV-----RQ--
-A---------------------------D-YQ------G----------I------------L-----GINIGKNADTPLQNAI---DDYLICLRKA--
-YPY-ASYVTVNISSPNT---KQLRQLQNE-TELEQLLGA-LKTEQ--TRLS------DQHGHYTPL-AIKIAPDLESAQIEAIASLL--LKHRMDAVIA
TNTT-IARD---GLEH--------LPHGD------EPGGLSGAPLTERSTAVIRQLAMHL---QQAIPIIGAGGIMSSLDAQAKIKAGA-SLVQVYSGLI
YRGPALVSEITSLL
>E4N7N6
LRTAAL-GL-----DLPGPFGLGAG-FDKNGIGIDGLSMLGFDFVEIGTVTGEPQPGNPAPRLFRLVEDRAL-INRMGFNNQGAARVATRL-----ST--
-R-----------------------------PH------------------------------TTSTPIGVNIGKTKVVPEDEAT---ADYLKSAKAL--
-APY-ADYLVVNVSSPNT---PGLRNLQAV-QVLGPLLWD-VRKAA--DE-V--------TNHHVPL-LVKIAPDLADEDIDEIADMA--LHLGLDGIIA
TNTT-IGRD-GL--RTPAA-------RIE------EMGGLSGAPLKARALEVLERLRKRT---DGRLAIISVGGIETAEDAWQRILAGA-DLVQGYSAFI
YEGPFWMRKVHKGL
>D3HRA6
QPVRAL-GL-----QFPHIVGLAAG-LDKNGEHLDALAKLGFSFIELGTVTPKPQMGNPKPRLFRLPEAQAI-INRMGFNNQGVDALVTHV-----KR--
-A---------------------------S-YK------G----------I------------L-----GINIGKNKDTSLDHAA---DDYIYCFKKV--
-YEH-ASYVTINISSPNT---PDLRQLQQK-EYFAHLLSK-IQAEQ--TELA------DKFQRHVPL-VVKISPDEHAETLKQMTEVI--LNLGIEGIIA
TNTT-CSRK---GVEH--------LPFSE------EAGGLSGKPLWELSTQCLRLLKQYV---GNDVTLIGVGGINSCDSARAKLNAGA-SLIQIYSGLI
YQGPGLVYELVRGL
>Q2Y5H8
RSRSIM-GL-----TFPNPVGLAAG-LDKNGEHIDALAALGFGFIEIGTVTPRPQPGNPKPRLFRLPQANSI-INRMGFNNNGIEGLVANV-----KA--
-M---------------------------D-YK------G----------I------------L-----GINIGKNFDTPVEKAV---DDYLICLRKA--
-YRY-ASYITVNISSPNT---PNLRQLQQA-TELDSLLGT-LKLNQ--QRLA------DEHGKYTPL-LVKIAPDLELPEIDSIAALL--MKHRVDGVIA
TNTT-LSRA---GVET--------LPHAR------EAGGLSGAPLAKRATSVVARLHHAL---QGALPIIGVGGIMDAAGATEKIAAGA-SLIQVYSGLV
YRGPHLVGEIAQVL
>A1S5Z4
KPVTCM-GI-----IFPNPVGLAAG-LDKDGEAIDAFHAMGFGHVEVGTVTPRPQPGNDLPRLFRLKPAKGI-INRMGFNNKGVDNLVANL-----KA--
-K---------------------------K-TD------I----------L------------V-----GVNIGKNKDTPVEEGK---NDYLICMDKV--
-YPH-AAYIAVNISSPNT---PGLRTLQYG-DLLDDLLSS-LKAKQ--TELA------EQHGKYVPI-ALKIAPDLTDEEIASIATSL--IKNQFDAAIA
TNTT-LSRD---GVSG--------LANAN------ETGGLSGKPLTELSTKVIKKLAAEL---KGEIPIIGVGGINSSQDALAKFDAGA-TLVQIYSGFI
YQGPKLIKDIVASY
>Q12NG2
SPVNCM-GI-----TFPNPVGLAAG-LDKDGEAIDAFHAMGFGFVEVGTVTPKPQAGNDKPRLFRLTKAKAI-INRMGFNNKGVDNLVRNL-----QA--
-K---------------------------K-TD------I----------L------------V-----GVNIGKNKDTPVEQGK---DDYLICMDKV--
-YPY-AAYITVNISSPNT---PGLRTMQYG-ALLDELLAS-IKAKQ--AELA------EKYHRYVPV-ALKIAPDLTADEIESIAMSL--ISNQFDAVIA
TNTT-LSRD---GVEG--------MTHGT------EMGGLSGAPLTAASTMVIKQLASFL---NKKIPIIGVGGINSAQDALDKFDAGA-NLVQIYSGFI
YQGPKIIKEIVNAV
>A1TZG0
CPVNVM-GL-----EFPNPVGLAAG-LDKNADHIDALGALGFGFIEVGTVTPLAQPGNPKPRMFRLPEHQAI-INRMGFNNEGLEHLITNV-----RH--
-R---------------------------R-YR------G----------V------------L-----GINVGKNKDTPNEQSE---QDYRKGIAAV--
-YPY-ADYITVNVSSPNT---PGLRDLQFG-DSLKQLLHA-IKEEQ--AACE------QKHGRYVPV-AVKIAPDMDEQGIRFVAAAL--LEAGLDGVIA
TNTT-ISRE---AVKG--------HVHEQ------EAGGLSGAPVREASVKVIQGLYAEL---GDRLPIIGVGGITDGDSAAEKIRAGA-KLVQIYTGFI
YRGPSLINEAVEAI
>C4K9W9
SAVEVM-GL-----RFPNRVGLAAG-LDKNGEAIDGLARLGFGFLEIGTITPRPQPGNPRPRMFRLPEVRGI-INRMGFNNHGVDVLLAHV-----RA--
-A---------------------------K-YR------G----------I------------L-----GINIGKNFDTPIERAA---DDYLACLEKV--
-YAL-ASYVTVNISSPNT---KNLRQLQGE-SELDDLLGR-LKAAQ--TRLT------EQHGRYVPL-TLKIAPDLDDAQVSNIADAL--RRHRIDGVIA
TNTT-IARD---KVQG--------IAHGN------EQGGLSGAPVFEASTAVVRKLAHAL---AGELPIIAAGGVLEGAQARAKLEAGA-ALVQLYSGLI
YRGPALVRECVRAT
>E6X9F0
LERNLF-GL-----TFKNPVGLGAG-FDKNAKLYNELSDFGFGFIEIGTLTPKPQEGNPKKRLFRLKADQAI-INRMGFNNLGVLEAVAEL-----KK--
-E---------------------------HRVI------------------------------V-----GGNIGKNKITPNDKAT---SDYLICFDAL--
-FDH-VDYFVVNVSSPNT---PGLRELQDK-EPLTKLLNQ-LKLEN--T----KIANA-KAVKEKPI-LLKIAPDLTDSQLLDIIEIV--AVTKIDGIIA
TNTT-INRQ---GLK---------SLLLE------EAGGLSGKPLAQRSTEVIRFLSEKS---NKAFPIIGVGGITSPEEALEKLDAGA-DLIQLWTGFI
YEGPALVKRINKAI
>Q2IQI6
LAVRCM-GL-----DFDGPMGLAAG-FDKGDVALPGLFGLGFSHVEIGTITPRPQPGNDRPRLFRLPEHRAL-LNRMGFNNEGMEACARRL-----AA--
-L-----------------------PAAARLGP------------------------------V-----GINVGKNKATPNEDAA---SDYLACIERL--
-HPY-ADYLVVNISSPNT---PGLRQLQER-EALDRLLRACVRHLA-------------ERAPGKPL-LVKLAPDLSPEALDEAVDVA--IAAGAAGIVA
TNTT-LSRA---GVER--------HPRAA------EAGGLSGAPLERLATEVVRRCYARA---AGRVPIVGVGGVMDAEGAYAKIRAGA-TLVQAYTGLI
YGGPGFVGRVNAGL
>Q2IR55
LAVRAF-GL-----NFPNPVGIAAG-FDKNAEAPDALLRLGFGFVEIGTVTPKPQAGNPRPRLFRLERDEAI-INRMGFNNDGAEAVLRRL-----AA--
-R-----------------------------AQ---QGGI-----------------------V-----GVNVGANKDS--TDRV---ADYVSLIETF--
-APV-ASYFTVNVSSPNT---PGLRNLQQA-AALDDLLAR-VIEAR--ERVR-------ASAGDTPV-LLKIAPDLTLSELDDVVHIA--RSRRVDGMIV
ANTT-LSRS---PMLRE-------RTRLN------EQGGLSGRPLFRLSTRMVAETYVRA---EGAFPLIGVGGIDSGGAALTKIRAGA-SLVQLYSALI
YKGLGLVDSIKADL
>D1A1H0
LTVRAL-GL-----EFPGPLGLAAG-FDKDAQVYRALGAFGFGHVEVGTVTGRGQPGNPAPRLFRLPEDRAV-INRMGFNNDGSQAAADRL-----RD--
-RR----------------------------RD---------------------------------TIVGVNIGKTKAVPEERAV---EDYVTSARRL--
-APH-ADYLVVNVSSPNT---PGLRDLQAI-ERLRPLLQA-VRRAA--DEAA--------GGRRVPL-LVKIAPDLADPDIDAVAELA--LELGLDGIIA
TNTT-IARR---GLRSAPE-------LVA------QAGGLSGAPLKERSLQVLRRLRERV---GDRLVLISVGGVETADDVWERLRAGA-TLVQAYTGMI
YGGPLWAYRIHRDL
>Q8YFB1
LSVKVA-GL-----KFPNPLGMAAG-YDKNAEVPDALLKLGFGFAEVGTLTPRPQSGNPRPRIFRLVDDKAV-INRLGFNNEGHEAAFKRL-----SR--
-R-----------------------------AG---KSGI-----------------------V-----GVNIGANKDA--EDRI---ADYVAGIRRF--
-YQL-ARYFTVNISSPNT---PGLRNLQAR-EALHELLSR-VLEAR--DEEG------NMCTLKRPV-FLKIAPDLTDEELDDIAAEA--DAQKLDGIIV
SNTT-LSRS---GLKN--------PENSN------ETGGLSGAPLFERSTVVLARMRERV---GPDMPLIGVGGIDSAETALAKIKAGA-DLVQLYSGLI
YRGPGLPGEILRGL
>E1V4J3
DPVTLM-GL-----RFPNRVGLAAG-LDKNADHLDALGALGFGFVEVGTVTPKPQDGNPRPRLFRLPEAGAI-INRMGFNNAGVDHLVERV-----RR--
-S---------------------------R-YT------G----------V------------I-----GINIGKNLTTPVERAV---DDYLYCLRKV--
-HGH-ADYVAVNISSPNT---PGLRNLQFG-EHLDQLLGS-LREEG--LALD------RATGRRVPL-AVKIAPDMSEAEVALVAQSL--EANGVDAAIA
TNTT-VSRD---AVEG--------LPGAE------EQGGLSGRPVFEPSNTVIRALRRRL---P-DLPIIGVGGIDSGAAALEKQEAGA-DLVQLYSGFI
YRGPALVGECVRAL
>B8EML0
LAVTAF-GL-----HFPNPVGLAAG-FDKNAEAVDAILALGFGFAEVGTITPLPQPGNARPRLFRLTADEAV-INRFGFNSEGAAAVRARL-----AK--
-R-----------------------------GR---RAGV-----------------------L-----GVNVGANKDS--ADRT---ADYVRAIAQL--
-AAP-ADYLTVNISSPNT---PGLRDLQHA-AALDDLLAR-ILDAR--DELI-------SACGRKPV-LLKIAPDLTLDELDAIIVCA--RRRAIDGLIV
SNTT-LSRP--SGLRE--------AALAR------EQGGLSGRPLFDLSTRMLAAAFLRA---EGAFPLVGAGGVDSAERAFAKIEAGA-SLVQLYSALV
FKGPGLADAIKRGL
>D3RQ20
LARDVM-GL-----RFPNPIGLAAG-LDKQGEAVPAWQALGFGFVEVGTVTALPQPGNPRPRLFRLAADEAL-VNRMGFNNGGAEAMARRL-----QR--
-L-------------------------RARGLP----EIP-----------------------L-----GVNLGKSKVTPPEQAA---ADYRQSFERL--
-GEL-ADYVVVNISSPNT---PGLRDLQRV-DEVARILEA-IQEPN--QRLS----------RPRPL-LVKLAPDLADDEAIECARAA--LEAGATGLIL
TNTT-IRFE---GLRSST---------EG------LSGGLSGRPLLARSTELLGKVRAAL---GPEPVIIGVGGILDPEGARAKLAAGA-DLIQVYTGLI
YRGPGFVRELLRGL
>B9JR03
LAQTVA-GL-----HFPNPLGMAAG-YDKNAEVPDELLGLGFGFAEVGTLTPKPQGGNPKPRIFRLVRDEAV-INRLGFNNQGHEAAFARL-----SA--
-R-----------------------------AS---RPGV-----------------------V-----GINIGANKDA--EDRI---ADYVTGIRRF--
-YPL-ASYFTANISSPNT---PGLRDLQAK-DSLGHLLDA-VLAAR--ADEA------AKAGRRVPV-FLKIAPDLTEEGMDDIAEVV--LARDLDGLIV
SNTT-LSRD---GLTD--------TRQAG------EAGGLSGKPLFEKSTAVLARMRHRV---GSALPIIGVGGVSSAQTALEKIKAGA-DLVQLYSCMV
YEGPGLPAAIVKGL
>Q21BB0
LAVRAF-GL-----NFSNPVGIAAG-FDKNAEAPDALLRLGFGFVEIGTVTPKPQSGNPRPRLFRLERDEAV-VNRMGFNNDGAEMVLRRL-----AA--
-R-----------------------------AN---QGGI-----------------------V-----GVNVGANKDS--LDRV---ADYVRLIETF--
-APV-ASYFTVNVSSPNT---PGLRNLQQA-AALDDLLAR-VIEAR--DRVQ-------QNAGDSPV-LLKIAPDLTLNELDDVVHIA--RSRRVDGMIV
ANTT-LSRS--QALRD--------KARAK------EPGGLSGRPLFRLSTRMVAETFVRA---EGAFPLIGVGGIDSGGAALTKIRAGA-TLIQLYSSLI
YKGLGLLDAIKTDL
>Q5YVM8
LHSTVF-GV-----PFRAPLGLAAG-FDKNAEGVDVWGPFGWGFAEIGTVTAQAQPGNPAPRLFRLPADRAL-INRMGFNNHGAARAAEQL-----RA--
-R--------------------------TATVP------------------------------I-----GANIGKTKVVEPAGAA---ADYATSAALL--
-GPL-ADFVVVNVSSPNT---PGLRDLQAV-ESLRPLLRT-VLETV------------ADGGRRVPV-LVKIAPDLSDEDIDAVADLA--VELGLAGIVA
TNTT-IRRD---GLHTDPE-----DVAAM------GAGGLSGAPVADRSLEVLRRLYRRV---GDRLALISVGGIETPEQAYQRVLAGA-SLLQGYTGFI
YGGPFWTRKIHRGL
>F2IY73
LTMRLF-DL-----AFPNPLGMAAG-FDKNGEVPDAVLGMGFGFAEVGTVTPRPQPGNPRPRLFRLAADRAV-INRFGFNNEGHDALRRRL-----EA--
-R---------------------------A--A---RGGI-----------------------V-----GVNVGANKDS--ADRV---ADYVAGIRRF--
-ADL-ASYFTVNVSSPNT---PGLRDLQAR-SSLHELLVR-VITAR--DEEA------RRIGRAVPV-LLKISPDVDQQALEDIAEEV--TATAVDGLIV
SNTT-VSRA---GLTE--------RHHAQ------EAGGLSGRPLFRKSTIVLARMRKLV---GPSLPIIGVGGIDSPQAAWTKITAGA-TLLQLYSALV
YEGPGLVGRILAHL
>Q6NBN1
LAVRAF-GL-----NFSNPVGIAAG-FDKNAEAPDALLRLGFGFVEVGTVTPKPQAGNPRPRLFRLERDEAV-INRMGFNNEGAEVVLRRL-----AA--
-R-----------------------------AQ---YGGI-----------------------V-----GVNVGANKDS--DDRV---ADYVKLIETF--
-APL-ASYFTVNVSSPNT---PGLRNLQQA-AALDDLLAR-VIDAR--ERVR-------AAAGDTPV-LLKIAPDLSLGELDDVVHIA--RSRRVDGMIV
ANTT-LSRS--PTLRE--------RTKMN------EQGGLSGRPLFRLSTRMVAETFVRA---EGAFPLIGVGGIDSGGAALTKIRAGA-TLVQLYSALV
YKGLGLVESIKADL
>Q3SVG0
LAARAF-GL-----NFPNPIGLAAG-FDKSAEVPDALLKLGFGFVEIGSVTPRAQPGNPRPRVFRLERDEAI-INRMGFNNDGAHTVLRRL-----AA--
-R-----------------------------AH---SGGI-----------------------V-----GVNIGANKDS--ANRI---ADYVRLIEIF--
-APV-ASYFTVNVSSPNT---PGLRNLQQA-AALDELLAK-VIDAR--ERVR-------QNAGDTPV-LLKIAPDLTLGELDDVVHTA--RSRRIDGMIV
GNTT-LARP--STLRD--------QSRAK------EQGGLSGRPLFQLSTRMVAETYVRA---EGAFPLIGVGGIDSGGAALTKIRAGA-TLIQLYSSLV
YKGLGLVDAIKRDL
>C3YFF0
L-VRVW-DR-----QFRNPIGLAAG-FDKHGEAVDGLLSMGFGFVEVGSITPQPQDGNPKPRVFRLLEDKAI-INRYGFNSIGHEAVFERL-----QR--
-R------------------AE--------SMS---SKGI-----------------------L-----GINLGKNKTSPDAV-----GDYVEGVQKF--
-GAL-ADYLVINVSSPNT---PGLRTLQGR-QELEQLIDKVLEARR------------SLSCERKPPLLVKIAPDLTQQDKEDIAAVA--TRCAVDGLIV
TNTT-ISRP--ETLQS---------TNKT------ETGGLSGPPVRHMSTETVRDMYKLT---KGQLPIIGVGGVSCGADAYEKIRAGA-SLVQLYTAMA
YQGPPVVNRIKREL
>C1CX89
LMQTLW-GH-----TYASPVGLAAG-LDKNGVAVPAFSALGFGFVEVGTVTPQPQPGNDRPRLFRLPPDEAL-INRMGFNNAGAAALRGQL-----SR--
-L-------------------------GRRTVP------------------------------V-----WVNIGKNKLT--EEAA---QDYVACVQEL--
-YDV-ADAFVVNVSSPNT---PGLRALQAS-AELEALLRA-VLNETEAQRLR-------TARRAPPV-LVKLAPDLHPADFEASVQGA--LNAGVQGLIV
SNTT-LSRD---GLT---------HAHRE------QAGGLSGRPLTGRSTALVQDAYRLT---RGAVPVVGVGGIFSADDAYAKIRAGA-SLVEVYSSLI
YEGPGLPARIHRGL
>D7BGD6
LKVRLW-GL-----EFPNPIGLAAG-FDKNARAVAAWPALGFGHVEIGSVTALAQPGNPKPRLFRLPQDQAL-INRMGFNNDGAEVIAARL-----ER--
-W-----------------------QQT-----HGKIPVP-----------------------L-----GINLGKSKLTPLEEAP---ADYLKSLRLL--
-WPY-GDYFAINVSSPNT---PGLRQLQDR-DRLEELLGA-VMGFA--R----------AQPEAKPV-LLKIAPDLSWEQVDEILELA--ERYGLSGLIA
TNTT-VARD---GLTTPTS----------------EAGGLSGRPLRARSLEVLQYLSRQL---QGRLPIISVGGIFSPEDVLERLRGGA-SLVQVYTGFI
YEGPFMLRNLNRGL
>A5EA61
LAVRAF-GL-----NFPNPVGMAAG-FDKNAEVPDALLRLGFGFVEIGSVTPRPQSGNPRPRLFRLERDEAV-VNRMGFNNDGAEIVLRRL-----AG--
-R-----------------------------AN---QGGI-----------------------V-----GVNVGANKDS--ADRV---ADYVRLIETF--
-APV-ASYFTVNISSPNT---PGLRNLQQA-AQLNELLSK-VLEAR--DRVR-------RKAGDTPV-LLKIAPDLSLAELDDVVHVA--RSRGVDGMIV
SNTT-LARP--NSLRE--------QLRAK------EQGGLSGRPLFRLSTRMVAETFVRV---EGAFPLIGVGGIDSGGAALTKIRAGA-SLIQLYSSLV
YKGLGLVESIKADL
>B6JDA3
LAARFF-GL-----DFPNPVGIAAG-FDKNAEVPDALLRLGFGFVEIGSVTPLPQPGNPRPRLFRLEQDSGI-INRFGFNSDGAEVVLGHL-----MA--
-R-----------------------------RE---RGGI-----------------------V-----GVNLGANKNS--ADRT---ADYVTLIEAF--
-AQV-ASYFTVNISSPNT---PGLRNLQQA-SALDDLLAR-VVEAR--NSTP-------AEAGPVPL-LLKISPDLTLGELDDVVHIA--RVRGIDGMIV
SNTT-LARP--ASLRE--------RGLAL------EQGGLSGRPLQRLSTRMVAETYVRV---EGAFPLIGVGGIDSGGAALMKIRAGA-SLIQVYSSLV
YKGLGLVEAIKTDL
>Q1QXW1
APVTLM-GL-----TFPNRVGLAAG-LDKNAEHLDALGALGFGFVEVGTVTPRPQAGNPRPRLFRVPERGAI-INRMGFNNAGVDRLVDNV-----RK--
-S---------------------------R-YA------G----------V------------I-----GINIGKNLDTPVERAV---DDYLTCLRKV--
-HAH-AHYVTVNLSSPNT---PGLRNLQFG-EHLDALLGT-LREEK--RRLD------ESHGRTVPL-AVKIAPDMQAEEVALVARSL--ADHAVDAVIA
TNTT-IARD---AVEG--------LAHAE------ELGGLSGRPVFEPSNAVIRELRRHL---P-TLPIIGVGGIDSGDAAKAKREAGA-DLVQVYTGFI
YRGPSLVGECARAL
>D2S9D7
RRWRVL-GR-----DVGFPIGVPAC-VLNGGEWVRHFARNGYSVLTYKTVRSRAHEPNAQPNWVFAGSPVST-VNSFGVPSLAPEQWMADL-----ER--
-S-------------------------------------------------------------LAAV---DDDQLLLVSVMGEGDGLVDDFAATARLAQ-
-EAG-ASVVELNLSCPNT-LSTSTAAGVKPPGATVAVVEG-VRRAL----------------DDRTL-VAKLSWLDG-ARLEALVPRL---APLVDGIAG
INTL-QSRV--RRSDGEPTF------PGR------ELAGLSGAAVRDSALDFTRRLVALRDAGGRHFDVLAMGGVTDPASFAALFALGA-DAVQSASGAF
AA-PFLARDCVAAL
>A9VDH7
LATEVL-GH-----TFKNPIGLAAG-FDKNAEAVKSMLELGFGFVEVGSVTPQPQPGNPKPRVFRLREDEAV-INRYGFNSDGIEYVAARLD---NLR--
-R-----------------------------AP---LDGP-----------------------L-----GINLGKNKNQ--LNAA---ADYKRGMREL--
-GPL-GDYVVVNVSSPNT---PGLRDLQNR-DQLKQLLTA-VRKTR--DGL--------DLARPVPL-LVKIAPDMDDAFLEDVVAVV--RETRLDGIIV
SNTT-VARP--ASLA---------SANKE------ETGGLSGKPLFEPSTQMLRRVYALT---KGTVPLIGVGGVDSGATAYAKIRSGA-SLVQLYTSMS
LQGPQIVCDIKREL
>A6WVY1
LSVKVA-GL-----QFPNPLGMAAG-YDKNAEVPDALLKLGFGFTEIGTITPRPQSGNPRPRIFRLVEDRAV-INRLGFNNEGHDAAFKRL-----SQ--
-R-----------------------------AG---KSGI-----------------------V-----GVNIGANKDA--EDRI---ADYVAGIRRF--
-YQL-ARYFTVNISSPNT---PGLRNLQAR-DSLRELLSR-VLEAR--NEEG------KMCTLKRPV-FLKIAPDLANEELDDIAAEA--TEQKLDGIII
SNTT-LSRA---GLKS--------AENRD------ETGGLSGAPLFDRSTIVLARMRERV---GPDMPLIGVGGVDSAETALTKIKAGA-DLVQLYTGLI
YRGPNLPAEIVRGL
>Q9AAR8
LAVKIA-GL-----ELPNCVGLAAG-FDKNAEVPDAMLAAGFGFVEAGTVTPLAQAGNPRPRLFRLTEDQAV-INRMGFNNGGLEPFAQRL-----AA--
-R------------------QG---------R-----GGV-----------------------V-----GANIGANKDA--TDRI---QDYVTGLTRL--
-WGL-SDYFTANISSPNT---PGLRALQTK-AALEELLGR-LAETR--AALK------VASGADYPI-FLKVAPDLEDGEVEAIVETV--VGAGLDAIIV
SNTT-IARP--ETLK---------SRFAG------ESGGLSGAPLLEASTAVLARFHAAA---AGRVALIGAGGVADGAGAYAKIRAGA-RAVQLYSALV
YGGPGLVTRIKRDL
>Q89VA7
LAVRAF-GL-----NFPNPIGMAAG-FDKSAEVPDALLRLGFGFVEIGSVTPKPQSGNPRPRLFRLERDEAV-INRMGFNNDGADVALRRL-----AA--
-R-----------------------------AQ---HGGI-----------------------V-----GVNVGANKDS--PDRV---GDYVKLIEAF--
-APV-ASYFTINVSSPNT---PGLRNLQEG-ALLDDLLAR-VIDAR--ERVR-------QKAGDTPV-LLKIAPDLSLAQLDDVVQVA--RSRRVDGMIV
SNTT-IARP--STLRE--------EMRAK------EQGGLSGRPLFRLSTRMVAETYVRV---EGAFPLVGVGGVDSGGAALTKIRAGA-SLIQLYSSLV
YKGLGLVEEIKRDL
>Q5QX65
KPVRVM-GI-----DFPNPVGLAAG-LDKNAECIDAFSQMGFGFIEVGTVTPVAQPGNDKPRLFRLTEDEAI-INRMGFNNDGVDELVKNV-----KA--
-S---------------------------S-YK------G----------V------------L-----GINIGKNKNTPEEQAI---DDYLACLNKV--
-YPY-ADYVTINISSPNT---PGLRNLQHG-SSLDGLLSS-LKTAQ--LTLA------KEYERYVPL-VVKIAPDLEDHEVEVMAQSL--LKNEMDGVIA
TNTT-LSRD---GLQS---------SQAG------EAGGLSGKPLQDKSTRVIELLCKTL---QRKIPVIGVGGIDSVESAEAKLKAGA-SLVQVYTGFI
YQGPGLIRSIVSHL
>A5FHT2
LEREVF-GI-----KFKNPVGLAAG-FDKDAKLYKELSDFGFGFIEIGTVTPVGQEGNPKKRLFRLKEDQAI-INRMGFNNGGVLEAVERL-----KK--
-N---------------------------SGVL------------------------------I-----GGNIGKNKVTDNEDAV---KDYIICFDAL--
-YNH-VDYFVVNVSSPNT---PNLRALQDK-EPLTALLQT-LQNRN-------VEKQKTSTQKVKPI-LLKIAPDLTDEQLLDIIDIV--KTTQIAGVIA
TNTT-ISRE---GLQ---------SSNQS------ETGGLSGKPLTKRSTEVIRFLSEKS---NKAFPIIGVGGIHSADDAIEKLNAGA-SLVQLYTGFI
YEGPALIKAINKKV
>D0MFJ9
LAVQCW-GL-----TFPNPVGLAAG-LDKNARLVRFWEALGFGFVEVGSVSARPSRGNPRPRLFRLPEDRAL-INRMGLNNDGAERVARRL-----RR--
-L------------------------R--HRRP------------------------------L-----GINLAKTHDPNGEAAV---ADFCESFRLL--
-APL-ADYVTLNISCPNT---AEGKTFEDP-DALDALLRA-IFAVRRE------------LDLSVPV-LLKLSPPPSSRQLEEIVEVA--RAHGIAGFVA
TNTA-SDRE---GLRTDPE-----ALARI------GPGGLSGRPLAARARCLLFYLYRLT---EGKLPLISVGGIDSAEEAYRRIRAGA-SLVQLYTGLI
YEGPGLVRRIKQGL
>C6WDG7
LARTVF-GV-----RFPNPVGLAAG-LDKNGRALPAWAALGFGFVEVGTVTAKAQPGNPLPRLFRLRGSEAI-INRMGFNNEGAQALADRL-----EA--
-L-------------------------GPLPVP------------------------------L-----GISLGKSKVTPVEEAE---EDYRLSLRAL--
-HRH-GDYFAVNISSPNT---PGLRALQDR-AALDRLLSA-LNAEM--AELG----------ARKPL-LVKIAPDLTEAAIGELLEVC--EAHGVDGLIA
TNTT-LSRD---GVVAQD------AHLAD------QAGGLSGRPLAARAREVVRFVSRET---GGKLPIVGVGGIASADDAKRMLDAGA-SLLQVYTGFI
YEGPGLVRRINRSL
>A7HD76
LRVSCL-GL-----DFDGPIGLAAG-FDKGDASIAGLFALGFSHVEIGTITPRPQAGNEPPRLFRLVEHRAL-VNRMGFNNAGAEVCARRL-----AG--
-V-----------------------PATARMGP------------------------------V-----GVNVGKNKTTPNEDAA---ADYLACIDRL--
-HPY-ADYLVVNISSPNT---PGLRQLQER-DQLDALLRA-CAGRL------------RERAPGKPL-LVKLAPDLSPTALDEAVDVA--IDAGVSGIVA
TNTT-LSRA---GVER--------HPRAR------EAGGLSGAPLEALATSVVRRCYIRA---AGRVPIVGCGGVMNAEGAYAKIRAGA-TLVQVYTGLV
YGGPGFVRRLNDGL
>E9IG07
LRTTVL-GL-----QFKNPIGMAAG-FDKQGEVVEELHKIGFSFVEIGSVTPKPQPGNPKPRVFRLPEDNAI-VNRYGFNSDGHDIVWERL-----KR--
-L-----------------------------KENKNFDGI-----------------------L-----GVNLGRNKET--KDAI---QDYIDGIKRF--
-MDV-ADYFVINVSSPNT---PGLRSLQNK-KNLQDLLTKVNAARE-------------LVGSRQPL-FLKLAPDLLDSERQDVADVVLNQKSKVDGLVL
CNTT-IMRP---NLTN---------PNKQ------ESGGLSGAPLTDISTSMISDMYRRT---HGSIPIIGVGGVFSGSDAYAKIRAGA-TLIQLYTSYI
YNGPPIVGKIKREL
>E6YGC6
LCVNIL-GL-----QFENFIGLAAG-FDKNAEVVDAILRLGFGFTEIGTVTPKPQVGNPKPRLFRLIKDEAI-INRMGFNNDGYQIVYHKL-----CK--
-R---------------------------K------RGGI-----------------------I-----GVNIGANKDT--VNRI---DDYISGIVCF--
-YDA-ADYFALNISSPNT---PGLRNLQIR-NSLRFLIQA-ISQTR--SEQK------EKHGFSVPI-FLKIAPDLTEKELDDVAQEI--SVSDFDGLII
SNTT-LSRQ---GLTD--------NKWIA------EEGGLSGRPLFERSTIVLAKMRKKL---GKNIAIIGVGGVKDAQTALEKIKAGA-DLIQIYSGMI
YEGPNIAVTIMKEI
>Q2KCS8
LRQTIA-GL-----TFENPLGMAAG-YDKNAEVPEALLKLGFGFTEIGTVTPKPQSGNPRPRIFRLVEDEAV-INRLGFNNEGHEAAFRRL-----AE--
-------------------------------LT---GTGI-----------------------F-----GVNIGANKDS--EDRI---ADYVAGIRRF--
-HSV-ARYFTANISSPNT---PGLRDLQAR-ESLAALLSA-VLAVR--DEMA------EKSGRKIPV-FLKIAPDLTEEGMDDIAAEA--LAHPLDGLIV
SNTT-LSRD---GLKD--------QRQAK------EAGGLSGVPLFEKSTAVLARMRKRV---GPDLPIIGVGGVSSAETALEKIRAGA-DLVQLYSCMV
YEGPGLPGTIVRGL
>D8JRL0
LRQKVF-GL-----EFPNPIGVAAG-YDKDARAADAVLAMGCGFAEIGTVTPRPQPGNPKPRVFRLVGDRAL-INSLGFNNGGHAAALARL-----EA--
-R-----------------------------KG---KGGI-----------------------V-----AVNIGANKDS--TDRP---GDYAKGIETF--
-SNV-ASYFTVNISSPNT---PGLRDLQAP-AALDELLSR-VMNAR--DRAV------SQGVPRRPI-VVKIAPDVAQDDIAPICDRL--VAHAVDGIAV
SNTT-LSRD---GLTD---------AQST------KSGGLSGRPLFRRSTVMLARVFEQT---GGRIPLIGIGGIDSGETALEKIEAGA-TLLQVYTGLV
YAGPGLIGEIKSHL
>C6AC21
LCVTVA-GL-----EFENFIGLAAG-FDKNAEVVDGIFRLGFGFTEIGTVTPKPQIGNPKPRLFRLKEDEAI-INRMGFNNDGHQVVYNRL-----RA--
-------------------------------CK---KTGV-----------------------I-----GVNIGANKDT--VDKI---DDYTVGIAHF--
-YNV-ADYFTVNISSPNT---PGLRDLQAR-DSLHLLLSA-VSKAR--KEQE------KKHGFSIPI-FLKIAPDLSEKELDDIAEEI--KLSDFNGLIV
SNTT-LSRQ---GLSN--------SHLSN------EEGGLSGRPLFERSTIVLAKMRQKL---GKEIAIIGVGGVKDAQTALEKVKAGA-DLIQLYSGMV
YEGPHLAITILQEI
>C3MFT0
LEQVIA-GL-----NFPNPLGMAAG-YDKNAEVPEALLRLGFGFTEIGTVTPRPQAGNDKPRIFRLVEDEAV-INRLGFNNDGHGAALARL-----QA--
-------------------------------CS---RQAL-----------------------I-----GVNIGANKDS--ADRI---ADYVAGIRTF--
-YAV-ARYFTANISSPNT---PGLRDLQAR-ESLAALLSA-VLAAR--DEEA------AKTGRRVPV-FLKIAPDLTEEGMDDIAAEV--LAHNLDGLIV
SNTT-LARD---GLRD--------QRQAK------EAGGLSGRPLFEKSTAVLARMRKRL---GPDVPIIGVGGVSSAETAAEKIRAGA-DLVQLYSCMV
YEGPGLPGRIVRGL
>Q6G159
LCLTVA-GL-----EFENFVGLAAG-FDKNAEVVEAIFHLGFGFTEIGTVTPKPQVGNPKPRLFRLREDEAI-INRMGFNNNGHHIVYSRL-----CA--
-------------------------------CK---KLGI-----------------------V-----GINIGANKDT--VDKI---DDYATGIACF--
-YDI-ADYFTVNISSPNT---PGLRDLQAR-DSLHLLMNA-LSQAR--REQK------KKHGFSVPI-FLKIAPDLSEKELDDVAEEM--KLSDFDGLIV
SNTT-LSRQ---GLRD--------SKLSG------EKGGLSGCPLFERSTIVLAKMRQKL---GKEIAIIGVGGIKDAQTALEKIKAGA-DLIQLYSGIV
YEGPDLAITILKEI
>D1BTR6
GSVEVL-GT-----TYGAPFGLAGG-FDKDARAVRGLTMLGFAYVEVGTITPRPQPGNDAPRMFRELGLRGL-RNRMGFNNEGAHAAAASL-----RRLR
ST------------------------------TAGAQVR-----------------------------IGVNIGKNKTTSAENAA---EDYALCARVL--
-APY-ADYLVVNVSSPNT---PGLRDLQTT-AELRPILTA-ARDAA--DTAT-----SGAGLPRVPL-LVKIAPDLADDDVDAVADLA--LELGLDGVAA
VNTT-IGHD-------------------------LGPGGLSGPPLLERGLEVVGRLRARL---GEGPAIIGSGGITTPDDARAYLAAGA-NLVQGYTGFI
YEGPFWAARLNRAL
>C7R4Q6
RRVSFA-GR-----SVPAPFGLAGG-FDKDARAVLGLTMLGFGFVEIGTVTAVAQPGNDKPRVWRELDDQAL-RNRMGFNNVGAAQVARIL-----SRLR
ST------------------------------RRGRAVF-----------------------------LGVNIGKSKVTPAQEAP---ADYATSAALL--
-APY-ADYLVVNVSSPNT---PGLRDLQAV-ESLRPILQA-TKDAA--QRAR-----EAHGLPSVPL-LVKIAPDLADDDVIRVARLA--SELDLAGVVA
VNTT-INHD-------------------------RGPGGLSGPPERQRGVEVVRMLRTEL---GEGPMIMGVGGISTPADAHAYFDAGA-TLVQGYTGFV
YHGPLWAARMNKAL
>C6W7C5
LVQEVA-GL-----RFRNPVGLAAG-FDKNAEMVDQLEALGFGYIEIGTVTPRPQPGNDKPRLFRLKKDKAL-INRMGFNNKGVQVAAAKL-----AK--
-R---------------------------KKIL------------------------------V-----GGNIGKNKDTPNEQAL---SDYLICFREL--
-FDV-VDYFVVNVSSPNT---PGLRDLQEK-GPLTEILKE-LQAKN--K----------ERVNPKPI-FLKIAPDLTTSQLDDIIDIV--KETGIAGVIA
TNTT-ISRE---GLVTDKAE-----VAQI------GAGGLSGAPLTHRSTEVIRYLCEQS---NHAFPVIGVGGIATPGNALEKINAGA-GLIQLYTGFI
YEGPGVVSRICKAL
>E4UCM9
LNTKVA-GI-----SFPNPLGMAAG-YDKNAEVPMELLKLGFGFVEVGTITPNPQDGNPPPRVFRLIKDQAI-INQLGFNNEGSYAAFSRL-----SK--
-M----------------------------------QTSS----------P------------I-----GVNIGANKDS--KDFI---MDYVYGIRQF--
-FTI-ASYFTINISSPNT---PGLRHLQKR-QNLEKLLTR-VMQTR--EEEI------IKTGKSVPI-FLKISPDLSEEELDDIATEA--ISHKVEGLVV
SNTT-LSRE---GLQD--------SLNKE------KIGGLSGSPLFLKSTIILAKMRQRV---GSKMVIIGTGGVSSTEDALEKIMAGA-NLIQLYSAMV
YGGISLPKSIIKGF
>F0RNZ8
LRQTLW-GR-----EFASPLGLAAG-LDKNAEAVMAFGAMGFGFIEVGTVTPLAQSGNERPRLFRLPEDTAL-INRMGFNNAGTEAMRRHL-----AG--
----------------------------PRLCP------------------------------V-----WVNIGKNKVTPNEDAA---SDYRRCVAEL--
-YPV-ADAFVVNVSSPNT---PGLRALQAA-SDLEALVRE-VMDEA--ERQR------VRTLRLPPV-LVKLAPDLHPADFEASVDAV--LAAGANGLII
SNTT-LSRE---GLR---------SEHRA------EAGGLSGLPLRERSTELVRLGYQQA---RGRVPIVGVGGIFTAQDAFEKILAGA-SLVEVYSGLI
YGGPTLPAEISRGL
>A1URL3
LSVRVA-GL-----KFENFMGLAAG-FDKNAEVVDAVFRLGFGFTEVGTVTPKPQAGNAKPRLFRLKEDEAI-INRMGFNNDGHQIVHDRL-----QG--
-------------------------------RK---KSDI-----------------------V-----GVNIGANKDT--LNRI---GDYVAGITCF--
-YDV-ADYFTVNISSPNT---PGLRDLQAR-DNLRLLIKE-ISQAR--SENK------KKHGFSIPI-FLKLAPDLTEQELDDVAAEL--SLSDFDGLVV
SNTT-LFRQ---GLKK--------SAFMN------EGGGLSGRPLFERSTIVLAKMRQKL---GKDIAIIGVGGVWDAQTALEKIKAGA-DLVQFYSGMV
YEGPDLAKNITKDV
>B1ZSY3
RPVRAF-GL-----DFPNAIGLAAG-FDKNATAWPALAALGFGHVEIGTITALAQPGNEKPRVFRFPAEKAV-INRMGFNNEGSEAIARRL-----AH--
-Q------------------------PG-----VGQRRIP-----------------------L-----GINLGKSKVTDLDQAA---QDYLTSFGRL--
-ADH-ADYIALNVSSPNT---PGLRQLQDE-ARVRELLGA-ISAANRA------------RPRPVPL-LLKIAPDLTFPQIDAVLAAL--MEFRFDGIIA
TNTT-LARP---GP----------FAAAN------QAGGLSGRPLRRRSTEIINYIARAT---AGKLPIIGVGGIEDGASAAEKLDAGA-TLLQIYTGMI
YRGPWLAAALARAV
>B8ID11
LAVSVL-GR-----HFPNPVGLAAG-FDKGAEVPDALLSLGFGFVEVGGVVPRPQPGNPRPRVFRLTGDRAV-INRFGLNSEGLAVVAARL-----AA--
-R-----------------------------AG---RPGI-----------------------L-----GVNIGANKDA--TDRL---ADYVACTRAL--
-AGL-VDFVTVNVSSPNT---PGLRDLQGE-VFLDDLLAR-VVAAR--DEAA--------SPRRAAI-LLKIAPDITLDSLDAITATA--LRRGVEGLVI
SNTT-VARP--ASLTE--------TTLAA------EAGGLSGRPLFAPSTRLLAEAFLRV---GDRLPLVGVGGVDSAEAAWTKIRAGA-SLVQLYSALV
YAGPGLVREIKAGL
>F2IBP3
LETEVA-GI-----KFPNPVGLAAG-FDKNALRINELAACGFGFVEIGTVTPVGQDGNPKPRLFRLIEDQAI-INRMGFNNDGAAEIVERL-----KK--
-L---------------------------QACI------------------------------I-----GGNIGKNKVTPNEDAI---SDYLICYNAL--
-EQY-VDYFVVNVSSPNT---PNLRELQDK-EPLTKLLQT-LMDKR--S----------EINSSKPI-FLKIAPDLTDSQLDDIIAIV--KETEIAGIIA
TNTT-IERG---NLVTSSA-----QVEAI------GMGGVSGKPLKNRSTEVVRYLYKNS---NGSFPIIGVGGIYSAEDALEKLEAGA-SLIQLYSGFI
YEGPGLVKKINKAV
>B0RIK6
LAVDTL-GL-----RFPSPFGVAAG-FDKDARAVLGLGQLGFGHVEVGTVTAEAQPGNPRPRLFRLIEDRAV-INRMGFNNGGAAALADRL-----RR--
-L----RTR--------------------RDRP-----------------V------------I-----GVNIGKTRVVAVEDAV---ADYVRTTRLV--
-APV-ADYLAVNVSSPNT---PGLRGLQEI-DLLRPLLTS-IRDAA----------------DGVPV-LVKIAPDLQDAEVERIAELA--TELGLAGVIA
TNTT-LSRA---DLRTDAA-----VVEAA------GAGGLSGAPLAPRALEVLRILRRVL---PSDACIISVGGVDTADDVQSRLDAGA-TLVQGYTAFL
YRGPLWARSINAGL
>B2IIL8
LSVEAF-GL-----AFANPLGLAAG-MDKNGEAPGALLRLGFGFAEIGTVTPLPQPGNPLPRLFRLTKDEAI-INRFGFNSEGHARVHERL-----TA--
-G-----------------------------AR---RKGV-----------------------I-----GINIGANKDS--LDRA---EDYVKGIHAF--
-ADC-ADYFTINISSPNT---PALRDLQQP-LALDDLVVR-ALAAR--DAEA-------ERHGRKPV-LVKIAPDLTLSELDAIVKIT--CARKVDGLIV
SNTT-LSRP--SDLQD---------PQAR------EAGGLSGKPLFDLSTRMLAETFVRV---ENQFPLIGVGGIDSAETALAKIEAGA-TLVQLYSGLV
FQGPGLVRRILGEL
>Q6G4F7
LCVTIA-GL-----KFENFIGLAAG-FDKNAEVVNDVFHLGFGFTEIGTVTPRPQVGNPKPRLFRLRKDEAI-INRMGFNNDGRQIVYGRL-----HG--
-Y---------------------------KRLGI-----------------------------V-----GINIGANKDTV--DKI---DDYITSIAYF--
-YDV-ADYFTVNISSPNT---PGLRDLQVR-DSLHLLMNA-ISQAR--NEQK------KKHGFFVPI-FLKIAPDLSEKELDDVAEEM--KLSDFDGLIV
SNTT-LSRQ---GLRE--------CTLRN------EEGGLSGRPLFERSTIVLAKMRQKL---GKKIAIIGVGGIRDAKTALEKVKAGA-DLVQLYSGMV
YEGPDLAITILKEI
>F0L5W8
LQQTVA-GL-----VFPNPLGMAAG-YDKNAEVPGPLLRLGFGFTEIGTVTPRGQSGNPKPRIFRLVEDEGV-INRLGFNNEGHAAALERL-----KQ--
-A---------------------------QLRGI-----------------------------V-----GVNIGANKDS--EDRI---ADYVQGIEAF--
-YSV-ASYFTVNISSPNT---PGLRDLQAR-ESLAALLGA-VLERR--RAEA------ERFGKRIPI-FLKIAPDLTEEGLDDVAEEA--LAHDLDGLIV
SNTT-LSRE---GLRP--------GPHKG------EAGGLSGKPLFELSTTVLAKMRRRV---GSNLPIIGVGGVSSPETALEKVRAGA-DLVQLYSCMV
YEGPGLPSSIVKGL
>A6U5U0
LQQSVA-GL-----AFPNPVGMAAG-YDKNAEVPEALLKIGFGFTEIGTVTPRPQPGNDKPRLFRLIEDEAV-INRLGFNNEGHGAALARL-----KA--
-------------------------------CS---REAL-----------------------I-----GVNIGANKDS--ADRI---ADYVTGIRTF--
-YAV-ARYFTANISSPNT---PGLRDLQAR-ESLATLLSA-VLAAR--EDEA------GKCGRRVPV-FLKIAPDLTEEGMDDIAAEV--LAQGLDGLIV
SNTT-LARA---RLRD--------RKQAS------EVGGLSGKPLFEKSTAVLARMRRRV---GPDLPIIGVGGVSSAETAAEKIRAGA-DLVQLYSCMV
YEGPSLPGRIVRGL
>E8N832
QAVSAL-GL-----RFDSPFGVAAG-FDKNVTMVRGLGALGFGHVEVGTVTALAQPGNPKPRLFRLVADRAV-INRMGFNNDGATAAAAKL-----RR--
-L----RRS--------------------RRRP-----------------V------------I-----GVNIGKSRVVAVDDAT---TDYVRSARLL--
-APL-ADYLVVNVSSPNT---PGLRGLQAV-ETLRPLLTA-VQDAA----------------GSTPL-LVKIAPDLDDDEVHDIARLA--VDAGLAGLIA
TNTT-IART---GLSTDAA-----KVEAA------GAGGLSGAPLKRRAAEVLRLVRAVV---PAEFVVISAGGVETADDVRERLAAGA-NLVQGYTGFL
YRGPLWARQINRGL
>Q6AE78
LAVEAL-GL-----RFDSPFGIAAG-FDKDGEGVIGLGALGFGHVEVGTITARPQPGNDKPRLFRLLPDRAV-INRMGFNNHGAGAAANRL-----LR--
-V----RRA--------------------RRRP-----------------V------------L-----GVNISKSRAVAVEDAT---ADYLISARAL--
-APV-ADYLVVNVSSPNT---PGLRGLQER-EALAPLLSA-VKAAS----------------GKKPL-LVKIAPDLTDEQIVAVARLA--VELGLAGIIA
TNTT-IARD---GLSSDPA-----VVEAA------GAGGLSGAPLAARSLEVLTLIRANV---PPSLCVISVGGVETAQDVQRRLDAGA-TLVQGYTAFL
YRGPLWARQITRGL
>D2QSN9
LARTVF-GL-----TFPNPIGMAAG-FDKNAELISELSDLGFGFVEIGTVTPRPQPGNPRPRLFRLKADGGL-INRMGFNNKGAGPAAERL-----RH--
-G---------------------------RQVI------------------------------V-----GGNIGKNKDTANEQAL---SDYLICFREL--
-FDA-VDYFVVNVSSPNT---PGLRDLQER-GPLTQLLTA-LQQEN--R----------LRPAPKPI-LLKIAPDLTNGQLDDIIGIV--AETGIAGVIA
TNTT-ISRD---GLATDTAT-----VTQM------GAGGISGRPLRERATEVIRYLHQQS---GGAFPIIGVGGIFSAEDAQEKLRAGA-SLVQVYTSFI
YEGPALAKRINKAL
>C6XEV5
LNTKVA-GI-----SLSNPLGMAAG-YDKNAEVPIELLKLGFGFVEIGTVTPHPQAGNPRPRVFRLTKDRAI-INKLGFNNAGYHTVFSRL-----SK--
-I----------------------------------QPTS----------P------------I-----GINLGANKDS--KDFI---LDYVSGIRLF--
-FTI-ASYFTINISSPNT---PGLRSLQKK-KNLERLLIH-VMQTR--EEEK------IKTGKFVPI-FLKISPDLSEEELDDIAVEV--LSHKVEGIIV
SNTT-LSRK---GVQC--------SDNHE------QDGGLSGSPLFLKSTIALAKIRQRV---GPKIAIIGTGGISSTKDALDKIMAGA-NLIQLYSAMI
YEGISLPKRIIQGL
>B7PXW4
LCTELF-GL-----SFENPVGLAAG-FDKHGEGVGGLERWGFGFVEVGSVTPLPQPGNPKPRVFRLAEDLAV-INRYGFNSVGHDQVLSSLE-----A--
-G------------------RH------GWKRP------------------------------V-----GVNLGKNKES--ASAA---DDYAQGVLKF--
-GEL-ADYLVINVSSPNT---PGLRGLQGQ-RELRQLLKQ-VLGAR--DSL----------SKRTPV-LVKVAPDLSDQEKADIAAVVTSKECRVDGLVV
CNTT-VERP--PELH---------SEHRH------QAGGLSGRPLTDLSTRTIADMYRLT---KGCMPIIGVGGVLTGEDAYAKVKAGA-SLLQMYSALV
FYGPPAVCTVKERL
>C7PU35
LERQLW-GL-----TFKNPVGLAAG-FDKDARFTDELASLGFGFVEIGTVTPVSQPGNDQPRLFRLPADKAL-INRMGFNNGGAIAAAKRL-----QK--
-R---------------------------KDII------------------------------I-----GGNIGKNKITPNEEAI---SDYEKCFHAL--
-FDV-VDYFVVNVSSPNT---PNLRALQEK-EPLKQLLHH-LQTLN--N----------QKSKPKPI-LLKIAPDLTTSQLDDIIEIV--QETKLAGIVA
TNTT-IDRS---NLETPAAE-----VEAI------GAGGLSGLPVKEKATEVIRYIHKNT---NGAVPIIAVGGIFTAADAQEKLDAGA-SLVQVYTGFV
YEGPAIVKKICEGL
>B9J901
LRQIVA-GL-----DFANPLGMAAG-YDKNAEVPEALLKLGFGFTEIGTVTPKPQPGNPRPRIFRLVEDEGV-INRLGFNNEGHEAALRRL-----QP--
-I---------------------------RGNGI-----------------------------I-----GVNIGANKDS--ADRI---ADYVAGIRRF--
-YSV-ARYFTANISSPNT---PGLRDLQAR-ESLSALLSA-VLAAR--DDEA------AKAGKKIPV-FLKIAPDLTEEGMDDIAAEV--LAHALDGLIV
SNTT-LSRD---GLKD--------QVQAK------EAGGLSGKPVFERSTVVLAKMRRRV---GAALPIIGVGGVSSAETALEKIRAGA-DLVQLYSCMV
YEGPGLPGRVVAGL
>D1CE91
LKVSLA-GV-----QLENPLIVGAG-WDKSGISIRALYALGFASVEVGTVTPRPQPGNPRPRQFVLSS-GVV-INRLGFNNPGADAVAANL-----ES--
-Y-------------------------KSDNIP------------------------------V-----GISIGKNKDDPEDRAP---LAYAEVARKL--
-YPY-GSYFVINVSSPNT---PGLRSLQRK-EALLSIAQS-VLDVM------------DSYGARKPL-FIKIAPELSYQEVDEILDVV--LQLGLAGVVA
TNTV-ALGD----VKAR----YG-EG------WRLQPGGLSGDDFRHMSTSKVAYIYSQT---KGSIDIIGVGGVKDAHTALEKILAGA-TAVQVVTAIR
SEGLAVAARTNLGL
>Q11M76
LAVSVA-GL-----NFPNPIGMAAG-YDKNAEIPDALLNLGFGFAECGTVTPKPQEGNPRPRIFRLTRDRAV-INRLGFNNEGHAQALARL-----SL--
-R-----------------------------KG---KSGI-----------------------V-----GVNIGANRDS--SDRM---ADYEEGVRTF--
-AAV-ASYLTINISSPNT---TGLRGLQDR-ENLSELLQR-VMRVR--NEQA------ALIKRKVPV-FLKIAPDLSEEALADIAQEV--LEKGLDGLIV
SNTT-LSRE---GVS---------APAAS------ETGGLSGEPLFERSTIVLAKMRRLV---GPALPIIGVGGVHSAETALEKMRAGA-DLVQLYTGMV
FAGPGLPARIVSRL
>D5UFW7
GRVRVW-GR-----TFPGRFGLAAG-FDKDARAVEGLAMLGFAFVEVGTVTAHPQPGNEKPRLWRVLEDRAL-RNRMGFNNEGSAAVAERL-----RR--
-L----RA-----------------------TP-----------------H------------GRSLVVGVNIGKTKVTPAEEAP---ADYATSAGRL--
-APY-ADYLVVNVSSPNT---PGLRDLQAV-DALRPVLTA-TRAAA--DAAT------TRAGRPVPV-LVKIAPDLSDDDVDAVADLV--AELGLDGVVA
VNTT-IAHDLG-------------------------PGGLSGPPVLARGLDVVARLRTRL---GPDAVIIGVGGIAGPADAREYLAVGA-TLVQAYTAFI
YEGPTLPARVARAL
>C7JBY7
LATRAL-GM-----RFSNPIGIAAG-FDKNARVLRPLAQLGFGFVEAGTVTPRPQAGNPKPRLFRLTEDRAV-INRMSFNNQGIDKFAVRL-----AR--
-L-------------------S-------RPLP-SGRGGP-----------------------V-----GANIGINKTG--ADPE---RDYPELVARV--
-KPY-VNYIVLNVSSPNT---PGLRGLQDA-ARLRGILDA--ISAR--------------HAERPPL-LIKLAPDLEDDAIGPIIEAA--VAGGAQGLIV
TNTT-LARP--DSLQ---------SPYRT------EAGGLSGRPLKPRATEMLRLVAQAA---AGRLALVACGGIESGEDILTRIRLGA-DLVQVYTAFA
YEGPALVGRLKREM
>D1BFX6
G-VEVF-GR-----RVPAPFGVAGG-FDKNAEAVRGLTMLGFGFVEIGTVTAHAQPGNERPRLWREIDLGGV-RNRMGFNNEGAAAAAERL-----ERLR
ST------------------------------RSGRAVF-----------------------------VGANIGKTKVTPAAEAA---GDYATSASLL--
-APW-ADYLVVNVSSPNT---PGLRDLQSV-DALRPILVA-VREAA--DTAT-----EAAGRRRVPL-LVKIAPDLADDDVDAVADLA--LELGLDGVVA
VNTT-ISHD-------------------------LGEGGLSGRPLLPRGLEVVARLRSRL---GARPVIIGVGGITTAADAQAYLDAGA-DLTQGYTAFI
YEGPFWACRINKEL
>B8C398
LSTTLA-GV-----PLTSCIYNASG-PRTGSAAMSKIALSASGGVLAKSATISSQTGNEQPRTWHEEN--GS-MNSEGLPNNGIDYYIDEK---TIAD--
-T--------------------------MG-----------------------------------H---NPLNKPYMVSISGKNI---ADNLQMLEKITD
-SAK-IAAVELNLACPNI---VGKPTIGYDFEQMEDVLKQ-VSSLP-----------------LFPL-GLKMPPYFDRPHFEQAAAIL--NKYKVRYAAS
INTIGNALA--IDHLAEMPA----IRAKG------GFAGLSGPAVKYTALANVKQMRELL---DKSIDIVGVGGVESGKDAFEMLLCGA-RAVQVGTCHW
NEGPGCFDRICNEL
>D4Z6K5
LAQTVA-GI-----AFPNPVGLAAG-YDKEGLVAHKMHGLGFGFAELGTLTPLPQPGNPLPRLFRLAEDRAV-INRMGFNNGGQAAAAERI-----AT--
-R-----------------------RRAG----SNGQTPV-----------------------I-----GINIGANKDA--ADRI---ADYATGVACM--
-APL-ADYLTVNISSPNT---PGLRALQDR-AALDQLLAA-VMAAR--------------GTDRTPI-FLKVAPDLEPADVEDIAAAC--IDHRIDALIV
SNTT-ISRP---SLR---------SPLAK------EAGGLSGAPLHDPALQRLRDFRKAL---GTRLPLIGVGGIADAEQAYARLRAGA-SLIQLYSALV
YEGPYLAKRINAGL
>D7CUX9
LQTRAF-GL-----RFPNPIGLAAG-FDKNAVAVPTWAALGFGFVEVGSVTAHAQPGNPKPRLFRLPEDAAL-VNRMGFNNAGAAAVAARL-----AA--
-L-----------------------R-A-----SGAIQVP-----------------------L-----GVNLGKSRVTPLDDAP---GDYVQSLGAL--
-WPH-ADYFAVNVSSPNT---PGLRALQEA-ARLDELLGA-VTAFA--A----------AQPVQKPI-LLKLAPDLSEAELAEAAERA--ARYGLAGLIA
TNTT-VSRE---GLRTPLD----------------EAGGLSGKPLRARSLAVLRFLQG-L---GTGLPLVSVGGVASVDDVYERLAAGA-SLVQLYTGLV
YEGPLLLKRLHRGL
>A9HBE5
LAVRAL-GL-----RFPNPIGIAAG-FDKNALVVRPLARIGFGFVEAGTVTPRPQPGNPRPRLFRLDEDRAI-INRMGFNNQGIDRFAVRL-----AR--
-L-------------------H-------RVSP-AGRHVP-----------------------V-----GANLGINKFG--ADPE---RDYPRLVGRV--
-KHY-ADYVVLNLSSPNT---PGLRDLQEA-SRLGALLQA--IGEA--------------HPDRPPL-LVKLSPDLARDDIGPIVEAA--IAGGAQGLIV
TNTT-ISRP--AGLR---------SPHAG------EAGGLSGRPLRPLAADIFRAVAQVA---AGRLALVACGGIETGADIVDRVRAGA-DLVQLYSAFA
YEGPGIVRRLKRET
>Q5FTP3
LSTRTL-GL-----RFPNPIGLAAG-FDKDARAIRPLAKLGFGHIEAGTVTPRPQPGNPGPRLFRLVEDGAI-INRMGFNGCGVDRFCRRL-----AR--
-L-------------------H-------RPMP-NGRTVP-----------------------L-----GVNIGINKTG--SDPL---RDYPDLVARV--
-RPY-ADYITMNLSSPNT---PGLRDLQSA-TMLKELLDA--INTR--------------NPERPPL-LVKLAPDLDDSSYEPILEAA--IEGGAQGLIL
TNTT-IARP--ATLH---------DPAAR------ESGGLSGRPLAPRSREVLRIVSGLN---KGRLALISCGGIETGEDILARIRMGA-DMVQIYSSFV
LQGPGILTRMKTEL
>Q83HK8
LGTTSM-GL-----YFDTPLGIAAG-FDKFADLVIPLYSLGFGHVEVGTVTLHPQPGNKKPRIHRVMSQKAL-INSMGFNNPGAQKMRENI-----LK--
-V----RKSG-------------------RRLP------I-----------------------I-----GVNIGKSKVCPLEESA---KDYVKSFELL--
-ADV-SDYLVINVSSPNT---EGLRTLQSV-GNLNKILRS-VKPIA--D------------RFKRPV-LIKISPDLSNSDVTNIALLV--KEFGLAGVVA
SNTT-TKRT---GLPNEF---------SS------LHGGLSGPMLKERSLEMLKILRRDL---PNKFCIISVGGVWDYTDVLERLEYGA-DLVQGYTAFV
YNGPYWASNINRDL
>Q2GBY1
LAQRIA-GL-----AFPNPVGMAPG-FDKNAEVPDAMLGLGFGFVEVGTVTPRPQEGNPKPRLFRLVEDRAV-INRMGFNNEGAQAVTNRL-----VR--
-R---------------------------RETGKHGLPGI-----------------------V-----GVNIGANKDS--ADRI---ADYALMTRLM--
-APL-ASYLTVNISSPNT---PGLRALQDE-GALAALLDA-VIEAR--------------GNMTTPV-FLKLAPDLEPADIDSICRIA--IEKQLAALII
SNTT-ITRP---VLR---------SAHAG------EAGGLSGAPLRELALQRLRDFRKAS---GGAIPLVGVGGIATVDDAWERIRAGA-SLIQIYSAMV
YEGPGLARRLVAGL
>Q2W0D1
LKVRLW-GR-----DFANPVGLAAG-FDKNAEVPDAMLAQGFGFVEIGSVTPRPQPGNPKPRMFRLPEDRAV-INRMGFNNQGLEAVAARL-----AA--
-------------------------------RP---RTGI-----------------------V-----GANLGKNKDT--EDAA---ADYEKGAARL--
-APL-SDYLVINVSSPNT---PGLRALQGR-DQLESLVGR-TRAAL----------TAAMPSGAPPL-LLKIAPDLAWEDLSDIAAVA--LEGALDGLIV
SNTT-VARP--ESLR---------SANAG------QTGGLSGAPLFESSTAMLRRVYELT---RGKLPIIGVGGIASGSEAYAKIRAGA-SLVQVYSAMV
YEGPALITRIKHEM
>C8WV30
LSQTVL-GL-----PFPHPIGLAAG-LDKNGVAIPAWYRMGFSFVEIGTVTPRPQPGNPKPRLFRLIQDEAL-INRMGFNNEGATAVARRL-----AR--
-V-------------------------REAGTG------G----------I------------L-----GINIGKNKDTPNALAH---EDYRAALEQV--
-APF-ADYLTINVSSPNT---PGLRDLQSE-AFILELLRA-IEPIR--------------SRHRLPV-WVKLAPDLQNGEIERIVDAL--ATSPHLGLIC
TNTT-VQRP---PLSG---------PYRD------EAGGLSGRPLAARSTEVVRIAARAA---RRRLPIIGSGGVFTAEDAYEKIRSGA-SLVQIYTALI
YRGPAVVGELVRGL
>D3PLT0
LEVAAF-GL-----RFPNPIGLAAG-FDKNAVAVRSWAALGFGHVEIGSVTALPQPGNPRPRLFRLPQDQAL-INRMGFNNEGAEAIAQRL-----ER--
-L-----------------------QQT-----FGRPPVP-----------------------L-----GINLGKSRVTPLKEAP---QDYLQSLSRL--
-WPY-GDYFVINVSSPNT---PGLRALQDK-ARLEELLAA-LTGFV--Q----------GR---KPL-LLKIAPDLTWEQIDEILSLV--EDYRLAGLIA
TNTT-TART---GLQTPID----------------EDGGLSGRPLRGRSLEVLKYLHAQL---QGRLPIVSVGGIFSPEDVWQRLENGA-TLVQVYTGLV
YEGPLMVKKLCKGL
>Q5NRB0
KPVSFL-GC-----SVDLPFGIPAG-PLLNSRYIKAAFHAGFDLCVYKTVRTQEHKSHPLPNVLAYNQPLSI-TNSFGVPSFNPDIWQPDM-----AE--
-A-------------------------------------------------------------VKAASDHQVMIGSFQGTGKIEEDY----ALAARMVA-
-ETG-APVLEANLSCPNE--GVNSLLCFDA-PLVQKIVEA-IKAAV----------------PDRPL-LIKTAYFKA--KLADLVSRV--GH-LVSGFST
INTL-SARP--LDEKGQAAL----S-PSR------PEGGVCGDAIRWAGLEMVQRLAAFREEKSLDYAIVGVGGVNKPEHYKAYIEAGA-NAVMTATGSM
WN-PHLAEETKKFL
>A7NLW9
LMVEWA-GL-----RFASPLGVAAG-FDKRADLVDALALLGFSHVEVGTVTPRPQPGNPGPRLFRLPEDMAL-INRLGFNSHGMVAVAKAL-----RA--
-R---------------------------RSRR------V----------I------------V-----GVNIGKNRDTPLERAV---EDYAATFVAL--
-APL-ADYVAVNISSPNT---PGLRRLHER-AALEELLRE-LMRLN------------HGLLYPRPI-ALKISPDETLDQIEEVVRAG--CEAGVAAFIA
TNTT-LARE---GLR---------SRLAN------ETGGLSGRPLAPRARQVIRAIYRLT---RGTPPVIGVGGVLTADDAYAHIRAGA-RLVQLYTGMV
YAGPAIAREIKRGL
>B0UQH7
LAVAAF-GR-----RFPNPVGLAAG-FDKGAEVPDALLRLGFGFVEVGGVVPLPQPGNPRPRVFRLPRDGAV-INRFGLNSEGLATVAARL-----AA--
-R-----------------------------AG---RPGL-----------------------I-----GANIGANKEA--ADRL---ADYVTCTRAL--
-AGL-VDFITVNVSSPNT---PGLRDLQGE-AFLDELLAR-VVEAR------------DAAGRRAAI-LLKIAPDITLGALDAIAATA--LRRGVEGLVV
SNTT-VARP--AGLAE--------AARAR------EAGGLSGRPLFSPSTRLLAETFLRV---GTRLPLVGVGGIDSAEAAWTKIRAGA-SLLQLYSALV
YAGPGLVGTIKRGL
>Q2RX27
LACSLW-GR-----RFANPLGLAAG-FDKNGEVADALFDLGFGFVEVGTVTPRPQAGNPRPRLFRLTQDRAV-INRMGFNNQGMEAMAARF-----VR--
-------------------------------AR---PRGV-----------------------L-----GINLGKNKTT--EDAA---GDYEAGIAKL--
-APL-ADYLVINVSSPNT---PGLRALQGR-EPLSLLIAR-ARAAL----------DAACPGLRPPL-LLKVAPDLTDEDMADIAEVA--LGGGLDGLIC
TNTT-IARP--KSLV---------SDHAG------ETGGLSGLPLRYRARQVIARLYGLT---KGALPLIGVGGIGDGAEAYARIRAGA-SLIQIYSALV
YEGPGLVGRIKRDL
>A5UX75
LAVDWS-GL-----HFANPVGVAAG-FDKRADLVDGLALLGFGHIEVGTVTPRPQPGNPRPRLFRLPEDTAL-INRLGFNSPGMVAVARAL-----RA--
-R---------------------------RSRD------V----------I------------V-----GVNIGKNRDTPLERAV---EDYVATFVAL--
-API-ADYVAVNISSPNT---PGLRRLHER-AALETLLHE-LTRLN------------RALPHPRPI-ALKVSPDETPDQLEAVVRAG--CDAGIAAFIA
TNTT-LARD---DLHSRLAI---------------ETGGLSGRPLTQRARQVIGAIYRLT---HGAPPVIGVGGIATAEDAYQHIRAGA-RLIQIYTGMV
YAGPAIARDIKQGL
>B4REB4
LATTLA-GM-----ALPNPVGLAPG-FDKNAQVFGPMLRAGFGFVECGTVTPKPQAGNPRPRLFRLSEDRAV-INRMGFNNEGLEAFAARL-----AR--
-R------------------GA---------G-----QGV-----------------------V-----GANIGANKDS--EDRA---ADYVACLKRL--
-WGL-ASYFTVNISSPNT---PGLRALQTK-AALEDLLGR-LAEAR--DSLP------PAGRV--PM-FLKVAPDLEDAEVEAITEVV--AAHGLSGIIV
SNTT-IGRP--A-LR---------SRFRD------EAGGLSGAPLKGLAAERLERFAEAA---QGRLTLIGAGGIASGADAYARIRAGA-SAVQLYSALV
FEGPGLATRIKREL
>F0P020
KPIHVM-GL-----DFINPVGIAAG-FDKNAEYIEELALLGFGYVEIGTVTPLPQPGNPAPRLMRLRKDKAL-INRMGFNNNGVDYAVEQL-----KK--
-T---------------------------KRLI------------------------------V-----GGNIGKNKITPNDKAV---EDYLICFRKL--
-FDY-VDYFVVNVSSPNT---PGLRELQEK-EPLLYILQT-LQKEN------------EQKNKPKPI-LLKIAPDLSTDQLDDIIEIV--EQANIAGIVA
TNTT-LSRD---GLVSE-------QELTQ------EIGGLSGRPLMEKSTEVLQYLHTKI---QKDKVLIGVGGIHTAKDAICKQEAGA-SLVQLYTGFI
YEGPQLIQSIKKAW
>C6XSD7
LEREVF-GI-----KFKNPVGLAAG-FDKNGEYIEALSDLGFGFIEVGTVTPLPQPGNDKPRMFRLEEDSAL-INRMGFNNKGVDTLAERL-----RK--
-H---------------------------KDIV------------------------------V-----GGNIGKNKNTPNEDAV---SDYVKCFDRL--
-FDV-VDYFVVNVSSPNT---PGLRALQEK-EPLMNLLNT-LQQRN--Q----------KDGISRPI-LLKIAPDLTNEQLDDIVEIV--MHTGIAGVIA
TNTT-IDRN---GLYTAE-------KVTN------EAGGLSGKPLTIRSTEVIKYLSDKS---NKAFPIIGVGGIHSPQDAKDKLEAGA-SLVQLYTGFI
YEGPAIVKRICKEL
>C7CJ51
LAVELF-GQ-----SFPNPVGLAAG-FDKGARVADALLGLGFGFVEVGGVVPQPQPGNPRPRVFRLARDRAV-INRFGLNSEGLDAVADRL-----KA--
-R-----------------------------AG---REGI-----------------------V-----GVNIGANKES--ADRL---ADYVACTARL--
-APH-VAFITVNVSSPNT---PGLRDLQGE-AFLDDLLAR-VVAAR------------DASG--AAV-LLKIAPDIALEGLDAMTATA--LRRGIQGLVV
SNTT-IARP--ASLVE--------SSVAK------ETGGLSGRPLFGPSTRLLAETYLRV---GDRIPLIGVGGIDSAEAAWTKIQAGA-RLVQLYSALV
YEGPGLVGTIKRGL
>F0S5A5
LEREVF-GL-----KFKNPVGLAAG-FDKNGEYIEELANFGFGFIEVGTVTPLPQPGNDKPRMFRLPKDEAL-INRMGFNNKGVDVLARKL-----EK--
-R---------------------------EGLI------------------------------I-----GGNIGKNKNTPNEEAV---SDYIKCFDRL--
-FNV-VDYFVVNVSSPNT---PNLRALQEK-EPLKNILNT-LQERN--N----------KDGISKPI-LLKIAPDLTDSQLDDIVEIV--QETKIAGVIA
TNTT-ISRE---NLNSPE-------YLKN------ETGGLSGKPVKDRSTEVIRYLSEKS---NKAFPIIGVGGIHSAKDAKEKLDAGA-ALVQIYTGFI
YEGPALIKRINKSL
>C5DJY4
LKTEFL-GQ-----SFENPFMNASG-VHCMSRELDELKNSGAGSYITKSSTTLSREGNPAPRYHSVPL--GS-INSMGLPNEGFDYYLDYV-----LQ--
-Y--------------------------QK-----------------------------------E---NPENVPPFFSVAGMSL---NENLELLKKIQD
-SEY-RGITELNLSCPNV---PGKPQVAYDFEITKEILTK-AFEFF-----------------KKPL-GVKLPPYFDFAHFDIMAKIL--NEYPLAYVNC
INSIGNGLY--IDIEREAVV----IKPKD------GFGGLGGEYVKPTALANVRAFYTRL---NPSIRIIGTGGIRTGQDAFEHILCGA-TMLQVGTELY
KEGASIFERLGKEL
>P28272
LTTKFL-NN-----TYENPFMNASG-VHCMTQELDELANSKAGAFITKSATTLEREGNPEPRYISVPL--GS-INSMGLPNEGIDYYLSYV-----LN--
-R--------------------------QKNYP--------------------------------------DAPAIFFSVAGMSI---DENLNLLRKIQD
-SEF-NGITELNLSCPNV---PGKPQVAYDFDLTKETLEK-VFAFF-----------------KKPL-GVKLPPYFDFAHFDIMAKIL--NEFPLAYVNS
INSIGNGLF--IDVEKESVV----VKPKN------GFGGIGGEYVKPTALANVRAFYTRL---RPEIKVIGTGGIKSGKDAFEHLLCGA-SMLQIGTELQ
KEGVKIFERIEKEL
>C5DUP9
LATTFL-NH-----TYENPFMNASG-VHCMDKELDELDNSNASTFITKSSTSLRREGNPEPRYFSVPL--GS-INSMGLPNEGFDYYLKYV-----SE--
-R--------------------------QQ-----------------------------------K---KPNTNPAFFSVAGMSV---DENLKMLRAIQE
-SDF-NGVTELNLSCPNV---PGKPQVAYDFDLLKEILGK-VFEFF-----------------TKPL-GVKLPPYFDFAHFDTAASIL--NQFPLVYVNC
INSIGNGLY--IDTEKESVV----IKPKD------GFGGLGGEYIKPTALANVRAFYTRL---NPSIKIFGTGGIRTGKDAFEHLLCGA-TMLQVGTELY
KEGVSVFDRIEKEL
>Q98B89
LKVSLC-GL-----DFPNPLGMAAG-YDKDAEVPDALLGLGFGFAEVGTVTPLPQAGNPKPRIFRLTADEAV-INRLGFNNEGHAAAEKRL-----AA--
-R-----------------------------KG---RPGI-----------------------V-----GVNIGANKDS--ADRI---GDYERGVGRF--
-ARH-ASYLTVNISSPNT---PGLRNMQAR-EQLGELLSR-VMAAR------------ASAATQPPI-FLKIAPDLVEAELEDIAAEV--VEKRIDGIIV
SNTT-ISRP---PLRS--------GDVGR------ETGGLSGKPLFERSTIVLAKMRKLL---GPGIAIIGVGGVDSAETALEKIRAGA-DLVQLYTGMI
YAGPALPGRIVAGM
>Q9CFC9
LKTTFA-NA-----EFANPFMNASG-VHCMTEDLEELKASQAGAYITKSSTLEKREGNPLPRYVDLEL--GS-INSMGLPNLGFDYYLDYV-----LK--
-N-------------------------------------------------------------QKE---KAQEAPIFFSIAGMSA---AENIAMLKKIQE
-SNF-SGITELNLSCPNV---PGKPQLAYDFEATEKLLKE-VFTFF-----------------TKPL-GVKLPPYFDLVHFDIMAEIL--NQFPLTYVNS
VNSIGNGLF--IDSEAESVV----IKPKD------GFGGIGGAYIKPTALANVRAFYTRL---KPEIKIIGTGGIETGQDAFEHLLCGA-TMLQIGTALH
KEGPAIFDRIIKEL
>Q8EYC6
LKTKIA-GI-----EFENPLGMGAG-FDKTGELYPFLSRMGFGHIEVGTITGQKQSGNPKPRVFRYPQDQAL-VNRMGFNNPGADSAEKII-----SS--
-Q---------------------------KKTK-----------------I------------R-----GINAGKTKIVPEEKAV---EDYVYTLKKL--
-SPY-ADYAVINISSPNT---PGLRNFQKQ-ENFVSLIQG-IRKDL-------------GKNFKIPL-FVKFAPDMETKELEALLETS--LSLKINGVVL
TNTT-IDKS---CLKN--------YPNVE------KEGGLSGTPLKNRSTEFVRIAYRIL---KRRIPIIGVGGIDSEKTALEKILAGA-DLIQIYTGYI
YQGPFLPMRILKFL
>Q7Z892
LAINFL-NH-----TYENPFMNASG-VHCMSKELDELKDSRAGAFITKSSTTSKREGNPEPRYFSVPL--GS-INSMGLPNEGFDYYLKYA-----LE--
-Y-------------------------------------------------------------QKN---GSTSTPLFFSVAGMSV---EENLKMLQKIQD
-SDF-NGITELNLSCPNV---PGKPQVAYDFELTKEILTK-VFEFF-----------------KKPL-GVKLPPYFDFAHFDIMAGIL--NQLPLSYVNC
INSIGNGLY--INVETESVV----VKPKN------GFGGIGGEYVKPTALANVRAFYTRL---NPTIKIIGTGGIKTGQDAFEHLLCGA-TMLQVGTELY
KEGVSIFDRLEREL
>Q5PBF6
LSIEVC-HL-----RFRTPIGLAAG-FDKNAEVIKPLIGMGFGFVEAGTVTKKPQSGNKRPRLFRIVDQKAV-VNRLGFNNKGIQRFIKKI-----DR--
-K---------------------------E-L---------------NNLV------------F-----GANLGINKTC--TDPP---AEYAEMVRSV--
-YGL-SSYITINVSSPNT---AGLRDLQNR-GPLSEILSS-VRDAR--RSV--------DQAESVPI-FLKIAPDISDELKQDIAEEI--VKHKISGLIV
SNTT-TDLS---LLG----------KDRN------KQGGLSGRPLFDLSTTVLSEMYSLL---RDKVILIGCGGVSSGAQALQKIKAGA-SLVQLYTALV
YEGFGVVKKINMEL
>A9AYV1
LKTNLC-GL-----TFNNPVGLAAG-FDKDGTHIRGMSQLGFGFLELGTVTPKPQAGNEQPRLFRLIEDHAL-INRMGFNNAGIAALAQRLA---KQ---
---------------------------PRI-IP------------------------------L-----GINLGKNKITPNEQAA---DDYRQGINLL--
-GEY-ADYIVINISSPNT---PGLRELSRR-EPLTELLQV-VKTAR--QQ-----------LRHQAPLFVKLSPDEDREGLEAALGAA--LDAGVDGIIA
TNTT-VSRE---NLR---------SAQQT------ETGGLSGAPLKTKALATLKYIYQTT---NGKLPLIGVGGIANGQDAYERILAGA-SAVQLYTSLI
YAGPQLVGTINREL
>Q73FT4
LSVNFF-GN-----KLRSPVGLAAG-FDKNAEVIRPMLSFGFGFIETGTVTRNPQYGNKKPRIFRLIKDQGV-INRLGFNNKGIDYFLKQI-----GE--
-T---------------------------K-L---------------DDCI------------F-----GINIGKNSTS--KDQI---SDYVDLIKIV--
-YGK-SNYIVLNISSPNT---PNLRNLHNK-QELSELLKS-VTLTR--KSI--------DNSKSIPI-ILKISPDVDQQTKENIAELA--LEYKIDGLTV
SNTT-VSRD---NLH----------SHHN------ESGGLSGKPLFKLSTELLGDMYKFT---KGKILLIGCGGISSGADAYKKIKAGA-SLVQLYTALI
YHGPQVVNKINLEL
>C4LIM2
LEQTVF-GV-----NFPRPLGLAAG-FDKSATSPDVWSPLGFGFAELGTVTAEGQPGNPSPRLFRLRRDHAI-LNRMGFNNEGAVLCARRI----AR---
----------------------------RRSRDV-----------------------------I-----AVNIGKTKKTPIEEAA---EDYRLSARLL--
-GHH-ADFVVVNVSSPNT---PGLRDLQAV-DSLEPIVDA-VLDEV----------------EDTPV-LIKIAPDLCDDDILAVADLA--QEKGLAGIVA
TNTT-ISRD---HLTTPSS-----EVEAM------GAGGVSGRPVADRSLEVLRLLRKHV---GESLTLVSVGGIEAPQQAWERIGAGA-SLLEGYTALI
YGGPDWIRDIHRGL
>Q2GJ77
LSAQPL-NF-----KVRTPIGLAAG-FDKNAEVIRPVLSLGFGFTEVGTVTKYPQSGNKGPRLFRMHKQKAV-INRLGFNNKGLTRLLKKV-----DS--
-K---------------------------D-L---------------NNLV------------F-----GINVGMYKGC--SDPP---AEYAELVQKV--
-YGL-SSYITINLSSPNT---AGLRELQKR-NSLNEILAS-VRKAR--YAV--------DHAESVPI-LLKIDPDLSDEVLQDVVDEV--LRHKINGIIV
SNTT-TNFK---LLG----------TAPI------SRGGLSGQPLFSLSTRVLADVYSQT---RGRVVLVGCGGVSSGAQALEKIRAGA-SLVQLYTAIV
YGGFGIIDKINMEL
>Q3YSS6
LNIRAF-NK-----IIKSPIGVAAG-FDKNAEVIQPLLANGFGFVEVGTITKYPQRGNKKPRIHRLINKEAL-INSLGFNNKGVDFLIKKV-----DN--
-I---------------------------E-L---------------NHCI------------F-----GINIGFNKKS--KNPI---QDYFDLVQKV--
-YGL-SNYITLNISSPNT---PGLHEFQKK-DLLLELLTA-ISQVR--KSA--------DYAESIPI-MLKISPDINDNKKQDIVDLA--LQYKISGLII
SNTS-LQHK---TLN----------TDIN------IRGGLSGKPLFDLSTQVLSEIYQVS---QGKLLLIGCGGVSSGYHAYEKIKAGA-SLIQLYTAIV
YNGFNIANKISLEL
>E4PJF5
-----M-GL-----DFPNPVGLAAG-LDKNADHLDALGALGFGFIEVGTVTPLAQPGNPKPRMFRLPEHQAI-INRMGFNNQGLDHLLARV-----DQ--
-R---------------------------R-YK------G----------V------------L-----GINVGKNKDTPNDQSE---SDYRKGISAV--
-YSR-ADYITVNVSSPNT---PGLRDLQFG-DSLKGLLEA-IKDEQ--LQCE------KEHGRYVPV-AVKIAPDMDDDGIRFVASAL--RETGLDGVIA
TNTT-ISRD---AVAG--------HTHAD------EAGGLSGAPVREASLRVIRGLYAEL---GESLPIIGVGGIMDGESAAEKVLAGA-KLVQIYTGFI
YRGPELIKEAVEAI
>D6ZZY8
LKVEAF-GL-----RFPNPVGLAAG-FDKEAEVPDAMLGAGFGFVEVGTITPRPQSGNPRPRNFRLTEDRAV-INRYGFNSGGHGPAKARL-----IA--
-R-----------------------------KG---SAGI-----------------------V-----GVNVGANKET--VDRA---ADYVAGIEAF--
-AGL-GDYFTVNVSSPNT---PGLRDLQEE-TALDDLLAR-CVEAR--DRH----------APGVPL-LLKIAPDLALPHLDGVVEVA--HRRRVDGLIV
SNTT-ISRP--PGLRS---------PHKG------ETGGLSGRPLFALSTRMLAETYVRA---DGAFPIIGVGGIDSAETAFAKIEAGA-SLIQLYSGLV
YEGLGLVPRIKAGL
>E8TKQ4
LTVSIC-GL-----DFPNPLGMAAG-YDKNAEVPDALLGLGFGFAEVGTITPLAQAGNPKPRIFRLTADDAV-INRLGFNNEGHAAAEKRL-----AT--
-R-----------------------------KG---RGGI-----------------------V-----GVNIGANKDS--SDRI---GDYERGVARF--
-AQY-ASYLTVNISSPNT---PGLRNMQAR-EQLGELLSR-VMAAR------------AAASAQPPV-FLKIAPDLVEAELEDIAAEV--TEKRVDGVIV
SNTT-ISRP---PLRS--------GDTAR------ESGGLSGKPLFERSTIVLAKMRNLL---GPELAIVGVGGVDSADTALDKIRAGA-DLVQLYTGMI
YAGPSLPGRILSGM
>B6IVA9
LRTRLC-GL-----DLPNPVGLAAG-FDKDAEVPDAMLRLGFGFVECGTVTPLPQPGNPRPRLFRVPSAEAV-INRFGFNSLGLDAFAARM-----QA--
-R-----------------------------HG---RPGI-----------------------V-----GANVGKNKEQ--QDAA---ADYAAGIRRL--
-APL-AAYLVVNVSSPNT---PGLRALQGR-EPLAALLGRCLEVRR----------AA----GAEPPLFLKVAPDLTEEDKADIAAVA--LESGIDGLVV
SNTT-VSRP--PEIP---------ASLAQ------EAGGLSGRPLFTPSTRVLAEFRSLT---GGRLPLIGVGGIASGADAYAKIRAGA-SAVQLYTALS
YQGPALVRRIKADL
>Q7Z895
LQVEFC-GH-----IYENPLMNASG-VCCMTNELDDMARSSSGAFITKSATSMERDGNPEPRYVSVPL--GS-INSMGLPNKGIDYYLDYV-----LD--
-R-------------------------------------------------------------QDR---FPSENPPFMSVAGMSI---DENIKLLHRIQD
-SNF-RGITELNLSCPNV---PGKPQVAYDFELTDQILSS-VFEFF-----------------TKPL-GVKLPPYFDFAHFDAMACIL--NKYPIAYVNC
INSVGNGLY--IDVEKESVV----IKPKD------GFGGIGGEYIKPTALANVRAFYNRL---NGRIRIIGTGGIKTGQDAFEHLLCGA-TMLQIGTELQ
NEGTEIFERINAEL
>Q1D7Y6
LAVEVA-GL-----RFAHPVALAAG-LDKDAEAVDGLFACGFSAVEIGTLTPRPQPGNPSPRLFRLPEHRAL-INRMGFNNHGATQAAARL-----RM--
-Q-------------------------TWRPGP------------------------------L-----GVNIGKNKDTPLEQAV---DDYVACVDAL--
-APL-GDYVVVNASSPNT---PGLRKLQEP-EQLGQLLGA-VQERL------------ATVAPGKPL-FLKIAPDLSPEAVDEVVDVA--RAQKLAGLIA
TNTT-VARP-------------FEHPLAK------EAGGLSGAPVREPANAVIRRAWLRS---GGALPIIGVGGVFTAQDVYEKLRAGA-SVVQVYTGFI
YEGPGMVGNILPTL
>Q5HBZ6
LNISLF-NK-----SLKTPIGVAAG-FDKNAEVIRPLLSTGFSFVEVGTVTRYPQKGNKKPRVFRLVKEEAI-INSLGFNNKGIDFVIKKV-----ND--
-A---------------------------K-L---------------NHCI------------F-----GINIGYNKTS--HNPV---QDYFELVKKI--
-YGL-SNYITLNISSPNT---PGLRNFQKQ-ELLSELLTA-ISQVR--KLT--------DYAESVPI-MLKISPDISDNEKQDIVDLS--LKYKVSGLII
SNTS-SEYH---KLN----------SYTN------IQGGLSGKPIFDLSTKVLSEVYKIT---QQKLLLIGCGGVSSGYHAYEKIKAGA-SLIQLYTAIV
YHGFNIANKISLEL
>Q08UF3
LSVEVA-GL-----RFAHPLALAAG-LDKDAEAVDGLFACGFAAVEIGTVTPRPQPGNPRPRLFRLPEHRAL-INRMGFNNHGAAVAAGHL-----QA--
-R-------------------------AWHPAP------------------------------L-----GVNLGKNKDTPLEQAV---EDYVACVDTL--
-APL-GDYVVVNASSPNT---PGLRKLQEP-EQLTALLRA-VKARL--ERVA----------PGKPL-FLKIAPDLTPEAVDEVVDVA--LACGLSGLIA
TNTT-VARP-------------FAHPLAQ------EAGGLSGAPVREPANAVIRRAWRRS---GGTLPIIGVGGVFTAQDVYEKLRAGA-SVVQVYTGFI
YEGPGMVRRLVQEL
>D5BMV2
LPVSLA-GL-----DFANPLGVAAG-FDKNAACYKGAMGLGFGHVEVGTITPLAQPGNPKPRVFRLSKDAAV-INRYGFNSQGMEVAAANL-----AR--
-V--------------------------------RDYTGI-----------------------L-----GVNVGANKTS--PNPT---DDYRVAVACL--
-ARF-ADYVTLNISSPNT---PGLRDLQTQ-QHLAALLDAARTGMQ--EAG-----------VTRPL-FLKIAPDLEQADLELIVDHC--VSAGVHGIIA
TNTT-ISRP--DSLR---------DRQAS------QTGGLSGQPLFTMATDILSRIVQLG---KGRIGVIGVGGVAHGWQAYAKILVGA-DLVQLYSGLA
LDGPLIASRILHEL
>Q5GTI4
LSVNCF-NN-----KFRSPVGLAAG-FDKNAEVIRSMLSFGFGFIEAGTVTKHPQYGNAKPRIFRLIEDQGV-INRLGFNNKGIDYFLKQI-----SE--
-T---------------------------K-L---------------DDCI------------L-----GINIGKNSAS--KDQV---SDYIDLIKMV--
-YGK-SSYIVLNISSPNT---PNLRNLHNR-QELSELLKS-ITLTR--KSI--------DNSESVPI-MLKISPDIDQQTKEDIAGLA--LEYKIDGLTI
SNTT-VSRD---NLH----------SHHN------ESGGLSGRPLFKLSTELLSDIYKLT---QGKILLIGCGGISSGADAYKKIKAGA-SLVQLYTALI
YHGPRAVNKINLEL
>Q056I9
LKTRVA-GI-----EFENPLGMGAG-FDKTGELYPFLSRMGFGHIEIGTITGKSQPGNLKPRVFRYPEDQAL-INHMGFNNPGADSAERII-----AP--
-Q---------------------------KKRK-----------------I------------R-----GINAGKTKIISEEKAV---EDYIYTLKKL--
-SPY-ADYAVINISSPNT---PGLRDFQKQ-KNFVSLIQG-IKNGL-------------GKNFIIPL-FVKFAPDMETKDLEALLESS--LSLKIDGVVL
TNTT-IDKS---SLKA--------YPNVE------KEGGLSGVPLKNRSTEFVRVAYRIL---KRRIPIIGVGGIDSEKAALEKILAGA-DLIQIYTGYI
YQGPFLPLKILEFL
>Q2GFQ4
LNIQVF-NK-----LLRTPIGVAAG-FDKNAEVIQPLLSIGFGFVEVGTVTKHPQNGNKKPRVHRLISKEAI-INSLGFNNKGINFLIKKV-----NN--
-I---------------------------Q-L---------------NHCI------------F-----GINIGFNKKS--SDPI---QDYFDSVKKV--
-YGL-SNYITINISSPNT---PGLDEFQKK-DLLSELLTA-ISQVR--KLA--------DYAESVPI-MLKISPDINDNKKQDIVDLA--IKYKISGLII
SNTS-SQHN---KLN----------MNTN------IHGGLSGKPLFDLSTQVLSEIYQAS---QGKLLLIGCGGVSTGYHAYEKIKAGA-SLVQLYTAIV
YNGFNIANKISLEL
>A8L1Y0
-GVTLA-GV-----ALEHPIMNAAG-TCKTVEDVTALARGAVAAVVVGSITRDARTGNGGEVYWSGGS--YS-LNALGLPNRGIGYYAEQ------LP--
-A--------------------------MADIA------------------------------------HGYGKPLVVSVAGFAA---EEYATLARVAAD
--TG-ADLIELNLGCPNV-WDGGSQKRIACFDQTDAICAQ-VEAAL----------------AAPAY-GVKVSPFSDPEALADLAALL--ADGGPRFVTA
VNTFPNALV--LDD-RRRPV------LDV------ALAGLSGAALKPVGLGQVRQLRALL---PEQVDVVGVGGVLGGRDVADYLAAGA-RAVQGATAFW
NRDPTVFGDILSDW
>Q037W8
LQTSIG-DF-----QFDNVFMNASG-VRCYTEDLDALAQSDAGTFVTKSATQAKRLGNPSPRYARLEL--GS-INSMGLPNEGLDYYLNYA-----LK--
-F--------------------------QEKHP---------------------------------------GQWIFLSVAGLTM---EENLAMAHTIED
-SDF-NGLVEFNLSCPNV---PGKPQTGYDFDRTKEVLTN-LFTFF-----------------TKPA-GVKLPPYFDLAQFDQMAAIL--NQFPLQFVNS
INSLGNGLM--IDPETDTAL----IKPKG------GFGGIGGAYAKPIALANVRAFSQRL---DPKIQLIGTGGVTNGRDAYDLILAGA-SLVQVGTLLQ
EERPAVFTRLSREL
>Q99R49
LSQTIQ-GN-----TYDNPIGLAAG-FDKSCEVPKALEHLGFGALELGGITPKPQPGNPQPRMFRLLEDDAL-INRMGFNNIGMNKALSHL-----RK--
-N-------------------------A-YQVP------------------------------V-----GINVGVNKMTPYEARY---QDYIKVIDTF--
-KHD-VSFFTVNISSPNT---ENLQNFHDK-DEFSMLCQA-LTTFK------------KQHDVTVPI-YLKLTSDMDFDGLKALLPAI--TE-TFDGIIL
ANTT-RQRD---GLT---------SANKV------EEGGLSGRPLFERNLKLIKYAYQQT---NGEFLIIGTGGVFSTEDAIKMMRHGA-SLIQIYSSLV
IEGPGLTKKMNKGI
>D6ZFF8
LAQRLF-GV-----DFPAPFGLAAG-FDKDARGAKTWRKLGFGFAEIGTVTPKPQPGNPKPRLFRLPADEAL-INRMGFNNDGAEAASARL-----RG--
-A--------------------------ARQAP------------------------------I-----GANIGKNKATAADDAV---EDYRACARAF--
-SPV-VDFLVVNVSSPNT---PGLRDLQAV-SALEPILSA-VAETS-----------------TVPV-LLKIAPDLADADVAAVADLA--MKLQLAGLVA
CNTT-VSRS---GLRSDPA------LVGR-----AGAGGLSGPVLAQRALEVLRLLRSVT---GGKLALVSVGGVRTAKDAWERILAGA-SLVEGYTGFI
YEGPLYARRVNAGI
>E3FAS5
LSQEVF-GT-----VFPRPLGLAAG-FDKDGDAPDAWAAVGFGYAELGTVTASPQPGNPTPRLFRLPSDKAI-LNRMGFNNSGAAQVAGNL-----RR--
-R---------------------------TSEDV-----------------------------I-----GINIGKTKVVPPEKAV---DDYRRSASLL--
-GDL-ADYLVVNVSSPNT---PGLRDLQAV-DSLRPILKA-VQETT-----------------STPV-LVKIAPDLDADDIDAVADLA--VELGLDGIVA
TNTT-ITRE---GLATPLR-----DVEDM------GAGGISGAPLAERSLEVLRQLYGRV---GKDLVLIGVGGISTPQQAWERIAAGA-TLLQGYTGLI
YGGPDWIRDIHLGV
>B1VDU1
LSQTVA-GI-----RFDRPLGLAAG-FDKNAEEFHIWGPLGFGYSELGTLTSVSQPGNPTPRLFRLPEDRAI-LNRMGFNNDGAIAAAQRL----SRR--
-R---------------------------CLEP------------------------------V-----GVNLGKAKITPPELAP---NDYRESARAV--
-KDV-ADYLVINVSSPNT---PGLRDLQAV-DSLRPIVAA-VQEEA-----------------DLPL-FVKIAPDLSDEDIDAVTDLA--IELGVTGLIA
TNTT-ISRE---GLKSDAQ-----WVRSL------GAGGVSGAPLAERSLEVLRRIAARA---EGKLVLIGVGGIETPQQAWERIAAGA-SLLQGYTGFI
YGGPNWISKIHRGV
>Q4JVN4
LSQQIA-GI-----TFPRPLGLAAG-FDKDAKEVDAWGPLGFGFAEIGTVTALAQPGNPTPRLFRLPQDKAI-LNRMGFNNEGSRAAAMRL-----EK--
-R----------------------------STDI----------------P------------V-----GANLGKSKLVAAEIAD---RDYRESAKAI--
-GGV-ADYLVINVSSPNT---PGLRDLQAV-ESLRPIIRA-VQEES-----------------ARPL-FVKIAPDLSDEDIDKVCDLA--IEMGVTGLIA
TNTT-ISRE---GLKTPAH-----EVKAM------GAGGISGAPVAARALEVLRRLAGRA---DGKLVLIGVGGIDSPQAAWERIAAGA-SLIQGYTPFI
YGGPDWIREIHQGL
>Q8NQC0
LSQEVF-GV-----TFPRPLGLAAG-FDKNASMADAWGAVGFGYAELGTVTASPQPGNPTPRLFRLPADKAI-LNRMGFNNLGAAEVAKNL-----RN--
-R---------------------------KSTDV-----------------------------I-----GINIGKTKVVPAEHAV---DDYRRSASLL--
-GDL-ADYLVVNVSSPNT---PGLRDLQAV-ESLRPILAA-VQEST-----------------TVPV-LVKIAPDLSDEDIDAVADLA--VELKLAGIVA
TNTT-ISRE---GLNTPSG-----EVEAM------GAGGISGAPVAARSLEVLKRLYARV---GKEMVLISVGGISTPEQAWERITSGA-TLLQGYTPFI
YGGPDWIRDIHLGI
>Q841I8
ISVEFS-GH-----KLANVLMNASG-IHCMTKEMDELAASQAGAFVAKTATPNPRQGNEEPRYFDTPL--GS-INSMGLPNLGIDYYLDYQ-----IA--
-R-----------------------------QK------------------------------------EFPEELRFLSVSGMNY---EENIAILKKVQE
-SEY-TGVTEFNLSCPNL---PSKPQIAYDFELTEKLLTE-VFQFF-----------------TKPL-GVKLPPFFDIAHFDAMAEIL--NKFPLVYVNS
INSIGNGLY--IDSDKEEVV----IKPKG------GFGGLGGEYVKPTALANVRAFAQRL---KPEIKIIGTGGITCGKDVFEHLLCGA-TLVQVGTQLH
QEGPQVFARLAKEL
>Q2GEM2
LESRVC-GL-----HFKNPIGIAAG-FDKNAECVTALRRVGFGFIELGTVTLKPQKGNPSPRLFRLPQDGAI-INRLGFNNKGIAYFLKSL-----KK--
-A--------------MT---------HMD-LPP-----------------------------L-----GVNIGKNAVS--SNAV---SDYARLAAYV--
-SSV-ADYITLNISSPNT---VSLRDMQKV-EILEELLIA-VKAAV---------------GSNVRI-FIKVAPDLAEGAEVGIISLA--LKHKVAGIIV
SNTT-IGCR--ESLH---------SKHKV------EYGGLSGTPLFKLSTGLLRKMYRCT---NGELVFIGCGGISDAETAYAKIRNGA-ALIQAYTSFT
YHGFGLLNQIKKDL
>C7M3T4
LHREIF-GL-----HFKNPIGLAAG-LDKDAKLYKELANLGFGFIEIGTITPKPQLGNPKKRLFRLLEDQGI-INRMGFNNEGVEAAVKRL-----KK--
-N---------------------------TNVL------------------------------I-----GGNIGKNKTTPNEEAV---NDYLICFKQL--
-FNY-VDYFVVNVSSPNT---PNLRTLQEK-EPLKQLLST-LQNTN--L----------THKNPKPI-LLKIAPDLTDEQLSDIIEIV--QETHIAGVIA
TNTT-IGRE---GLV---------SNNQK------ETGGLSGKPLKNRSTEVIRFLSEKS---NHAFPIIGVGGIFSETDALEKLEAGA-SLIQLYTGFI
YEGAGLIKRINKQL
>D5BH37
LEREVF-GL-----KFKNPVGLAAG-FDKDAKLYKELSNLGFGFIEVGTVTPKPQSGNDKKRLFRLKADQAI-INRMGFNNNGVEQMVSQL-----KK--
-N---------------------------TNVL------------------------------I-----GGNIGKNKVTPNEEAV---EDYKICFESL--
-FDY-VDYFVVNVSSPNT---PNLRALQDK-EPLTHLLKT-LMELN--N----------AKPKQKPI-LLKIAPDLTDTQLLDIINIV--KETKIDGVIA
TNTT-ISRE---GLQ---------SDNKK------ETGGLSGKPLTKRATQVIKFLSEKS---NRSFPIIGVGGIHTADDAIEKLEAGA-SLVQLYTGFI
YEGPALIKAINKKI
>C6WZI6
LEREVF-GL-----KFKNPVGLAAG-FDKDAKMFTELSDLGFGFVEIGTVTPKPQDGNPKKRLFRLKEDSAI-INRMGFNNGGVDAAVERL-----KK--
-N---------------------------KHVL------------------------------I-----GGNIGKNKLTPNEDAV---NDYVMCFEKL--
-FPF-VDYFVVNVSSPNT---PNLRELQEK-EPLTKLLGT-LQQLN--S----------QKEKPRPI-LLKIAPDLSDDQLLDIIDIV--KETHIAGVIA
TNTT-LSRE---NLV---------SEDRN------ETGGLSGKPLTERSTEVIRFLSEKS---GKAFPIIGVGGIHSADDALEKLDAGA-SLLQLYTGFI
YEGPQLIREINERL
>A4WWY4
LATSVA-GL-----LLPNPVGLAAG-YDKNAVALPALMRAGFGFIEVGAATPRPQPGNPQPRLFRLTEDRAA-INRFGFNNDGAATICARL---AMRP--
-R---------------------------GPVP------------------------------V-----GLNLGANKDSTDRA-----ADFGAVLAAC--
-GPH-VDFATVNVSSPNT---ERLRDLQGR-QALTALLSG-VMEVR------------ATLSLAVPV-FLKIAPDLSDADLAEIAEVA--MESGIAGIVA
TNTT-LSRE---GLQ---------SAHAG------EAGGLSGAPLFQRSTRVLARLSHLT---EGRLPLIGVGGISSAEEAYAKIRAGA-SAVQLYTAMV
YEGVGLAARIAKDL
>Q7UL43
LKTDVA-GL-----QFDNPIGLAAG-WDKNGRALRMLDALGFGFVEIGSVSARESKGNPKPRLFRLPQDSAV-IVNYGLPNDGAEIVSTRL-----GS--
-H---------------------------RGRL-----------------P------------L-----GVNIVKTNDGANAPAL---SDYEFSTRQL--
-HPH-ADYLMFNLSCPNA---QGGKSFFSE-PNVGRLLER-LAPLP----------------IQSPV-FLKIAPNNDPGHLENLLTQC--ERFEFVRGFC
FNLP-SKKP---MLSIAPE-----HL-ID------KPGAVAGRPVAALINDCISELYRRM---DRRYIVIGAGGVFTAQDAYEKIRLGA-SLVQVYTSMI
YEGPSVVKHICTGL
>Q0SIB3
LRNTVF-GL-----DFPAPLGLAAG-FDKDATGVDAWGPLGFGFAEVGTVTAQAQPGNPAPRLFRLPADRAL-INRMGFNNHGAGNAANHL-----RQ--
-R--------------------------RAGVP------------------------------I-----GANIGKTKIVDAADAP---ADYTASAQLL--
-GPL-ADFMVVNVSSPNT---PGLRDLQAV-ESLRPLLRA-VLDCV-----------------TVPV-LVKIAPDLSDDDVDAVADLA--LELGLAGIVA
TNTT-IRRD---GLNTPDA-----EVSAI------GAGGLSGPPVAERSLEVLRRLHARV---GDRLVLISVGGIETVDQAWERILAGA-SLVQGYTGFI
YGGPFWARRIHKGL
>D5UPI5
LTQTVF-GV-----EFPSPVGLAAG-FDKNARAVNGWGPLGFGFAEIGTVTAHAQPGNPAPRLFRLPRDHAL-INRMGFNNYGSGAAANEL-----RK--
-R--------------------------DAGVP------------------------------I-----GANIGKTKATPLDGAA---DDYRVSAMLL--
-GPL-ADFIVVNVSSPNT---PGLRDLQAT-ESLRPVLQA-VLDTV-----------------SVPV-LVKIAPDLADEDVDAVADLA--LELGLAGIVA
TNTT-ISRE---GLRTPAA-----EVEAI------GAGGLSGHPVKARSLEVLRRLSARV---GDRLVLISVGGIEDVDDVYQRIRAGA-SLVQVYTQFI
YGGPLWVRTVQKQL
>E4TNN7
LERELF-GL-----KFPNPVGLAAG-FDKDAKLIDELASLGFGFIEIGTITPKAQPGNPKPRLFRLKEDNGI-INRMGFNNQGIDAAIERL-----KN--
-R---------------------------SNVI------------------------------I-----GGNIGKNKITPNEEAF---NDYEKCFLQL--
-YPY-VDYFVVNVSSPNT---PGLRELQEK-EPLMQLLNH-LMDLN--Q----------KQIKTKPI-LLKIAPDLTNQQLDDIIEIV--AKTKIDGVIA
TNTT-INRD---GLG---------TSDKI------GNGGLSGKPLGKRATEVIRYLYDKS---NAAFPIIGVGGIMSAEDALEKLEAGA-SLLQLYSGFI
YEGPALIKQINKAV
>E3ITU4
-MPLLC-GI-----DLEHPVMNAAG-TCKSLDDVQDLARSAAAAIVVGSITVAARTGNSGATYHAGDG--FS-LNALGLPNRGLAYYVEQ------LP--
-A--------------------------MARA---------------------------------A---HDAGKPLILSVAGFSV---DDYARSAAAAAP
--TG-VDLLELNLACPNV-WDGGTQKRIACFDQTAAVLAA-VDAVL----------------TRVPY-GVKISPFSDPEALAGLAAVL--ASGGPRYVCA
SNTFPNGLA--FDD-AGRPV------IGV------ELAGLAGPALRPVALGQVRQLRRLL---PASVEIVGAGGVTTGRDVADFLRAGA-NAVQVATAYW
NRDPAVFGVIAAEW
>Q8FTC6
LSQEVF-GV-----TFPRPLGLAAG-FDKNATAADTWTALGFGYAELGTVTASPQAGNPTPRLFRLPADRAI-LNRMGFNNAGAADVADNL-----RR--
-R---------------------------KSRDV-----------------------------I-----GINIGKTKVVPAEQAV---DDYRRSASLL--
-GDL-ADYLVVNVSSPNT---PGLRDLQAV-ESLRPILAA-VQEST-----------------SVPV-LVKIAPDLSDEDVDAVADLA--VELGLAGIVA
TNTT-ISRE---GLVTPA------HEVAE-----MGAGGISGPPVAERALEVLRRLHARV---GDQLVLIGVGGISTPEQAWERIAAGA-TLLQGYTGFI
YGGPDWIRDIHLGL
>D0LDQ3
LHQRVF-GV-----DFPAPFGLAAG-FDKSAHAVNAWGQLGFGFAEIGTITGRAQPGNPAPRLFRLPADRAL-INRMGFNNPGADVAAGHL-----AA--
-A--------------------------RVRIP------------------------------I-----AANIGKTKVVPVEDAV---EDYRYSARLL--
-GPH-ADFVVVNVSSPNT---PGLRDLQAV-DALRPILAA-VQAEV-----------------SVPV-LVKIAPDLADDDIDAVADLA--VELGLAGIVA
TNTT-ISRD---GLTTPAD-----EVAAM------GAGGLSGAPLGDRSLTVLRRLYGRV---GGRVTLVSAGGIETAEQAWERICAGA-DLLQGYTGFI
YGGPLWVSQIHAGL
>Q8CMZ6
LTQHIH-GI-----SFDNPIGLAAG-FDKSCEVPKALENIGFGAIELGGITPKPQPGNPKPRMYRLLEDDAL-INRMGFNNKGMNKALSNL-----RN--
-H-------------------------S-CSIP------------------------------V-----GLNVGVNKTTSYENRY---QDYIKVIDTF--
-KND-VSFFTVNISSPNT---ENLQNFHDE-DEFSMLCDA-LNSFK------------AKNNINVPI-FLKLTSDMELDGFKKILPSI--TD-TFDGVML
ANTT-RQRD---GLN---------SKNKI------QKGGLSGRPLFQRNLQLVKYAYQQT---RGNFLIIGTGGIFSSEDAIKMLRNGA-SLLQIYSSLV
IEGPGLTKKMNKEI
>Q6NH79
LRQEVF-GV-----TFPQPLGLAAG-FDKNGEAPDVWAAFGFGYAELGTVTASPQPGNPTPRLFRLPADKAI-LNRMGFNNLGAAEVAKNL---------
------KRR--------------------KSDA-----------------V------------I-----GINIGKTKVVASKDAV---NDYRRSALLL--
-GNL-ADYLVINVSSPNT---PGLRDLQAV-ESLRPIIAA-VQEST-----------------SVPV-LVKIAPDLSDDDIDAVADLA--VEMGIAGIVA
TNTT-ISRN---GLRTPH------QDVAD-----MGAGGISGAPVAQRSLEVLERLYAHV---GTEMVLIGVGGISTPQQAWERIAAGA-TLLQGYTGMI
YGGPDWIRDIHLGI
>E3WVL4
LRTELL-GM-----TFTNPIGIAAG-FDKHGEAVPGLHRIGFGFVEIGSVTPEPQPGNPRPRIFRLNEDKSI-VNRYGFNSEGHDVHLE-----------
----------------------------------SANRAV-----------------------L-----GINLGKNKLSQNAV-----QDYVQGIRRF--
-GAL-ADYLVINVSSPNT---PGLRTMQSK-NTLQTLLTEVLRARD---SL--------PESDRRPV-LLKLAPDLSDEDLKEIVDVVQLKACAVDGLIV
SNTT-IDRP--PSLKS---------ANKG------QLGGLSGPPLKQRSTVMIAKVYKLT---GGKIPIIGVGGIFTGEDAFEKIEAGA-SAVQLYTSFI
FHGPPVVNKIKLEL
>Q3IZ94
LATVVG-GL-----VLPNPVGLAAG-YDKNAVALAALMRAGFGFLEVGAATPRPQPGNPQPRLFRLTEDRAA-INRFGFNNDGAATICARL---AMRP--
-R---------------------------GAVP------------------------------V-----GLNLGANKDSPDRA-----ADFAAVLAAC--
-GPH-ADFATVNVSSPNT---ERLRDLQGR-QALTALLEG-VMQVQ------------AGFARPVPV-FLKIAPDLSDADLAEIAEVA--LASGIAGIVA
TNTT-LARD---GLR---------SAHAR------ETGGLSGAPLFERSTRVLARLSELT---EGRLPLIGVGGVASAEEAYAKIRAGA-SAVQLYTAMV
YQGIGLAARIARGL
>Q11RL2
LERTVF-GI-----TFPNPVGLAAG-FDKDAKIVDEFSSLGFGFIEIGTVTPVPQAGNDKPRLFRLPEDKAI-INRMGFNNGGMKEVAARL-----RK--
-R---------------------------KSVL------------------------------I-----GGNIGKNKVTPNEEAL---NDYIKAFNEL--
-FDC-VDYFVVNVSSPNT---PGLRALQEK-GPLTELLNR-LQEVN--N----------QKSVPKPI-LLKIAPDLTNEQLDDIVEII--TETKLSGIIA
TNTT-ISRD---GLT---------TEEKI------GMGGLSGKPLTVRSTEVIRYLVKKS---NGSIPVIGVGGIHSPKDALEKLEAGA-SLIQLYSGFI
YEGPALVGAINKEI
>A0M4D0
LEREVF-GL-----KFKNPVGLAAG-FDKDAKLYNELSSLGFGFIEVGTVTPKPQPGNDKKRLFRLKEDSAI-INRMGFNNEGVEATVNRL-----KS--
-N---------------------------KNVL------------------------------I-----GGNIGKNKATPNEHAV---EDYTYSFEAL--
-FDY-VNYFVVNVSSPNT---PNLRELQDK-EPLKDLLNT-LQKKN------------EQKKRPKPI-LLKIAPDLTDEQLMDIIEIV--QETKIAGVIA
TNTT-ISRE---GLK---------SENKN------EMGGLSGKPLTKRSTEVIRFLSEKS---NKAFPIIGVGGIHTAEDAIEKLEAGA-SLVQLYTGFI
YEGPALIKDINQKI
>A3UBP7
LEREVF-GL-----KFKNPVGLAAG-FDKDAKLYKELSHFGFGFIEIGTVTPKPQPGNPKKRLFRLKEDQAI-INRMGFNNGGVAEAVVRL-----QK--
-N---------------------------KNVL------------------------------I-----GGNIGKNKVTPNDEAV---NDYILCFNAL--
-FNV-VDYFVVNVSSPNT---PGLRELQDK-EPLTKLLAT-LQDLN--A----------QKEKRKPI-LLKIAPDLTEDQLLDIIDIV--ATTKIDGVIA
TNTT-ISRE---GLT---------SVNKE------EIGGLSGKPLTKRSTEVIRFLSERS---NKAFPIIGVGGIHSAQDALEKIEAGA-SLVQLYTGFI
YEGPQLIKDINTEL
>D3QH37
LKQTIQ-GN-----TYDNPVGLAPG-FDKSCEVPKALEYLGFGALELGGITPKPQDGNPKPRMYRLLEDDAL-INRMGFNNIGMNRALFNI-----RR--
-H-------------------------A-YSIP------------------------------V-----GLNVGVNKTTPYEERD---QDYIKVMDTF--
-KAD-VDFFTVNISSPNT---ENLQSFHDK-DEFTMLCNA-LKEFK------------AQTDIQVPI-YLKLTSDLNLDDFKNILPSI--TE-TFDGMIL
ANTT-RRRE---GLS---------SDNKN------EEGGLSGRPLFKRNLELVKWAYQQT---KGQFLIIGTGGIFSTDDAIQMMRNGA-SLIQIYSSLV
IEGPGLTKKINKGI
>E4WHC7
LRTTAF-GV-----DFPAPVGLAAG-FDKDATGVDTWGPLGFGFAEVGTVTAQAQPGNPAPRLFRLPDDRAL-VNRMGFNNHGAGNAANHL-----RH--
-R--------------------------RGDVP------------------------------I-----GANIGKTKIVPAEDAP---GDYTASARLL--
-GPL-ADFLVVNVSSPNT---PGLRDLQAV-ESLRPLLQA-VLDTV-----------------HIPV-LVKIAPDLSDEDVDAVADLA--VELGLAGIVA
TNTT-ISRT---GLNTPQS-----RIEEI------GAGGLSGAPVAARSLEVLRRLHGRV---GDKLVLISVGGIETADQAWERILAGA-TLVQGYTGFI
YGGPFYAKKLHKGL
>F0TM51
LEREVF-GL-----KFKNPVGLAAG-FDKDAKLYNELSSFGFGFIEIGTITPKPQPGNDKQRLFRLKEDEAV-INRMGFNNGGVDEAVKRL-----KK--
-N---------------------------KGVL------------------------------I-----GGNIGKNKVTNNDNAE---EDYIICFNAL--
-YDY-VDYFVVNVSSPNT---PNLRDLQEK-EPLTKLLKL-LQLEN----------Q--KKIKQKPI-LLKIAPDLTDSQLLDVIDIV--KTTNTAGVIA
TNTT-ISRE---NLKS---------NLKS------EVGGLSGKPLRERATEVIKFLSEKS---GGAFPIIGVGGIHSEEDALEKIKAGA-TLVQLYTGFI
YEGPALVKRINKKI
>Q4L995
LTQTIK-GI-----TFNNPIGLAAG-FDKSCEVPKALENVGFGALELGGITPKPQDGNPKPRMYRLVEDNAL-INRMGFNNIGMNRALWNL-----RR--
-H-------------------------S-YNIP------------------------------V-----GLNVGVNKTTPYNERY---QDYIKVIDTF--
-KAD-VSFFTVNISSPNT---ENLQSFHDK-DEFSMLCKA-LKDFK------------ANTEVNVPI-FLKLTSDLELDGFKNILPAI--TE-TFDGMIL
ANTT-RKRD---GLT---------SSNKV------EDGGLSGQPLFKRNLELVKWAYQQT---NGKFLIIGTGGIFSAKDAIQMMRNGA-SLVQIYSSLV
IEGPGLTKKINKDI
>C3PG86
LEQEVF-GV-----RFPRPLGLAAG-FDKNAAAADVWTPFGFGYAELGTITPKAQPGNPAPRLFRLKADKAI-LNRMGFNNEGALAAARNL-----RK--
-R---------------------------RYNDV-----------------------------V-----GINIGKNKVTDAEHAV---DDYRQCASVL--
-GDL-ADYVVVNVSSPNT---PGLRDLQAV-ESLRPIMEA-VVEST-----------------SSPV-LVKIAPDLSDEDIDAVADMA--VEVGLAGIVA
TNTT-ISRE---GLSTPAD-----EVAAM------GAGGVSGPPVAERSLEVLKRLHARV---GEKLVLVSAGGISTPEQAWERITAGA-SLLQGYTGLI
YGGPDWIRDIHRGI
>B1LVB3
LAVDLL-GR-----RFPNPVGLAAG-FDKGARVPDALLGLGFGFVEVGGVVPRPQPGNPRPRVFRLAADRAV-INRFGLNSEGLQVVADRL-----RV--
-R-----------------------------RG---RPGI-----------------------V-----GVNIGANKDS--ADRL---ADYAACTATL--
-APL-VDFVTVNVSSPNT---PGLRDLQGE-AFLDELLAR-TVDAR------------DAAG--AAI-LLKIAPDMALDALDAVCATA--QRRGVQALVV
SNTT-VARP--ASLRE--------QGLAR------ETGGLSGRPLFGPATRMLAQTRLRV---GETLPLIGVGGVDSAEAAWTKIRAGA-SLVQLYSALV
YEGPGLVGRIKDGL
>Q2JDS8
-MSGLC-GV-----SLEHPIMNAAG-TCKTAEDVETFARSAVSMIVVGSITREPRSGNSGNVYWPGRV--YS-LNALGLPNRGLDYYAAH------LP--
-G--------------------------MVRR---------------------------------A---HRAGKPLTVSVAGFGV---DEYREISAVVAR
--TG-VDLIELNLACPNI-WDGGTQKRIACFDHTATICTA-VGDTL----------------VAVPY-GVKISPFSDPSALVELATVI--RPGGPRFVTA
VNTFPNAFA--VDD-AHRPV------VDV------ELAGMSGPALKPVGLGQVRQLRRLL---PESVDIIGVGGVTGGRDVADYLLAGA-TAVQAATAFW
NRDPAVFGAILSDW
>E4TD04
LEREVF-GL-----KFKNPVGLAAG-FDKDAKLYKELSAFGFGFVEIGTVTPKSQVGNEKKRLFRLKEDEAI-INRMGFNNGGVEDVVERL-----KA--
-N---------------------------DKVI------------------------------I-----GGNIGKNKITDNAHAE---EDYIVCFNAL--
-YDY-VDYFVVNVSSPNT---PNLRDLQEK-EPLTKLLNL-LQIEN--Q----N------KVKRKPI-LLKIAPDLTDSQLLDVIDIV--KETNTAGVIA
TNTT-ISRE---GVK---------SITKN------EVGGLSGKPLRERATEVIRFLSEKS---GGAFPIIGVGGIHSEEDALEKLKAGA-SLVQLYTGFV
YEGPALVKKINKKI
>Q4A0I0
LNQNLK-GI-----HFANPIGLAAG-FDKSCEVPKALENAGFGSIELGGITPKPQPGNPKPRMYRLVEDQAL-INRMGFNNLGMNKALSYL-----RK--
-H-------------------------R-YQIP------------------------------V-----GLNVGVNKSTPYEARY---EDYIKVIDTF--
-KND-VTFFTVNISSPNT---ENLQSFHDK-DEFSQLCEA-IQTYK------------YKESLNVPI-FIKLTSDLSLDGLGAMLTPI--TQ-TFDGIIL
ANTT-QQRE---ALH---------SNHRE------ETGGLSGKPLFERNLKLISYAYKQT---DGQFLIIGTGGIFNAEDVIKMMRQGA-SLVQIYSALV
FEGPGLTQKLNKQL
>Q6MPX3
KSFTWR-GL-----EFANPMGIAGG-VDKNAEHLKEWWALGCGFVEVGTITPRAQTPNPGKIMDRDLELQAM-WNKMGFPSDGGDEVFHNL-----AS--
-Y-------------------------A-PNYR------TP----------------------I-----FVNIGKNRHTPNNDAV---ADYLTLVDQF--
-RPF-ADAFVVNISSPNT---AGLRDLQKK-ENLRALIGP-IVDRV-------------SHFEPTPV-LVKLSPDMGEEGLAEAVSNC--QELGVDGFVL
TNTT-LSRP--AGCHF-----------P-------AEGGLSGAPLKQLSQRALQIAVQTL---REGLLLVSVGGIMSPEDVFERLQMGA-DLVQIYSALV
FHGPGFFHDVARRY
>Q0RPH9
-MSALA-GV-----ALEHPVMNAAG-TCKSVEEVDSFARSAVAAIVVGSITRQPRTGNTGNVYWPGRV--YS-INALGLPNRGLAYYGEH------LP--
-G--------------------------MVER---------------------------------A---HEAGKPLIVSVAGFDV---GEYQEIAEVVAD
--AG-VDLVELNLACPNV-WDGGAQKRIACFDQTAAICTA-VGDAL----------------LAVPY-GVKISPFSDPAALAELAAVL--APGGPRFVTA
VNTFPNALV--VDA-DHRPV------VDV------ELAGMSGPALKPVGLGQVRQLRRLL---PDTVDIVGVGGVGEGRDVAEYLRAGA-AAVQAATAFW
NRDPSVFGSILASW
>C0ZZY4
LRSQAF-GL-----TFPAPLGLAAG-FDKDATGVDAWGPLGFGFAEVGTVTAQAQPGNPAPRLFRLPADRAL-INRMGFNNHGAGHAANFL-----RQ--
-R--------------------------RVTVP------------------------------I-----GANIGKTKIVEAVDAA---ADYTASAQLL--
-GPL-ADFMVVNVSSPNT---PGLRDLQAV-ESLRPILQA-VLDTV-----------------SVPV-LVKIAPDLSDEDVDAVADLA--VELGLAGIVA
TNTT-IRRD---GLKTPDA-----EVAAL------GAGGLSGAPVADRSLEVLRRLYARV---GDKMTIISVGGIETADQAWERILAGA-TLVQGYTGFI
YGGPFWARSIHKGI
>Q38YI0
TETTLA-GI-----HFDNCLMNAAG-VYCYDDELNQIQKSAAGTFVTKSATVVPRAGNPEPRYLSTPW--GS-INSMGLPNKGLPYYLDYV---SQ----
-Q-----------------------------QT------------------------------------LFPEKRYFQSITGFNI---DEDEALLKQITD
-SDF-NGLVELNLSCPNV---PGKPQTGYDFETVEQILTR-VFEVY-----------------EGPL-GVKLPPYFDIVHFDQMAAIL--NQFPLAFINS
VNSIGNGLT--IDAATERVS----IKPKH------GFGGIGGDYIKPTALANVHTFYQRL---KPEIQIIGTGGVKSGQDVFEHLLCGA-SMVQVGTALH
KEGPQIFDRLTAEL
>E6S640
APRTVF-GV-----RFPGVVGLAAG-MDKNGVALRAWPALGFGHVEVGTVTRHAQPGNPRPRLFRLRESGGI-INRMGFNNDGAEALAARL-----TA--
-V-------------------------GP-------LGVP-----------------------L-----GISIGKSKVTPVEDAV---EDYLHSFRAL--
-RRF-ADYVAVNVSSPNT---PGLRGLQDR-AALDELVGA-LAAEA--Q--------------GTPL-LVKIAPDLTDEAIGEVLQVC--ADHGVSGLIA
TNTT-VSRG---GVAAAD------RPVAD------ETGGLSGRPLTARAREVVAFIHREA----PELPVIGVGGISSVDDAHRMLDAGA-SLLQVYTGFI
FGGPPLIRAINRSL
>E3I3N9
LGVDLF-GL-----RFPNPVGVAAG-YDKDARVYNPLFAIGFGFVEAGTITPKPQPGNPRPRSFRLIADRGV-INRFGFNSEGHAAALKRLA--AHPP--
-------------------------------------RGL-----------------------L-----GVNIGANKTS--EDRI---ADYVAGVVAF--
-GPV-AAYLTINISSPNT---PGLRDLQAP-DQLAALLDA-VMDAR------------AKLTRVVPV-LVKLAPDLHDDDIAPTMRCL--TDHGVDGAIL
TNTT-LSRE---GLTD---------RRRG------ETGGLSGRPLFARSTRFLARCFIET---GGRLPLIGVGGVDSGKTAVAKIRAGA-SLVQLYTGLV
YEGAGLLPAIKAAL
>A1B624
LRIRIS-GL-----DLPNPVGLAAG-YDKNARALPALMRAGFGFVEIGAATPRPQPGNPRPRLFRLTPDRAI-INRFGFNNEGAQAIADRL---AQRP--
-A---------------------------GIP-------------------------------V-----GLNIGANKDSADRS-----ADFAQVVRIA--
-GAH-ADFLTVNVSSPNT---EKLRDLQGP-EALSALLQG-VLAAR------------DALPNRPPV-FIKIAPDLDDTALADIAAVA--LAAPVDAIIA
TNTT-LSRD---GLA---------SPHAN------EAGGLSGAPLFDRATRILARLYRET---GGRVPLIGVGGIGSAEQAWQKLRAGA-SAVQIYSALV
YQGFSLAAQIARDL
>Q8G505
LETNVM-GV-----DFTNPFGLSAG-LDKNCEMPVVLDHAGFGFETVGSTTSRPCPGNAKPWFHRLPEYDSM-MVHVGLANIGSDKVIERA-----EK--
-A----------------------WTQA-RQMQ------------------------------L-----SVSIARTNDGDLDEGI---EDYCISMRRA--
-AGR-TAMVEVNVSCPNT---HVGEPFATP-EALDRLFTA-LDKID----------------RPQPT-LVKMPLNKPWGEYKELLDVL--AEHNVQGLSI
ANLQ-KDRT---GLEI---------P-RD------WEGGLSGGPCTNASTELIRKVYKEY---GDRFAIAGIGGVFTPEQAYAKIRSGS-SLVMFISSLM
YRGPQQITVLKRGL
>A8LY18
APRTVF-GL-----RFPNPVGLAAG-MDKDGLALPAWPALGFGFVEVGTVTAHPQPGNPRPRLFRLPDSGAV-VNRMGFNNAGAGALAARL-----AA--
-L------------------------PRPLGVP------------------------------L-----GISLGKSRITPLEEAV---EDYQTSYRAL--
-REY-GDYFAVNVSSPNT---PGLRELQDR-AHLDALLAA-LVGEK-------------------PI-LVKIAPDLPEPAIAELLEVC--LARGVAGVIA
TNTT-LARD---GLAPAD------QAGGA------EAGGLSGRPLADRAREVVAFVHRET---DGRLPIVGVGGIVTPDDAGRMFDAGA-SLVQLYTGFV
YRGPALVRAAAAAA
>D2R9S5
LETNVM-GV-----DFANPFGLSAG-LDKNCQMATVLDNAGFGFETVGSTTSRPCEGNQKPWYHRLPEYDSI-LVHAGLANDGSEAVVARA-----EK--
-A----------------------WTHA-KSMN------------------------------M-----SISIARTNDGDLEEGI---EDYHISMERA--
-AGK-SSIIEVNISCPNT---RVGEPFSQP-EALDKLFTD-LDTIK----------------RPQPT-LVKMPLNLGWEQFKSLLDVL--AEHKVDGVSI
ANLQ-KNRA---GLDV---------P-ED------WQGALSGGPTYSASNELIRRTRKAF---GERFAIAGIGGVFTPEQAYEKIRSGA-DLVMFITSLM
YRGPQQITTLKRGL
>E3D8T3
LETRVM-GV-----DFANPFGLSAG-LDKNCDLCTVLDNAGFGFETVGSTTARPCEGNAKPWYHRLPQYDSL-LVHAGLANDGSEFVIPRV-----EK--
-A----------------------WTNA-KSMR------------------------------V-----SVSIARTNDGDLDEGI---EDYRISMERA--
-SGK-NSMIEVNISCPNT---MAGEPFSEP-EALDKLFNV-LDKVD----------------RPQPT-LVKMPLNLKWPQFKSLLDVL--SAHKVDGVSI
ANLR-KNRE---GLNI---------P-AD------WKGGISGAPTFAASNDLIKNTRKEF---GNRFAIAGIGGVFTAKQAYEKIRSGA-DLVMFVSSLM
YRGPQQITVLKRGL
>D6ZHM1
FTWPLT-KF-----RTYGPLGLAAG-MDKEARAIAMWDALGFGFMEIGTITPLPQPGNDRPRLWRIPQQRAL-RNAMGFNNEGARAAARRL-----RR--
-W----RAE--------------------Y---------------------------------GERIIIGANIGKNKVTPPEKAP---ADYRKVTRVL--
-AAL-VDFLVINVSSPNT---PGLRDLQAV-SSLLPIVKA-VQREL--ES---------QGLSELPV-FVKIAPDLVDEDIAAVAQLT--MDEGLTGVVA
TNTT-IKHD-------------------------LGAGGMSGEPLRNRALEVVKLLREHL---SPEKTIIGVGGITTPEDARAMLAAGA-NLIEGFSAFI
YEGPAWPAHLNREL
>B0SJR7
LEQTIQ-GI-----HFPNPVGLAAG-FDKTTELFPTMIHMGFGFIEIGTITAKAQPGNEKPRLFRYPKVKAL-INRMGFNNPGADQAEINL-----KN--
-Q---------------------------QKLG-----------------V------------R-----GINAGKSKVTALEDAV---GDYVYTLKKL--
-VPF-GDYAVINISSPNT---PGLRSLQTK-QSLIDLIQG-IQKEF-------------QNSFPIPL-YLKFAPDLTEEELIENLKVC--LEYKISGVIL
TNTT-LDKQ---SLGE--------LN--P------EEGGLSGGPLFQKSLRFVSLAYQTL---QGKIPIIGVGGIDSGEKALQMMEMGA-NLIQIYTGYI
YEGPFLPYQICSYL
>D5TIH4
LETNVM-GI-----NFANPFGLSAG-LDKNCDMAAVLDHAGFGFETVGSTTSRPCAGNPRPWFHRLPEYDSM-MVHVGLANDGSDVVIERA-----ED--
-A----------------------WRRT-QSMQ------------------------------L-----SVSIARTNDGDLNEGI---EDYCISMERA--
-AGR-TAMVEVNVSCPNT---TVGEPFESA-ENLDKLFAA-LDRIE----------------RPQPT-LVKMPLNKPWPQFKEFLDVL--AAHNVQGVTI
ANLQ-KDRT---GLDI---------P-KD------WLGGLSGGPCTVASTELIRRTYAEY---GDRFAIAGVGGVFTPEQAYEKIRAGS-SLIMFISSLM
YRGPQQITVLKRGL
>D6YUA1
SWKEFL-GF-----NIASPIGVPAG-PLLNANWISLAADLGYDVLTYKTIRSYEHPSHPLPNIAFIDDQLAI-TNSFGNPSRSPDYLKKDI-----PL--
-A-------------------------------------------------------------IEKLHPGQLLIVSIFGTTE------EEYLDCARLA--
-SLCGSPVIEANLSCPNV-SKKEGNLFANP-EAVEELSRKLVGVI-----------------GDTPL-VIKLGAIPDQRRLQKVLTAA--ARAGARAVCG
INTI-SMAV--------HPP----LSHSR------QTCGICGAPIFKAALAFTREAREVIDKEKLGLELMATGGATQPEHLKQMLDAGA-SIAMTATGMM
WD-PYLASKYHQGH
>D2Q620
LETNVM-GI-----DFANPFGLSAG-LDKNCEMPVLMDSVGFGFETVGSTTSRPCPGNEKPWFHRLPEYDSM-MVHVGLANDGSEQVIPRA-----EH--
-A----------------------WHDA-KSMQ------------------------------V-----SISIARTNDGDLDEGI---EDYCMSMRRA--
-AGR-SAMVEVNISCPNT---KAGEPFESP-EALDRLFTE-LDKID----------------RPQPT-LVKLPLNKSWAEFKDLLDVL--AEHNVQGLSI
ANLQ-KDRT---GMEI---------P-RD------WEGGLSGSPCYAASNAMIRQTYREY---GERFAIAGIGGVFTPQQAYEKIRSGS-SLVMFISALM
YRGPQQITVLKRGL
>E4NZU4
LETTVM-GV-----DFANPFGLSAG-LDKNCDMPVLMDNVGFGFETVGSTTSRASAGNPKPWFHRLPEYDSM-MVHVGLANDGSDKVIDRA-----EQ--
-A----------------------WTNA-KTMQ------------------------------V-----SVSIARTNDGDLDEGI---EDYCISMRRA--
-AGR-SAMVEVNVSCPNT---HAGEPFTDP-DALDRLFTE-LDKIE----------------RPQPT-LVKMPLNKTWPEFKDLLDVL--AEHNVQGLSI
ANLQ-KDRT---GLEI---------P-QQ------WEGGLSGGPCTVASEERIAQVYREY---GERFAIAGIGGVFTPQQAYRKIRNGA-SLVMFISALM
YRGPQQITVLKRGL
>A8LRE2
LSTQLA-GL-----RLPNPVGLAAG-FDKNAETLGALAQTGFGFLEVGAATPLPQPGNPRPRLFRLSEDRAA-INRFGFNNDGAEAIAARL---ARRP--
-E---------------------------GRV-------------------------------V-----GLNLGANKTSADRA-----GDFARVLATC--
-GAH-VDFATVNVSSPNT---EKLRDLQGA-AALRALLEG-VMAAR------------AALVRPIPV-FLKIAPDMDDAALDDIAGVV--TEAGLHGIIA
TNTT-LARD---GLV---------SAHKG------EAGGLSGAPLFEASTRVLARLSQAT---EGTVPLIGVGGVDSAGAAYAKIRAGA-SAVQLYTALV
YGGISLAAEIATGL
>D5AN59
LATTVA-GL-----ALRNPVGLAAG-FDKNAVALGPLMRAGFGFLEVGAATPRPQEGNPKPRLWRLAEDRAV-INRFGFNNEGMEPIAARL---AARP--
-A---------------------------GVP-------------------------------V-----GLNLGANKDSADRA-----ADFATVLKRA--
-GAH-IDFATVNVSSPNT---EKLRDLQGK-EALAALLRG-VLAAR------------AELGRPLPV-FLKIAPDLSPAELEDVAEVA--RAVGIDGIVA
TNTT-LSRE---GLK---------SASSS------QAGGLSGAPLFEKSTRVLAHLSKLT---EGKLPLIGVGGISSAEEAYEKIRAGA-SAVQLYSAMV
YKGIGLAAEVARGL
>E8S313
APRTVF-GV-----RFPNPVGLAAG-MDKNGLALPAWPALGFGFVEVGTVTAHAQPGNPRPRLFRLRDSEAV-INRMGFNNAGAEALADRL-----AA--
-L------------------------PRP-------LGVP-----------------------L-----GISLGKSKVTPLDEAV---EDYLASYRAL--
-KDH-GDYFAVNVSSPNT---PGLRSLQDR-SHLDALLAA-LVGEK-------------------PV-LVKIAPDLTEPAVAELLEVC--LDRGAAGVIA
TNTT-LARD---GLAPAD------RERAA------EAGGLSGRPLTARAREMVAFVHRET---GGRLPVIGVGGILHPDDATRMFDAGA-SLLQLYTGFI
YRGPALTRAITTRT
>C5C505
G-VELF-GR-----HLRSRFALAAG-FDKDATMVAGLAALGFAAVEIGTVTAVAQPGNPRPRLFRVTAQRAL-LNRMGFNNGGAEAVARRL-----HRLR
ST----R-------------------------------------------H------------GRALVVGANIGKSKVTAAADAV---ADYRASARAL--
-APY-VDYVVVNVSSPNT---PGLRDLQAV-DALRPILVA-VLAES--GR---------VAHRDVPV-LVKIAPDLADDDVRAIARLA--RELGLEGVVA
ANTT-IRHD-------------------------VGVGGLSGPPLLTRGLEVVRLARAEL---GPGGTVIGVGGVSDARDAAAYLDAGA-DLVQAYTGLI
YDGPAWPGRVGRAL
>D2B990
LRVQAF-GV-----HFPGPFGLAAG-FDKDAGCVEAMSALGFSHVEVGTITAHAQPGNARPRLFRLVKDRAI-INRMGFNNAGASAAARAL-----SR--
----------------------------PRGVP-------A--------------------------VVGVNIGKTKVVPEAEAV---HDYVAGAKEL--
-APL-ADYLVVNVSSPNT---PGLRNLQAV-ELLRPLLQG-VKEVA--DSTP----------RRTPL-LVKIAPDLADDDVDAVADLA--LELGLDGIIA
TNTT-ISRE---GVSS------------------TEPGGLSGRPLKARSLEVLRRLRARV---GDRLVLVSVGGVENVDDVWERLLAGA-TLVQGYSALI
YEGPLWAHRIHRGL
>Q1GGD3
LRTDVA-GL-----SLPNPVGLAAG-FDKNAEALAPLSEAGFGFIEVGAATPRPQPGNPKPRLFRLSEDRAA-INRFGFNNEGMDTIGKRL---AQRP--
-K---------------------------SGV-------------------------------I-----GLNLGANKDSEDRA-----QDFARVLSHC--
-GAH-LDFATVNVSSPNT---EKLRDLQGK-DALASLLAG-VIDAR------------EALQRPIPV-FLKIAPDLDISGLDDIAEVA--RDSGIDAVIA
TNTT-LSRD---GLK---------STHRD------EMGGLSGAPLFERSTRVLAQLSQRL---DGAVPIIGVGGISTAEGAYAKIRAGA-SAVQLYTALV
YGGLSLASEVASGL
>A1A332
LETNVM-GV-----DFANPFGLSAG-LDKDCEMPVLLDNVGFGFETVGSTTSRPCPGNPRPWFHRLPEYDSM-MVHVGLANEGSAVVIPRA-----EN--
-A----------------------WTKA-KSMQ------------------------------V-----SVSIARTNDGDLDEGI---EDYCISMRRA--
-AGR-TAMVEVNISCPNT---MAGEPFQSP-EALDKLFTE-LDKID----------------RPQPT-LVKMPLNKTWPEFKDLLDVL--AEHNVQGLSI
ANLQ-KDRT---GMSI---------P-RD------WEGGLSGSPCYATSNERIKQVYREY---GDRFAIAGIGGVFTPQQAYEKIRCGS-SLVMFISALM
YRGPQQITVLKRGL
>Q8DVA1
THTTIG-SF-----DFDNCLMNAAG-VYCMTEELAAIDHSEAGSFVTKTGTLEERAGNPQPRYADTKL--GS-INSMGLPNLGINYYLDYV-----TE--
-L-----------------------------QK------------------------------------QPDSKNHFLSLVGMSP---EETHTILKMVEA
-SKY-QGLVELNLSCPNV---PGKPQIAYDFETTDQILSE-VFTYF-----------------TKPL-GIKLPPYFDIVHFDQAAAIF--NKYPLTFVNC
INSIGNGLV----IEDETVV----IKPKN------GFGGIGGDYVKPTALANVHAFYKRL---NPSIQIIGTGGVKTGRDAFEHILCGA-SMVQIGTALH
QEGPQIFKRITKEL
>Q6NYG8
ISVEMC-GI-----KFPNPFGLASAPPTTSAAMIRRAFEQGWGFALTKTFGLDKDVTNVSPRIVRGTT--GS-FLNIELISEKAAYWCKSV-----AE--
-L-------------------------------------------------------------K-A---DFPKNIIIASIMCSYN---QDWTELAKMAQ-
-ESQ-ADALELNLSCPHGMGERGMACGQDP-ELVRNICRW-VRKAT-----------------SIPF-FAKLTPNVT--NIVDIATAA--YEGGADGVTA
TNTVSGLMA--LKADPWPGI----GRART------TYGGVSGNAIRPIALRAVSAIARAL-----PFPILATGGIDSAESGLQFLHAGA-SVLQVCSAVQ
NQDFTVIEDYCLGL
>Q8CHR6
ISVEMA-GL-----RFPNPFGLASATPATSTPMIRRAFEAGWGFALTKTFSLDKDVTNVSPRIIRGTT--SS-FLNIELISEKAAYWCHSV-----TE--
-L-------------------------------------------------------------K-A---DFPDNILIASIMCSYN---KDWMELSKMAE-
-ASG-ADALELNLSCPHGMGERGMACGQDP-ELVRNICRW-VRQAV-----------------RVPF-FAKLTPNVT--DIVSIARAA--KEGGADGVTA
TNTVSGLMG--LKADPWPAV----GIRRT------TYGGVSGTAIRPIALRAVTAIARAL-----PFPILATGGIDSAESGLQFLHSGA-SVLQVCSAIQ
NQDFTVIEDYCTGL
>Q9X9S0
TKTQIA-GF-----EFDNCLMNAAG-VACMTEELEEVKNSAAGTFVTKTATLDFRQGNPEPRYQDVPL--GS-INSMGLPNNGLDYYLDYL-----LD--
-L-----------------------------QE------------------------------------KESNRTFFLSLVGMSP---EETHTILKKVQE
-SDF-RGLTELNLSCPNV---PGKPQIAYDFETTDRILAE-VFAYF-----------------TKPL-GIKLPPYFDIVHFDQAAAIF--NKYPLKFVNC
VNSIGNGLY----IEDESVV----IRPKN------GFGGIGGEYIKPTALANVHAFYQRL---NPQIQIIGTGGVLTGRDAFEHILCGA-SMVQVGTTLH
KEGVSAFDRITNEL
>Q8E6L0
LKTEIA-GF-----SFDNCLMNAAG-IYCMTEELLAIENSEAGSFVTKTGTLEAREGNPQPRYADTDW--GS-INSMGLPNKGIDYYLDFV-----TE--
-L-----------------------------QD------------------------------------QDNSKNHVLSLVGLSP---EETHIILKKVEN
-SSY-NGLIELNLSCPNV---PGKPQIAYDFEMTDLILSE-IFSYY-----------------QKPL-GIKLPPYFDIVHFDQAATIF--NKYPLAFINC
VNSIGNGLV----IDDETVV----IKPKN------GFGGIGGDFIKPTALANVHAFYKRL---NPSIKIIGTGGVKNGRDAFEHILCGA-SMVQIGTALQ
KEGPEIFQRVSREL
>Q4DGY9
LKLNLL-DH-----VFANPFMNAAG-VLCSTEELRCMTASSSGALVSKSCTSAPRDGNPEPRYMAVPL--GS-INSMGLPNLGFDFYLKYA---SD----
-L------------------------------H------------------------------------DYSKKPLFLSISGLSV---EENVAMVRRLAP
-QEK-GVLLELNLSCPNV---PGKPQVAYDFEAMRTYLQQ-VSLAY-----------------GLPF-GVKMPPYFDIAHFDTAAAVL--NEFPLKFVTC
VNSVGNGLV--IDAESESVV----IKPKT------RV--------LVVLRASISSLQRWR----T-----------------------------------
--------------
>Q7QHY0
LSVEVC-GV-----RFENPFGLASAPPTTSTAMIRRAFEQGWGFAVTKTFALDKDVTNVSPRIVRGVT--GA-FLNIELISECCDYWLTGI-----RE--
-L-------------------------------------------------------------K-R---DFPSRVLIASIMCTYS---EDWIELASRAE-
-AAG-ADMLELNLSCPHGMGESGMACGQDP-ELVYNISRW-VRGAV-----------------RIPF-FVKLTPNIT--DIVSIAQAA--KRGQADGVSA
INTVQGLMS--LRADGWPAV----GARRT------TYGGVSGNATRPQAMRAISLIANKL-----PFPICGIGGIDSAEVALQFIQCGA-PILQICSSVQ
NQDFTVIEDYILGL
>Q5M402
TATKVG-NF-----TFDNCLMNAAG-VYCMTEELAEVEASAAGSFVTKTGTLEARPGNPEPRYVNVPL--GS-INSMGLPNNGFEYYLDYV-----IE--
-L-----------------------------QN------------------------------------QPNTKNHFLSVVGLSP---EETHTILKKVQK
-SDY-EGLVELNLSCPNV---PGKPQIAYDFETTTDILTE-VFSYF-----------------TKPL-GVKLPPYFDIVHFDQAAAVF--NQFPLVFVNC
VNSIGNGLY----IEDESVV----IKPKN------GFGGIGGDYIKPTALANVHAFYQRL---KPEIQIIGTGGVKSGRDAFEHILCGA-SMVQVGTALQ
KEGVTIFDRITKEL
>E6TH58
LASTVF-GV-----RFPGPLGLAAG-FDKDGLGVHTWGALGFGYAELGTVTAQAQPGNPPPRMFRLPADRAL-LNRMGFNNHGSAALALQL-----AR--
-S--------------------------SSDVP------------------------------I-----GVNIGKTKVTEPQDAP---ADYAESARLL--
-GSL-AAYLVVNVSSPNT---PGLRDLQSV-ESLRPILSA-VLAET-----------------STPV-LVKIAPDLADTDIDDIADLA--VELGLAGIVA
TNTT-ISRD---GLKT--------PGAAD-----LGAGGISGPPVARRALEVLRRLYARV---GDKLVLISVGGIETSDDAWERITAGA-SLLQGYTGFV
YGGGLWARSINDGV
>F0J0L6
LAMPAF-GR-----TIALPIGLAAG-FDKNAAALAGLSRLGFGFVEAGTVTRRPQPGNPKPRLFRLEDDGAL-INRMGFNNLGIEGFAARL---ARTD--
-R---------------------------ALT------------------A------------L-----GANLGINKEG--ADPL---ADYPALVAAV--
-APH-ADYVAINVSSPNT---PGLRDLQAA-DRLAAILDA-IRA---------------AVPNAPPL-FVKLAPDLDEAALPELVDMA--IGRAVAGLIV
SNTT-LARP--ESLR---------GAARG------EAGGLSGAPLFNRATRMLARVRLLA---GDRLLLIGVGGVATPEQALAKFRAGA-SLVQVYTAFV
YQGPSLLPRLAAGL
>D3QBE3
DPRRVF-GI-----DFPNAVGLAAG-MDKNGVAVAAWPALGFGFVELGTVTWYGQPGNPRPRLYRLPDSQAL-INRMGFNNEGAQALAARL-----GQ--
-P------------------------PRP--------AVP-----------------------V-----GISLGKSATTSLEHAV---DDYVASFHAL--
-YRY-GDYFAVNVSSPNT---PGLRTLQDA-EQLSRILRA-LYEEK-------------------PI-LVKLAPDLTEPAIFQALEVC--MTHGVSGVIA
ANTT-LGRD---KVAKTD------TDRAA------QPGGLSGAPLRDITRSIVSFIHRET---AGRLPIIGVGGITSADDAVRLVDAGA-SLVQLYTGLV
YSGPALVRKSARAI
>F0VWA7
TATKIG-AF-----DFDNCFMNAAG-VYCMTEELAEIDASAAGSFVTKTGTLTARAGNPEPRYADTSL--GS-INSMGLPNNGFQYYLDYV-----TE--
-L-----------------------------QN------------------------------------TPNSKHHFLSLVGMSE---EETHTILKAVQD
-SDY-QGLVELNLSCPNV---PGKPQIAYDFETTETLLRD-IFTYF-----------------TKPL-GVKLPPYFDIAHFDRAAAIF--NQFPLTFVNC
INSIGNGLI----IEDETVL----IKPKN------GFGGIGGDYVKPTALANVHAFYQRL---NPSIQIIGTGGVKTGRDAFEHILCGA-SMVQLGTILH
QEGPAVFERIMNEL
>Q4QEW7
LQVNLL-NN-----TFANPFMNAAG-VMCTTTELVAMTESASGSLVSKSCTPALREGNPTPRYQALPL--GS-INSMGLPNNGFDFYLAYA---AE----
-Q------------------------------H------------------------------------DYGKKPLFLSMSGLSM---RENVEMCKRLAA
-TEK-GVILELNLSCPNV---PGKPQVAYDFDAMRQCLTA-VSEVY-----------------PHSF-GVKMPPYFDFAHFDAAAEIL--NEFPKQFITC
INSIGNGLV--IDAETESVV----IKPKQ------GFGGLGGRYVLPTALANINAFYRRC----PGKLIFGCGGVYTGEDAFLHVLAGA-SMVQVGTALQ
EEGPSIFERLTSEL
>P65909
LASTVF-GV-----RFPAPLGLAAG-FDKDGTALSSWGAMGFGYAEIGTVTAHPQPGNPAPRLFRLADDRAL-LNRMGFNNHGARALAIRL-----AR--
-H--------------------------RPEIP------------------------------I-----GVNIGKTKKTPAGDAV---NDYRASARMV--
-GPL-ASYLVVNVSSPNT---PGLRDLQAV-ESLRPILSA-VRAET-----------------STPV-LVKIAPDLSDSDLDDIADLA--VELDLAGIVA
TNTT-VSRD---GLTT--------PGVDR-----LGPGGISGPPLAQRAVQVLRRLYDRV---GDRLALISVGGIETADDAWERITAGA-SLLQGYTGFI
YGGERWAKDIHEGI
>E8UJZ3
TVTTLG-GF-----TFDNCLMNAAG-VWCMTEELDAVKNSKAGTFVTKTATLDYRAGNPEPRYQNVPL--GS-INSMGLPNQGLAYYLDYL-----LE--
-L-----------------------------QE------------------------------------TEPERTFVLSVVGMSP---DETHEILRTVEA
-SDF-KGLTELNLSCPNV---PGKPQIAYDFETTETILQE-VFTYF-----------------TKPL-GIKLPPYFDIVHFDQAAAIF--NQFPLKFVNC
VNSIGNGLY----IKDESVV----IKPKN------GFGGIGGEYIKPTALANVHAFYQRL---KPEIQIVGTGGILTGRDAFEHILCGA-SMVQVGTTLQ
KEGVAAFGRITAEL
>B2HFZ1
LASTVF-GV-----RFPGPLGLAAG-FDKDGTGLDTWAAMGFGYAEVGTVTAHPQPGNPAPRLFRLPEDRAL-LNRMGFNNHGAGALAIRL-----AR--
-H--------------------------HPEVP------------------------------V-----GVNIGKTKTTPADQAV---DDYRASARLV--
-GPL-ASYLVVNVSSPNT---PGLRDLQAV-ESLRPILAA-VLAET-----------------STPV-LVKIAPDLSDSDVDEVADLA--VELGLAGIVA
TNTT-VSRD---GLLT--------PGVGQ-----LGAGGISGPPVAERSLEVLCRLYQRV---GDRLTLISVGGIETAEDAWDRITAGA-SLLQGYTGFI
YGGGLWSKHIHDGI
>B7QG52
LSVEFC-GL-----KFKNPFGLASAPPTTTSAMIRRAFQAGWGFALTKTFGLNKDVTNVSPRIIRGST--GS-FLNIELISEKAAYWCGSI-----SE--
-L-------------------------------------------------------------K-R---DFPDHVVIASIMCTFD---EDWTELAQMAE-
-TAG-ADALELNLSCPHGMGERGMACGQDP-NLVRNICLW-VRKAV-----------------KIPF-FAKLTPNVT--NVVDIAKAA--YEGKADGVTA
VNTVSGLMG--LKSDPWPGV----GAKRT------TYGGMSGNAIRPIALRAVSAIARAL-----PFPILATGGIDSAEAGFQFLQAGA-SVLQVCSSIQ
NQDFTVIEDYLTGL
>Q4SZ09
ISVEVC-GI-----KFPNPFGLASAPPTTSAAMIRRGFEQGWGFAVTKTFGLDKDVTNVSPRIVRGTT--GS-FLNIELISEKAAYWCQSV-----AE--
-L-------------------------------------------------------------K-R---SFPNNVVISSIMCSYN---KDWTELAKMAE-
-DSG-ADALELNLSCPHGMGERGMACDQDP-VLVRNICRW-VRAAV-----------------SIPF-FAKLTPNVT--NIVDIAKAA--HEGGANGVTA
TNTVSGMMG--LKADGWPSV----GKKRT------TYGGVSGNAIRPIALRAVSAIARAI-----PFPILATGGIDSADTGLQFLHAGA-SVLQVCSAVQ
NQDLTVIGDYCVGL
>Q2N6N6
LSVKVA-GI-----RFPNPVGVAAG-YDKDAEVPDALLGLGFGFVEVGSITPRPQEGNPKPRLFRLSRDRAV-INRMGFNNAGADVAERRL-----RA--
-R---------------------------AAKG-----GV-----------------------I-----GINVGANKDS--DDRI---ADYATMVRRM--
-APY-ASYLTANISSPNT---PGLRALQDE-GALTGLLDA-VMEAP--------------GADGPPV-FLKVAPDLEPADVDAIARIA--IDKGLGALIV
SNTT-IFRP---DLQ---------SRDRD------ETGGLSGAPLKPLALQRLRDFRSAT---GGAIPLVGVGGIATIDDAWERIRAGA-SLVQVYSAMV
YEGPGLGRSIARGL
>A1TAT2
LASTVF-GT-----RFPGPLGLAAG-FDKDGIGVHAWGALGFGYAEVGTVTAQAQPGNPAPRLFRLPADRAL-LNRMGFNNHGAGALAVQL-----TR--
-T--------------------------SSDVP------------------------------I-----GVNIGKTKVTPPEHAA---EDYAESARLL--
-GPL-AAYLVVNVSSPNT---PGLRDLQSV-ESLRPILSA-VLAET-----------------STPV-LVKIAPDLADQDIDEIADLA--VELGLAGIVA
TNTT-ISRA---GLATP-------GVDAL------GPGGISGPPVARRALEVLRRLYARV---GDRLVLISVGGIETADDAWERIVSGA-SLLQGYTGFV
YGGGLWAKDINDGL
>A0CDX9
LSINIL-GV-----NFLNPFGLASAPPTTSYPMIKRAFQEGWGFAVVKTFVLDKDITNVSPRIYKSTT--DG-YANIELISEKSKYWLEGS-----KA--
-I-------------------------------------------------------------K-K---EFPNHVLIGSIMCQHE---QDWRELTRKCK-
-NEG-FDMLELNLSCPHGMTELGMACGENP-AIVKDICQW-VTSEI-----------------DIPV-IVKITPNYP--DSADIAQAA--KEGGAKAVTL
TNTFPTLMD--PDPTPWPAV----GEENV------TYGGGCGSMLRPIALRKTSEVAKAI-----PIAIFGSGGIIQGDHALSFLRYGA-SAFQICSAVQ
DQDFTVLYDLKTSF
>B1MPD4
LGTEVF-GV-----HFPAPLGLAAG-FDKDGEGLKVWGPLGFGYAEVGTVTAIAQPGNPKPRLFRLPADRGL-LNRMGFNNHGAAALAPRL-----AT--
-R--------------------------TSTVP------------------------------I-----GANIGKSKIVEPAFAS---SDYRVSARQV--
-GPA-ADFLVVNVSSPNT---PGLRDLQAI-GELRKILSA-VLEET-----------------TAPV-LVKIAPDLSDADIDEIADLA--VELGLAGIVA
TNTT-ISRA---ALKT--------TGVED-----LGAGGVSGPPVAARSLEVLRRLYRRV---GDRLVLISVGGIEDADDAWARIIAGA-SLLQGYTGFI
YRGGFYAKRIHDGI
>C0MCW6
TATKIA-TF-----AFDNCLMNAAG-VYCMTEELLAIEASEAGSFVTKTGTLAPRQGNPEPRYADTAL--GS-INSMGLPNHGYQYYLDIV-----TE--
-M-----------------------------QK------------------------------------DQASKHHFLSVVGMSA---EETETILKAIQA
-SDY-QGLVELNLSCPNV---PGKPQLAYDFEATDQLLKK-IFSYY-----------------TKPL-GIKLPPYFDIVHFDQAAAIF--NQYPLAFVNC
VNSIGNGLV----IDDEQVV----IKPKS------GFGGIGGDYIKPTALANVHAFYQRL---NPSIQIIGTGGVKTGRDAFEHILCGA-AMVQIGTALH
QEGPAIFKRITKEL
>Q4JXE0
LHQTVF-GV-----DFPAPLGLAAG-FDKNAEAIDSWGAIGFGYAEMGTVTPKSQPGNPTPRLFRLPEDKAI-LNRMGFNNKGALVVADNL-----RA--
-R---------------------------RSRDV-----------------------------V-----GINIGKNKTS--EDAV---ADYRATSTLL--
-GQL-ADYLVVNVSSPNT---PGLRDLQAV-EELRPILEV-VKKST-----------------TTPV-LVKIAPDLSDDDIDAVADLA--VELGLAGIVA
TNTT-ISRD---GLKTPAA-----KVEKM------GAGGISGAPLEKRSLEVLKRLNERV---GDKLVLVSVGGISTPEQAWERIAAGA-SLLQGYTPFI
YGGLGWIRGIHRGI
>Q29IG0
ISVEMC-GL-----KFENPFGLASAPPTTSTAMIRRAFEQGWGFVVTKTFGLDKDVTNVSPRIVRGTT--GC-FLNIELISERAEYWLRSI-----GE--
-L-------------------------------------------------------------K-R---DFPEKIVIASIMCSFN---EDWTELSIKAE-
-ASG-ADALELNLSCPHGMGERGMACGQIP-DMVEQISRW-VRNAV-----------------KLPF-FIKLTPNIT--DITAIAKAA--KLGGADGCSA
INTVQGLMG--LKADAWPAV----GEKRT------TYGGVSGNATRPMALRAISEIAKKI-----PFPILGIGGIDSGEVALQFLQAGA-TVLQICSSVQ
NQDFTLIDDYCTSL
>Q16TK6
LSVEVC-GV-----KFENPFGLASAPPTTATAMIRRAFEQGWGFAVTKTFALDKDVTNVSPRIVRGVT--GA-FLNIELISECAAYWLTGI-----TE--
-L-------------------------------------------------------------K-R---DFPTKVVIASIMCTYN---EDWTELAKRAE-
-AAG-ADMLELNLSCPHGMGESGMACGQDP-KLVYNISLW-VRAAV-----------------KIPF-FVKLTPNIT--DIVAIAQAA--QRGKADGVSA
INTVQGLMS--IKADTWPAV----GVKRT------TYGGVSGNATRPQALRAISLIGNKM-----PFPICGIGGIDSADVALQFIQCGA-PILQICSSIQ
NQDFTVVEDYILGL
>B3DX48
LPKELW-GM-----QFPNPVGLAAG-FDKNGVGLRAWESFGFGFVEIGTVTPLPQEGNPAPRLCRLPKEGAL-WNSLGFPSQGAQRVAERL-----KK--
-V----------------------FLSGRPKIP------------------------------V-----GINIGKNRHTPLEETI---EDYKKCFSYF--
-KDL-GDFFVVNVSSPNT---PGLKSLQQK-RFLELLFDR-LNPLN--------------SSPRKPL-LVKIAPDIELKNLAGILEVL--LRNESVGIVI
ANTL-PAKG-----------------PGG------KEGGLSGKPLRELSLGLIRFVKKET---AGRLPIIGVGGIFSSKDAFEKMEAGA-DLIEIFTGFV
YNGPSFPANLCREL
>Q9W374
ISVEMC-GI-----RFENPFGLASAPPTTSTAMIRRAFEQGWGFVVTKTFGLDKDVTNVSPRIVRGTT--GC-FLNIELISERAEYWLKSI-----GE--
-L-------------------------------------------------------------K-R---DFPEKIVIASIMCSFN---EDWTELAIKAE-
-QSG-ADALELNLSCPHGMGERGMACGQDP-ELVEQISRW-VRKAV-----------------KLPF-FIKLTPNIT--DIVSIAAAA--KRGGADGGSA
INTVQGLMG--LKADSWPAI----GKQRT------TYGGVSGNATRPMALKAISDIANRV-----PFPILGIGGIDSGEVALQFIHAGA-TVLQICSSVQ
NQDFTVIEDYCTAL
>B3CMR9
LNVNFF-GN-----KIRSPVGLAAG-FDKNAEVVKPMLSFGFGFIEAGTVTKHPQYGNKKPRIFRLIKDEGI-INRLGFNNKGVDYFLKQI-----SE--
-T---------------------------K-L---------------GNCI------------F-----GINIGRNSTS--KDQI---SDYVDLIKIV--
-YGK-SNYIVLNISSPNT---PNLRDLHNK-QELSKLLKS-ITLTR--KSI--------DSSESIPI-ILKISPDIDQQTKENIAELT--LEYKIDGLIV
SNTT-ISRD----------------SYYN------ESGGLSGRPLFQLSTELLSDMYKLT---KSRILLIGCGGISSGVDAYEKIKAGA-SLVQLYTALV
YQGHQVVNKINLEL
>D6WGA9
LSVEMC-GI-----KFENPFGLASAPPATTTAMIRRAFEQGWAYTVTKTFSLDKDVTNVSPRIVRGTT--GS-FLNIELISECAAYWLKGI-----QE--
-L-------------------------------------------------------------K-T---DFPTKIVIASIMCSYN---EDWKTLSKMAE-
-DAG-ADALELNLSCPHGMGESGMACGQKP-ELVKGISQW-VRATV-----------------KIPF-FIKLTPNIT--NIVDIATAA--YEGGADGVAA
INTVSGLMG--LSANGWPAV----GLKRT------TYGGVSGNATRPMGLRAVSAVANAL-----PFAIMGIGGIDSADVALQYLQAGA-TVVQVCSAIQ
NQDFTLIDDYCTGL
>Q7NS75
LSVTWL-GQ-----TMPGCLYNASG-VWCREEELEVLLASDAAAVISKSATLAPRDGNPEPRYCRTAM--GS-INSMGLPNRGFDYYLDYA---RR----
-Y---------------------------------------------------------------R---YGSGKPLFLSLSGLSL---DDNCAMLRRLAE
-EGL-PAVPEINLSCPNV---PGKPQLGYDFAATAEALGA-FDAAY-----------------SGLY-GVKLPPYFDPAHFAAMAEIL--NRHPLAFVTC
INSIGNGLV--VDIDSEAVV----IKPKD------GLGGLGGDYVLPTALANVREFYRLL----PGKDVVGCGGVKSGREAFMHILAGA-RAVQVGTCLY
HEGPGAFARIAGEL
>C3YCJ1
LSVEVC-GI-----RFPNPFGLASAPPTTSAPMIRRAFEVGWGFALTKTFALDKDVTNVSPRIVKGTT--GS-FLNIELISEKAAYWCQTV-----TE--
-L-------------------------------------------------------------K-R---DFPDKIVIASIMCSYN---KDWIELAQMAE-
-KAG-SDALELNLSCPHGMGERGMACGQDP-ELVRNICRW-VRSAI-----------------KIPF-FAKMTPNIT--DVTVIAQAA--KEGMADGVTA
TNTVSGLMG--LKSNAWPAV----GQMRT------TYGGVSGNAIRPIALRAVSAIARAL-----PFPILATGGIDSAEAGLQFLHCGA-SVLQVCSAIQ
NQDFTVVEDYITGL
>C7NDX2
TKTHIG-NF-----KFENCFMNAAG-VYCYDNELEQVINSAAGTFVTKTATLQSRPGNPEPRYHDTAL--GS-INSMGLPNLGFDYYLDYL-----LE--
-L-----------------------------QK------------------------------------THPDRTFFFSLVGMST---EDTHALLKKVQE
-SDF-NGITELNLSCPNV---PGKPQIAYDLETTEKLLTD-IFSYF-----------------KKPL-GVKLPPYFDIVHFDQAAAVF--NKFPLSFINC
VNSIGNGLV----IEDESVV----IKPKN------GFGGIGGEYIKPTALANVHAFYKRL---NPSIKIIGTGGVLTGQDAFEHILCGA-SMVQIGTTLH
KEGPAAFERITNEL
>Q1B765
LASTVF-GV-----RFPGPLGLAAG-FDKDGRGLHTWPALGFGYAEVGTVTAHPQPGNPEPRLFRLPEDRAL-LNRMGFNNDGAARLAQRL----TRH--
-T---------------------------SDAP------------------------------V-----GVNIGKTKATPADRAV---EDYAQSARQL--
-GPL-ATFLVVNVSSPNT---PGLRDLQAV-ESLRPILTA-VRAQT-----------------STPV-LVKIAPDLSDADVDEIADLA--VELGLAGIVA
TNTT-ISRA---GLKT--------PGVEE-----LGPGGVSGAPVAARSLEVLRRLYRRA---GDRLVLISVGGIETADDAWERITSGA-SLLQGYTGFV
YGGGLWAKHIHDGL
>P46727
LASTVF-GV-----RFPGPLGLAAG-FDKDGMGLLAWGALGFGYAEVGTVTAYPQPGNPAPRMFRLPADRAL-LNRMGFNNNGAGALAIQL-----AH--
-H--------------------------RPEVP------------------------------I-----GVNISKTKATPASHTV---DDYRASARLV--
-GPL-ASYLVVNVSSPNT---PGLRDLQAV-ESLRAILLG-VLAET-----------------SVPV-LVKIAPDISDSEIDDITDLA--VELRLAGIVA
TNTT-VSRD---CLVT--------PGIDA-----LGAGGISGPPVARRAVEVLRRLYGRV---GDRLVLISVGGIETADDAWDRITAGA-SLLQGYTGFI
YGGGFWPKHIHDGI
>Q0BQX3
LAVSAF-GR-----RFAHPLGLAAG-FDKNARVVLPLLRLGFAWVEAGTVTPRPQSGNPRPRLFRLREDRAV-INRMGFNNDGIAVFLNRL-----KR--
-L------------------KH-------H-------PAP-----------------------I-----GANIGINKEG--AKPE---TDYAELAAAV--
-APY-ADTITVNISSPNT---PGLRDLQGE-EKLAAILAS--INRA--------------VPQRPPL-LVKIAPDLSDEGLEGVVRCC--IAAGVDGLII
SNTT-IARP--AGLR---------SPYAE------EAGGLSGRPLLATSTRMLGRAAQLA---PGRLTLVGCGGVASGADLLAKIEHGA-TMVQLYSAFA
LQGPSLLPRILKET
>Q99Z28
TATQIG-HF-----SFDNCLMNAAG-VYCMTELMEVEKSQAASFV-TKTGTLEVRPGNPEPRYADTRL--GS-INSMGLPNNGFRYYLDFV---SDLA--
-K-------------------------------------------------------------------TGQHKPHFLSVVGLSP---TETETILKAIMA
-SDY-EGLVELNLSCPNV---PGKPQIAYDFETTDQLLEN-IFTYY-----------------TKPL-GIKLPPYFDIVHFDQAAAIF--NKYPLSFVNC
VNSIGNGLV----IKDEQVL----IKPKN------GFGGIGGDYIKPTALANVHAFYKRL---KPSIHIIGTGGVKTGRDAFEHILCGA-SMVQIGTALH
QEGPAIFERVTKEL
>A7SJG5
LSVEIC-GI-----KFPNPFGLASAPPTTTSAMIRRGFEAGWGFALTKTFSLDKDVTNVSPRIVRGTT--GS-FLNIELISEKSAYWCRSI-----TE--
-L-------------------------------------------------------------K-K---DFPDKILIASIMCGYS---KDWTTLAKMAE-
-AAG-ADALELNLSCPHGMGERGMACGQDA-ELVRNICRW-VRAAI-----------------TIPF-FAKLTPNVT--DIVVIARAA--KEGNADGVTA
TNTVSGLMG--LKGTSWPAI----GRKRT------TYGGMSGNAIRPIALRAVSAIGRAL-----PFPILATGGIDSADAALQFLHCGA-SALQVCSAVQ
NQDFTVVDDYINGL
>C7NF21
APGQCA-GV-----AFGHRVGLAAG-VDKDGTALLTWQALGLGHVELGTVTPRPQHGNPRPRVHRLRASRAV-LNAMGFPNAGVEAAVHRL-----RV--
-A-------------------------RD--EG---LTIP-----------------------V-----GLSIGKNKDTPLARAL---EDYAACVRVA--
-AGL-PDYLAVNISSPNT---PGLRGLADP-EPLRALLAG-VVAPV-------------------PV-LCKVAPDMDDAALHAAVGIA--QEEGVAGIIA
TNTT-LRRD---GLTAED------RAWPE------RPGGVSGAPLTDRAREVVRLVRAGC-----DLPVVGVGGVMTPQDGVELVRAGA-DLVQVYTGFI
YAGPALVAGIAART
>E4RQU3
LETEFA-GI-----KFKNPVGLAAG-FDKNGRWIDELATLGFGFVEVGTVTPKAQDGNPKPRLFRLKPDQAL-INRMGFNNDGIDALVENL-----KK--
-R---------------------------KSIV------------------------------V-----GGNLGKNKITDNSLAV---RDYLITFKAL--
-RNW-VDYFVVNVSSPNT---PGLRELQEK-GPLLEILNA-LQKEN--G------------PNGKPI-FLKIAPDLSYEQLDDIIEII--QESGIAGIIA
TNTT-LSRA---NLKSKN-------VEEI------GAGGLSGKPLKERSTEVIRYIKGKS---E--IPVIGVGGIHTPEDAEEKFSAGA-SLIQVYSGFI
YEGPGLIKRINKSL
>A7HQ77
LAIDLF-GL-----HFENPLGIAAG-FDKNGEVPDAMLAMGMGFAEVGTVTPLPQPGNPRPRVFRLPVHRAV-INRLGFNNQGHAALKKRL-----LA--
-R-----------------------------RK---RPGI-----------------------L-----GVNIGANKDA--ADRI---ADYEAGIRAF--
-EGL-ASYFTVNISSPNT---PGLRALQNK-AELQNLVAR-VLAAR---------------KGKTPV-LLKIAPDLNAEELGDIAEVA--LEQGLDGLIV
SNTT-IARE---GLVS--------GVNAN------ETGGLSGAPLFPMSTAVLRDMYRLT---GGRLPLVGVGGISSADDAYAKIRAGA-SLVQLYSALT
YDGPPLVARIKQGL
>Q72KU3
LRVEAF-GV-----SFPNPLGLAAG-MDKDARALGAWWALGFGFAEVGTLTPRPQVGNPKPRLFRLVEDRAL-INRMGFNNRGAEEAARCL-----KR--
-F-----------------------RQRGLPLP------------------------------L-----GVNLGKNRDTPLERAA---EDYLKALRFL--
-EPF-GDYFVLNVSSPNT---PGLRALQEG-PFLDELLAR-LRPAT-----------------PKPL-LLKVAPDLSPKALDEVLALT--KKHRLQGLVA
VNTT-LARE---GLK---------SPLAR------EAGGLSGRPLKRRALEVLRHLAEGA----EGLALVSVGGVETPLDLWERLKAGA-SLVQVYTGFV
YGGPLFPRRLLLGL
>B9DUS7
TATQIA-GF-----NFDNCLMNAAG-VYCMSEELLEIETSAAGSFVTKTGTLEAREGNPEPRYAPTPL--GS-INSMGLPNMGYDYYLDVV-----LD--
-L-----------------------------EK------------------------------------EENSKNHFISVVGLSP---EDTHTILKTLHS
-SAY-QGLVELNLSCPNV---PGKPQIAYDFETTEQLLTE-IFSYY-----------------TKPL-GVKLPPYFDIVHFDQAAAIF--NKFPLAFVNS
VNSIGNGLV----IDDETVI----IKPKN------GFGGIGGDYIKPTALANVHAFYQRL---NPSIQIIGTGGVKSGRDAFEHILCGA-SMVQIGTALQ
EEGPEIFTRITEEL
>D3B847
ISSDFC-GI-----KFENPFGLASATPCTSAAMIRRSFEQGWGFAVTKTFSLDKDVTNVSPRIVRGTT--GA-FLNIELISEKCHYWCKAV-----TE--
-L-------------------------------------------------------------K-R---DFPSKVVIASIMCGFN---EDWQELAKMAE-
-ASG-ADALELNLSCPHGMGERGMACGQNP-DLVLHICKW-VREAI-----------------KIPF-FAKLTPNVT--EVKEIALAA--YNGGATGVTA
INTVSGLMS--LKGDPWPAI----GKKRT------TYGGVSGNATRPMALRAVSSIRRTL-----PFPIMATGGADSADTCIQFLHCGA-GVIQICSAVQ
NQDFTVVQDYITGL
>A0QZY9
LASTVF-GV-----HFPGPLGLAAG-FDKNGRGLAAWGALGFGYAEVGTVTAQPQPGNPAPRLFRLPDDHAL-LNRMGFNNEGAGALAQRL----TRG--
-K---------------------------SDIP------------------------------I-----GVNIGKTKVTPAEEAV---ADYVTSARLL--
-NSL-ASFVVVNVSSPNT---PGLRDLQAV-AALRPILAA-VKAET-----------------TKPV-LVKIAPDLSDSDIDEIADLA--VELGLAGIVA
TNTT-VSRD---GLLT--------PGVAD-----LGPGGISGRPVARRSAEVLRRLYRRV---GDKLVLISVGGIETADDAWERIVSGA-SLLQGYTGFI
YGGGLWAKHIHDGI
>E9AI53
LQVGIL-GN-----TFANPFMNAAG-VMCSTEELAAMTESTSGSLITKSCTPALREGNPAPRYYTLPL--GS-INSMGLPNKGFDFYLAYS---AR----
-H------------------------------H------------------------------------DYSRKPLFISISGFSA---EENAEMCKRLAP
-AEK-GVILELNLSCPNV---PGKPQVAYDFDAMRRYLAA-ISEAY-----------------PHPF-GVKMPPYFDFAHFDAAAEIL--NQFPKQFITC
INSIGNGLV--IDVETESVV----IKPKQ------GFGGLGGRYVFPTALANVNAFYRRC----PGKLIFGCGGVYTGEDAFLHVLAGA-SMVQVGTALH
EEGAAIFERLTAEL
>Q55FT1
ISVEMC-GM-----KFPNPFGLASATPATSAAMIRRSFEQGWGFAVTKTFSLDKDVTNVSPRIVRGTT--GA-FLNIELISEKCHYWCKAI-----GE--
-L-------------------------------------------------------------K-R---DFPDRIVIASIMCGFN---KDWTQLAKMAE-
-ASG-ADGIELNLSCPHGMGEKGMACGQDT-ELVFHICQW-VRAAT-----------------RLPF-FAKLTPNVT--EIKEIAKAA--HDGGADGVTA
INTVSGLMG--LKGDAWPAI----GDKRT------TYGGVSGNATRPIALRAVSSIRKSL-----PYPIMATGGADSADATIQFLHCGA-SVVQICSSVQ
NQDFTVVQDYITGL
>A2ELU8
LETEFC-GM-----KFKNPSGISSAPVSGTYECIRNCFKAGMGWAVTKTILPTKDVIENDFRIVKGPS--GS-FCNICMMTEHTEYWLDTI-----KK--
-L-------------------------------------------------------------K-A---EFPDRVLVASIATSDS---ERWQNLVKNVI-
-AAG-ADALELNLSCPNEVGKIGMALGTHP-ISVKRISQY-VKEAT-----------------TVPF-FVKLTPNIT--DPIDIAQAA--LEGGADGVAM
INTVSGIAK--FWPDPLPQV----GKEKY------LSGGLSGDQVRPIALRQISRVHNKF-----PMPILGIGGIGSGYTALQHLYAGS-SVFQMCSAIQ
RYSYDIVREVNAGL
>E1C4J1
ISVLMA-GL-----KFPNPFGIASATPATSSSMIRRAFEAGWGFAVTKTFSLDKDVTNVSPRIVRGVT--GS-FLNIELISEKAAYWCKSI-----TE--
-L-------------------------------------------------------------K-S---DFPKQILIASIMCSYS---KDWTELSKMAE-
-AAG-ADALELNLSCPHGMGERGMACGQDP-ELVRNICRW-VRQAV-----------------QIPF-FAKLTPNVT--DIVNIAVAA--QEGGADGVTA
TNTVSGLMG--LKADGWPAV----GALRT------TYGGVSGNAIRPIALRAVSAIARAL-----PFPILATGGIDSAESGLQFLHSGA-SVLQVCSAIQ
NQDFTVIDDYCTGL
>Q73YS2
LASTVF-GV-----RFPGPLGLAAG-FDKDGLGLHAWGALGFGYAEIGTVTAGPQPGNPAPRLFRLPADRAL-LNRMGFNNLGAGALAVRL-----AR--
-R--------------------------QPDIP------------------------------I-----GVNIGKTKATPPDQAV---DDYRASARLL--
-GPL-ASYLVVNVSSPNT---PGLRDLQAV-GSLRPILSA-VLAET-----------------STPV-LVKIAPDLSDSDVDDIADLA--VELGLAGIVA
TNTT-VSRD---GLRT--------AGVDQ-----LGAGGISGPPVARRAVEVLRRLYGRV---GDRLVLISVGGIETADHAWERITAGA-SLLQGYTGFV
YGGGLWAKQIHDGI
>A5VAF6
LAIEVA-GL-----RFPNPVGLAAG-FDKDAQVPDAILALGFGFAEVGTLTPFPQPGNPRPRLFRLVDDRAV-INRMGFNNGGQAAALERL-----LR--
-R--------------------------------NDRPGI-----------------------V-----GVNIGANKDA--ADRI---ADYANGVRVM--
-AGV-ARYLTVNISSPNT---PGLRALQDR-GALTALLDA-VTAAR-------------P-AGGPSV-FLKVAPDLEPADIDDIAEIA--AAQRLDGLIV
SNTT-ISRP---PLR---------SPHAG------EGGGLSGAPLRDLAQQRLVDFRKAT---GGAIPLIAAGGIASAADAYARIRAGA-SLVQLYSALV
YEGPGLARRINAGL
>Q18164
ISVDMC-GV-----KFENPFGLASAPPTTSGPMCRRAFEQGWGFILTKTYGLDKDVTNVSPRIVRGST--GS-FMNIELISEKCEYWLQCI-----RE--
-L-------------------------------------------------------------K-R---DHPTKIVIASIMCVYN---ADWIELATKSE-
-EAG-ADILELNLSCPHGMGEKGMACGQSP-EIVKEICRW-VRACV-----------------KIPF-FPKMTPNIT--DVREIARAA--RDGGASGVTA
TNTVSSLMH--MKADAWPAI----GSKRT------TYGGMSGSAIRPIAMKAVSSIANEL-----GFPIMATGGIESAETGLGFLMAGA-SVLQVCSAVQ
NQDFTVVDDYCTGL
>C4LX69
ISVTVD-GI-----KYENPFGISSAPVSGTYDHLKRCFQAGFGFALTKTYPLEKDIQNNHIRIVKVES--TS-YNNIVMISEHSHYWLESI-----KK--
-L-------------------------------------------------------------K-A---EFPNKVVIASIMCMDN---DDWHLLAKLSE-
-EAG-ADALELNFSCPNECGEMAMAIGVSP-AAIERCTRY-VVESV-----------------HIPV-YPKLTPNVG--NIEELAAAA--MRGGASGVST
INTVFGIST--LSGHPWPQV----GVERN------TSGGLSGDLVRPIAIRQIAQVLRNV-----RGHLLGIGGVRSAETAMQLIYTGA-SVVQMCSSVQ
KWSYDIVDEIISGT
>C9ZPR4
LKVNIL-GH-----EFSNPFMNAAG-VLCTTEELRRMTESESGSLIGKSCTLAPRTGNPEPRYFGLPL--GS-INSMGLPNLGVDFYLSYA---AQ----
-T------------------------------H------------------------------------DYSRKPLFLSMSGLSV---EESVEMVKKLVP
-KEK-GTILELNLSCPNV---PGKPQVGYDFDTTRTYLQK-VSEAY-----------------GLPF-GVKMPPYFDIAHFDMAAAVL--NDFPLKFITC
VNSIGNGLV--IDPATETVV----IKPKQ------GFGGLGGKYILPTALANVNAFFRRC----PDKLVFGCGGVYSGEEAFLHILAGA-SMVQVGTALH
DEGPIIFARLNKEL
>E0VSW7
LSIDVC-NI-----KFENPFGLASAPPTTSSSMIRRAFEAGWGFVVTKTFCLDKDLINVSPRIVKGTT--GS-FLNIEIISEKSEYWCKSI-----RE--
-L-------------------------------------------------------------K-R---DFPTKILIASIMCSYD---RDWTELSKKAE-
-ESG-ADALELNLSCPHGMGERGMACGQDP-ELVQNISEW-VRSAI-----------------KIPF-FVKLTPNVT--DIVEIARAA--YEGKANGVSA
INTVSGLMG--VKVTPWPSV----GVLRT------TYGGTSGNAIRPMGLKAVSAISKAL-----PFPILGMGGIDSAEAGLQFLQCGA-TLLQVCSAVQ
NQDFTVIDDYVTGL
>D2PV93
LARTVF-GV-----RFPSPVGLAAG-MDKNGIALPAWRALGFGFVEVGTVTAHPQPGNEKPRLFRLVESEAV-INRMGFNNLGSAALADRL-----AA--
-Y-------------------------GP-------LGYP-----------------------L-----GISIGKSKVTPIEDAV---EDYVTSLRRL--
-YRF-GDYFAVNVSSPNT---PGLRSLQDA-GHLRELLAA-LHTVK-------------------PI-LVKIAPDLTEAAIDELLGVC--TDAGVAGIIA
TNTT-IGRE---ALAPAD------QALAA------EAGGLSGRPLTEISAKTVAHIHAET---GGALPIIGVGGILDPSDAARLIDAGA-SLVQLYTGLI
YRGPGLVRATNRLL
>C1D530
ISTVIV-GH-----RLASPVYNASG-VMCREYELEAVRHSDAGAIVTKSCTLEARDGNPEPRYASTPY--GS-INSMGLPNHGYKYYMGYA---RQYD--
---------------------------------------------------------------------YETGKPLFVSVSGLSL---ADNLHILREFKG
-LNK-PLLLEVNLSCPNV---PGKPQLGYSFDDMEEALKA-IDAEL-----------------GMPF-GVKLPPYFDISHFEMAAAIF--NRFELAFLTC
INSVGNGLV--VDVESETVV----IKPKN------GFGGIGGDYVLPTALANVNAFHRLC----PGKQVIGCGGIKSGAEVFQHILCGA-SAVQVGTCLW
EEGAGLFYRLNSEL
>A7ZDQ3
LKQNLF-SS-----TYHNPVGIAGG-FDKNATMFEALTALGFGHLEFGTFTPKPQPGNAKPRLFRLIDEESI-QNAMGFNNEGCEAIKNRV-----KK--
-I-------------------------YPFTIP------------------------------I-----WANIGKNKVTPNEDAI---KDYEILVREF--
-SEI-CDTFVINVSSPNT---PNLRALQDE-SFIKELFSV-ILPLT-----------------KKPI-IFKIAPDMSHEDAIKLCSCA--VENGASGILI
SNTS-VDYS---LSHSSN---------LK------DFGGLSGKVIAQKSKEIFKAVADEL---YGKTTLIACGGIDSGAEAYERIKMGA-NLVQIFTSFI
FKGPMIARDINLEI
>Q6M033
LKTKLW-DI-----EFKNPVFLAAGVMGETGSALKRMAKNGAGAVCTKSVGIEKKPGHNNPTMVEVEG--GF-LNAMGLPNPGADEYAGEI-----ER--
-I---------------------------KDE-------------------------------M-----KRMNVKIIGSIYGKND---SEFQKAAEII--
-GNY-VDVLELNISCPHAGGGYGSSIGQDP-YLCKNVVSA-VKDVS-----------------DIPV-IAKLTPNVT--DIKEIANAV--VNAGADGIVA
INTLGPGMV--IDIESGVPI------LGN------RVGGMSGKAVKPIAVKNVYDICSAV-----DVPVIGVGGITTGADAIEFMMAGA-SAVQVGTGVY
YRGYDIFQKINNEI
>E8PMA7
LEVEAF-GL-----RFPNPLGLAAG-MDKDARALGAWWALGFGFAEVGTLTPRPQEGNPRPRLFRLVEDHAL-INRMGFNNQGAEEAARRL-----KR--
-F-----------------------WERGLRFP------------------------------V-----GVNLGKNRDTPLEGAA---EDYLRALQVL--
-EPY-GDYFVLNVSSPNT---PGLRTLQEG-PFLDELLSR-LRPAT-----------------RKPL-LLKVAPDLTFEALDEAVELC--LKHGLEGLVA
VNTT-LERP---NLK---------SPLAR------EAGGLSGRPLKKRALEVLRHLS-GV----EGLTLVSVGGVEGPEDVWERLKLGA-RLVQVYTGFV
YGGPLFPRRVLKGF
>Q03WP6
LTANIA-GF-----NFDHILLNAAG-VVCQTDELDSVLASDTGAVVTKSATPSLRPGNVSPRYHELTL--GT-INSMGLPNEGFDYYMDYV-----TQ--
-K-----------------------------QT---------------------------------------DKPIFFSVAGLSK---QENLDMLHKIEE
-SEF-NGLVELNLSCPNV---PGKPQTAYDSETTEEILTE-VFSFF-----------------TKPL-GVKLPPYFDIVHFDNIANIL--NKFPLAFVNA
INSIGNGLV--IDEETDTVV----IKPKG------GFGGVGGPIVKATALANVRALRQRL---NPSIKMVGTGGVTSGRDVYEHVLCGA-DLVEVGSQLA
IEGTSVFERLEKEL
>A6UVH1
LKTNLF-GI-----DFKNPVFLAAGIMGETGSALKRMGKNGAGAVCTKSIGLEKKMGHNNPTMVEVEG--GF-LNAMGLPNPGINEYVGEI-----EE--
-I---------------------------RDD-------------------------------L-----KKMGVKIIGSIYGKDS---NEFSKVAETI--
-SPF-VDVIELNISCPHAGGFYGAQIGQNP-DLSHSVVSA-VKDCV-----------------NKPV-MAKLTPNVA--DIKEIAKSV--EDAGADGIVA
INTLGPGMV--IDIETKKPI------LGN------KFGGMSGKAIKPIAIKNVYDIYSAV-----ELPIIGVGGITMGLDAIEFMLAGA-SAVQVGTGVY
YRGYDIFDKICEEM
>D9QMF9
LATRIA-GL-----DLPNPVGLAAG-LDKNAEALHGLSRLGFGFVECGSVTPLPQPGNPKPRLFRLTEDRAI-INRMGFNNAGLETFAGHL-----RA--
-R-------------------------PSA---------T----------V------------V-----GANLGANKDS--EDRA---ADYVTGLRRL--
-TGL-ADYFTVNISSPNT---PGLRALQGR-DALDDLLGR-VAEAR---------------TTAAPV-FLKIAPDLTAAEIAMIVEAA--LAHRVDALIV
SNTT-LDRP--DGLR---------SSDRT------EAGGLSGDPLKARALTALRDAAAVA---AGRIPLIGVGGIASGQDAWDRIRAGA-SAIQIYSALI
YEGPSLVGRIKRDL
>D9QUU7
LSTEVC-GV-----EFKNPIVVASATPTHDAEAMRKCVEAGAGGLVAKTFSPEPLKEYVSPRFTVLHK--EG-WPCEFLATFATDEWMKQM-----EE--
-A---------------------------AEY-------------------------------C-----HEHDVRLIGSISGTTM---ESWQDLAQRIE-
-ATG-IDMLELNFGCPHPRYKSGQVLGSSP-EAAAEVTEA-VVEVV-----------------DIPV-FIKVTPEAV--SPVEVTKRV--TEAGAAGVTA
INRY-PALD--IDIEDGRPL------LHS------TYAGVGGPWMRPITLKWLSKISKEV-----GAPISATNGISTWKDIVKCIMVGA-STVQTCTALM
YNQYGKIEDFIEGL
>D4ZB29
ISTKIA-EI-----PLASFIFNASG-PRCTEEELNLLGTSASAAIMTKSCTMEPREGNAEPRYQALPY--GS-IQSMGLPNLGYKAYLEML------P--
-R--------------------------LK---------------------------------QA-------GKPIVVSISGFSL---ADNLTMVKAFQT
-SCA--DLIEVNFSCPNI---EGKAQVGYDFEQTERALEQ-LCELG-----------------SKPI-GLKLPPYFDFSHFNTMANII--KKFPVSFITC
INSVGNTLV--IDPETESAI----IKPKG------GFGGLCGDYIKPIGLANVRAFSQLL---PSSIDIIGVGGIKTGTDAFEYLLAGA-SAVQVATCFE
KEGVECFDRIAKEL
>Q28N32
LATRIA-GM-----DLPNPIGLAAG-FDKNAEIAGPLQRVGFGFLEVGAATPKPQPGNPKPRLFRLTEDQAA-INRFGFNNDGMDAIAARL---NGLP--
-R----------------------------EVP------------------------------I-----GLNLGANKDSADRV-----ADFARVFQTC--
-APH-IDFATINVSSPNT---EKLRDLQGK-AALRQIIAQ-VDAAR------------TD--ARVAL-FLKIAPDLTMDELADIAEVA--LDSPLQGLIA
TNTT-LDRT---GLK---------SRHGQ------EKGGLSGQPVFEKSTRTLARLYQLT---EGKLPLIGVGGVASAEQAYTKIRAGA-TAVQLYTGLV
YGGLSMVTKMVKGV
>Q04H26
YTTKIA-NQ-----VFHHLFINAAG-VYCQTEELEQINAPCAGAVITKSATAKERSGNSEPRYFEVEH--NT-INSMGLPNLGIDYYLNYV-----LK--
-H-----------------------------SL---------------------------------------KLPTLFSIVGLCQ---KEIIDNLKKLQA
-SDF-SGLTELNLSYPNV---SGKPQIAYDFAATREILDN-VFAFY-----------------SKPL-GVKLPPYFDIAHFDQIAAIL--NDYPLAYVNA
INSVGNGLV--IDPETDTVM----IKPKD------GFGGLGGKQIKATALANVRALRQRL---HPQIKIIATGGVTNGRNVYDHLLCGA-DLVSVGSQLG
IEGPTVFARLEKEL
>D8MFW4
LTANIQ-NY-----HFNHILLNAAG-VMCQTMELDTVLASETGAVVTKSATPLVRPGNPAPRYYELNL--GT-INSMGLPNEGFDYYMDYV-----DT--
-K-----------------------------ET---------------------------------------YKPIFFSIAGLSK---QENIAMLHQLQD
-ADF-DGLIELNLSCPNV---PGKPQTGYDFEATEQILTE-VFAFF-----------------KKPL-GVKLPPYFDIVHFDDIAAIL--NKFPLAFVNT
INSIGNGLV--IDQDTDTVV----IKPKA------GFGGIGGTLVKATALANVRALRDRL---NTTIKIIGTGGVTTGRDVYDHLLCGA-DLVEVGSQLA
IEGITVFERLEKEL
>Q7NC99
LEVKLW-GL-----SFANPLGLAAG-FDKNAEAVGAWEHLGFGFAEVGTVTRHAQPGNPRPRLFRLPADQAA-INRMGFNNDGADALALRL-----AG--
-R--------------------------RWGIP------------------------------I-----GINLGKSKVTPLEQAS---DDYLYSFERL--
-YHL-GDYFVVNVSSPNT---PGLRELQQA-DRLGEILAR-LQCAN---------------RESKPL-LVKIAPDLGWDAVDAVVDLC--GEHRLAGVIA
TNTT-IARS---GLRSDLQ----------------ETGGLSGAPLRNRSTEVIGHIWGRT---RGQLPIVGVGGIFSGEDAWEKIAHGA-SLLQVYTGWI
YEGPWMVRRILASL
>Q0ASC6
LRTRLV-GL-----DLPNPVGLAAG-FDKNAEAPDALLAAGFGFVECGAVTPLAQDGKPRPRIFRLDADRAV-INRMGFPNQGLALFHQRL-----VR--
-R-----------------------------S---ARLGV-----------------------V-----GVNLGANLES--EDRI---ADYVACLDAL--
-KDL-AQFFTVNVSSPNT---PGLRTLQSS-GALDDLLAA-VAAV----------------GAKAPV-FLKIAPDIEDAEADVMVAAI--TRHKLDGIII
SNTT-ITRP--ETLV---------SANMG------EGGGLSGPPVFARSTELVRAFRKAA---GPDMAIIGVGGVSCAETAYAKIRAGA-NAIQLYTAMI
YEGPGLIQRIKRGL
>A7GYB2
LQQNLL-GS-----IYNNPVGIGGG-FDKNATMLPALCALGFGYLEFGTFTPKPQSGNDKPRLFRLIEEQSI-QNAMGFNNEGCEPIKQRV-----KK--
-S-------------------------YPFVVP------------------------------L-----WANIGKNKLTPNENAI---DDYEILVREF--
-SEI-CDSFVINVSSPNT---PNLRDLQEE-SFIKELFSR-IKPLT-----------------KKPI-IFKISPDLAHEKAIEICKCA--VESGSSGIII
SNTS-VDYS---LSNSTN---------LK------DFGGLSGKVIAQRSKEIFKAVAHEL---FGKTILIACGGIDSGQEAYERIKMGA-NLVQIFTSFI
YKGPKICHDINAEI
>D0J8T6
KKADIN-GI-----KLSSCIMNASG-VLCTTKELKKLIISSSGAVVTKSCTLKPRKGNLEPRYFEWNI--GS-INSMGLPNLGIDFYLDFL-----EK--
---------------------------------------------------------------------VNPKKPFFLSISGLSI---EENYLLLHKANL
-FSR-ISAVELNLSCPNI---LGKDQVGYDFNNISNFLEN-IFKFY-----------------KKPL-GVKLPPYFENRHIKKMAFIL--NKYPIFFVTC
INSLPNGLF--IDINKETVV----IQPKM------GFGGIGGKTIKPFALANIRQFYTYL---RKEIPIIGCGGICSGKDIFEHILCGA-SAVQIGTQFI
KEGVSVFDRLRKEL
>Q0BWI4
VELPRS-GL-----RLCSPVGLAAG-FDKNCEVPEAMARFGFGFVECGTVTPKPQPGNPKPRLFRLSEDRAV-INRMGFNNFGLDYFVRRL---EKYS--
-H---------------------------D-VP------------------------------I-----GANVGANKDT--EDRI---ADYVTGIEAV--
-APY-ANYITINISSPNT---PGLRGLQDK-ASLTELLSRCGEADR----------------KDLPV-FLKVAPDLDEDAIADICGVV--GAQGLSGLIV
SNTT-LARP--PSLR---------SDDKS------EAGGLSGVPLLQPSTEVLRQFARKL---DGAFDLIGAGGIGTGRDAYAKIRAGA-SAVQLYSLMV
YDGPGIAARVAREL
>A6US48
LKTKLW-NI-----EFKNPVFLAAGVMGETGSALKRMAKNGAGAVCTKSVGIEKKEGHKNPTMVEVEG--GF-LNAMGLPNPGVEEYILEL-----ER--
-I---------------------------KSE-------------------------------M-----KRMNVKIIGSIYGKNE---TEFQKVAENL--
-IPH-VDVLELNISCPHAGGGYGSSIGQDK-CLSKNVVSA-VKSVS-----------------DIPV-IVKLTPNVT--DIKEISNSV--VNAGADGIVA
INTLGPGMV--IDIESKKPV------LAN------KFGGMSGKAIKPIAVKNVYDICSTV-----EVPVIGVGGITTGYDAIEFMMAGA-SGVQVGTGVY
YRGYDIFQKINQEI
>D7DUN8
LNLNLF-GI-----NFKNPVFLAAGVMGETGSAMRRIAKNGAGAVCTKSIGIEKKPGHNNPTMVEVEG--GF-LNAMGLPNPGIDEYIEEI-----EY--
-V---------------------------RKQ-------------------------------M-----HELDVKIIGSIYGKNE---KEFAEVAEKI--
-VDY-VDLIELNISCPHAGGGYGSSIGQDC-NLSHKVVSS-VKNLS-----------------DVPV-VAKLTPNVT--DIKEIAVSV--EDAGADGITA
INTLGPGMV--IDIDAKKPI------LGN------IYGGMSGKAVKPIAIKNVYDIYSAV-----DIPIIGVGGITTGRDAIEFMMAGA-SAVQVGTGVY
YRGYDIFNKINDEI
>E3F383
LATTVA-GL-----PLPNPLGLAAG-MDKNATALAPLSQSAFGFLEVGAITPRAQPGNDKPRLFRLTEDSAA-INRFGFNNEGMEAAAQRL---AHRP--
-S---------------------------GAV-------------------------------I-----GLNLGANKDSDDRA-----SDFARVLTHC--
-GAH-LDFATVNVSSPNT---EKLRDLQGR-AALSALLHG-VMAAN------------AGLARPLPI-FLKIAPDLTEDELADIATVA--GEVGLSAIIA
TNTT-LSRE---GLK---------SRHAA------EKGGLSGAPLFEKSTRVLARLSTMT---D--LPLIGVGGVATGAQAYAKIRAGA-SAVQLYTALV
YGGISMVADIARDL
>D5T4Q5
LTANIQ-NY-----HFDHILLNAAG-VMCQTTELDTVLASDTGAVVTKSATPALRAGNPEPRYYEIPL--GT-INSMGLPNAGFDYYMSYV-----SE--
-K-----------------------------QT---------------------------------------TKPIFFSVAGLSK---QDNLDMLHQLQD
-SKF-NGLVELNLSCPNV---PGKPQTAYDFETTEQILSE-VFTFF-----------------TKPL-GVKLPPYFDIAHFDMIANIL--NKFPLAFVNT
INSIGNGLV--IDEDTDTVV----IKPKS------GFGGVGGPLVKATALANVRALRQRL---NSSIKIIGTGGVTTGRDVYEHILCGA-DLVEVGSQLA
IEGIGVFERLEKEL
>Q18DM4
LQVEEF-GQ-----SFDNPIGVAAG-FDKNAELPAILGALGFGHVEVGGVTAVSQSGNMRPRMFRLVEDEAL-INRMGLNNEGADVIGERL-----SS--
-H-------------------------IDHCGP------------------------------V-----GVNIALSESTPTDEAP---ADYQYTYEQI--
-AEG-ADYVAVNVSCPNS---EGMQDLQQR-DSLSRIMDA-LTNAG-----------------AETV-LVKLAPELSLSAIEDVIDLV--DIFDLDGIIT
TNTT-TERP--ENLE---------STKQT------ERGGLSGAPIEDHATKLVQLVAKRT-----DVPIIGVGGVSDAAGAYAKIRAGA-SLVQLYTGLV
YQGPTLARDINMGL
>E0TEU3
LHTEIA-GL-----TLPNPLGLAAG-FDKNAQVPDPCLRLGFGFVEVGAVTLKAQPGNPRPRVFRLPQDFAV-INRYGFNNDGLEAVAARL-----RA--
-R-----------------------------RG---RTGV-----------------------V-----GVNLGANKDS--ADRL---KDFAVGAAAL--
-SPL-VDFCTVNVSSPNT---PGLRHLQEA-DTLRNLLSS-LPSVM---------------APSTRL-FLKVAPDLTDEAVADLAELV--RSTPVDALIV
SNTT-ISRP---HLT----------SDPE------ETGGLSGRPLFDLSTRRLRDFASLL---NGDVPLIGVGGIEDSDTAYQKILNGA-SALQLYTALI
YKGPRLVVDILDGL
>Q9HMK2
LSVDAF-GQ-----TFPNPVGMAAG-FDKNAEIPRALAGLGFGHIEVGAVTAERQPGNDRPRLFRLPDDNAL-VNRMGFNNEGADTVGARL-----DA--
-E-------------------------PLPDVP------------------------------V-----GVNIGKSKTTPLADAP---DDYTYTFSRV--
-GDA-VDYVVVNVSSPNT---PGLRELQGR-DQLAAILEA-LQDAG-----------------ASPL-LVKLSPDLHQDAVADAVELA--NDLGLDGIVA
TNTT-TERP---ESLS--------HPHAG------EQGGLSGAPIRERATEQVRFVAERT-----DQPVVGVGGVATAEDAYEKIRAGA-SVVQLYTALV
YEGPWVAKRINEGL
>E4NTH9
LHTEAF-GC-----SFDNPVGVAAG-FDKNAEVPDVLGSLGFGHVEVGGVTAEPQDGNARPRMFRLPEDGAI-INRMGLNNEGADAVGARL-----AA--
-G-------------------------PRADIP------------------------------V-----GVNLALSESTDAEDAP---ADYRYTYEQV--
-ADA-ADYVAVNVSCPNS---EGFRDLQNR-DSLEAILGG-LVDAG-----------------ADPL-LVKLSPDLPDPAVEDALDVV--NEYGLDGVVA
TNTT-TDRP--AELQ---------NPNRA------ERGGLSGAPIEERATEMVRFVAERT-----DVPVVGVGGVASAEDAYAKIRAGA-SLVQLYTGLV
FEGPTLTRDINEGL
>E1R528
RSRLGC-GE-----GRFGGFATVSGILSTRPEMIRELDRPGLVMITTKSYQLVPNPGNREPIIVETSG--SF-GNAVGLRNPGMEKALEEL-----IR--
-L---------------------------RSS-------------------------------------WKMRALLNVSLSGSSP---EEFVRLAEGF--
-SPV-ADTLELNFSCPHAAPGYGMSIGVDP-ELVERYVKA-IREVT-----------------DLPL-LPKLTPNTE--DIGAVAEAA--MRAGADGLVA
VNTFGPELY--IEKHSGKPI------LMN------IHGGKSGRWIHREAVEKVRSIREQV-----DPLIIGMGGVEDATGVIAMREAGA-DVVGIGSAFA
MVRPEDWEGWFEEL
>Q8TXU6
RPVEVL-GK-----RWAHPIACASGALAAHRPGMENAVLRGAAAIFTKTVTESPREGHPGPVFVDYEG--YA-LNAMGLPNPGPDRMVVEI-----EE--
-F---------------------------R---------------------------------------DEFDVPVYASVAADGP---EGFKRLARAFSG
---V-ADGLELNVSCPHAGKGYGAELGSDP-EAVAEITEA-AVRAF-----------------DGPV-SVKLTPNVDRETLLEVAAAA--IDAGAEALTA
VNTLGPGLR--IDLRTASPV------LGA------GVGGLSGPALKPIALRVVADLALEF-----EVEIIGVGGIRNGEDVVEFLFAGA-KAVQVATAAR
EKDFMETSHILKEL
>A7I0X8
LEQNLF-GL-----KFRNPIGIAGG-FDKDATMILPLFELGFGHLEYGTVTPKPQPGNPKPRIFRLIEDKSI-QNSMGFNSKGMNVVLNNV-----KK--
-V-------------------------YPFRIP------------------------------L-----IANIGKNKVTPNDEAL---KDYEVLIENF--
-NEY-CDLFAINISSPNT---PNLRDLQNE-NFIKELFCM-AKEKT-----------------KKPI-FIKIAPDMDIKDAINLCVSS--VQNGANGIII
NNTS-VDYS---LS-----------PNIK-----QQKGGISGQLITEKSRNFFAQIAKEI---YGKTTLISCGGIDSAKEAYKRIRLGA-NFIQIFTAFI
YVGPILCKKINSEL
>B9LQM3
LRVEAF-GN-----EFPNPVGVAAG-FDKNAEVPRGLAALGFGHVEVGGVTAEQQPGNPRPRLFRLREDEAL-INRMGFNNEGADIVGERL-----DR--
-E-------------------------PLPEIP------------------------------V-----GINIGKSKSTPLAEAP---EDYLYTYERV--
-ADA-GDYFVVNVSSPNT---PGLRELQNR-AALEEILGT-LTDAG-----------------ADPL-LVKLSPDLPEPAVEDALGVV--DDLGLDGVIA
TNTT-TSRP--NSLK---------SPQQA------ERGGLSGKPIEPIATERVRFVAERT-----DVPVIGVGGISDAKGAYEKIRAGA-SLIQLYTGLV
YEGPGLARDINGGV
>D4GXY2
LATRAF-GL-----DFPNPVGVAAG-FDKNAEIPTVLSALGFGHVEVGGVTAEPQPGNPRPRMFRLPEDEAL-INRMGLNNEGADAVGERL-----AA--
-G-------------------------PHPDIP------------------------------V-----GVNLALSEVTPTEEAP---EDYRYTYERV--
-ADG-ADYFVVNVSCPNS---EGFRDLQNR-VSLEAILGT-LVDAG-----------------ADPL-LVKLSPDLPDPAVEDALEVV--DDLGLDGVIA
SNTT-TSRP--DTLR---------NPNRA------ERGGLSGKPIEAEATNMIRFIAERT-----DVPVVGVGGVSDAESAYRKIRAGA-EMVQLYTGMV
YEGPSIARDINRGL
>D8J3R8
LSVSLF-DQ-----RFPTPVGVAAG-FDKNGEFPRALEALGFGHVEIGGVTADPQAGNPQPRMFRLPEDEAI-VNRMGFNNDGADRVGARL-----ER--
-S-------------------------ELPDVP------------------------------V-----GVNIGKSKATPPERAP---DDYRYTYRRL--
-AEY-GDFFVVNVSSPNT---PGLRDLQGE-AHLRGILTA-LREAG-----------------ANPL-LVKLSPDLSSGAIADAIGVV--SDLNLDGIVA
TNTS-AERP--ESLR---------GRHRN------ETGGLSGRPIEPRSTDVIRFIATRT-----DVPIVGVGGVFTAADAYRKIRAGA-SLVQLYTGLV
YRGPSIAKEISEGL
>Q9ZM11
LENEIL-GL-----NFPNPLGLAAG-FDKNASMLRALIAFGFGYLEAGTLTNIAQSGNEKPRLFRHIEEESL-QNAMGFNNYGAILGVRAF-----NR--
-F-------------------------APYKTP------------------------------I-----GINLGKNKHIEQAHAL---EDYQAVLNQC--
-LNI-GDYYTFNLSSPNT---PNLRDLQNK-VFVNELFCM-AKEMT-----------------HKPL-FLKIAPDLEIDSMLEVVNSA--IEAGANGIIA
TNTT-IDKS---------------LVFAP-----KEMGGLSGKCLTKKSREIFKELAKAF---FNKSVLVSVGGISDAKEAYERIKMGA-SLLQIYSAFI
YKGPNLCQNILKDL
>Q98K45
LRNNFV-GI-----KSPNPFWLASAPPTDKAYNVIRAFKAGWGGVVWKTLG-EE-VVNVNPRYGAIWL--LG-LNNIELIDRDLQTNLREM-----KQ--
-V-------------------------------------------------------------K-----MDPDRALIASIMVPCE---ESWKAILPLVE-
-ETG-ADGIELNFGCPHGMSERGMAVGQVP-EYIEMVVRW-CKQYT-----------------RMPV-ITKLTPNIT--DIRKPARAA--HAGGTDAVSL
INTINSITG--VDLDSFAPM----PTIDG------SHGGYCGPAVKPIAMNMVAEIARDP-----GLPISGIGGITTWRDAAEFLALGA-GNVQVCTAAM
TYGFKIVQEMIAGL
>Q30R79
LKQELF-GR-----TFFNPIGLGAG-FDKNATMIRAMQILGFGFTEIGTITPKAQAGNPKPRMFRHIEEQSI-QNAMGFNNEGLLSAQKRL-----KK--
-R-------------------------FPFTTP------------------------------I-----GINIGKNKLTPDTQAI---NDYTTLIKAL--
-HEL-GDYLVINISSPNT---PGLRDLQNE-EFITKLFEE-SKAIT-----------------SKPI-LLKIAPDMSKEDAVALTKLA--VLKGADGIIA
TNTT-VDYS---LVKEPK-----------------SIGGLSGAVLKEKSFEIFEAVAKEL---YGKTTLISVGGISSAKEVYRRIKAGA-SLVQIYSGLI
YEGPDLIKNINNEL
>Q58070
LKTNIC-GI-----EFKNPVFLASGIMGETGSALKRIAKGGAGAVTTKSIGLNPNPGHKNPTIVEVYG--GF-LNAMGLPNPGVDEYLEEI-----EK--
-V---------------------------RDE-------------------------------L-----NRMDVRIIGSIYGKDE---EEFAEVAKKM--
-ERY-VDIIELNISCPHA-KGYGATIGQNP-DLSYDVCKA-VKKAV-----------------KIPV-FAKLTPNVT--DIIEIAQAV--VDAGVDGLVA
INTV-RGMA--IDIRAKKPI------LAN------KFGGLSGKAIKSIGIKVVWDLYENF-----DVPIIGVGGIMSGEDAIEYMMAGA-SAVQIGSGVY
YRGYDIFKKVCDEI
>Q8YF83
LSTNFL-GI-----KSPNPFWLASAPPTDKAYNVERAFKAGWGGVVWKTLG-AE-VVNVNPRYGAIHL--LG-LNNIELIDRPLEINLREM-----KE--
-V-------------------------------------------------------------K-----MRPDRALIASIMVPCE---EAWKAILPLVE-
-ETG-ADGIELNFGCPHGMSERGMAVGQVP-EYVGMVVKW-CKQYS-----------------RMPV-ITKLTPNIT--DIRKPARAA--FANGTDALSL
INTINSIVS--VDLDTMSPV----PSIDG------SHGGYCGPAVKPIALNMVAEIARDA-----GLPISGIGGITTWQDAAEFIALGC-GTVQVCTAAM
TYGFKVVQEMIDGL
>Q39PB0
LRCTIA-GI-----TSPNPFWLASAPPTDKAYNVNRAFEAGWGGVVWKTLG-LD-VVNVSSRYGAVQI--AG-LNNIELIDRPLDVNLREI-----AQ--
-V-------------------------------------------------------------K-----RDPDRALIVSLMVPCN---RDWKWILPLVE-
-DTG-ADAVELNFGCPHGMSERGMAVGQVP-EYVEMVTRW-VKEGT-----------------KLPC-LVKLTPNIS--DIRMGSRAA--YKGGADGVSL
INTINSIVA--VDLDHMAPM----PMVDG------THGGYCGPAVKPIALNMVAEIARDP-----NLPISGIGGISSWRDAAEFMVLGA-GSVQVCTAAM
HYGFRIVSDLADGL
>C7NZA8
LAVDAF-GQ-----QFDSPVGVAAG-FDKNAEIPGALGALGFGFVEVGGVTAEPQTGNARPRMFRLREDEAI-INRMGLNNHGADAVGERL-----TA--
-T-------------------------D-AAVP------------------------------V-----GVNIAKSEHVGTDDAP---DDYRYTYERV--
-ADG-GDFFVVNVSCPNS---QGFEELQNR-ESMAAILGE-LKDAG-----------------AAPI-LVKLAPDLPEPAIEDALAIV--RELDLDGVVA
TNTS-TERP--ASLQ---------SGHRV------ETGGLSGKPIEDRATQMVKFVAERV-----DVPVVGVGGVSSAEGAYRKIRAGA-TLVELYTALV
YEGPTLAREINEGL
>Q5L029
LSINLA-GI-----KSPNPFWLASAPPTNSGYQVQRAFEAGWGGAVWKTLG-EP-ILNVSSRFAAISF--NG-FNNIELIDRPLEENLKEI-----YE--
-T-------------------------------------------------------------K-----KRPDRAVVASLMVEKR---EKWHEIVKRVE-
-DVG-VDGLELNFGCPHGMAERGMASGQVP-ELVERQTYW-VKEVA-----------------RTPV-IVKLTPNIT--DITATAEAA--AQGGADAISL
INTINSLMG--VDLDTWNTI----PHVAG------AHGGYCGPAVKPIALNMVAECARHI-----RIPISGIGGISNWRDAVEFMLMGA-TGVQVCTAVM
HHGFRIIEDMIEGL
>Q9I678
LSIEFA-GI-----KSPNPFWLASAPPTDKAYNVVRAYQAGWGGVVWKTLG-ED-AVNVSSRYSAHFV--QG-INNIELIDRSLEINLREI-----AQ--
-V-------------------------------------------------------------K-----KDPDRALIVSLMVPCV---ESWKYILPLVE-
-ATG-ADGIELNFGCPHGMPERGMAVGQVP-EYVEMVTRW-CKAHC-----------------SLPV-IVKLTPNIT--DIRQSARAA--HRGGADAVSL
INTINSITS--VDLERMVAL----PVVGT------THGGYCGSAVKPIALNMVAEIARDP-----GLPICGIGGIGSWRDAAEFVALGC-GAVQVCTAAM
LHGFRIVEDMQDGL
>D6Y9L8
LRVKAF-GV-----HFPSPFGLAAG-FDKDARCYEALGAMGFGFVEVGTVTARPQPGNPRPRLFRVPECRAL-INRMGFNNEGATAAARRL-----RR--
----------------------------TRGIP-------V--------------------------VVGANIGKTKVVPESGAV---ADYVASAKQV--
-APY-ADYLVVNVSSPNT---PGLRDLQAV-ERLRPLLTA-VQEAA--G--------------RTPL-LVKIAPDLADEDIDAVADLA--LELGLAGIIA
TNTT-ISRE---GVPS------------------KEAGGLSGRPLKARSLEVLRRLRRKV---GDRLTLVSVGGVEDLDDVWERLLAGA-TLVQGYTGFV
YGGPLWAWRIHRGL
>Q5HUY8
LRQNLL-GL-----DFNNPVGLAGG-FDKNATMIRPLSALGFGFLEVGTFTPKPQEGNEKPRLFRLVKQESI-QNAMGFNNEGAEKIALRL-----VK--
-T-------------------------YPFVLP------------------------------L-----GVNIGKNKITPNDKAL---EDYFTLFRDF--
-KDL-CDYFIVNISSPNT---KNLRELQND-DFLNTLLEE-AKKIT-----------------SKPI-LIKIAPDMKIDDALNLCENA--IKKGADGFIL
ANTS-VDYS--------------LLDNNR------TFGGISGRLITEKSGIFFKEVAKIL---FGKTLLIASGGIDSADIAYERIKNGA-NLVQVYTALI
FKGPSLVKNINQNL
>A1WQE9
LRSRFL-GI-----ASPNPFWLASAPPTDKEINVTRAFEAGWGGVVWKTLG-ED-VVNVNPRYATLMV--IG-LNNIELIDRPLHTNLAEI-----RR--
-V-------------------------------------------------------------K-----RRPGRALIVSLMVACE---LRWKNILAQVE-
-DTG-ADGVELNFGCPHGMSERGMAVGQVP-EYITLVTAW-CKHYS-----------------RLPV-IVKLTPNIT--DVRQAARAA--RAGGADAVSL
INTINSVMG--VDLERMQMI----PSTDG------SHGGYCGPAVLPIALHMVAEIARDA-----GLPLSGIGGIGTWRDAAQFIALGC-STVQVCTAAM
VYGFKIVQDMCDGL
>Q6Z744
LSVRVN-GL-----KMPNPFVIGSGPPGTNYTVMKRAFDEGWGGVIAKTVS-EK-VINVTPRYARLRA--IG-WQNIELIDRPLETMLNEF-----KQ--
-L-------------------------------------------------------------K-----KYPDRILIGSIMEEYK---AAWHELIERVE-
-ESG-VDALEINFSCPHGMPERGAAVGQDC-DLLEEVCGW-INEKA-----------------TVPV-WAKMTPNIT--DITKPARIS--LKSGCEGVSA
INTIMSVMG--INLKTLRPE----PCVEG------TPGGYSARAVHPIALAKVMQIARMD-----GQSLSAIGGVETGNDAAEFILLGA-DTVQVCTGVM
MHGYGLVKKLCAEL
>A9TR52
LSVTVN-GL-----KFANPFVIGSGPPGTNYTVMKRAFEEGWGGVIAKTVS-SK-VVNVTPRYARLKA--IG-WQNIELIDRPFETMLAEM-----KQ--
-L-------------------------------------------------------------K-----EFPDRILIASIMEEYR---DAWEEIIERVE-
-EAG-VDAFEINFSCPHGMPERGMAMGQDC-SVLEEVCGW-INAKA-----------------TIPV-WAKMTPNIT--DITQPARTA--LRSGCEGVAA
INTIMSVMG--INLDTLRPE----PCVEG------TPGGYSCKAVRPIALAKVMSIAQMQ-----DRSLSGIGGVESGSHAAEFILLGA-STVQVCTGVM
LHGYGHVKTMCTEL
>Q7VFQ1
LNMEVA-GL-----RFYNPVGLAAG-FDKNATMVRGLSALGFGFLEIGTITQSPQEGNPKPRLFRYVEERSL-QNEMGFNNQGSLEIVQRL-----KN--
-I-------------------------YPYSIP------------------------------L-----GINVGKNKIIAQSDSL---KNYENVLLDC--
-LSV-GDYFVFNLSSPNT---PNLRDLQNV-HFVQELFTM-ARSYT-----------------QKPL-FIKISPDMDKDEMLKIVEMS--IKYGANGVIA
TNTT-IDYA--------------VLTNAR------ETGGISGEALKKKSKEVLRILSEAF---FGKTALISVGGVDSALEAYERIKLGA-SLVQVLSGLI
FEGPRLCQQINEGL
>Q164I0
LTSEFL-GI-----TSPNPFWLASAPPTDKEYNVRRAFEAGWGGVVWKTLG-AE-VVNVNPRYGVIHV--LG-MNNIELIDRSLEINLEEI-----TR--
-V-------------------------------------------------------------K-----KDPDRAMIVSIMVPCE---EAWKDILPRVE-
-ATG-ADGIELNFGCPHGMSERGMAVGQVP-EYIEMVTRW-CKQYY-----------------SKPV-IVKLTPNIT--DIRKPAAAA--KRGGADAVSL
INTINSIVS--VDLDTMSPY----PSIDG------THGGYCGPAVKPIALSMVSEIARDP-----GLPISGIGGVTTWRDAAEYITMGC-GNVQVCTAAM
TYGFKVVQEMISGL
>A0RP28
LSQNIF-GL-----NFLNPVGLAGG-FDKNATMLRALLALGFGYLEYGTLTPKPQPGNPKPRLFRLIEEKSI-QNAMGFNNDGVDKIKKRV-----EK--
-L-------------------------YPFAVP------------------------------L-----FANIGKNKITPNEEAI---KDYELLVREL--
-SGF-CDAFVLNLSSPNT---PNLRDLQED-KFITELFEI-IKPLT-----------------NKPI-ILKISPDIKEDKAIQICLNA--ANLGIDAIIV
NNTS-IDYS---LS--SN---------AK------NFGGLSGALITQKSKEMFKNIAKEL---FGKTILISCGGIDNAKEAYERIKMGA-SLVQIYTSFI
FEGPSICKNINKEL
>Q3J1H6
LRSDFI-GI-----KSPNPFWLASAPPTDKEYNVRRAFEAGWGGVVWKTLG-SE-VVNVNPRYGAIYL--LG-LNNIELIDRPLEVNLREI-----KS--
-V-------------------------------------------------------------K-----RDPDRALVVSLMVPCD---ESWKAILAHVE-
-DTG-ADGVELNFGCPHGMAERGMAVGQVP-EYIEMVTRW-VKQHS-----------------QMPC-IVKLTPNVT--DIRKPAEAA--RRGGADAVSL
INTINSITG--VDIDSFAPM----PTIDG------THGGYCGPAVKPIALNMVAEIARNP-----GLPISGIGGVTTWRDAVEFMLLGA-GNVQVCTAAM
TYGFRVVQEMISGL
>E0URN7
LKQEIF-GH-----TFLNPIGLGAG-FDKNATMIRGMQILGFGFTEIGTVTPKPQPGNPKPRMFRHIKEESI-QNAMGFNNDGAYKVVKRL-----KQ--
-R-------------------------YPFTTP------------------------------I-----GVNIGKNKVTPEYEAI---NDYTHLIKAF--
-DGL-GDYFVINISSPNT---PGLRDLQNE-EFIKNLFSQ-AKQLT-----------------SMPI-LLKIAPDMEIEAAVNLTKMA--VQHGADGIIA
TNTT-IDYS---LVKHP-----------K------DIGGLSGAVLKEKSFKIFDAVAAEL---YGKTILISVGGIDSAKEAYKRIRAGA-SLVQILSGLI
FHGPDMIMNINNEL
>Q3IU78
LRVDAF-GQ-----TFPNPVGVAAG-FDKNAEIPDALGALGFGHVEVGGVTAEPQAGNPRPRMFRLAEDRAL-INRMGFNNDGADIVGERL-----AA--
-T--------------------------DCRVP------------------------------V-----GVNIGKSKSAANDDAE---ADYQYTYERV--
-ADG-GDYFVVNVSSPNT---PGLRELQSR-DRLESILGT-LQDDG-----------------ASPL-LVKLSPDLTDAAIEDAIEVV--EDLGLDGIIA
TNTT-TKRP--ASLH---------SDAAD------EEGGLSGAPITDESTDIVRFIAKRT-----DKPIVGVGGIDDAESAYEKIRNGA-SVVQLYTGLV
YEGPTIARDINRGL
>A9BVY7
ISSRFL-GI-----SSPNPFWLASAPPTDKEINVTRAFEAGWGGVVWKTLG-ED-VVNVNPRYSTLMV--MG-LNNIELIDRPLRTNLEEM-----TR--
-V-------------------------------------------------------------K-----KAPDRALIASLMVPCV---ESWKRILPMVE-
-DTG-ADGLELNFGCPHGMSERGMAVGQVP-EYIQMVTQW-CKQYS-----------------RLPV-IVKLTPNIT--DVRFPARAA--KAGGADAVSL
INTINSLMG--VNLDTLVMH----PSTDG------SHGGYCGPAVKPIAQNMVAEIARDP-----GLPISGIGGITTWKDAAEYIALGC-GNVQVCTAAM
VYGFRIVQDMCDGL
>E6TSS0
LQINLA-GI-----KSPNPFWLASAPPTNSGYQVQRAFEAGWGGAVWKTLG-DP-IINTTSRFAAVNF--NG-FNNIELIDRPLEVNLKEI-----YE--
-T-------------------------------------------------------------K-----KRPDHAIVASLMVEQQ---EKWHEIVKRVE-
-DVG-VDGLELNFGCPHGMAERGMASGQVP-ELVEKQTYW-VKEVA-----------------TTPV-IVKLTPNIT--DITVTAEAA--VRGGADAVSM
INTINSLAG--VDIDTWNTI----PNVAG------AHGGYCGPAVKPIALNMVAECARNV-----NVPISGIGGISNWKDTVEYLLMGA-TGVQVCTAAM
HHGFRIVEDMIEGL
>E6WZQ3
LHQRLF-GR-----TFRNPVGLAAG-FDKNGDYVKGTPALGFGFTEIGTVTPRPQPGNPRPRLFRLVEERSV-QNAMGFNNKGAYHMVKRL-----KR--
-L-------------------------RFFDYP------------------------------V-----GINIGKNKTTPERETL---NDYETLFKTF--
-RDY-SDYIVINISSPNT---PGLRDLQNE-AFIREVFRI-GTGLT-----------------DKPI-LLKIAPDMSAEQALELCRVA--VEAGAAGIIA
TNTT-VDYS--------------LTPNAQ------KFGGISGTLLTEKSRELFAAIGKEF---HDKTLLISVGGIDSAEEAYRRIRMGA-SLVQVYSLLI
YEGPKLIRDINRGL
>D7CUR2
LSTDFC-GV-----KSPNPFWLASAPPTNTAYQVCKAFDYGWGGAVWKTIG-TP-VLNVSSRYGGWEY--GG-INNIELIDRPLEVNLREI-----AE--
-V-------------------------------------------------------------K-----RLPDRAVIVSAMFESP---QVWADAVRRIE-
-DTG-ADAIELNYGCPHGMSERGMAVGQVP-EYCSMITEW-VTSVA-----------------SVPV-IVKLTPNIT--DIKAPARAA--IEGRAAALSL
INTINSVIG--VDLDAFTLK----PNVGG------GHGGYAGPAVKPIALSMLSEVMQDF-----RIPISGMGGIQTWRDAAEFLLLGA-TSLQVCTAVM
HYGFRIIEELTDGL
>C6CZ10
LRINLA-GI-----SSPNPFWLASAPPTNTGYQVQRAFEAGWGGAVWKTLG-DP-IINTSSRFAAVHF--NG-FNNIELIDRPLEVNLKEI-----YE--
-T-------------------------------------------------------------K-----KRPNHAVVVSLMVEKR---EKWHEIVKKVE-
-AVG-VDGLELNFGCPHGMAERGMASGQQP-DLVEAQTMW-AKEAA-----------------KTPV-IVKLTPNIT--DITATAKAA--VRGGADAISL
INTINSLAG--VDLDTWNTI----PHVGG------AHGGYCGPAVKPIALNMVAECARNV-----NVPISGIGGVSNWRDAVEFMLMGA-TGVQVCTAAM
HHGFSIVEDMIDGL
>Q7M7L8
LSQEIE-GL-----TFYNPVGLGAG-FDKNATMIRALTALGFGHLELGTITPKPQSGNPKPRLFRHVKEESI-QNAMGFNNDGALEVAKRL-----KK--
-L-------------------------YPYAIP------------------------------L-----GMNIGKNKLTPQEEAL---KDYEIGLKEF--
-SDI-ADYIAINISSPNT---PNLRDLQNE-AFIHDLFTL-ATEIT-----------------SKPL-FLKIAPDMKPQEAIKLCSRA--IESGAKGIIA
TNTT-IDYS---VVEHP-----------------KEVGGISGKALQEKSYALFKELGKAF---YGKTTLISVGGIDSGREAYRRIKAGA-SLVQIYSAMI
FKGPFICQKINEEL
>C7PTC5
ISANFL-GI-----RSPNPYWLASAPPTDKKINVLRAFEAGWGGVVWKTLG-SQ-VKNVSSRYSSVDY--NG-FNNIELIDRPLDINLKEI-----AE--
-C-------------------------------------------------------------V-----LFPDRAMIVSLMADNR---ESWHELIKKVE-
-DTG-AHGLELNFGCPHGMTERGMAVGQDP-EIAGRVVAW-VMEVA-----------------SIPV-ITKLTPNVH--SVVPTGRAS--VLAGCHALSL
INTIQSVTG--VNLDTFVPN----PNVGG------TFGGYCGPAVKPIALKMLTTISQDP-----RVPISGIGGISTWKDAAEFMLLGA-TTVQVCTAAM
RYGFRIIEDLCDGL
>A8LIZ1
LRSDFV-GV-----KSPNPFWLASAPPTDKEYNVRRAFEAGWGGVVWKTLG-FD-VVNVNPRYGAVWL--LG-LNNIELIDRPLEVNLREI-----KQ--
-V-------------------------------------------------------------K-----RDPDRAMVVSLMVPCE---EPWKKILPLVE-
-ETG-ADAVELNFGCPHGMSERGMAVGQVP-EYIEMVARW-CKQHT-----------------RMPV-IVKLTPNIT--DIRYPARAA--HAGGADAVSL
INTISSITS--VNLDSFSPE----PSIDG------SHGGYCGPAVKPIALNMVAEIARDA-----GMPISGIGGVTTWRDAAEFLALGA-GNVQVCTAAM
TYGFKVVQEMISGL
>F0QAD0
IRSDFL-GI-----RSPNPFWLASAPPTDKEVNVTRAFEAGWGGVVWKTLG-ED-VVNVNPRYSTLMV--IG-LNNIELIDRPLAVNLEEI-----RR--
-V-------------------------------------------------------------K-----RAPDRAMIVSIMVPCV---ESWKRILPMVE-
-DTG-ADGIELNFGCPHGMSERGMAVGQVP-EYIQMVTQW-CKHYT-----------------HLPV-IVKLTPNIT--DVRQPARAA--RAGGADAVSL
INTINSIMG--VDLERMAMS----PHTGG------SHGGYCGPAVKPIALNMVAEIARDA-----GLPISGIGGVSTWRDAAEFIALGC-GTVQVCTAAM
VYGFKIVQDMCDGL
>Q972L2
LSVTFQ-GI-----TFPNPFLVGSGPTTGNPPKIISAIRAGWGGVVVKTIG-DS-IVRKSVRYATIEI--IA-FENLELITDPLEVWDKYL-----RV--
-I-------------------------------------------------------------K-----SEISAPIIVSIMGPDY---SEWIRLARWAE-
-DRG-ADMLELNFGCPHGEPEKGAFIGQHA-DLVQEYTKE-VVSSV-----------------GIPV-IAKLTPNIT--DIRETAKAA--ENAGAKAVTA
INTVNGVIA--VDIERAQPL----PDING------YYGGISGPAVKPIGLAAVSKIYTST-----SLQISGVGGIFDWRDAVEYIMMGA-TTVQSVTYTI
LKGFEFINEWKKEL
>C7NQU7
LSMSAF-GC-----EFPNPIGVAAG-FDKTAEAPGTLGALGFGHVEVGGVTAEPQEGNPRPRVFRLVEDEAI-INRMGLNNPGAKVIGERL-----DN--
-T--------------------------DVSMP------------------------------V-----GVNLAKTEDVPMDEAA---ADYRETYEQV--
-AEG-GDFFVINVSCPNS---PGFRELQNR-ESLEDIFST-VKNAG-----------------AAPL-LVKLSPDLPEPAVEETLELV--EEYDLDGVIA
TNTT-TDRP--EALT---------SPDRV------EEGGLSGRPIEEQATEMVRFVASRT-----DVPVVGVGGVFTAADAYRKIRAGA-SLVQIYTGFI
YRGPTIARNVNRGL
>B9L9P6
LHQKIW-DL-----EFKNPVGVAAG-FDKHATMVYGWPALGFGWGEIGAVTPKPQPGNEKPRAWRHIEYEAV-QNAYGFNNEGVEVIKKRL-----KK--
-I-------------------------YPFILP------------------------------I-----GANIGKNKTTPEERAV---EDYKILVNEL--
-KDV-VDFFVVNVSSPNT---PGLRDLLNA-EFISSLFGE-LKNLT-----------------DKPI-LIKFSPDMEDELIINLANYS--VLAGADGIIV
TNTT-VNYD---------------LVNSE-----IKRGGISGKPLAQRSYEVLRIVAGEV---FGKVPIISVGGIDSAEEAYKRIKAGA-SLLQVYTAII
YKGPGIVGEINRGL
>A9GKC4
LSIDFA-GI-----KSPNPFWLASAPPTNTGDQVRRAFDAGWGGAVWKTLG-NP-IVNVSSRFGGIDY--GG-LNNVELIDRPLDVNLKEM-----RE--
-I-------------------------------------------------------------K-----RRPGHALIASLMVETK---DEWREIIRKAE-
-DTG-ADGLELNFGCPHGMCERGMAVGNEP-AVLQEIARW-AVEFA-----------------TTPV-IVKLTPNVG--DILEPGEAV--LRSGAHGVSL
INTVKSLMG--VDLERMVPL----PRVGG------ANGGYCGPAVKPIALHLLSQLARHP-----GLPISGIGGISNSRDAAEFIALGA-TSVQVCTAVM
HYGYRIVEEMIEGL
>B3E2T4
LDSTYL-GV-----VFRNPFVLASAPPTATADMVRRAFEAGWGGAVIKTLR-EP-VHNLPNRFAAIRI--TG-FENLELLSEAPDEWYRAI-----RC--
-I-------------------------------------------------------------K-----AFPDCPIIGSIMGNSP---DEWHSLALGCQ-
-DAG-ADLLELNFSCPHGYPERGAAIGQNP-DYAAQITRW-VTDCI-----------------TIPV-IPKLTAAVA--NIQNIAEEL--ALAGAHGFCA
INTIPSFFG--FDLRTLRPK----PDIGG------SYGGYSGPGIKPIALRAVSELCQSP-----GLPVMASGGIANGFDAVEFMLLGA-PVVQMATEVM
LHGFGIIDRMQQEL
>D3P5M6
LRSTIA-GI-----RSPNPFWLASAPPTDKAYNVVRAFKAGWGGVVWKTLG-ED-VVNVSSRYGAHLM--IG-FNNIELIDRPLEVNLREI-----IE--
-V-------------------------------------------------------------K-----RDPDRAMVVSLMATME---AAWAGLARRVA-
-ETG-ADGLELNLGCPHGMCERGMAIGQVP-EMVEQVTRW-VKNAV-----------------NLPV-IVKLTPNIT--NILWSAEAA--KRGGADAISL
INTVNSIVA--VDLDAMAPT----PVVDG------SHGGYCGPAVKPIALNMVAEIARNP-----GLPVSGIGGITTWRDAAEFLALGA-TNVQVCTAAM
TYGFKIVEDMIGGL
>C1A4J6
GSVSVA-GL-----AFRNPVVLASG-TAGFGELEDVLDLSAVGGISTKAVSVAPRPGNPALRVSEFAG--GM-MNAIGLANPGLESVRRDY-----LP--
-W-------------------------------------------------------------LPA---HHPGTRVFVNVVGNSI---EDFATVVRGLDD
-VPG-VDAFELNVSCPNV-KAGGLEFGADP-QALHALVSA-ARGAT-----------------KRPI-FVKLSPTLG--AIADTARVA--VDAGATGLTL
VNTM-PGTV--IDTDRRRPK------LSF------GSGGVSGPALLPVGLLATWRVSRAL----PTVPLIGLGGISTGDDALQYLMAGA-SLVGVGTAAL
RD-PRAPERIVRQL
>B2G5A3
LAVELP-GL-----SLKNPIIAASG-TCGYGEAAKKYNLNHLGSLVLKSTTLYPRQGNPRPRVCETSA--GW-LNANGLQNVGITAATNEK-----IP--
-W-------------------------------------------------------------LRK---NYPQLPIIASAAGFSE---DEYVKVVSEFAN
-TAG-VKAIELNVSCPNV-KHGGMAMGTDP-EVLQRLVKQ-VVKAA----------------LGIPI-YVKLTPNVT--NIVPLAQAA--EQGGANGLTM
INTL-TGLS--IDLKTRR------PALAN------VTGGLSGPAIKPLALRMIHQVRQVS-----SLPIIGVGGIESAEDVLEFMMAGA-NAVQIGAASF
HD-PLACPKIAADL
>Q9LVI9
LSVTVN-GL-----KMPNPFVIGSGPPGTNYTVMKRAFDEGWGAVIAKTVS-SK-VINVTPRYARLRT--IG-WQNIELIDRPLETMLKEF-----ER--
-L-------------------------------------------------------------K-----KYPDRILIASVMEEYK---TAWEELIDRVE-
-QTG-VDALEINFSCPHGMPERGAAVGQDC-ALLDEVCGW-INAKA-----------------TVPV-WAKMTPNIT--DITEPARVS--LKSGCEGIAA
INTIMSVMG--IDMKTLRPE----PCVEG------TPGGYSYKAVRPIALAKVMNIAKME-----DRSLSGIGGVETGYDAAEFILLGS-NTVQVCTGVM
MHGYGHVKTLCAEL
>B5ZE73
LRSTLA-GI-----RSPNPFWLASAPPTDKEYNVRRGLEAGWGGVVWKTLG-ED-VVNVSSRYGAFNL--VG-LNNIELIDRPLAVNLAEI-----KS--
-V-------------------------------------------------------------K-----RDPDRAIVVSLMVPCV---ESWRRILPLVE-
-DTG-ADGIELNFGCPHGMSERNMAVGQVP-DYVEMVTRW-VKQNT-----------------RMPT-IVKLTPNIT--NILVPARAA--LRGGADAVSL
INTIQSVVA--VDLDAMAPM----PVVDG------THGGYCGPAVKPIALRMVGEIARSP-----GLPISGIGGISTWRDAAEFLVMGA-TNVQVCTAAM
HYGFRIVEDMIDGL
>Q099I4
LSIEFC-GI-----RSPNPFWLASAPPTNTGDQVMRAFDAGWGGAVWKTLG-NP-IVNVTSRFGGIDY--GG-LNNIELIDRPLEVNFREM-----LE--
-V-------------------------------------------------------------K-----KRPKHTLVASLMVETK---EEWREIIQRSE-
-DAG-ADLLELNFGCPHGMCERGMAVGAEP-KVLEEIARW-AVEFA-----------------RVPV-IVKLTPNVG--DILEPGEAA--VRAGVPALSL
INTVKSIMG--VDLDRMVPL----PRVGD------ANGGYCGPAVKPIALHLLSQLARHP-----QLAISGIGGISNWRDAAEFIALGA-TSVQVCTAVM
HHGFRIVEDMLEGL
>E7ACA5
LENEIL-GM-----RMPNPICLAAG-FDKDATMLAGLNQLGFGGVEVGTATPRPQYGNPKPRLFRFPEQESL-QNAMGFNNKGITRLVQRL-----ER--
-V-------------------------RPLNCL------------------------------V-----GVNVGKNKDTPLEKAL---EDYQSVLTTS--
-LGV-GNYYVFNLSSPNT---PNLRDLQNN-AFVGELFSM-ARALT-----------------HKPL-FLKVAPDLPSDALLKVCASA--LEHGAHGIIA
TNTT-MEYS---L-----------LPGAK------SVGGISGQVLKAKSREVFKHIAQAF---FGKAILVSVGGIDSAQEAYTRIKMGA-HFVQVFTGFI
YQGPLICRQINQDI
>C8XJK1
SPRTVF-GV-----DFPSAVGLAAG-MDKDGVALKAWPALGFGHVEVGTVTAHPQPGNPRPRLFRLPASGAI-INRMGFNNSGAQALAARL-----AT--
-T------------------------GR--------IGVP-----------------------L-----GISLGKSKITPVDEAV---GDYLTSLRAV--
-YPF-ADYIAVNVSSPNT---PGLRTLQDR-APLDELLAA-LTTEV-------------------PV-LVKIAPDLTDQAIADLLEVC--VDRGIAGLIA
TNTT-LTRP---GLAAGD------AATAA------EAGGLSGRPLAPRSLEVVRFVTAHC-----DLPVIGVGGIGTVDDGLRMLDAGA-SLLQLYTGFI
FGGPPLVKAIAAR-
>A6Q8G0
IEQEFF-GR-----TFKNPVGLGAG-FDKNGQYITSMPALGFGFTEIGTVTPKPQPGNPKPRLFRLLEDRSI-QNAMGFNNRGMGYMLEQL-----NK--
-L-------------------------YFFDYP------------------------------I-----GINIGKNKVTSEEKAL---EDYETLFHAF--
-KDY-GDYIVINISSPNT---PGLRDLQNE-QFIKDIFAM-AKRIT-----------------EQPV-LLKIAPDMTHEDAIALCNTA--VDAGAAGIIA
TNTT-IDYS--------------LTPHAK------DFGGISGALLTEKSYQLFKAIGKEL---YGKTLLISVGGIDSAEEAYRRIKAGA-SLVQVYSMLI
YKGPALIREINEGL
>D7BHP0
LRINFA-GI-----RSPNPFWLASAPPTNSGAQIHKAFEAGWGGAVWKTIG-AP-VLNVSNRYGAWHY--GS-INNVELIDRPLEVNLREI-----RD--
-V-------------------------------------------------------------K-----RHPDRAVIVSAMVESP---EAWRDIVLKIE-
-DTG-ADGIELNYGCPHGMSERGMAVGQVP-EYCEQITRW-VTSVA-----------------KIPV-IVKLTPNIT--NISYPAKAA--VAGGAQAISL
INTINSIIG--VNLDTLELV----PNIGG------GHGGYAGPAVKPIALHLLSQVATGS-----GIPISGMGGISTWRDAAEFLLLGA-TSLQVCTAVM
HYGYRIIEDLCDGL
>D2S350
LEVDLF-DS-----TFPNPVGIAAG-FDKNAEVTHALEALGFGFVEIGTVTPYPQEGNDRPRLFRLREDEGM-INRMGFNGQGMETVKERL-----EE--
-D-------------------------GTPGFP------------------------------L-----GVNIGKMNSSTEREAI---EDYRRVFDRV--
-SPF-ADYVVVNVSCPNT---PDEFNEASP-EHLRAIFET-LENDG-----------------NVPM-LVKIGPDEPEDAILDLVDIV--QEFGLDGIVA
TNTS-TAR---EGLE---------SPARE------EWGGLSGAPIEDRSTDVIRTIAGHT-----DLPIVGVGGVDSAASAYEKIRAGA-SLVQLYTGFV
YRGPSTAGRINQGL
>D3UJI2
LQNTVC-GL-----IFDNPIGLAAG-FDKNASMLEGLSALGFGFLELGTITQRPQEGNPRPRLFRHVEEKSI-QNAMGFNNDGAQKIKNRL-----QR--
-S-------------------------FPFCIP------------------------------L-----GINLGKNKHIEQKDAL---KDYEAVLKEF--
-LDL-GDYYVFNLSSPNT---PNLRDLQNE-SFVSELFAM-ARSLT-----------------RKPL-FLKISPDMDTDSMLAVCQRA--IDHQASGIIA
TNTT-IDYS---LVCHP-----------------KEIGGISGQALKEKSAEVFKVLAEHF---FKKTILISVGGISDAKEAYKRIRQGA-SLVQILTGLI
YEGPGICKSINGGL
>B9KFX2
LNQEIF-NL-----NFYNPVGLAGG-FDKNATMIRPLSALGFGFLEYGTFTPKPQNGNEKPRLFRLVEQESI-QNAMGFNNKGKDAIAKEV-----KK--
-V-------------------------YPFSIP------------------------------L-----VANIGKNKITPNEEAI---NDYIILLKEF--
-KDL-CDLFVINISSPNT---KNLRDLQSE-EFVSTLFNQ-AKEIT-----------------NKPV-ILKIAPDMSIDSAISLCKSA--ISAKADGIIM
ANTS-IDYS--------------LIDNTR------TFGGISGRLITQKSAAFFKEVAKEI---YQDTILIASGGIDSAELAYERIKNGA-SLVQIYTAMI
FKGPSIVKNINQGL
>Q1GGI3
LTTEFL-GI-----KSPNPFWLASAPPTDKEYNVRRAFEAGWGGVVWKTLG-AE-VVNVNPRYGAIWL--LG-LNNIELIDRPLDVNLEEM-----TR--
-V-------------------------------------------------------------K-----KDPDRALIASIMVPCE---EAWKAILPRVA-
-ETG-CDGIELNFGCPHGMAERGMAVGQVP-EYIQMVTEW-CKQYY-----------------DKPV-IVKLTPNIT--DIRHPARAA--KAGNADAVSL
INTINSITS--VNLDAMSPE----PMIGG------THGGYCGPAVKPIAMNMVAEISRDP-----GLPISAIGGVTTWRDAAEFIALGA-GNVQVCTAAM
TYGFKVVEEMISGL
>C9RH17
LEIDIC-GI-----KFKNPVFLASGIMGETGSALKRIAKGGSGAVVTKSVGLYPNPGHKNPTIVEVYG--GF-LNAMGLPNPGVDEYIEEI-----KS--
-V---------------------------KKD-------------------------------L-----EKMGVRVIGSIYGKDE---KEFMDVAKKI--
-ESF-VDAIELNISCPHA-KGYGATIGQNP-EMSYNVCAA-VKDVV-----------------KIPV-FAKLTPNVS--DIVEIAGAV--VEAGVDGLVA
INTV-RGMV--IDIKAKKPI------LSN------KFGGLSGKAIKPVGIKAVWDLYENF-----DVPIIGVGGIMSGEDAIEYMMAGA-SAVQVGSGVY
YRGYNVFKKICDEI
>E4U2E8
LTQELF-GR-----TFLNPVGLAAG-FDKNATMFHGIMSLGFGFSEIGTLTPKPQEGNPRPRLWRHIEEESL-QNAMGFNNDGLFRISHRL-----KN--
-I-------------------------YPFSTP------------------------------I-----GVNIGKNKITPDDKAI---KDYTTLIKAL--
-HEY-ADYMVINISSPNT---PGLRDLQNE-AFISQLFAE-AKALT-----------------TKPI-LLKIAPDMTEDQAVALCVHA--VESGADGIIA
TNTT-IDYS---LVSEP-----------E------DMGGLSGEVLRERSFYIFDAIAREL---YGKTTLISVGGISTPEEAYRRIRAGA-SLVQIYTSLI
FKGPEVVEEINSGL
>E8WW31
LECNFA-GI-----KCLNPFWLASAPPTNCGEQIMRAFDAGWGGAVWKTIG-EP-ITNVSSRYSSIDW--AG-FNNIELIDRPIATNLREI-----SE--
-V-------------------------------------------------------------K-----RRPKHVVIASLMVEKR---EVWHDMVAQAE-
-DAG-ADGLELNFGCPHGMSERGMAVGQVP-EYAEQITYW-VKERA-----------------RTPV-IVKLTPNIS--DIRMPARAA--KRGGADALSA
INTINSITG--IDLDTFEPR----PMVDG------SHGGYCGPAVKPIALNMVQQIMADA-----MLPLSGIGGIGTWKDAAEFILLGC-GNVQVCTAAM
HYGYRIVEDMADGL
>Q03HA9
LETTIA-GV-----KLKSPVMNASG-TAAYGQMAKNIDLNELGAFVIKSTTMEPRAGHPWPTTAATTG--GW-LNAVGLKNPGIEHVLAYE-----LP--
-W-------------------------------------------------------------LAE---NYPDLPIVGSIAGSNP---DDYVEVAKRMAT
-APN-VKFIEVNISCPNV-AKGGLAFGTDP-VVVEDMTRR-IKAVV----------------PNKPV-FMKLTPGVT--EIVPIALAA--ERGGADGLVM
INTL-MGME--IDLETRK------PRLSN------GTGGLSGKAIHPIAVRMIHQVREVT-----NLPIIGVGGVFSAKDALELMVAGA-GAVQVGSANY
GN-PHACHDIIQGL
>D3PT63
LSINFA-GI-----KSPNPFWLASAPPTNSGAQIHRAFEYGWGGAVWKTIG-AP-VLNVSNRYGAWHY--GG-INNVELIDRPLEVNLREI-----RD--
-V-------------------------------------------------------------K-----RHPDRAVIVSAMVESP---EAWRDIILKIE-
-DTG-ADGIELNYGCPHGMSERGMAVGQVP-EYCQQITQW-VMDVA-----------------KIPV-IVKLTPNVA--SVVPPARAA--LAAGANALSL
INTINSIIG--VDLDTLEIT----PNIGG------GHGGYAGPAVKPIALNLLSSLGVQS-----GVPISGMGGISTWRDAAEFLLLGA-TSLQVCTAVM
HYGYRIIEDLIDGL
>A1VUI4
LQTNFI-GI-----HSPNPFWLASAPPTDKAYNVNRAFEAGWGGVVWKTLA-EA-LVNVNPRYGALLL--LG-FNNIELIDRDLEINLAEI-----IQ--
-V-------------------------------------------------------------K-----RDPERALVVSLMVPCN---AAWKSILARVE-
-DTG-ADGLELNFGCPHGMSERGMAVGQVP-EYIEMVTQW-CKHYS-----------------RLPV-IVKLTPNIT--DIRIPARAA--RRGGADAVSL
INTINSIMG--VDPYSLTML----PSTGG------SHGGYCGPAVKPIALNMVAEIARDP-----GLPISGIGGVGSWRDALDYIALGA-GTVQVCTAAM
VHGFKIVQEMKSGL
>D6CNT1
LRIDFA-GI-----RSPNPFWLASAPPTDKAVNVNRAFEAGWGGVVWKTLG-EA-VVNVNPRYGALLL--LG-FNNIELIDRDLELNLSEI-----TQ--
-V-------------------------------------------------------------K-----RDPDRAMVVSLMVPCE---AAWKAILPRVE-
-DTG-CDGIELNFGCPHGMSERGMAVGQVP-EYIEMVTAW-CKRYS-----------------RLPV-IVKLTPNIT--DVRQPARAA--RAGGADAVSL
INTINSIIG--VDPATLTMT----PSTGG------SHGGYCGPAVKPIALNMVADIARDP-----GLPISGIGGIGNWRDALDFIALGA-GSVQVCTAAM
VYGFKIVQEMTDGL
>D3STE1
LEVDLF-DT-----TFPNPVGIAAG-FDKNAEVTHALEALGFGFVEIGTVTPYSQDGNDRPRLFRLREDEAM-VNRMGFNGQGMEAVKARL-----EE--
-D-------------------------GTPGFP------------------------------L-----GVNIGKMNSSTEREAI---EDYRRVFDRL--
-SPF-ADYVVVNVSCPNT---PDEFDEASP-EHLREIFET-IDNDL-----------------DVPI-LVKIGPDEPEESILDLVDIV--QEFDVDGIVA
TNTS-TAR---EGLA---------SAKRE------EWGGLSGKPVEGRSTAVIRTIADHT-----DLPIIGVGGVDSAASAYRKIRAGA-SLVQLYTGFV
YQGPSTAKRINRGL
>Q5UYF1
LAVEAF-GH-----TFDNPVGVAAG-FDKNATIPETLASLGFGFAEVGGVTAEPQAGNARPRMFRLKADEAI-INRMGLNNDGAIVIGERL-----KN--
-V--------------------------DAPFP------------------------------V-----GVNIAKTEHVGTNEAP---DDYRTTYEHV--
-AEG-GDFFVVNVSCPNS---EGFEELQNR-DAMEAILSE-LQDAG-----------------AAPL-LVKLSPDLPEPAVEDALDLV--TELDLDGVVA
TNTT-TERP--ASLR---------SPNAV------ETGGLSGKPIENQATEMVRFVAERV-----DVPVVGVGGVSTAEGAYRKIRAGA-SLVQLYTGLV
YRGPSIAREINSGL
>F2F074
LRIDFA-GI-----KSPNPFWLASAPPTNSGYQVQRAFEAGWGGAVWKTLG-DP-ILNVSSRFAAVSF--NG-FNNIELIDRPLEVNLKEI-----YE--
-T-------------------------------------------------------------K-----KRPDHTIIASLMVEKA---EKWHEIVKRVQ-
-DVG-VDGFELNFGCPHGMAERGMASGQVP-ELVEKQTYW-AKEYA-----------------EVPV-IVKLTPNIT--DITVTAEAA--VRGGADAISM
INTINSLAG--VDLNSWNTI----PHVGG------AHGGYCGPAVKPIALNMVGECARSI-----NLPISGIGGISNWQDAAEFILMGS-TSVQVCTAAM
HHGFGIVEDMIDGL
>D0JBI0
MKARIN-GI-----QLSSCIMNASG-ALCTTQELSDLLDSSSGAIVTKSCTRQPRKGNIKPRYFEWNV--GS-INSMGLPNLGIDFYLNFL-----EE--
---------------------------------------------------------------------KKTKKPVFLSISGLSI---EEIFFLLKKANF
-SSK-ITAIELNLSCPNL-----QEEIGYDLYKIYDFLEN-VFKFN-----------------EKPL-GIKLPPYFKEEYIKNMSLIL--NQFPIVFVTC
INSLPNGIF--VDPRNETSV----IQPRN------GFGGIGGSIIKPFALANIRKFYTYL---RKDISIIGCGGISYGKDIFEHILCGA-SAVQIGTQLM
KEGISVFERLKKEF
>D5VQZ7
LGTEIL-GI-----KFKNPVFLASGIMGETGSSLVRMAKEGAGAVTTKSIGLKPNPGHKNPTIVVLED--SL-LNAMGLPNPGVDEYIEEL-----RE--
-A---------------------------KKR-------------------------------I-----EKMGVRIIGSIYGKDE---DEFREVAKKI--
-EDY-VDIIELNISCPHA-KGYGATIGQDP-ELSYKVCKA-VKEEV-----------------KVPV-FAKLTPNVS--NILEIAEAL--VDAKVDGFVA
INTV-RGMK--IDIKAKRPI------LSN------KFGGLSGKAIKPIGVKIVYDLYENF-----DKPIIGVGGIFTGEDAIEYMMAGA-SAVQVGSAVY
FRGYDVFKKICDEI
>Q01P61
LSTNFA-GI-----RCPNPFWLASGPPTNCGEQIMRAFDAGWGGAVWKTIG-EP-IVNVSSRYSSVDW--NG-LNNIELIDRPIETNLREI-----TE--
-V-------------------------------------------------------------K-----KRPKHAVIASLMVETR---EAWHDIVKRSE-
-DAG-ADGLELNFGCPHGMSERGMAVGQVP-DYSCMITEW-VKEVA-----------------RTPV-LVKLTPNIT--DIRAVARAA--KRGRADALSA
INTINSITG--IDLDTFTPR----PNVGG------SHGGYCGPAVKPIALHLVQQIASDP-----GLPISGIGGIGGWREAAEFILLGC-GTVQVCTAAM
HYGFRIVEDMIDGL
>A6Q2V6
LSQELF-GK-----TFCNPLGIAAG-FDKNATMTKTLHALGFGYVEIGTVTPKPQSGNPKPRLFRYIKQEAI-QNAMGFNNDGAEVIKARL-----QR--
-I-------------------------TPASFP------------------------------I-----GVNIGKNKTTPDEQAL---QDYRFLIKTF--
-HSL-SDYLVINISSPNT---PGLRDLQNE-SFIKELFSM-AKELT-----------------NTPV-LLKIAPDMSEDQAVSLCSTA--VDAGAAGVIA
TNTS-IDYS---LLRG-----------AK------DFGGVSGKVIKEKSFAIFKAVAKEL---FGKTVLISVGGIDSAEEAYRRIRHGA-TLLQIYTSFI
YGGPGLVKSINEGL
>Q28NT3
LTSNFI-GI-----TSPNPFWLASAPPTDKEYNVRRAFEAGWGGVVWKTLG-SE-VVNVNPRYGAIYL--LG-LNNIELIDRDLYTNLEEI-----KR--
-V-------------------------------------------------------------K-----ADPDRAIIVSIMVPCE---EAWKAILPLVE-
-DTG-ADGIELNFGCPHGMSERGMAVGQVP-EYIEMVTRW-CKQYY-----------------SKPV-IVKLTPNIT--DITKPAAAA--KRGGADAVSL
INTINSITS--VNLDTMSPE----PSIDG------SHGGYCGPAVKPIAMSMVSEIARSP-----GLPISGIGGVTTWRDAAEFMTLGA-GNVQVCTAAM
TYGFKIVEEMISGL
>D5V0G6
LSQDIL-GI-----TFKNPIGLAAG-FDKNATMIESMMALGFGYTEIGTMTPRAQDGNAKPRMFRYPEQKTV-QNAMGFNNKGSYDVAKNL-----RK--
-V-------------------------FPYVIP------------------------------V-----GANIGKNKTTPENMAL---SDYKVLINKF--
-KDI-SDYLVINISSPNT---PNLRDLQNE-KFITELFTL-GKELT-----------------QKPI-FLKIAPDMEAKTAIDLCKTA--VKAGAAGIIA
TNTT-IDYD--------------LLPGCQ------SFGGLSGAVLSEKSYELFKEIAKEL---FGKTILISVGGISTPEDAYRRIKAGA-SLIQVYSGMI
FEGPAMVRKINEGI
>C0ZEK5
LSINLA-GI-----QSPNPFWLASAPPTNSGYQVQRAFEAGWGGAVWKTLG-EP-IINVTSRFAGLNF--GG-FNNIELIDKPLEVNLKEM-----DE--
-T-------------------------------------------------------------K-----RRPKHTLIASLMVEKR---EAWHEIVKKVE-
-AIG-VDGLELNFGCPHGMAERGMAVGQHP-DLIRQQVEW-VKEVA-----------------QTPV-IVKLTPNIT--DIRFTARAA--SLGGADAISM
INTINSLMG--VDLDKWLPI----PHVDG------AHGGYCGPAVKPIALNMVAECARDV-----GIPISGIGGISDWRDTVEFLLMGA-TGVQVCTAAM
HHGFRIVEDMIDGL
>Q5WBE7
LISNLA-GI-----TSPNPFWLASAPPTNSGYQVQRAFEAGWGGAVWKTLG-EP-IMNSTSRFAALHF--NG-FNNIELIDRPLDVNLREI-----AD--
-T-------------------------------------------------------------K-----KRPNHAIVASLMVEKQ---EKWHEIVKRVE-
-AVG-VDGLELNFGCPHGMAERGMASGQVP-ALVEQQTVW-VKEVA-----------------RTPV-IVKLTPNIT--DITATAEAA--AQGGADAISL
INTINSLAG--VDIDTWQTI----PNVDG------THGGYCGPAVKPIALHMLGDCARHV-----NIPISGIGGIATWQDAVQFLLMGA-SNVQVCTAAM
HHGFRIVEDLLDGL
>A8ET62
LNQKIF-DL-----NFSNPVGLAAG-FDKNATMIKAMKSLGFGFTEIGTVTLLPQDGNPKPRMFRYAEAKSV-QNAMGFNNLGAHAVLKNL-----KK--
-V-------------------------YPFEIP------------------------------V-----GVNIGKNKITPEEFAL---SDYKNLIKKF--
-HKI-SDYLVINISSPNT---PNLRDLQNE-KFITELFTM-AKTLT-----------------TKPI-LLKIAPDMEVQTAINLCKTA--VEAGASGIIA
TNTT-IDYS--------------LVPNCQ------NFGGLSGSCLTQKSSQLFKEIAREL---FGKTILISAGGISNGAQAYERIKNGA-TLVQAYSGLI
FEGPAMVRKINQEI
>D1B1W1
LEQTLF-DR-----TFHNPIGLAAG-FDKNATMIKMLTALGFGHIEYGTMTPEPQSGNAKPRCFRFPEEESI-QNAMGFNNEGMHKIAKRL-----ES--
-L-------------------------YPFATP------------------------------L-----AANIGKNKITSAENAL---KDYEKLIKRF--
-KDV-SDFLVVNISSPNT---PGLRDLQNE-AFIKELFMM-AKELT-----------------CKPV-LLKIAPDLEIKEAIELCSCA--LENGAKGIVA
TNTT-IDYS--------------LLPNAK------DFGGISGKVLCEKSFRMFEGIAKEF---FGKTTLISVGGIDSAEEAYRRLKAGA-SLLQIYSAFI
FKGPSLNRTINLGI
>Q8ZNL7
LSVTFC-GV-----KFPNPFCLSSSPVGNCYEMCAKAYDTGWGGIVFKTIG-FF-IAEVSPRFDHLGF--IG-FKNMEQIEHPLEENLAAI-----RR--
-L-------------------------------------------------------------K-----QYPDKVLIASIMGENE---QQWQELARLVE-
-EAG-ADMIECNFSCPQ-MTSHAMGVGQSP-ELVEKYCRA-VKRGS-----------------SLPM-LAKMTPNIG--DMCEVALAA--KRGGADGIAT
INTVKSITN--IDLNRKIGM----PVVNG------KSSGYSGKAVKPIALRFIQQLRELR-----DFPISGIGGIETWEDAAEFLLLGA-ATLQVTTGIM
QYGYRIVEDMASGL
>B1MZ73
LAVKLP-GL-----DLKNPIMNSSG-AVFFGLEDKGYAIEETGALVTKTVTMSARAGNPQPWIINTPS--GI-LNSVGLANPGIEAVVADI-----LP--
-A-------------------------------------------------------------IHE---KYKTLPVLASVAGETV---GEYVALTERLTA
-TKQ-VTAIEANLSCPNV-DRGGMAFGVTA-ESAAEVIHA-MRAAT-----------------TLPI-YAKMSPNVT--DIKPIVKAV--ETAGADGIVL
INTV-VGMS--LDLNTRQAR------LAR------GTGGMSGTSVHPIAVRFVYETAQTV-----SIPVIGVGGVSTVDDVLELMMAGA-SAVQIGTALA
GN-HQVMADIIREL
>B9E3U1
LSIEFC-GI-----KCENPFFLSSSVVGNNFEMCSKALDMGWAGVVFKTIG-FY-IPNVSPRFDIAPF--VG-FRNLEQIDHPLEENLEHM-----RK--
-L-------------------------------------------------------------K-----KYPQKVLVASIMGETE---EEWTKLAEMVT-
-QIG-ADIIECNFSCPQ-MSLQSMGVGQSP-ELVENYCRA-VRKGT-----------------SLPI-LAKMTPNLS--DMTIPAAAS--IRGGADGIAA
INTIKSITR--VDLNKFSPY----PIIGG------KSSGYSGKAIKPIALRFIQDLAKLK-----GIPISGMGGIENWEDVLEFMLLGA-SNIQVTTAIM
QYGYRIIKDLISGL
>D4HDG1
LTVSLP-GL-----NLKNPIMPASG-CFGFGEYAEYYDLSVLGSIMVKATTLEPRRGNPVIRVAETPG--GM-LNAIGLQNPGLDVVMAEK-----LP--
-W-------------------------------------------------------------LAE---HFPDLPIIANVAGYTT---EDYVRVCEVIST
-APN-VAAVEINISCPNV-KRGGITFGTNV-TAAHDLTQA-VVAAA-----------------SVPV-YVKLSPNVT--DITEIARAT--ADAGADGLTL
INTL-TGMR--INLARRTPV------IAN------ATGGLSGPAVLPIAVRMIDAVTRVV-----DIPVIGMGGVMTSADALELMMAGA-SAVGVGTANF
TD-PLACPKIINGL
>Q1G864
THVNLP-GL-----DLKNPVMPASG-TFGFGPAAQKFDLNDLGAMVIKTTTPHATTGNPQPQIAILED--GV-LNSVGLTNPGVDQVISEK-----LT--
-K-------------------------------------------------------------LRH---QYLDLPIMASVGGDSE---DDYVEVAKKLSA
-SGL-VNALEINVSCPNV-AQGGMSFGVHA-GVVEELTKK-IKMAV-----------------ALPI-YVKLTPNVT--DIVEIAKAA--ESGGADGISM
INTV-LGMR--IDVKTRKPL------LGH------NMGGLSGEAVKPIAIRMISQVRQVT-----QLPIIGMGGISTAQDVIEFILAGA-NAVAVGSAHF
ED-ELAAKHIAENL
>Q97R65
LQVSLP-GL-----DLKNPIIPASG-CFGFGEYAKYYDLDLLGSIMIKATTLEPRFGNPTPRVAETPA--GM-LNAIGLQNPGLEVVLAEK-----LP--
-W-------------------------------------------------------------LER---EYPNLPIIANVAGFSK---QEYAAVSHGISK
-ATN-VKAIELNISCPNV-DHCNLLIGQDP-DLAYDVVKA-AVEAS-----------------EVPV-YVKLTPSVT--DIVTVAKAA--EDAGASGLTM
INTL-VGMR--FDLKTRKPI------LAN------GTGGMSGPAVFPVALKLIRQVAQTT-----DLPIIGMGGVDSAEAALEMYLAGA-SAIGVGTANF
TN-PYACPDIIENL
>A8AXM9
LRVSLP-GL-----DLKNPIIPASG-CFGFGEYAKYYDLDLLGSIMIKATTLDPRFGNPTPRVAETPA--GM-LNAIGLQNPGVEDVLAEK-----LP--
-W-------------------------------------------------------------LEK---HYSDLPIIANVAGFSN---QEYATVAGKISQ
-APN-VKAIELNISCPNV-DHGNLLIGQVP-ELAYEATKA-AVDTS-----------------AVPV-YVKLTPSVA--DITQVAKAV--EDAGAAGFTM
INTL-VGMR--FDLKSRKPI------IAN------GTGGMSGPAVFPVALKLIRQVAQAS-----KLPIIGMGGVDSAEAALEMFIAGA-SAIGVGTANF
TD-PYACPTIIEDL
>F2N9N3
MAVDVG-GI-----KMKNPVSTAAG-TFGYGQFDSLMDVSALGAITTKGCAALPWPGNPAPRMAEVPG--GM-MNSVGLQNPGVRGFVEQS-----GT--
-Y-----------------------------LE------------------------------RL----AGKGTQIICQVAGHST---AEYVSALELFCE
LCPW-AAGFELNVSCPNV-AEGGIACGSTP-EAAAEVVRA-CRRVC-----------------DRPL-LVKMAP--V--RVDEIARAV--EDAGADALTI
INSI-PGMS--IDIETHRSR------LSR------PTGGLSGPLLHPIAVRMVWEAFRAV-----RIPIIGVGGIMTGADAAEFILAGA-TSVAVGMASL
VD-PGASLRILAEL
>E8UNJ8
LAISLP-GL-----DLKNPIIPASG-CFGFGEYADYYDLNQLGSIMIKATTRHPRYGNATPRVAETPA--GM-LNAIGLQNPGVEAVLSEK-----LP--
-W-------------------------------------------------------------LEQ---HFPDLPIIANVAGFSN---EEYAYVSGKISK
-APN-VKAIELNISCPNV-DHGNLLIGQVP-ELAYQAVKA-AVEAS-----------------SVPV-YVKLTPSVA--DITLLAKAA--EAAGATGLTM
INTL-VGMR--FNLKTRQPI------LAN------GTGGMSGPAVFPVALKLIRQVAQMT-----DLPIIGMGGVDTADKAIEMMVAGA-SAIGVGTANF
TD-PFACPKIIQDL
>Q8DTV0
LALKLP-GL-----DLKNPIIPASG-CFGFGEYAKYYDLNKLGSIMIKATTQQPRFGNPTARVAETPS--GM-LNAIGLQNPGVDAVIAQK-----LP--
-W-------------------------------------------------------------LAE---HYPDLPIIANVAGFSN---EEYAYVSEKISQ
-APN-VKAIELNISCPNV-DHGNLLIGQVP-ELTYAAVKA-AVEAS-----------------QVPV-YVKLTPSVA--DITTVAKAV--EAAGATGFTM
INTL-VGMR--FDLKTKKPI------IAN------GTGGMSGPAVFPVALKLIHQVAQSS-----QLPIIGMGGVDSAEAALEMMIAGA-SAIAVGTANF
TD-PFACPNIIEDL
>Q5M4J2
LAISLP-GL-----DLKNPIIPASG-CFGFGEYSKYYDLDKLGSIMIKATTANPRFGNPTPRVAETPS--GM-LNAIGLQNPGVDAVLSEK-----LP--
-W-------------------------------------------------------------LQE---HYPELPIIANVAGFSN---EEYAEVSHKISK
-ASN-VKAIELNISCPNV-DHGNLLIGQVP-ELAYAAVKA-SVSHS-----------------DVPV-YVKLTPSVA--DITSVAKAV--EDAGATGFTM
INTL-VGTR--YDLVTRKPI------IAN------GQGGMSGPAVFPVALKLIRQVALAS-----DLPIIGMGGVDSAEAAIEMFIAGA-SAIGVGTANF
AD-PYACPKIIDRL
>D8GT29
LSIEFC-GI-----KCENPFFLSSSVISNNFEMCAKALNMGWAGVVFKTIG-FY-VADVSPRFDATPF--IG-FKNLEQIEHPLEYNLECI-----SK--
-L-------------------------------------------------------------K-----EFKDKVIVASIMGENE---QQWTKLAELVT-
-KAG-ADIIECNFSCPQ-MAEESMGVGQNP-ELVEKYCKA-VRRGT-----------------SLPV-LAKMTPNIG--NMVIPAEAS--IHGGADGIAA
INTVKSITR--VDLDKFSPY----PIING------KSSGYSGKAIKPIALRFISDLAKLK-----EIPISGIGGIETWEDAVEFLLLGA-SNIQITTAVM
QYGYRIIKDLISGL
>E1QVE7
MFVDLG-GI-----KMRNPINTASG-TFGYGQFEGFYDVAQLGAITTKGCSIDPWDGNPAPRMAEIAS--GL-MNSVGLQNPGISEFVRQD-----GE--
-Y-----------------------------LQ------------------------------GL----RERGCQVICQVVGHSV---EECTRAVELYDD
LAPF-ASGLELNISCPNV-SRGGAALGATP-AAAAEVMRA-VRPHT-----------------KLPV-IVKMAP--H--DVGETARAL--EAEGADALSL
INTI-PGMA--IDVRTRRSR------LSR------ATAGISGPVVHHMAVRMVWEAYHAV-----RIPLCGIGGVTTGEDAAEFILAGA-TAVSVGTANL
CD-PRCAPRILSEL
>F2M0X7
TRVSLP-GL-----DLKNPVMPASG-TFGFGPAAKKFDLNELGAMVIKTTTPHATTGNPQPQIAVLDD--GV-LNSVGLTNPGVDVVISEK-----LV--
-P-------------------------------------------------------------LRK---QYPDLPIMASVGGDSE---DDYVEVAKKLSD
-SGL-VNALEINVSCPNV-DRGGMSFGVHP-DVVEELTQK-IKNVV-----------------NVPI-YVKLTPNVT--DVVTIAKAA--EKGGADGLSM
INTL-LGMD--IDVKTRKPV------LGH------NMGGLSGEAVKPVALRMIAQVHQSV-----NLPIIGMGGISSAEDVVKFMLAGA-SAVAVGTAHF
HD-SIASKHIADSL
>Q74J29
THVKLP-GL-----DLKNPIMPASG-TFGFGPAAKKFNLNDLGAMVIKTTTPHSTTGNPQPQIAVLNT--GV-LNSVGLTNPGVDAVIKDK-----LT--
-P-------------------------------------------------------------LRS---EYPNLPIMASVGGEDE---AGYLEVAKKLSD
-SGL-VNALEINVSCPNV-NQGGMSFGVHP-DVVEELTKK-IKSLV-----------------KIPI-YVKLTPNVT--DITQIAKAA--ENGGADGLSL
INTL-LGME--IDVETRKPV------LGH------NIGGLSGEAVKPIAIRMVHQVREST-----TLPIIGMGGISSAKDVIEFILAGA-NAVAVGTAHF
KD-SLASKHIADDL
>E8ZN83
LSIEFC-GV-----KCENPFFLSSSPVGNCYEMCAKALEIGWGGIVFKTIG-FF-IAEVSPRFDNLSF--LG-FKNMEQIEHSLEENLEAM-----KR--
-L-------------------------------------------------------------K-----QYPNKVLVASIMGQNE---KEWEELAKLVT-
-EVG-ADIIECNFSCPQ-MTSSAMGVGQNP-QLVKKYCEA-VRRGT-----------------DIPI-LAKMTPNIG--DMSVPAIAS--IEGGATGIAT
INTIKCITG--VDLDKFIGY----PIVNG------KSSGYSGKAVKPIALRFIQQLVRLK-----SVPISGIGGIETWEDAAEFILLGS-RNLQVTTAVM
QYGYRIVEDMIEGL
>Q9CFW8
LSVKLP-GL-----DLKNPIIPASG-CFGFGEYAKYYDLNKLGSIMVKATTLHPRFGNPTPRVAETAS--GM-LNAIGLQNPGLEVIMAEK-----LP--
-W-------------------------------------------------------------LNE---NFPDLPIIANVAGSEE---DDYVAVCAKIGD
-APN-VKVIELNISCPNV-KHGGQAFGTDP-DVAAALVKA-CKAVS-----------------KVPL-YVKLSPNVT--DIVPIAKAV--EAAGADGLTM
INTL-MGVR--FDLKTRKPV------LAN------ITGGLSGPAIKPVALKLIHQVAQVV-----DIPIIGMGGVESAQDVLEMYMAGA-SAVAVGTANF
AD-PFVCPKIIEKL
>E6U518
LSITFC-GV-----PCENPFFLSSSCVAGNYEMCARALEAGWGGIVFKTIG-FY-QAEVSPRFDTLSF--GG-FRNLEQIDHPLEENMDVL-----RR--
-L-------------------------------------------------------------K-----QYPQKVLVASIMGETE---EEWTKLARLAE-
-QVG-VDMLECNFSCPQ-MTKSTMGVGQSK-ELVETYCRA-VRKGT-----------------KLPV-LAKMTPNIG--NMEPVAIAA--MRGGADGIAA
INTIKSITR--LDVEHFSAY----PDVDG------QSSGYSGEAVRPIALRFIHDLAQLQ-----NVPISGIGGIETWRDALEFFLLGA-RNVQVTTAVM
EYGYRIVDDMRDGL
>E3DNW6
LSIEFC-GV-----KAENPFFLSSSPVGSNYDMCAKALESGWGGIVFKTIG-YY-IAECSPRFDNLSF--VG-FKNMEQIDKPLAENLATI-----KK--
-L-------------------------------------------------------------K-----QYPHKIIIASIMGENE---KEWAELAEMVT-
-EAG-ADLIECNFSCPQ-MTSGAMGVGQNP-ELVKKYSAA-VSQVT-----------------DLPV-IAKMTPNIG--NMEIPAIAA--VNGGADALSA
INTIKSLTE--IDLDDFTPM----PKVNG------KSSGYSGKAVKPIALRFIAELKQLK-----DVPLSGMGGIETWEDAAEFLALGC-RNLQMTTSVM
QYGYRIVEDLINGL
>P77887
LTVNLA-GV-----TFKNPVMPASG-TAAYGQMAQQLDLSALGGLVIKSTTAEPKAGNPRPTTAETTA--GW-LNAIGLKNPGIDNVLADK-----LP--
-W-------------------------------------------------------------LAT---HYPDLPIIGSVAGASF---DEYVAVARKMAS
-APN-VKLLEINISCPNV-DHGGLAFGTDP-ATVTALTKA-IVAAV-----------------DKPV-FMKLTPNVT--DIVPIALAA--EAGGAAGLTM
INTL-TGMG--IDLATRQPI------LAH------GTGGLSGKAIHPLAVRMIHDVRQHT-----KLPIIGVGGVFTPADVLEFYLAGA-NAVQVGAATY
GH-PTACTDIIAGL
>A5EP72
LRTSFA-GI-----TSPNPFWLASAPPTDKAYNVVRAFKAGWGGVVWKTLG--E-IVNVSPRYGAIHV--IG-FNNIELIDRPLEVNLQEI-----TQ--
-V-------------------------------------------------------------K-----RDPDRAVVVSLMVPCQ---ENWTAIIKRVE-
-QTG-ADGVELNFGCPHGMSERGMAVGQVP-EYIEMVTRW-CKAAT-----------------RMPV-IVKLTPNVA--SILPPAEAA--KRGGADAVSL
INTVNALMG--VDIDQMAPW----PHIDG------THGGMCGSVVKPIALNMVSAIARHP-----GLPISGIGGIEKWRDAAEFMALGA-VNVQVCTAAM
VYGFKIVEEMIAGL
>D8IIA4
RAVSLP-GL-----NMTNPLMPASG-TFGFGDAADQVNFNDLGALVIKTTTPEARTGNPQPQIAKLND--GV-MNAVGLTNPGVDAVIKEK-----LP--
-N-------------------------------------------------------------LAK---QYPDLPVVGSIGGSTE---TDYVLVAEKLAK
-SGL-VSALELNVSCPNV-AHGGMAFGTDA-KVLESLTNQ-VKRVV-----------------DVPL-YVKLTPNVT--DITEVARGA--EAGGADGLSL
INTV-LGLH--IDIRTGQPV------LGN------GMGGYSGTAVKPLAVRMVYQVARAT-----KLPIIGMGGIETAADVLEFMMAGA-SAVAVGAAHF
KD-IAACPHIAAQL
>D8MFA2
LAVNLP-GL-----NMKNPVMNSSG-SVYFGIEDKGFGIEKTGALVTKTVTMTPRAGNPQPWIIETPS--GI-LNSVGLANPGIEKVISDI-----LP--
-A-------------------------------------------------------------IHK---KYDDMPVMVSIAGETV---QEYVELARRLTH
-SGF-VTAIEVNLSCPNV-DRGGMAFGVDA-QTASEVIAA-LRQAT-----------------HLPL-YAKLSPNVT--DIKPIVKAL--ETAGADGIVL
INTV-MGMS--FDLAKRQAR------LAR------GIGGMSGKSIHPIAVRFVYEAAQTV-----NIPIIGVGGIASVADALELMMAGA-SAIQVGGALT
QK-PEAMLEIIDAM
>B2G8H5
LSVDFL-GV-----HFENPFCLSSSPVGNCYEMCKNAYDAGWGGIVYKTLH-FK-IDEVSPRFDELHF--VA-FKNMEQLEHPLEQDLADM-----RR--
-L-------------------------------------------------------------K-----EYPNKVLIASIMGETL---EDWTNLAKLVT-
-ETG-ADMIELNFSCPQ-MTSHTMGVGTNP-ELCKKNCEA-VKRGT-----------------SLPV-LAKMTPNIT--TMVPVVKAC--LEGGADGFSA
INTVKSIVD--VDLKKKVGL----PNIDG------KSSGLSGKAVKPIALRFLQQLRGLE-----QLPISGIGGIETWEDAAEFILLGA-TTLQVTTAIM
EYGYRIIDDLTNGL
>A6LUT3
LEIDFC-GV-----KCENPFFLSSSVVGSNYEMVAKAFEMGWAGVAFKTIG-MF-VPEVSPRFTALPF--VG-FKNIEQIDHTLEENIGFL-----KR--
-L-------------------------------------------------------------K-----DYPSKIIVASIMGQNE---EEWTKLAKLMT-
-EAG-ADIIECNFSCPH-MTSKGVGVGQNP-DLVALYTKA-TRKGT-----------------NLPI-LAKMTPNIG--NVEIPAMAA--MEAGATGIAA
INTIKSIMN--LNLENFESE----PNVEG------KTSGYSGKAVKPIALRFIHDMKELK-----DAPISGMGGIETWKDAAEFMALGC-ENLQITTSVM
QYGYRIIDDLINGM
>C7JE92
LKTSFA-GI-----KSPNPFWLASAPPTDKAYNVRRAFEAGWGGVVWKTLG--E-VVNVSSRYGSLDM--IG-LNNIELIDRPLAVNIAEI-----KS--
-V-------------------------------------------------------------K-----RDPDRAVVVSLMVPCQ---EKWKAILPIVE-
-ETG-ADGIELNFGCPHGMSERNMAVGQVP-EYVEMVTRW-CKQNT-----------------RMPV-IVKLTPNIT--NILMPAHAA--KRGGADGVSL
INTIQSVIG--VDLDAMAPM----PIVGG------THGGYCGPAVKPIALRMIGEIARDP-----GMPISGIGGIGTWRDAAEFLAMGS-TTLQVCTAAM
HYGFRIVEDMIDGL
>Q897C4
LSIEFC-GV-----KCENPFFLSSSPVGHNYEMCAKALETGWGGVVFKTIG-FY-LPEVSPRFDNLSF--LG-FKNMEQIEYPLEYNLEQI-----RK--
-I-------------------------------------------------------------K-----KYPSKVLIASIMGENE---KEWTELAKMVT-
-EAG-ADIIECNYSCPQ-MASGAMGVGQSP-ELVKKYSRA-TRKGS-----------------KLPI-LAKMTPNIG--HMEIPAIAS--IEGGATGIAA
INTIKCITG--INLDNQISL----PIVNG------KSSGYSGKAIKPIALRFIAQMSKLK-----GVPISGIGGIETWEDALEFIMLGA-RNVQVTTAIM
QYGYRIVKDMIKGV
>F2IVR6
LRSEFA-GI-----KSPNPFWLASAPPTDKEYNVVRAFKAGWGGVVWKTLG-D--IVNVNPRYGAIHL--IG-LNNIELIDRPLEVNLQEI-----KR--
-V-------------------------------------------------------------K-----RDKDRALVVSLMVPCE---HYWQTILKQVE-
-DTE-ADGVELNFGCPHGMSERGMAVGQVP-EYIEMVTRW-CKQHT-----------------RMPV-IVKLTPNIT--DIRKPARAA--RAGGADAVSL
INTINSIVS--VDLDRMCPS----PTIDG------AHGGYCGPAVKPIALNMVAEIARDP-----GLPISGIGGVTTWRDAAEFMALGA-GNVQVCTAAM
TYGFKIVEDMIEGL
>Q1WVA8
LAVSLP-GL-----ELKNPIMPASG-TFGFGDSANKYSLDTLGALVIKTTTPEARTGNPDPKISVIED--GV-LNAVGLTNPGVDVVVSEK-----LP--
-A-------------------------------------------------------------LRE---KYPELPIIGSVGGATE---DDYVEVATKLSQ
-SGM-VNALELNISCPNV-HEGGMAFGTVP-EVAERLTKK-VKEVS-----------------TVPV-YVKLSPNVT--DIVAIAKAV--ERGGADGISM
INTV-LGMH--IDVASGKPV------LGN------IMGGLSGKAVKAIAIRMIYQVAQNT-----DLPIIGMGGVETVDDVLEMYMAGA-SAVAVGTAHF
HD-SMICPHLIEEL
>O66461
LSVELF-GI-----RFKNPVWVASG-TFGYGEAAEIYDISKLGAVVTKGLSLKERLGNETPRIVETPC--GM-LNSIGLQNPGVEKFLKEI-----YP--
-K-------------------------------------------------------------I-----KDVDTHFIANVFGETE---EEYVEVCMALED
-ADK-IVAYELNVSCPNV-KKGGILFGHDP-VILGNLVDR-IKAKI-----------------KKPL-LVKLSPNVT--DVTEFAKVC--IENGADGLVL
INTL-MGMK--INIWKRK------PDLAT------KTGGLSGPAILPIAVRMIYQVYEKF---GDRIPIIGVGGITTWEDAMEHVMAGA-SAVQVGTANF
YE-PLAPLKVIEGI
>Q38X22
LRVSLP-GL-----ELKNPIMPASG-CFGFGEYGRYYDLNLLGAFIIKAATKEPRLGNATPRVAETPS--GM-LNAIGLQNPGIEAIMAEK-----LP--
-W-------------------------------------------------------------LAE---RYPDLPIIANVAGNTE---ADYVAVCERISQ
-APN-VHAIELNISCPNV-AHGGLEFGTSP-EAAATLTKA-CVAVS-----------------QVPV-YVKLSPNVT--DIRPIAKAV--EAAGAAGFSL
INTL-VGMR--IDPKTRQPI------LAN------QTGGLSGLAIKPVAIRLVHQVRSIS-----NLPIIGMGGVATAGDALELMAAGA-NAIAVGTANF
SE-PFACPNIIKAL
>C1DU98
LKHTLF-GI-----EFKNPVWTASG-TFSYGEVAKLYDLSLLGAIVVKGLSLKPRKGNMPERIVETPA--GM-LNSIGLQNPGVDYFINET-----LP--
-K-------------------------------------------------------------L-----KKYDTRIFANVFGEDE---EEYLAVAERLDR
-ADG-VDGLELNVSCPNV-KKGGIAFGSDP-QVLYDLVYK-LKKIT-----------------KKPL-LVKLSPNVT--NILDTADAC--VSANADGLVL
INTL-LGVA--IDVEREKPI------LST------ITGGLSGPAILPIAVRMIWQVYAKY---GSKVAIIGVGGISNTQDALQHILAGA-VAIQVGTANF
YD-PYSPLKIIDGL
>B2V451
LSIEFC-GV-----KCENPFFLSSSPVGNCYEMCAKAFEAGWGGVMFKTIG-FF-MPNVSPRFDSLSF--VG-FKNMEQIDHPLQQNLDDL-----RR--
-L-------------------------------------------------------------K-----EYPTKIVVASIMGENE---KEWEDLAKLVT-
-EAG-ADMIECNFSCPQ-MTSHEMGVGQNP-ELVKKYCEA-TRRGT-----------------NLPI-LAKMTPNIG--DMSVPAIAS--MEGGATGLAT
INTIKSITG--IDINSMTAK----PVVNA------KSSGYSGKAVKPIALRFIYELAKLK-----GVPISGIGGIETWEDALEFILLGS-SNLQVTTSVM
QYGYRVVEDMISGL
>Q038Z3
MAIQLP-GF-----TMKNPLMPASG-TFGFGGYAKEYDLNLLGALVTKSTTLAPRIGNQGTIFADGPD--ST-LNAVGLKNPGSDVVLHEK-----LP--
-W-------------------------------------------------------------LAT---QYPDLPIIASIAGVDV---AEYAAVAKKLSA
-APN-VKALEVNISCPNV-KQGGMAFGTDP-EVAAAVTRA-VKAAS-----------------SVPI-FVKLTPNVT--DITAIAKAV--EQAGADGLSL
INTF-VGMR--LDIATGKPL------LDN------VTGGVSGPALLPMALHMVYQVAHAV-----RVPLIGMGGISSGHDAAEMLAAGA-TALAVGSANY
YQ-KRAIPKIAAEL
>D5GYG2
THVKLP-GL-----DLKNPVMPASG-TFGFGPAAKKFDLNDLGAMVIKTTTPHATTGNPQPQIAVLDD--GV-LNSVGLTNPGVDKVISEK-----LE--
-P-------------------------------------------------------------LRK---QYPELPIVASVGGDSE---ADYVEVAQKLSN
-SGL-VNALEINVSCPNV-AQGGMSFGVHA-DVVEELTRK-IKAVV-----------------NIPI-YVKLTPNVT--DITVIAKAA--EKGGADGLSM
INTL-LGMR--IDVKKRRPL------LGH------NMGGLSGEAVKPIAIRMISQVRQIT-----SLPIIGMGGIASAEDVVEFMLAGA-NAIAVGTAHF
KD-SIASKHIADAL
>B4U9W8
LGIELF-GI-----KFKNPVWVASG-TFGYGEGADIYDISKLGAVVTKGLSLRPREGNPMPRIAETPC--GM-LNSIGLQNPGVEAFIKKI-----YP--
-V-------------------------------------------------------------I-----KDIDTHFIANVFGETE---EEYIEVIRILED
-VPK-ISAYELNVSCPNV-KKGGVVFGQDP-VVLRSLIEK-IKSFA-----------------KKPL-LVKLSPNVT--DITEFAKIC--IEAKADGIVL
INTL-IGMK--IDIYNER------PFLAT------KTGGLSGPAILPIAVRMIWQTYEKY---GKAIPIIGVGGISTYVDALEHILAGA-SAVQIGTANF
YK-PLSPLDVIEGI
>Q5FJB5
THITLP-GL-----DLKNPVMPASG-TFGFGPAAKKFDLNDLGAMVIKTTTPKATSGNPQPQIAVLDD--GV-LNSVGLTNPGVDQVISEK-----LV--
-P-------------------------------------------------------------LRK---QYPNLPIMASVGGDSE---SDYVEVAKKLSD
-SDL-VNALEINVSCPNV-AQGGMSFGVHP-DVVEELTKK-IKDVV-----------------DVPI-YVKLTPNVT--DIVAIAQAA--EKGGADGISM
INTV-LGMD--IDVQTRRPV------LGH------NVGGLSGEAVKPIAIRMISQVYQNV-----TLPIIGMGGISSAEDVIKFMLAGA-SAVAVGTAHF
ND-SIASKHIADSL
>C8W700
MAVNLG-GI-----QMKNPINTAAG-TFGYGQFEGFYDVSLLGAITMKGVARVPWEGNPAPRMCELNG--GM-MNSVGLANPGVDDFIAHT-----DD--
-Y-----------------------------MK------------------------------DL----EDRGTRVIMQMAAHSV---QEMIDVVERLEE
LNPH-ISAIELNVSCPNL-EKGGRPLGGTP-EQATEIMKA-VRPLT-----------------KLPI-LVKMAP--V--NVAEIGKAF--EAEGADGLTL
INSI-PGMS--INVHTRKSR------LSK------PTGGLSGPLCHNAAVRMVWECAQAV-----SIPICGVGGVETGEDAAEFILAGA-TAVSVGSANL
YD-PMCAPRILNEL
>F2JM71
LSITFC-GV-----PCENPFFLSSSVVGSNYEMVARAFEMGWAGVAFKTIG-NF-VPEVSPRFDALPF--VG-FKNIEQIDHTLEENLTFL-----KE--
-L-------------------------------------------------------------K-----NYPTKVIVASIMGTNE---EEWTYLARIVT-
-EAG-ADIIECNFSCPH-MATDGLGVGQNP-FLVATYTKA-TRKGT-----------------HLPI-LAKMTPNLG--HMEIPALAA--MEAGATGIAA
INTIKSIMN--VDLESFCSG----PKVRG------KTSGYSGKAVKPIALRFIYEMKGLR-----KTPISGMGGIETWKDAAEFLALGC-ENLQVTTAVM
QYGYRIIEDLIEGM
>Q043A7
THVKLP-GL-----DLKNPVMPASG-TFGFGPAAKKFDLNDLGAMVIKTTTPHATTGNPQPQIAVLET--GV-LNSVGLTNPGVDAVIEDK-----LK--
-P-------------------------------------------------------------LRQ---SYPDLPIMASVGGEDE---AGYVEVAKKLSD
-SGL-VNALEINVSCPNV-NQGGMSFGVHP-DVVESLTKK-IKAVT-----------------NVPI-YVKLTPNVT--DITQISKAA--EKGGADGLSL
INTL-LGMD--IDIKTRKPV------LGH------NIGGLSGEAVKPVALRMVHQVRQST-----SLPIIGMGGISSAQDVIKFMLAGA-NAVAVGTAHF
KD-SIASKHIADEL
>C7TJC7
MAIQLP-GL-----TMKNPFMPASG-TFGFGEYAKQYDLNLLGALVTKSTTLMPRIGNQGKIYADGPS--ST-LNAVGLKNPGAEVVLHEK-----LP--
-W-------------------------------------------------------------LAS---HYPDLPIIASIAGADV---AEYTAVAKKLSA
-APN-VKALEVNISCPNV-DQGGMAFGTDP-SVAAAVTKA-VKEAS-----------------SVPI-FVKLTPNVT--DITTIAKAV--EAAGADGISL
INTF-VGMR--LDIQTGEPI------LTN------VTGGVSGPALFPMALHMVYQVAHTV-----HIPIIGMGGVSSGHDVAEMLAAGA-KAVAIGSANY
YQ-EQAIPKIAAEF
>A6LB69
LAIDFC-GI-----RCANPFILASSPVAHNYEMCVRALEAGWAGICFKTIS-FY-PHEVSPRFDQVPF--IG-FKNMEQLEASVEENFDTL-----YR--
-L-------------------------------------------------------------K-----QYPDKLIISSIMGRTD---DEWTRLAQYST-
-QAG-ADIIECNFSCPQ-MTQEGMGVGQSP-ELVRRFTAA-TRRGT-----------------HLPI-LAKMTPNIG--QMTPVALAA--HEGGATGIAA
INTIKCITR--IDEKALTAR----PVVCG------LSSGYSGKAVRPIALRFIHELASDG-----KMPISGIGGIETWRDALDFLLLGC-TNLQICTAVM
QYGFRIIDDLCEGL
>F0SVX7
LGIEFC-GI-----PCENPFFLSSSVVASNYTMVAKAFEMGWAGAVFKTIG-TF-VPEVSPRFSSISF--SG-FKNIEQIDHTLEENLEFM-----SR--
-L-------------------------------------------------------------K-----DFPHKVVVASILGQDE---EEWTFLARKVT-
-EAG-VDIIECNFSCPH-MTGEGLGVGQSP-ELVALYTAA-TRKGT-----------------DLPI-LAKMTPNIG--NMEIPAIAA--MENGATGIAA
INTIKSIMN--INLDDFVSE----PRVDG------KSGGYSGKTVKPIALRFIHDMKKLK-----ECPISGMGGIETWRDAAEFIAMGC-ANVQITTSVM
QYGYRIIEDFIDGL
>C6C5Q1
LSTEFL-GI-----KSPNPFWLASAPPTDKEYNVVRAFEAGWGGVVWKTLG--L-VVNVSPRYSTLLV--LG-LNNIELIDRPLHVNLEEI-----AR--
-V-------------------------------------------------------------K-----RNPDRAMIVSIMVPCE---EAWKAILPLVE-
-ETG-ADGIELNFGCPHGMSERGMAVGQVP-EYIERVTRW-CKQYC-----------------SLPV-IVKLTPNIT--DIRYPARAA--KRGGADAVSL
INTINSVMG--VDLDQMLMT----PHTGG------SHGGYCGPAVKPIALNMVSEIARDP-----GLPISGIGGISTWRDAAEFIALGC-GTVQVCTAVM
VQGFPIVRDMISGL
>D3DGD0
LSITLF-GI-----TFKNPVWVASG-TFGYGEAREIYDVSLLGAVVTKGISLKPREGNPPERIAETPC--GM-LNSIGLQNPGVEGFLKKI-----YP--
-H-------------------------------------------------------------I-----EKIDTHFIANIFGETE---EEYVEVCMALED
-ARK-IVAYELNVSCPNV-KKGGMLFGHDA-VVLGRLVES-VKAKV-----------------KKPV-LVKLSPNAG--NVVEFAKVC--ADAGADGLVL
INTL-LGMK--IDVKAQK------PDLST------FTGGLSGPAILPIAVRMVWEVFSEL---GDKLPIIGVGGIHDTDSALEHILAGA-SAVQIGTANF
SD-PLCPLKVIKGI
>C0QU30
LSYELF-GI-----KFKNPVWTASG-CFSYGEVAQLYDISELGAVVVKGLSYRPREGNPPQRIVETPC--GM-LNSIGLQNPGVEYFIKNI-----LP--
-Q-------------------------------------------------------------L-----REYDTVIVANVFGEDE---DEYLKVAEVLNK
-ADG-VDLLELNVSCPNV-KKGGIAFGSDP-ETLFNLVYR-LKQVM-----------------EKPL-LVKLSPNIT--DILDTATAS--VEAGADGLVL
INTL-LGMA--IDIDKEEPI------IGM------RTGGLSGPAILPVAVRMIYQVYEKY---GSSVPIIGVGGITTAQDALQHILAGA-VSVQIGTANF
YD-PYSPLKVIKGL
>E3IHA4
LSIDFL-GV-----HCENPFFLSSSPVCNNAEMVAKAFDAGWGGIFYKTVG-IK-GMDCSPRFDITPW--AG-FKNMEQIEMSMEQNLEEI-----KK--
-L-------------------------------------------------------------K-----KYPNKVIGVSIMGSNE---EEWITLAKAVT-
-EAG-ADILELNFSCPQ-MTSHAMGVGQNP-ELVRKYCKA-VVENT-----------------HLPV-VAKMTPNIT--RMEEPAIAA--AQGGAHGISA
INTIKSITN--IDLDILTGR----PVVNG------KSSGYSGKAIKPIALRFIAELAKLK-----SVQLSGIGGIETWQDALEFILLGC-RNVQVTTAVM
QYGYRIVEDLISGI
>D3SNJ9
LSIELW-GI-----RFKNPVWVASG-TFGYGEASEIYDVSSLGAVVTKGISLRPREGNPPQRIAETPC--GM-LNSIGLQNPGVEGFLLHI-----YP--
-R-------------------------------------------------------------I-----EKIDTHFIVNVFGETE---EEYLEVCLALED
-RPK-IVAYELNVSCPNV-KKGGMLFGHDT-KVLSRLVER-VKAKV-----------------RKPV-LVKLSPNVG--DIRTFARVC--VESGADGLVA
INTL-VGMK--IDVRSGK------PDLST------FVGGLSGPAILPIAVRIVWEVFQEV---RGSVPVIGVGGIYDTDSALQHILAGA-SAVQVGTANF
FD-PKCPLRIIEGI
>Q2NEG1
LEQEIL-GM-----KLSNPLFLAAGILGTTASSMKMVARAGAGGIVTKSFSIEANDGYDNPTIVKIEG--GV-INSVGLASPGVEAKKEEL-----K---
-D-----------------------------L-------------------------------E-----IRDKTPVIASIYGDSE---EVFSDVANQT--
-KDY-VDAFELNVSCPHAKCGFGSNIGENP-ELTHDIVSS-VKDNK-----------------DVPI-IVKLTPNVT--DITEIAKAA--EDAGADALTL
INSVGPGLR--IDYKTARPI------LNN------VFGGIAGPMIKPIALKCVYKTYETV-----DIPLFGVGGIRTYKDALEFLYAGA-SLLQIGTSIM
YEGPEIFKNITHDL
>E6VU33
MHVTFG-GL-----SLRNPVMTASG-TFGFGEFAPYGDLTRLGGIVAKGISLAPREGNPMPRIAETPC--GM-LNAIGIQNPGVEQFIAKA-----LP--
-S-------------------------------------------------------------L-----PWREVAIIANLYACDA---AEFGELAGMLAA
-EEG-IAALEVNVSCPNV-REGGIAFGQDP-AQIARVTEA-VKKRA----------------GNKPV-MVKLSPNVT--DITVCARAA--EDGGADCLSL
INTL-SGMA--VDIRKRQ------PRIAN------VIAGLSGPAIKPVALRCVHQAVRAV-----SIPVVGIGGIASAEDALEFILVGA-HAVQVGTANF
LR-PDFAFGLADEM
>Q161C8
LRVRLA-GM-----DLANPVGLAAG-FDKNAQAVGPLGKAGFGFIEVGAATPLPQPGNPKPRLFRLKQDAAA-INRFGFNNDGMDAIAGRL---AGAA--
-C----------------------------AVP------------------------------V-----GINLGANKTSEDRA-----ADFAVVMQRF--
-KGH-VSFATVNVSSPNT---EKLRDLQGP-AALAALLDG-VMQVR------------GN----TPV-FLKIAPDLTLPEISDIATVA--QNAGVDGIIA
TNTT-LDRD---GLH---------GPHKT------QAGGLSGQPLFEKSTRVLAQLSAAT---D--LPLIGVGGVASGAQAYAKIRAGA-TAVQLYTGLV
YGGLSLVGDIIRDL
>E3HDR1
LKTNFV-GL-----DLKNPIMTASG-CFGFGEYKDYFDPNELGAVVVKGLTLEPRDGNSGTRIAETPG--GM-LNSVGLENPGIDHFENVI-----TK--
-E-------------------------------------------------------------I-D---GKITSPIITNINGRTI---EEYVEIAKRVES
-IEA-VKAIELNISCPNV-KDGGMAFGARP-EVAGAVTKA-VKEVT-----------------TKPV-IVKLSPNVT--DIVAIAKIV--EENGADAVAL
INTL-LGMS--IDIKKKKPV------LGN------IFGGLSGPAVKPVALRMIYQVSQAV-----KIPVLGMGGISSVNDAIEFLMAGA-SAISLGTGIF
MN-PILPLEIKEGL
>B4SE25
TALSLGRGL-----DLQSPVLLASG-TVSYGELSQLCDLSKIGGIVTKAISLEPRMGNPPQRIAETPS--GM-INAIGLANVGVERFITEK-----VP--
-F-------------------------------------------------------------L-----RQLKTAVIVNIAGRSI---DDYCEVVSRLDE
-VDG-LNGYEINLSCPNV-KGECMIMGVSR-DATFEIVSE-LRRIT-----------------NRHL-MIKLTPNVT--SISSIALAA--EEAGADSLSL
INTV-VGMA--INSKTRRPL------LKN------ITGGLSGPAIKPIALAKVWEVYNAV-----TIPLVGMGGIASFEDAMEFLLAGS-RAIQIGTMNF
VY-PDIGEKIATAI
>B8J451
LSVTLN-GL-----PLKNPILTASG-TFGYGEFASYGDLAGLGGMVVKGLSLEPREGNPTPRIVETVS--GM-LNAVGLQNDGVDVFCTQK-----LP--
-L-------------------------------------------------------------L-----PWQETAVIANIYASSA---EEFGRLAARLND
-EEG-VAALEVNVSCPNV-REGGVAFGQDP-GMIAQVTSI-VRHAA----------------PGKHI-MVKLSPNVT--DITVMARAA--EDAGADSISC
INTL-LGMA--VDLQTRR------PSLAN------VVGGLSGPAIKPVALRCVWQVARAV-----KIPVIGVGGISCVEDVLEFILAGA-HAVQIGTASF
MR-PDCAFDLVQQL
>Q64UC1
IW---N-HL-----TFRNRIGLSAG-FDKGAEIFDELADCGFGFIEVGTVTPDSQDGNPRPRIFRLPQCESL-ISRTGFNNPGLDVIKRRL-----QK--
-S---------------------------GSYV------------------------------L-----GVNINKNPSSEGEQAV---ADFLRLYKEL--
-HPH-VGYFTLNWGSVDV---ALMKQVLQ------GLAAF-RVEQN--I--------------HVPL-LLKLPADITEEGMDDVIDCT--RLYRVDGVIA
TGPT-MERS---YLKGYSPA----QLQKI------GSGGISGRGIGERSLKAVSYLRAHA---GKSLLIVGAGGIITPADARRMLDAGA-NLIQIYSSFI
YEGPGIVKKMIQEI
>A4SFY9
PAINLGRGL-----TLKSPVLLASG-TVSYGELSRLTDLSAIGGLVTKAISLEPRTGNPPRRIAETPC--GM-VNAIGLANVGIERFIADK-----VP--
-F-------------------------------------------------------------L-----RTLDTSIIVNIAGRSI---DDYLEVVSRLDA
-VPG-LDAYEINLSCPNV-KGECMIMGVSP-DATREIVTE-LRAIT-----------------SRHL-MIKLTPNVT--SISSIALAA--EAAGADSLSL
INTV-VGMA--VDWKKRRPL------LTN------VTGGLSGPAIKPIALAKVWEVYNAV-----SIPVVGMGGIASFDDAMEFLVTGA-SAIQIGTMNF
VQ-PDIGEKVAAAI
>Q47741
LAVSIP-GL-----TLKNPIIPASG-CFGFGEYANYYDLDQLGSIMIKATTPQARYGNPTPRVAETPS--GM-LNAIGLQNPGLEVVMQEK-----LP--
-K-------------------------------------------------------------L-E---KYPNLPIIANVAGACE---EDYVAVCAKIGQ
-APN-VKAIELNISCPNV-KHGGIAFGTDP-EVAFQLTQA-VKKVA-----------------SVPI-YVKLSPNVT--DIVPIAQAI--EAGGADGFSM
INTL-LGMR--IDLKTRKPI------LAN------QTGGLSGPAIKPVAIRLIRQVASVS-----QLPIIGMGGVQTVDDVLEMFMAGA-SAVGVGTANF
TD-PYICPKLIDGL
>C6BW12
VSIDFA-GL-----KLKNPILTASG-TFGFGEFQRYGDLESLGGIVVKGLSLKPREGNPMPRIAETPC--GM-LNAIGIQNPGVEEFINKK-----LP--
-K-------------------------------------------------------------L-----PWKTLPVLANLYATDA---EEFGELAGVLAG
-EEG-VAALEVNVSCPNV-KEGGIAFGQDP-KQITKVAEA-VKKNA----------------GNKPI-IIKLSPNVT--DITVCAKAA--EDGGADALSL
INTL-SGMA--VDIERRT------PRLAN------VIGGLSGPAVKPVALRCVYQTVNAV-----KIPVMGLGGITTAEDAAEFLLVGA-KAVQIGTGNF
LS-PDTAFRIAEEL
>Q1G992
LAVELP-GL-----KLKNPVMPASG-TFAFGDLPENFNWDEMGAIVLKTATRHARTGNPQPQIDLLAD--GV-MNAVGLTNPGAEVVASEK-----IP--
-A-------------------------------------------------------------LRE---KHPDLPILASVGGESV---EDYVEVAEILAA
-A-K-PDALELNLSCPNV-SEGGMTFGIVP-EMLEKITRL-VKEKV-----------------DLPV-YVKLTPNVT--SIVEIAQAA--EGGGADGLTL
INTL-LVLH--LDLKTRRPV------LGN------DFGGLYGQAVKPVAVRMVAQVKQAT-----SLPIIGVGGINSPEDAAEFILAGA-SAVQIGSMSF
YD-KLAIKHVIDGL
>B3QW90
VAVSLGRGL-----DLKNPVMLASG-TVSYGELYKLNDLSAIGGIVTKAISLEPRQGNAPQRLVETHA--GV-LNAIGLANIGVERFIQNK-----MP--
-F-------------------------------------------------------------L-----RSLDARVVVNVVGGSI---EDYCEVIKTLNE
-VEG-IDGYEINLSCPNV-KGECIIFGVDA-HATHEITSA-LREIT-----------------DRHL-MIKLTPNVT--SIGSIAMAA--EKAGADSISL
INTL-VGMA--VDYRTKKPL------LRN------VTGGLSGPAIKPVAVAKVWEASKSV-----NIPIIGMGGIADFEDAMEFFVVGA-SAVQIGTMNF
VY-PNISSKIARRI
>Q725V9
LSVTIP-GL-----ALRNPVLTASG-TFGYGEFEPYGDLTALGGIVVKGLSLKPRLGNPMPRVAETPC--GM-LNAVGLQNDGVECFINEK-----LP--
-R-------------------------------------------------------------L-----PWRELPVIANIYACDP---GKFGELAAVLAA
-EEG-VAALEVNISCPNV-KEGGILFGQDA-RQAARVTEA-VKMRA----------------GAKPV-IVKLSPNVT--DIVTMARAV--EDAGADMLSC
INTL-SGMG--VDIRTRR------PLLAN------VIGGLSGPAIKPVALRCVWQVSRAV-----SIPVIGIGGIASAEDVLEFILVGA-HAVQVGTANF
MR-PDFAFRLVDEL
>C8WZ46
MQVAFA-GL-----DLKNPIMTASG-TFGYGEFMPYGKLEELGAIVVKGISLAPRKGNPQPRITETAC--GM-LNAIGLQNIGVEAFLRDK-----LP--
-Q-------------------------------------------------------------L-----PWRTTPVIVNLYAQAV---EEFAELTDRLAT
-AKG-VAGLEVNISCPNV-REGGVQFGQDP-VLAARVTEA-VKKRA----------------GALPV-MVKLSPNVT--DVTVMARAV--ADGGADCISC
INTL-TGMA--VDIHSRR------PCLAN------VVGGLSGPAIKPVALRMVHQVVRAV-----DVPVVGLGGISSAEDVLEFLLVGA-HAVQLGTANF
VR-PDTAFKLVDEV
>C4XPD6
TSVRLP-GM-----PVKNPVMTASG-TFGYGEFAPYGDLRSLGGIVVKGLSLAPRLGNPMPRIAETPC--GM-LNAIGLQNCGVEKFLRDK-----LP--
-R-------------------------------------------------------------L-----PWRETPIIANLYACDA---DEFAELAGVLSA
-EEG-VAALEVNISCPNV-KAGGIAFGQDP-CMAGKLAEA-VKKRA----------------GDKPV-WVKLSPNVT--DIVSIARAA--VLGGADALTC
INTL-TGMS--VDIRSRK------PRLAN------VIGGLSGPAIKPVALRAVWQVCQAV-----SAPVIGVGGISSAEDVLEFILVGA-HAVQIGTANF
MR-PDMAFRIAERL
>D7BP93
LSVSLC-GI-----DLDNPVMGASG-TFGFGEFAALWDINELGTFSFKGTTAEPRHGKAQPRIAEAPG--GM-LNAIGLANPGVDAVVAHE-----LP--
-A-------------------------------------------------------------MK----SYFHKPVMANVAGFSI---AEYKHVAATLDA
-VEN-VGWLEINVSCPNV-HDGGKTFADSP-ESAAEVCAE-IKSVT-----------------SKPV-IMKLSPNSS--RVVEIAQAC--EVAGADALSL
INTF-VGMR--LNLRTGAPI------LAN------RTGGVSGPGVFPMAIRLIWDVSHAV-----NIPIIGIGGVQSAADVLEMMHAGA-TAVQVGTANL
ID-PYACHTIIRDL
>A5UM21
LRTNVC-GV-----EFRNPLMLAAGVMGSNASSMNWILKSGAAGVVSKSFSLEPNPGYANPTTVGVEC--GI-INAIGLSNPGAENFKEEL-----K---
-------------------------------R-------------------------------I-----DRKGNVSIASIYGATP---EEFSKLVLEI--
-EDY-VDMIELNISCPHAMEGYGASIGQDA-NLTHKIVSA-AKDSA-----------------NKPV-IAKLTPNVT--DIVEIAVAA--QDAGADALTL
INSLGPGMK--INIDVARPV------LSN------KFGGMSGKAIKPIALRNVYTVYDNV-----DIPIIGVGGISNFEDVVEFLFAGA-RAVQIGTSIM
DEGVEVFGKINKDL
>Q3APP1
TALSLGRGL-----ELTSPVLLASG-TVSYGEISQLCNLSRIGGIVTKAISLEPRAGNPPQRIAETPS--GM-INAIGLANVGVERFIADK-----VP--
-F-------------------------------------------------------------L-----RQLNTAVIVNIAGRSI---DDYCEVVSRLDG
-VEG-LDGYEINLSCPNV-KGECMIMGVSS-EMTYEIVSA-LRSIT-----------------PRHL-MIKLTPNVT--SISTIALAA--EKAGADSLSL
INTV-VGMA--VNYKTRKPL------LKN------VTGGLSGPAIKPIALAKVWEVYQAV-----SIPIVGMGGIASFEDAMEFLLVGA-RAIQIGTMNF
VY-PDISEKIAVAL
>B3EMU5
AALSLGRGL-----DLRSPVLLASG-TVSYGELNMLTDLEKIGGIVTKAISPEPREGNPPQRIAETPC--GM-INAIGLANVGLDRFVEDK-----IP--
-F-------------------------------------------------------------L-----QQLDTGVIVNIAGKSI---DDYCTVIERLES
-SED-ISAYEINLSCPNV-KGECMIMGVSS-TATFEIISK-LRTLT-----------------ERHL-MVKLTPNVT--SISAIAIAA--EDAGADSVSL
INTL-VGMA--IDYKTRKPL------LKN------VTGGLSGPAIKPVALAKVWEVYNAV-----KIPVVGMGGISSFKDAMEFLLAGA-SAIQIGTMNF
VD-PDIGETVANAI
>Q8A908
SY---G-SL-----RFKNRIGLSAG-FDKNAETFDELADFGFGFLEVGTVTPDYQPGNPSSRIFRLVEDESL-ISRTGFNNCGVDVALAHI-----RR--
-H---------------------------RSYI------------------------------L-----GVNINKNPLSVGEQII---KDFELVFTRL--
-YES-VDYFTLNWGSIDK---ESFAKVLE------NFTTF-REAVN--K--------------RCSI-FIKLPADIDEKELDLVISLA--YKYSIEGFIA
TGPT-MDRS---ELHQTKTK----QLEKI------GNGGVSGRGIGKKSQKVVHYLSEHT---DRHFLIIGAGGIMTAEDAADMISQGA-DMVQIYSAFI
YSGPSVVHKIGKKL
>B8DQG7
MHVTLP-GL-----TLNNPVMTASG-TFGYGEFTPYGDLTKLGGIVVKGLSLAPRRGNPMPRVAETPC--GM-LNAVGLQNDGVDYFVRTT-----LP--
-K-------------------------------------------------------------L-----PWREVPIVANLYACDP---GEFGELAAVLAA
-EEG-VAALEVNISCPNV-KEGGVIFGQDP-RQAAKVTEA-VKMRA----------------GSKPV-IVKLSPNVT--DIAHMARAV--EDAGADVLSC
INTL-TGMG--VDINTRK------PLLAN------VVGGLSGPAIKPVALRCVWQAAKAV-----SIPVIGIGGITSAEDVLEFLLVGA-HAVQVGTANF
IR-PDFVFRLVDDL
>Q30UR4
LHVTIP-SL-----ELKNPVMTASG-TFGYGEFAPYGDLARLGGIVVKGLSLKARAGNPMPRIAETAC--GM-LNAVGLQNSGVENFITQK-----LP--
-Q-------------------------------------------------------------L-----PWQETPVIANLYACDP---DEFAELAGILAA
-EEG-IAAIEVNISCPNV-SEGGILFGQDA-RQAARVTGA-VKRRS----------------GTKPV-IVKLSPNVT--DIAEIARAV--EDSGADMLSC
INTL-SGMA--VDIRSRK------PLLAN------VIGGLSGPAIKPVALRCVWQAARSV-----SIPVIGIGGATTAEDILEFMLVGA-HAVQIGTANF
MR-PDCAFRLVDEL
>Q8KC29
AAVKLGRGL-----NLRSPVMLASG-TVSYGELSQLCDLSKIGGLVTKAISPEPRTGNPPQRIAETSC--GM-INAIGLANVGLDKFVSDK-----VP--
-F-------------------------------------------------------------L-----QTLDTQVIVNIAGKSI---DDYCQVVERLDT
-VEG-IAAYELNLSCPNV-KGECMIMGVSP-DATREIVST-LRKQT-----------------RRHL-MVKLTPNVT--SISAIALAA--EEAGADSVSL
INTV-VGMA--VDYRKRKPL------LKN------VTGGLSGPAIKPIALAKVWEVSKAV-----KIPIVGMGGIASFSDAMEFLLVGA-SAIQIGTMNF
VY-PDIGEKIAVAI
>D1AMD6
LKMNFA-GL-----DLENPIMTASG-CFGFGEYKDYFDPNELGAVLIKGLTPEPREGNYGIRIAETPA--GM-LNSVGLENPGIDYFERET-----AP--
-L-------------------------------------------------------------L-E---RELKVPVIANINGKIL---EEYIEIAERAEA
-IDV-IKAIELNISCPNV-KDGGMAFGANP-DMAAKVTRE-VRRVT-----------------KKPL-IVKLSPNVT--DIAGIAKLV--EAEGADALSL
INTL-LGMS--IDINKKKPL------LGN------IFGGLSGPAVKPVALRMVYQVSNAV-----SIPLLGMGGISTAEDALEFFMAGA-SAISVGTGFF
QN-PLAAVEIKQGL
>D5T0J3
LSVELP-GL-----NMKNPIMNSSG-AVYFGL-DEGYDIEKTGTLVTKTVTWAERSGNPQPWTVELPS--GL-LNSVGLANPGIHNVLKDF-----LP--
-A-------------------------------------------------------------IKA---KYGALPVMVSIAGETV---DEYVALAQLLTN
-TAY-LTAIEVNLSCPNV-DRGGMAFGVSA-EAASEVITS-VKKVT-----------------NLPI-YAKLSPNVT--DIRPIAKAV--EVAGASGIVL
INTV-TGMS--FDLQKRQPK------LAR------GTGGLSGKAVHPIAVRLVYEAAQTV-----SIPIIGVGGIEAVDDALEFMMAGA-SAVQVGAALA
YN-THVMSDIIKAL
>E3PUS7
MQSNYF-NL-----SFKNPVIAASG-TFGFGEYKAYYNPSILGGISAKGITLEARRGNSGIRITETAG--GI-MNSIGLENPGVESFLADE-----LQ--
-Q-------------------------------------------------------------M-----SNIDTVKIANLGGSTL---ETYIEGAKLIEE
-HHTAVDLVELNISCPNV-KEGGIAFGITC-EGAEKVVRE-VRKVL-----------------SVPM-AVKLSPNAE--NIVNVAKTC--EYEGADGISL
INTF-SALK--IDIKKRRPV------FDN------VYAGLSGPAIKPIALKMVREVSKAV-----KVPVIGMGGITTAEDAIEFIMAGA-HLIQFGTASF
IN-PYAGKDIVEGI
>B4S5L2
TAVALGRGL-----ELRSPVLLASG-TVSYGELSKLTDLSRIGGLVTKAISPEPRIGNRPQRIAETPC--GM-VNAIGLANVGLERFVAEK-----LP--
-F-------------------------------------------------------------L-----QNLDTAVIVNVAGKSI---DDYVQVVQRIDE
-YDG-IDGYEINLSCPNV-KGECMIMGVSS-TATFEIISK-LRSIT-----------------NRHL-MVKLTPNVT--SISAIALAA--EEAGADSVSL
INTL-VGMA--VDHKTRKPL------LTN------ITGGLSGPAIKPVALAKVWEVYNAV-----NIPIVGMGGISNVEDAMEFLVTGA-RAIQIGTMNF
VY-PDIGQTIADKL
>B0VG14
LETDFF-GR-----KMDSPFILSAAPPSDGYEQMKKAYLAGWSGGIMKTAFDNEDIHIPGETFGDKKK--TF-ANCDNVSEHPLDRVCSEI-----AL--
-L-------------------------------------------------------------I-K---EFPDRLTMASTGGPVT---KGWQANTIKLE-
-KAG-AMGIEYSLSCPQG-GDGGDIVAQDP-ALTAKIIDW-VMEIS----------------NEIPK-LFKLTGAVT--SIYPILSAV--KPGKKAGITL
ANTF-PALA--FR-EKEKP------WDEG------IIVGLSGESILPISYLN---LARAG---NSGIFISGNGGAMNYLDAANFLALGA-GNVQFCTIVE
KYGYGIIDELKMGL
>Q3B2I1
AAIDLGRGL-----SLKSPVMLASG-TVSYGELCRLTDLSKIGGIVTKAISLEARAGNPPQRIAETPS--GM-INAIGLANVGIDRFISEK-----VP--
-F-------------------------------------------------------------L-----QTLGTAIVVNIAGRSI---DEYAEVVSRLDA
-VPG-LDGYEINLSCPNV-KGECMIMGVSP-DATREIVTE-LRSIT-----------------GRHL-MIKLTPNVT--SISAIAIAA--EKAGADSVSL
INTL-VGMA--IDWKKRRPL------LKN------VTGGLSGPAIKPVALAKVWEVNNAV-----SIPIVGMGGIASFDDAMEFLVAGA-GAVQIGTMNF
VQ-PDIGEKIATAM
>A1BE22
TGISLGRGL-----ELRSPVLLASG-TVSYGELNTLCDLGKIGGLVTKAISLEPRTGNPPQRIAETPS--GM-VNAIGLANVGVKKFITEK-----AP--
-F-------------------------------------------------------------L-----RKLNTAIIVNIAGRSI---DEYAEVIARLDD
-VEG-IGGYEINLSCPNV-KGECMIMGVSR-SATHEIVSV-LRKIT-----------------NRHL-MIKLTPNVT--SISSIALAA--EEAGADSVSL
INTL-VGMA--VNYKTRKPL------LRN------VTGGLSGPAIKPIALAKVWEVFNAV-----NIPVVGMGGITGFEDAMEFLLVGA-TAIQIGTMNF
VY-PDIGEKTAVAL
>E1X5I4
YRVDLN-SM-----SWCFPVGLAAG-LDKNASAINFFSRIPFGAVEVGTVTPLPQAGNPRPRLFRYIEEESL-RNCMGFNNKGSEKVLKNI-------LS
SD---------------------------KGN-------K----------V------------L-----GVNLGKNKDTSAENAP---SDYVKLYNSF--
-KDH-CDYLVINVSSPNT---PGLRDLQRH-ESMREIFEA-LKEER--TN------------CKTPL-FIKISPDLPLESIEGIFSLA--SEYSLSGVIA
TNTT-IMEE-------------------------RGNGGVSGKLLTQRAKLVRRCLSVNE---FPELDFIGVGGISSFDDVWDYWKKGG-VACQIYSSFI
FQGPQVLHDIREGI
>Q92AH5
LAVEIP-GL-----SLKNPIMPASG-CFGFGEYSKYYDLNELGAIMAKAVTPEPRLGNPTPRVAETAS--GM-LNAIGLQNPGLEHVLAHE-----LP--
-F-------------------------------------------------------------L-----EQFETPIIANVAGATE---DDYVQVCSRIGE
-SKA-VKAIELNISCPNV-KHGGIAFGTDP-EVAHRLTKA-VKSVA-----------------SVPV-YVKLSPNVA--DIISIAQAI--EAAGADGLTM
INTL-LGMR--IDLKTRKPV------IAN------GTGGLSGPAIKPVAIRMIHQVRAVS-----NIPIIGMGGVQTVDDVLEFLIAGA-DAVAVGTMNF
TD-PFICPKLITEL
>Q819S5
LQVELP-GL-----SLKNPIIPASG-CFGFGEYAQFYDLSVLGSIMIKATTEQPRYGNPTPRVAETPG--GM-LNAIGLQNPGLDKVMNSE-----LP--
-W-------------------------------------------------------------L-----EQFDLPIIANVAGSQA---EDYVAVAKEISK
-APN-VHALELNISCPNV-KTGGIAFGTNP-EIAADLTKR-VKEVS-----------------EVPV-YVKLSPNVA--NIVEIAKAI--ENAGADGLTM
INTL-LGMR--LDLKTAKPI------LAN------RTGGLSGPAIKPVAIRMVHEVSQAV-----NIPIIGMGGIETAEDVIEFFYAGA-SAVAVGTANF
ID-PFVCPTIIEEL
>Q3AC05
LKVKIG-EL-----TLKNPVMPASG-TFGFGEFKDIFDLKNLGALVVKTITKNPRLGNRPPRVYEVSC--GM-INSIGLANPGWDYFCEKI-----LP--
-Q-------------------------------------------------------------I-----KDLNDILILNIAGESV---EEFQYLAREAQR
-FDE-IKALELNVSCPNV-SKGGIAFGTDL-EALKQIVSS-VRKIY-----------------SKTL-IVKLTPNVT--DITVYAKAA--ENAGADALTL
INTF-TGMV--IDVKSKKPI------LGN------KHGGVSGPAIRPMAVKMVYDCFKAV-----SIPIIGVGGIDSKEAALEFFLAGA-TAIQVGSQNF
VE-PGFMPRLIREL
>Q8A9C3
LSVNIG-EL-----QMKNPVMTASG-TFGYGEFSDFIDIARIGGIIVKGTTLHKREGNPYPRMAETPS--GM-LNAVGLQNKGVDYFVEQI-----YP--
-R-------------------------------------------------------------I-----KDIQTNMIVNVSGSAI---EDYVKTAEIINE
-LDK-IPAIELNISCPNV-KQGGMAFGVSA-KGASEVVKA-VRAAY-----------------KKTL-IVKLSPNVT--DITEIARAA--EESGADSVSL
INTL-LGMA--IDAERKRPI------LST------VTGGMSGAAVKPIALRMVWQVAKAV-----NIPVIGLGGIMNWKDAVEFMLAGA-SAIQIGTANF
ID-PAVTIKVEDGI
>D1B5N0
VNVDLN-GL-----GLSSPVVVASG-VLPM-DGEVWSSMEGVGLICTKGITLEPRAGNRGERLVETPS--GL-LNSIGLENPGIDRFLEAI-----LP--
-D-------------------------------------------------------------L-----LRSRRSLGLNVAFSSL---GELEELIGRIGD
-RAASVEVLELNLSCPNV-DREGAVWGESP-ERTFEAVRL-ARSLW-----------------PRSV-WAKLTPQAP--DVAAVARAA--EEAGAHCLVV
ANTW-LGAE--VDLEAGAPV------FKR------VVAGLSGPAVLPLTLRLLFQLYPKV-----SVPLVACGGICSPQDALKAMMAGA-SAVQVGTQLF
RD-LGCCGEILEGI
>Q5L0U1
LAVELP-GL-----SLKNPIMPASG-CFGFGEYARFYDLSVLGAIMIKATTKEPRFGNPTPRVAETPG--GM-LNAIGLQNPGLDKVLEEE-----LP--
-W-------------------------------------------------------------L-----EQFDVPIIANIAGSTV---EEYVEVAEAISQ
-APN-VHALELNISCPNV-KKGGIAFGTVP-DVAAELTRL-VKQVS-----------------AVPV-YVKLSPNVT--DIVAMAKAI--EQAGADGLTM
INTL-VGMR--IDVKTGRPI------LAN------GTGGLSGPAVKPIAIRMIYEVSQAV-----SIPIIGMGGIQTAEDVLEFFYAGA-SAVAVGTANF
VD-PFVCPTIIADL
>Q24TJ6
LEVNLG-TL-----TLRNPVLTCSG-TYGFGEYAPYCPVDKLGGITLKGLTPEPRLGNPLPRLAETPA--GM-LNSVGLENPGLEEFLHSY-----LP--
-K-------------------------------------------------------------V-----RQLPTTVIANISGFSL---QDYETMASALQS
-SSG-IHALEVNISCPNV-KHGGMHFGTHP-DSAEEVIAL-VKRKT-----------------DLPV-IAKLSPNVT--DIVAMAKAV--ERGGADIISM
INTL-LGMS--IDIEKRQPL------LAN------KMGGLSGPAIRPVAVRMVWQVAQAV-----KVPIIGMGGILTWQDAVEFMLAGA-KAVSIGTGNF
VN-PLAPLEVIEGI
>Q3ZYT3
LNVDIA-QL-----RLSNPVMAASG-TFGYGEYPHLFDRNRLGAIVCKATTLKPREGNPQPRIAETPN--GM-LNSIGLQNMGVEAVIRDK-----AP--
-Q-------------------------------------------------------------W-----YTWDVPVIVNIAAESI---EDYAELARRLDK
-VPG-VSGIEVNISCPNV-KCGCIEFGSSP-ESAARVTDV-VRNAT-----------------TLPL-IVKLTPNTS--SITELAKAV--ADAGADAISL
INTL-RGMR--IDIKKRRPV------LGN------HTGGLSGPAIKPVAISMVYQVAGAV-----NVPVIGGGGIMNAEDALEFLMAGA-TAIQIGTANL
VN-PRAPMDILEGL
>D7CLN6
LSVDLG-GI-----TLKNPVTVASG-TFGYGEYEEFIDLSELGAVIVKGTTLEPRDGNPPPRIVETPA--GM-LNAIGLENPGVEVLINVH-----LP--
-H-------------------------------------------------------------L-----REKKATVIVNIAGNQV---EDYARLAAILDR
-QPG-IAGLEVNISCPNV-KQGGLQFGTDP-IMIDEVVRA-VREST-----------------RLPL-IVKLSPNVT--DIVAMAKAA--VNAGANAISL
INTL-LGMA--IDVEKRRPA------LGN------IFGGLSGPAIKPIAVRMVYQVAKEV-----DVPILGMGGIMNYSDALEFILAGA-TAVSIGTGNF
VD-PGISRRIIGDL
>B2VR65
T------RT-----SLLHGFPHDPS-HHQFAFF------------NPVTLSASP--PNTDNTTAIDATKTSS-LNTLGYSPLPLKHYLDYV-----QQ--
-I------------------------SDALKT-------------------------------K-----NPTPKPIIISVTGSAE---ECHRLITALQPK
-VVM-PLALEINLSCPNI---PGAPPPAYNAEALGVYLSA-LNEGLAS------------DADAIAV-GIKTPPYTYSEQYDALATAL--KRCPISFITA
TNTLGSSLL--LD-PAGPTP----QDAGS------GVGGLAGAPLHPLALGNVYTIKKLL---LQNVQIIGTGGVEDNAGYSRMRAVGA-SAVGVGTAFG
RKGLKVFKEIGKDG
>Q2LSY8
LAVDIG-GL-----RLCNPVMTASG-TFGYGEYAPFVDLNRLGAVIVKGLSLEPRAGNPPPRLAETPC--GM-LNAIGLQNIGVRAFVEQK-----LP--
-F-------------------------------------------------------------L-----KDFTTAVIANIFGETL---DEYEKVAEILTA
-AGG-VAALEVNISCPNV-KKGGIAFGADP-EMAAEVTGR-VKQST-----------------NLPV-IMKLSPNVT--DISAIAESV--EAAGADAVSL
INTL-TGMS--VDVERRKPH------LYN------MTGGLSGPAVKPVALRMVWQVASRV-----QIPVIGLGGIMTANDALEFLIVGA-KAVQVGTANF
VD-PRATMKILDGM
>A0LUF8
LTTQLG-SV-----VLPNPVTTASG-CAAAGELGQFVDVSTLGAVVTKSIMLAPRAGRPTPRMAETPS--GL-LNGIGLQGPGIDEFLEHD-----LP--
-W-------------------------------------------------------------L-----AEHGARAIVSIAGSSV---GEYAALAARLRG
-AAP-VVALEVNISCPNV-EDRGQVFACDP-RAASAVLAA-VREAP-----------------AVPV-FAKLSPDVT--DIVAVATAC--VAAGADGLSL
INTL-LGLV--IDTETLRPA------LSG------VTGGLSGPAIRPVAVRCVWQVHAAL-----DVPIIGMGGIRSGLDALQFLLAGA-CAVSVGTEIF
HD-PSAPARIRDEL
>Q1MQG1
TTSSIP--L-----VLKNPVLTASG-TFGYGEFIGYGDLSQLGGIIVKGLSLKPRKGNPLPRIAETPC--GM-LNTIGLQNDGVELFIQKK-----LP--
-R-------------------------------------------------------------L-----PWKETPVIANLYATSV---EEFSELTAILAA
-EEG-VAALEVNVSCPNV-KSGGTFFGQDP-SLAAKVTEA-VCKNA----------------GSKPV-MVKLSPNVT--DITIIAKAV--ESAGADAISC
INTL-TGMA--VDIRKRK------SLLST------VIGGLSGPGIKPIALRCVWEVCKAV-----NIPVIGIGGITSARDVLEFILVGA-HAVQIGTMNF
IQ-PDIAFRIAEAL
>D5U5J6
LNINFL-GK-----ELKNNVITSSG-CFGFGEYSNYFDINELGAVNLKGITLNKKEGNKGTRIAETPS--GM-INCIGLENPGIEYFKNNI-----VK--
-N-------------------------------------------------------------I------KYNSPIILNINGADT---DEYVKVAEIANE
-IER-VDFVELNISCPNV-KNGGMAFGASC-ESAESITKA-VKKVL----------------NKKPL-IVKLSPNVT--DIASIAKSV--EYAGADSVSL
VNTF-LAMK--IDTKTKKPL------LGN------IFGGLSGSCIRPIAVRMVYQVYKAV-----KVPIVGMGGISSYNDALEFIIAGA-SLVSIGAGIF
SN-PTLPIEVINGI
>Q65JU5
LEINLP-GL-----QLKNPIMPASG-CFGFGEFANFYDLSRLGAIMIKATTSEPRFGNPTPRVAETQA--GM-LNAIGLQNPGLKAVMERE-----LP--
-W-------------------------------------------------------------L-----EQFDTPIIANVAGSQI---EDYVEVAEEISK
-APN-VHALELNISCPNV-KTGGIAFGTQP-EMAGELTKA-VKEVA-----------------SVPV-YVKLSPNVA--NITDIALAI--EEAGADGLTM
INTL-IGMR--LDLKTGKPI------LAN------KTGGLSGPAVKPVAIRMVHEVSQKV-----SIPIIGMGGVQSAEDVLEFLLAGA-SAVAVGTANF
VN-PFACPDIIDDL
>C8W0A6
LSVNIG-GI-----KMKNPVTTASG-TFGYGEYAPYIDLNRLGAIVVKGTTLKSRQGNPTPRIVETPS--GM-LNAIGLQNPGVDYFIERA-----LP--
-F-------------------------------------------------------------L-----SNFDLPVIVNISGDTV---EDYGLLAGKLDS
-ASG-VAGLEVNISCPNV-KKGGLQFGSDP-ESAAEVVRV-IKSST-----------------GLPV-IVKLSPNVT--SITDLAVSV--AEAGADALSL
INTI-LGMA--IDIKARRPV------LGN------IMGGLSGPAVRPVAVRCVWQVYKAV-----KLPIIGMGGIVSAEDAIEFILAGA-SAVAVGTANF
VN-PRATVEILEGI
>E3DNQ8
MSIKKA-DL-----ILKNPLITASG-TCGNGKLADFYDINQLGAFTTKGITVEAQPGNQSPRIAETAA--GI-INSIGLENPGIDNFIKKV-----LP--
-E-------------------------------------------------------------T-----KNYSLPILANISGYSQ---ADFLTLASKLEK
-RKE-LAGIEVNLSCPNI-KGGGMVFGTAP-EKVYQITKK-VREIY-----------------SGYI-IVKLTPNIT--DITETALAA--EKGGADAVAM
INTL-SAMK--IDIDQQKPV------LAN------TFGGLSGPAVKPVAVKMVYQSYKKL-----SIPILGLGGVSSGRDVIEFMLAGA-AAVEIGTINM
IE-PTAGLRIIAEI
>D6Z558
LQVEIA-GC-----TFRNPVMTASG-TFGYGEFEDFVNVSRLGAVVVKGVSLLPRAGNPPPRVVETPC--GM-LNAIGLENVGVEAFLHEK-----LP--
-W-------------------------------------------------------------L-----VELGATVVVNILGNTV---DEYAQLARRLDG
-IEG-VTALEVNISCPNV-KEGGVAFGTDP-LMASAVTAA-VRRAS-----------------KLPL-IIKLSPNVT--DIQLMARSV--AESGADAVSL
INTL-LGMA--IDLAGRRPR------LAN------VVGGLSGPAIKPVALRMVWQAAQAV-----KIPVIGIGGIMTAEDALEFIVAGA-HAVQVGTANF
VN-PGATEEIVEGI
>F0R0K1
LSVNIG-KL-----TLANPVMTASG-TFGYGEFQDFVDLEKIGGIIVKGTTLHHREGNPYPRMAETPM--GM-LNAVGLQNKGVHYFVEHI-----YP--
-Q-------------------------------------------------------------I-----KDIRTNMIVNVSGSQI---EDYAETASIIDG
-LEH-IPAIELNISCPNV-KQGGMAFGVTA-HGASEVVSA-VRKVY-----------------HKTL-IVKLSPNVT--DITEIARAV--ESAGADSVSL
INTL-LGMA--IDAEKRKPI------LST------VTGGMSGAAVKPIALRMVWQVAKTV-----KIPVIGLGGIMNARDAIEFLLAGA-TAVQIGTANF
ID-PAITVKVAEGI
>Q5WFJ4
LQISLP-GL-----EMKNPVMPASG-CFGFGEYGQFFDLNQLGAIAIKATTKEARFGNETPRVAETKA--GM-LNAIGLQNPGLQGVIEQE-----LP--
-R-------------------------------------------------------------F-----DDYDVPILANIAGSTM---DDYIEVAAELSQ
-QRN-VSAIELNISCPNV-KQGGIAFGTVP-EIAAELTKE-VKAVS-----------------AVPV-YVKLSPNVA--DIVAIAKAI--EKAGADGLAM
INTL-LGMR--IDAKTRRPV------LAN------QYGGLSGAAIKPVALRMIHQVSQQV-----DIPIIGMGGIQTAEDVIEFLLAGA-SCIAVGTANF
TD-PYTCPNIIRDL
>A5D199
LTVNVG-GI-----QMKNPVTTASG-TFGCGEYAPFVDLNRLGAVVVKGVTLAPRAGNPVPRLAETPA--GV-LNSIGLQNPGVEKFIEEV-----LP--
-G-------------------------------------------------------------L-----AGYDLPVIVNIAGETV---EEYALLAGRLDR
-VQA-VAGIEVNISCPNV-KKGGMQFGSDP-AMAAEVTRA-VRAST-----------------GKPV-IVKLSPNVT--SIVAVARKV--AEAGADALSM
INTL-LGMA--VDIRKRRPL------LGN------VTGGLSGPAVRPVAVRAVWEVYREV-----DLPIIGMGGITCAGDAIEFILAGA-TAVAVGTANF
VN-PRATVEIAEGI
>F2F689
LNLQLP-GL-----DLKNPIMPASG-CFGFGEYAQLYDLSKLGAIMIKATTVETRKGNPTPRVAETSA--GM-LNAIGLQNPGIEKVMGEE-----LK--
-F-------------------------------------------------------------L-----ESYDVPVIANVAGTEV---ADYVEVADRISK
-ASN-VKALELNISCPNV-KCGGIQFGTDP-ETARQLTAA-VKAVS-----------------SVPV-YVKLSPNVT--NIVDIAKAV--EAGGADGITM
INTL-VGMR--LDERTGKPV------IAN------GTGGLSGPAIKPVAIRMVYDVYKAV-----NIPIIGMGGVTCAQDVIDFMSAGA-SAVAVGTANF
VD-HFVCPTIIEEL
>D5DQU5
LKTTLP-GL-----DLKNPIMPASG-CFGFGEYAQFYSLDALGAIMIKATTAETRFGNPTPRVAETSA--GM-LNAIGLQNPGLEKVMNEE-----LV--
-W-------------------------------------------------------------L-----QQYDVPIIANVAGASI---EEYVHVAKEIST
-VSN-VKALELNISCPNV-KEGGIAFGVDP-VIAARLTKA-VKDVS-----------------NVPV-YVKLSPNVS--NIVDMAMAV--EEAGADGLTM
INTL-LGMR--LDLKTAQPV------LAN------GTGGLSGPSIKPVAIRMVYEVSQKV-----NIPIIGMGGVTTAEDALEFLYAGA-SAVAVGTANF
VD-PYVCPTIIDEL
>P25996
LEVKLP-GL-----DLKNPIIPASG-CFGFGEFSRFYDLSCLGAIMIKATTKEPRFGNPTPRVAETGA--GM-LNAIGLQNPGLDSVLHHE-----LP--
-W-------------------------------------------------------------L-----EQFDTPIIANVAGSQV---DDYVEVAEHISK
-APN-VHALELNISCPNV-KTGGIAFGTNP-EMAADLTKA-VKEVS-----------------DVPV-YVKLSPNVA--NITEIALAI--EEAGADGLTM
INTL-IGMR--LDLKTGKPI------LAN------KTGGLSGPAVKPVAIRMVYEVSQMV-----NIPIIGMGGVQTAEDALEFLLAGA-SAVAVGTANF
VN-PFACPEIIEQL
>F0T0H7
LQVELA-GI-----TLKNPVMTASG-TYGFGEYAPFYDPALLGAITVKGITPLPRLGNPVPRLAETPA--GI-LNSVGLENPGLEVFLQEY-----LP--
-R-------------------------------------------------------------L-----KNLDTAVIVNISGFSL---EDYMMMASAFQK
-GCG-IAALEVNISCPNI-KHGGMAFGTDP-RSAEEVIAA-VRKNT-----------------GLPL-IAKLSPNVT--SIADMAKAV--ESGGADAVSL
INTL-LGMS--IDIHAQKPL------LAN------KVGGLSGPAVRPVAVRMVYQVFEAV-----KIPIIGMGGIMTWQDAVEFMLAGA-SAVSIGTANF
TD-PLAPLDVIKGL
>E3DZT3
LKVELP-GL-----QLKNPIIPASG-CFGFGEYARFYDLSCLGAIMIKATTKEPRFGNPTPRVAETGA--GM-LNAIGLQNPGLESVLHNE-----LT--
-W-------------------------------------------------------------L-----EQFDTPIIANVAGSQV---EDYVEVAEQISK
-APN-VNALELNISCPNV-KTGGIAFGTNP-AMAAELTKA-VKKVS-----------------QVPV-YVKLSPNVA--NIAEIAVAI--EEAGADGLTM
INTL-IGMR--LDLKTGQPI------LAN------KTGGLSGPAVKPVAIRMVYEVSQAV-----NIPIIGMGGVQTAEDAFEFLLAGA-SAVAVGTANF
VN-PFACPEIIGQL
>F2KTR7
LNVKIN-NL-----HLKNPVMTASG-TFGYGEFADFVPLEEIGGIIVKGTTLKPREGNDYPRMVETPQ--GM-LNCVGLQNKGVDYFIDHI-----YP--
-E-------------------------------------------------------------I-----KDIDTNMIVNVSGDSP---ESYAETAERLDA
-LDS-IPAIEVNISCPNV-KEGGMSFGVTC-SGAASIVKA-VRQHY-----------------HKTM-IVKLSPNVT--DIAGIACAC--EDEGADSVSL
INTL-MGMA--IDIERRCPK------LSI------RTGGLSGPAVKPVAVRMVNDVAKAV-----KIPVIGLGGISTAEDAIEFLMAGA-TAIQIGTANF
ID-PQVTIKVRDGI
>B0TGQ8
LQVNLG-GL-----TMKNPVTTASG-TFGFGEFAPFIDLSRLGAIVVKGTTLEPREGNPTPRMAETPA--GM-LNAIGLQNPGVEAFIRDY-----LP--
-P-------------------------------------------------------------L-----RQIDTPVIVNVSGNSV---EDYGRLASILDE
-ADG-VAALEVNISCPNV-KEGGIQFGTLP-ASAAAVTRA-VRENT-----------------QKPV-IVKLSPNVT--DITEMARAV--VDAGADALAL
INTL-LGMD--IDICTRRPV------LAN------IFGGLSGPAIKPVALRMIYQVYRAV-----HVPILGMGGIMNSQDAIAFMLAGA-TAIAVGTANF
TN-PRATMDILEGI
>D3PDL4
LEVEIC-GI-----KFKNPIITASG-TFGYGEYSRFIDISKLGGISVKGLSLNEVSGNMMPRIIETPA--GM-LNAIGLQNIGVNRFIEEK-----LP--
-I-------------------------------------------------------------L-----KKYDTRIIVNFWGKTI---EEYVEVAKILDS
--V-DIDMLEINISCPNI-KEGGIAFGTDH-KMTEKVVSS-VKKNI----------------KNKPL-IVKLSPNVT--DIKLFAKIC--EDSGADAISA
INTL-LGMS--IDIETKKPH------LSN------ITGGLSGPAIKPVAVRMVYETYKTV-----KIPIIGIGGIINYKDVIEFFIAGS-TAVQIGTANF
VD-PEIPIKIINDL
>C7LUK6
LTVKLG-PL-----TLRNPIITASG-TFGYGEFLRYGDLSALGGICLKGISLAPRTGNPMPRIAETPC--GM-LNAIGLQNVGVEKFLKEK-----LP--
-Y-------------------------------------------------------------I-----PAGAT-LIANLYAQTP---EDFGELAAIFSG
-EDK-IAALEVNISCPNV-REGGVQFGQDP-HMASAVVGA-VKKRA----------------GSKPV-IVKLSPNVT--DVRVIARAA--VDAGADMLSL
INTL-SGMA--VDIRTRK------SRLAN------VVGGLSGPAIKPVALRMVHQVVQSV-----NVPVIGMGGIVSAEDVLEFILVGA-HAVQVGTYNF
MR-PDNAFRLVEEV
>D5X7V7
LAVNLG-GL-----QMKNPVTTASG-CFGFGEYAPYIDLNRLGAIVVKGTTLEPRLGNPGVRIVETPA--GI-LNSIGLQNPGVDHFISKA-----LP--
-Y-------------------------------------------------------------L-----KEYDTPVVVNIAGNTL---EDYAELAKRLTA
-ANG-VAALEVNISCPNV-KKGGMVFGTDC-FMAAEVIRT-VKQHT-----------------TLPV-IAKLSPNVT--NIVEIAQGV--AEAGADALAL
INTL-LGMA--IDIHTRKPV------LGN------TVGGLSGPAIRPVAVRIIWQVAQAV-----NLPILGMGGIMSGEDAIEFILAGA-TAVAVGTANF
VN-PRATMDVLEGI
>F0RTV2
RRHLDC-SK-------EVLLTTVSGV-ASTKPKLITYFDPSIGIITTKSFQVEVNPGNREPVICETTG--NF-GNSVGLRNPGLQQALYEL-----RM--
-L---------------------------RSE-------------------------------------HTFNALLNVSLSANSI---EDFITLVKAF--
-DEV-ADLVELNFSCPHASVGYGASIGCDQ-AIAAEYVRA-IKEAT-----------------SAPL-FVKLTPNVE--DIGSIAKAV--MDSGADGLVA
INTVGPIVH--LDPVSGMPI------LQN------KLGGKSGKQIFSAALHAVTAIRHAC-----GIPLIAMGGVSTGDEVALLVQAGA-DAVGIGSALG
TVDQQDWPSYLYA-
>B8CWM9
LSVDLG-PL-----SLKNPVMTASG-TCGYGEFKDYYDLNKLGAIVIKGLTLKPCSGNLNPRIAETTG--GL-LNSIGLENPGIESFIKNY-----IG--
-V-------------------------------------------------------------L-----RDFKIPVIVNISGHAV---EDFARLADKLAP
-YSE-ISALEVNVSCPNL-AGGGMAFGTDS-ELVYRVTKK-VKENY-----------------PGSV-IVKLSPNVT--DIVEIARAA--ESAGADVLSL
INTL-LGMA--IDVEKQKPV------LGN------IFGGLSGPAIKPVALRMVYQVAQQV-----EIPIIGMGGIMSGKDALEFILAGA-SAVAVGTANL
VD-PLAGQKVLREI
>D3FTA6
LNIELP-GL-----SLKNPIMPASG-CFGFGEYAEFYNLDLLGAIMIKATTAEARFGNPTPRVAETTA--GM-LNAIGLQNPGLEGVLTKE-----LP--
-R-------------------------------------------------------------L-----SQYDVPIIANVAGAQM---EDYVEVARELSQ
-SPT-VAALELNISCPNV-KQGGIAFGTVP-EVAAELTAA-VKQVS-----------------TKPV-YVKLSPNVS--DIVEMAKAV--EAAGADGLSM
INTL-LGMR--IDLKSRKPI------LAN------GAGGLSGPAIKPVAIRMIHQVSQAV-----SIPIIGMGGVQAVDDVIEMMLAGA-SAVAIGTANF
VD-PYICPNIIKEL
>E8T3K1
LKVKLF-GV-----EFENPVWTASG-TFGFGEYAPYLDLNRVGAVCVKGLSVKPREGNEPPRIWETPC--GM-LNAIGLQNPGVEYFVEEI-----VP--
-K-------------------------------------------------------------L-----KEYRCRVIANIYGSTV---EEYRAVAAALKG
-VDG-VDAVELNVSCPNV-KKGGLAFGVDP-VEAARVTEA-VKSVC-----------------DKPV-IVKLSPNVT--DPVEIAKAV--ESAGADAISA
INTL-LGMA--IDIRKRK------PRLKN------RFGGLSGPAIKPVAVRIVYQVSKAV-----SVPVIGIGGITTWEDAVEFFLAGA-SAVQVGTANF
FN-PKAVEEIVAGI
>B1I4M6
TAVAIA-GL-----TLKNPVLTASG-TVGFGEYAPYLDLAGLGALVVKTVTLKPRAGNPPPRITETPA--GV-INAVGLQNPGVEALVRDI-----LP--
-R-------------------------------------------------------------L-----ARFDVPVIVSIAGETV---DEYARLAGRLDG
-VPG-IAALEVNISCPNV-KAGGIAFGTEP-AMTAAVVRQ-VRENT-----------------RLPV-IAKLSPNVT--DIRTIALAA--AGAGADALSL
INTL-SAMV--IDVERRRPL------LGN------VFGGLSGPAVRPVAVRAVWQVYQAV-----ELPLIGMGGIMTARDALEFILAGA-RAVAVGTANL
VN-PGAAAAVAADL
>Q74CB9
LSVEIA-GI-----TLRNPVMTASG-TFGYGEFSEYVNLEAIGAIITKGLSLKPKAGNPTPRIVETTG--GM-LNAIGLQNVGIDAFVEKK-----VP--
-F-------------------------------------------------------------L-----RTVATPVIVNFFGNTL---EEYAELAERLDL
-IPE-VAAVEINISCPNV-KHGGIVFGTDP-KAAYSVVKA-VREAT-----------------IKPV-IVKLSPNVT--DIVEMAWAC--ADAEADALSL
INTL-TGMA--IDLDKRRPI------LAN------VTGGLSGPAVKPIALRMVWQVARAV-----KIPVIGIGGIMTGIDALEFMLAGA-TAVQVGTANF
LD-PGAAGRIAAEM
>E3E924
MACNIA-GV-----PFKNPIIMASG-TFGFGEYAEFYSPELLGGIVGKGLTLHPKAGNTGQRIHETAS--GM-LNSVGLENPGVAAFLKDE-----LD--
-D-----------------------------MT------------------------------------RW-NTAVIANVGGSNL---EEYVQAVAMIT-
-NRRGVDMLELNISCPNV-KQGGMQFGIQT-EVAREVVRQ-VRNVT-----------------ALPL-VVKLSPNAE--NITQMAVMC--EEEGADGVSL
INTF-SAMK--IDIRRRRSV------FAN------TYAGLSGPAIKPIALRMVHQVAQAV-----SIPVIGMGGISSVEDIIEFTMAGA-AAIQVGTYNF
VH-LHAGAELVYGL
>E0RZV3
TQVEIA-GV-----KFKNPVMTGSG-TFGSGEYSDFVDLNKLGAVVTKGVANVPWPGNPVPRVTEVYG--GM-LNAIGLQNPGIDVFVERD-----LK--
-F-------------------------------------------------------------L-----EDYDTKVIVNVCGKSV---EDYLEVVERL-G
-DESRVDMLEINVSCPNV-KEGAIAFGQNK-DALYDITSR-IKKVA-----------------KQPV-IMKLSPNVT--SIAEMARAA--EAAGADAISL
INTI-TGMK--IDIHKRK------FALAN------KTGGMSGPAIKPVAVRMVYEASHAV-----KIPVIGMGGIANGDDAIEFIMAGA-TAVAVGAMNF
HD-PYTTEKVVEGI
>Q47R20
LRVRLG-EL-----ELANPVVTAAG-CAGAGELARFFDIARIGAVVTKSVTVEPRAGWPAPRIAETPS--GV-LSTVGLQGPGIDVFVQRD-----LP--
-W-------------------------------------------------------------L-----LSRGARAVVSVAGGSV---DEYVTLAQRLSE
-APG-VTAIEVNLSSPDL-SRGGEHFTADP-EAAAQVVAA-VRETA-----------------RIPV-FAKLSPDVA--DLVALAGKC--VAAGADGLAL
VNTV-RGMV--IDVDTMRPA------VAG------GMGGLSGPAIRPIAVACVYQVHAAY-----PVPIIGMGGIGTGRDALEFLLAGA-SAVAVGTALF
HD-PSACMRVLREL
>Q3A512
LAVDIA-GL-----HLKNPVMPASG-TFGYGEYAPFFDLDQLGGIVTKGLSLNPKAGNPTPRIAETTS--GM-LNAIGLQNVGIEAFIRDK-----LP--
-F-------------------------------------------------------------L-----RQYRTPVIANFFGNSL---EEYGEVARRLSD
-LSE-VAAVELNISCPNV-KKGGIVFGTDP-QAAAEVVTL-VRRHL-----------------SKPL-IVKLTPNVT--DITVMARAV--EEAGADAICC
INTL-TGMA--VDVHRRQLR------IAN------GTGGLSGPAIRPVAVRMVYQVVQAV-----NVPVIGVGGITCAEDALEFLIVGA-RAVQVGTANF
VD-PQAMPKIVTGL
>B9M211
LSVEIS-GI-----KLRNPVMTASG-TFGYGEFSDYLDLEKIGAIITKGLSLRPKAGNPTPRIVETPG--GM-LNAIGLQNVGIDAFIGEK-----LP--
-F-------------------------------------------------------------L-----RTVDTPVIVNLYGNTL---EEYGELAEKLDR
-LPE-VAGLEVNISCPNV-KQGGIVFGTDP-NAAAEVVGL-VRRST-----------------SKPL-IIKLSPNVT--DVVRMADAC--VNAGADALSL
INTL-TGMA--IDLQKRRPI------LAN------ITGGLSGPAIKPVALRMVWQVSQAM-----AVPIIGIGGIMSATDALEFMLAGA-TAVQVGTANF
LD-PSAAQTIAAGI
>A4J560
LAVKIG-QL-----DMINPVTTASG-TFGYGEYSPYVDLNQLGAIVVKGTTLEPREGNPTPRLVETPS--GI-LNSIGLQNSGVDYLLEHY-----VP--
-F-------------------------------------------------------------F-----KKLQTNVIVNISGNTA---EEYGQLAARLDE
-ADG-IAALEVNISCPNV-KKGGMAFGGDF-RTAAEVTKV-VKNST-----------------ALPV-IVKLSPNVT--DIAEIARAV--EGAGADGLSV
INTL-LGMA--IDVRKRKPV------LGN------TMGGLSGPAVKPVALRAVWQVYKAV-----HIPIIGMGGIMNATDALEFILAGA-QAVSVGTANF
VN-PYATKEIIQGM
>C4L5W5
LNVELP-GL-----RLKNPIIPASG-CFGFGEFAKLYDLSILGGIMIKAATEESRFGNPTPRVAETAQ--GM-LNAIGLQNPGVDAIIEEK-----LP--
-F-------------------------------------------------------------L-----STFDTEIIANVAGSTP---DEYVEVARRISA
-DPT-IKAIELNISCPNV-KCGGMQFGTDP-VMAAELTRL-VKAAS-----------------SKPV-YVKLSPNVT--SITDMARAV--EAAGADGLTM
INTL-VGMR--IDIETGRPI------LAN------RIGGLSGPAIKPVAVRMVYEVAQAV-----NIPIIAMGGVRTVDDVLEFIYAGA-SAVAVGTANF
EN-PYVCQEIIEAL
>D4H842
LKTTFC-GI-----EFKNPIITASG-TFGYGEYAKHIDISKLGGISVKGISLKEAPGNPMPRIMETTS--GM-LNAIGLQNVGVEKFIEEK-----LP--
-V-------------------------------------------------------------L-----RKYDTKVIVNFWGKTL---DEYVEVAKILDE
--A-DVDMLEMNISCPNI-KEGGIAFGTDP-KMTFEVTSR-VKKVL----------------KNKPL-MVKLSPNVT--DIKVFAKAC--EDAGADAISA
INTL-LGMA--VNIHTRKPY------ISN------VTGGLSGPAIKPVAVRMVHETFKTV-----KIPVMGIGGISNWQDIVEFALVGA-SAMQVGTVNF
VD-PQIPLKIIDEL
>D1A830
MTTRLG-PL-----ELANPVLTAAG-CGGTGELARFFDLTRLGAFTTTSVMLQPRAGRPTPRVAETPS--GI-LTAMGLPGPGVDSFLERD-----MP--
-W-------------------------------------------------------------L-----TEREVPVIVSVAGHSV---EEYAEVARRVQI
-APA-LAAVEINLAAPNL-EDRGRMFGRLP-GPAADVVRA-VRSVT-----------------RVPV-LAKLAPDVS--DLVTIALAC--VDAGADGLSL
INTM-AGLA--IDPHTMRPA------LAG------VSGGLSGPAIRPVALRCVYEVHAAL-----PTPIIGIGGVSSGLDALEFILAGA-SAVAVGTALF
HD-PVAPPRIVREL
>E3IAM5
LAVELP-GL-----SLKNPVMPASG-CFGFGEYARFYDLSVLGAIMIKATTQEPRFGNPTPRVAETPS--GM-LNAIGLQNPGLEKVMKEE-----LP--
-W-------------------------------------------------------------L-----AQFDVPVIANIAGSTM---EEYVEVAKHISK
-APN-VCALELNISCPNV-KKGGIAFGTIP-EIAAELTKL-VKEVS-----------------EVPV-YVKLSPNVT--DIVEIAKAI--EAAGADGLTM
INTI-LGMR--IDVKTAEPV------LAN------RTGGLSGPAIKPIAIRMIYEVSQAV-----SIPIIGMGGIQSAEDVIEFFYAGA-SAVAIGTANF
ID-PFVCPNIIAEL
>D8ID37
LNINFL-GK-----ELKNPVITSSG-CFGFGEYNNYFDVNELGAVNLKGITLNKRDGNSGVRIAETPS--GM-INCIGLENPGIEYFRDEI-----IK--
-N-------------------------------------------------------------I------KYSTPIILNINGSTL---EEYVKVAEIANE
-IDR-VDFIELNISCPNV-KNGGMAFGASC-ESAEKTTKE-VKKVL----------------TKKPL-IVKLSPNVT--DIVSIAKSV--EYAGADSVSL
VNTF-LAMK--IDIKTKKPL------LGN------TFGGLSGAAIMPIALRMVYQVYKAV-----KIPIVGMGGIQKYEDALEFIMAGA-SVVSIGSGIF
SN-PTLPIEIIKQI
>Q8RG85
LRVQIP-GL-----DLKNPIMPASG-CFAFGEYAELYDISKLGAIMIKAATKEARFGNPTPRVAETSS--GM-LNAIGLQNPGVDEIISNQ-----LK--
-K-------------------------------------------------------------L-----EKYDVPIIANVAGSDI---EDYVYVANKISK
-SPN-VKALELNISCPNV-KHGGIQFGTDP-NVARNLTEK-VKAVS-----------------SVPV-YVKLSPNVT--DIVAMAKAV--ETGGADGLTM
INTL-VGIV--LDRKTGKPI------IAN------TTGGLSGPAIRPVAIRMVYQVAQAV-----NIPIIGMGGVMDEWDVIDFISAGA-SAVAVGTANF
TD-PFVCPKIIDSL
>D6GQ12
MQQTIW-GK-----TFKNPIIAASG-TFGFGEYNEFYDISNLGGISTKGLTLEPRDGNSGIRIIETPS--GI-MNSIGLQNPGVKDYILHE-----SH--
-F-------------------------------------------------------------L-----REKDTVILANVGGSTL---ESYLEALELLN-
-KTHRMDIIELNISCPNV-KAGGMAFGMNA-CDAEYITKE-AKKIT-----------------SIPL-VVKLSPNAH--HLVEVAQAV--ESAGADGLSL
VNTF-NALE--IDIHRRKAV------FDN------VTAGLSGPAIRPIALRMVREVSKAV-----SIPVIGMGGVETWEDVIKFIMAGA-HLVQFGTASF
IN-PMAGLELVEGV
>C7M0V6
LSVARG-RL-----VLANPILTAAG-CGGYGELAAAVALERLGAHVVKSLTTVATEGNPAPRLAPVPG--GM-VNSVGLAGPGIDRWLAET-----WP--
-S-------------------------------------------------------------L-----ADARIPVALSVWGRQP---RDYGETVRRAAR
IAPS-LVYIELNLSCPNL-EADRALFAHDP-NATARVVGA-VRDEV-----------------ATPI-LVKLSANTD--RIVDVAHAA--VAAGADGLVA
INTL-FAQW--YDDGREA-L------GTA------RGGGLSGRAVQPIALRAVADLRAAL-----TVPIIGVGGVATADDVERFVRAGA-DAVQIGTALF
VD-PRRPVLVLAEI
>D2B6K4
MRTYLG-HV-----ELVNPIITAAG-CAASGELAQFFDLGRIGALTTRSITMAPRAGRPTPRMAETPS--GM-LNAIGLQGPGVDAFLERE-----LP--
-W-------------------------------------------------------------L-----AQRNVRTVVSIGGGTV---AEYTALARRLTD
-APG-VSAVEVNLSCPNI-EDRGRVFARDG-AASAEVVAS-VRSVM-----------------RVPV-VAKLSPDVM--DVVSVARAC--VDGGADALSM
INNP-LGMS--IDTEAMRPS------LAA------VTGGLSGPAIRPLAVRCVWQVHAAL-----SVPIIGMGGVLTGRDAFELILAGA-CVVAVGTALF
HD-PYACLRILREL
>B3E4T4
MSVEIG-SL-----KLRNPVMTASG-TFGYGEFSQYVDLEKIGAFVTKGLSLKPRAGNPTPRIVETPG--GM-LNAIGLQNVGIDAFIQKK-----VP--
-F-------------------------------------------------------------L-----RSVNTPAIANFFGYTP---DEYAELASRLDA
-IPE-VAALEVNISCPNV-KQGGIVFGTDP-GCAASVVAA-CRAAT-----------------QKTL-IVKLSPNVT--DIVEMAQAC--EGAGADALSV
INTL-TGMA--IDLERRRPV------LAN------VTGGLSGPAIKPVALRMVWQVARAV-----KVPVIGIGGIMSATDALEFILAGA-TAVQVGTASF
VN-PAAAQEIAEGM
>F2LWV8
LAVKLG-NL-----IFKNPVLTASG-TFGYGEYERFLDLNRLGGFVVKGLSVAEKLGNKPPRIVETPC--GM-LNAIGLQNIGVDRFIEEK-----LP--
-K-------------------------------------------------------------M-----ADLNTHIIANIYGTEV---AEFVEIAEKLDK
-EKL-VSAIEVNVSCPNV-SAGGALFGKDP-DMVFVLTSS-IKKVT-----------------KKPV-IVKLTPNVE--DIAFIAQAA--QSGGADAVSL
INTI-TGMV--IDTKTKKPV------LAN------KTGGLSGPAIYPVGVRMVYETYKKI-----KIPIVGVGGIYNADVALQYIMAGA-SLIQVGTANF
ID-PSITVDIIKGI
>Q8EUY2
LKINLP-GF-----ELKNPIMPASG-CFGFGEFSELYDLSRLGAIIIKAATKNEKFGNPTPRVAETSS--GM-LNAIGLQNPGVDHIINHE-----LK--
-E-------------------------------------------------------------L-----EKYDVPIIANVAGDDI---DDYVYVAKRISQ
-AKN-VVALELNISCPNV-KNGGIQFGTDC-NVAYNLTKK-VKKVS-----------------SKPV-YVKLSPNVS--DIVGMAKAI--EEAKADGLSL
INTL-IGMA--LDPKSGKPI------LAN------KTGGLSGPAIKPVAIRMIYQVSQAV-----NIPIIGMGGISNVQDVIDFISAGA-SAVAIGTANF
IN-PYICVEIIDQL
>B5YJH1
LEVKIG-NL-----SFKNPVLTASG-TFGYGEYSQFVDLNILGGIVVKGLSLKPKQGNPPPRIYETPC--GM-INSIGLQNIGLEAFKKEK-----LP--
-F-------------------------------------------------------------L-----KKFNTNIIVNFFGENL---DEYIEVAKLLDE
-TEG-VHALEMNVSCPNK-TSEWRKMGLEP-ELLREAIKR-VRLHI-----------------KKPL-IVKLAPQVT--EIALMARIC--EEEGADAVSL
INTI-PAMV--IDIKTRK------SMIGT------LTGGLSGPAIRPVALRAVWEVAQAV-----KIPVIGVGGIVSAEDALQFLIAGA-KAIQVGTANF
IN-PIATVEIIEGI
>B1YIR7
LQVVLP-GL-----NLKNPIIPASG-CFGFGEFAKLYDLSVLGGIMIKAATGEERYGNPTPRVAESGM--GM-LNAIGLQNPGVEGIIAQK-----LP--
-F-------------------------------------------------------------L-----RQFDTEIIANVAGSTP---EEYEDVTRRISR
-DPV-VKAIELNISCPNV-KSGGLQFGTDP-QMAAELTRR-VKAVS-----------------EKPV-YVKLSPNVT--SIVEMAQAV--EQAGADGLTM
INTL-VGMR--IDVRTGQPI------LAN------RIGGLSGPAIKPVAVRMIHDVAQVV-----TIPIIGMGGVMEVDDVLEMIYAGA-SAVAIGTANF
VN-PFICQELITDL
>A0LD69
IAVEVA-GI-----AMRTPLVLLSG-CVAFGEELEGFDFKAIGAICLKGTTLEPKRGNPPHRLAETPC--GM-LNAIGLQNPGARAVVDEI-----LP--
-R-------------------------------------------------------------L-C---AQIDTPLIANISGSTT---EQYGEIARIFDQ
-S--PVAAIEINISCPNV-KEGGIAFGSDP-DMAAAVVEE-VRRAT-----------------TKPI-ITKLSPNVT--DITTVAKRA--IEAGSDALSV
INTL-MGMA--IDLKKRRPV------LGN------LQGGLSGPAVKPVALLKVWQTARQH-----QIPIIGQGGIASADDVLEFFLVGA-SATGLCTSLF
KD-PLLPMRIAQAL
>D7B1T3
LRTRLG-GW-----ELPNPVVTAAG-CAGAGELAQFLDIASIGAVTTKSVMLEPHAGRPSPRMAETPS--GM-LSTTGMQGPGVDVFLQRD-----LP--
-W-------------------------------------------------------------L-----LSRGGRAIVSVAGTGM---AEFGELARRVSA
-ADG-VSAIEVNLSSPDP-SDAGRRYVDDA-AQAAAVVRT-VRSHT-----------------RLPV-LAKLAADVP--DVVELAAAC--VEARADGLSM
VNTV-RGMA--VDTRTLRPA------VAG------GMGGLSGPAIRPLAVGCVYRVHEAL-----PVPIIGMGGVRTGADVMEFMAAGA-SAVAVGTVNF
SD-PSACARVLREF
>D3EAH8
IDCELA-GV-----PLSNPILAASG-TFGFGKYADLYPLRKLGGIVSKGLTLTPRLGNTGTRIYETPS--GI-MNSVGLENPGIRAFLEHE-----LS--
-D-----------------------------MT------------------------------------SH-GTAVIVNLGGGTV---REYAEGAELLT-
-EKRAVDMIELNISCPNI-KEGGLAFGIEN-EQAREVVRA-VRNAT-----------------TLPL-LVKLSPGAK--DLREMARMC--EAEGADGLSL
INTI-QAMA--IDIRERRSV------FDR------AYAGLSGPAIKPIALRMVHQVARSV-----SIPVVGIGGICSAEDILEFIMAGA-AAVQIGTYNF
IN-LRAGDTLAEEL
>C1F4C8
MRVTVA-GI-----EFANPVIAASG-TFAYGEFEDIVSLDRIGGFVTKGISREPMAGNAAPRLIETSA--GM-INAIGLQNIGVEAFLRDK-----LP--
-P-------------------------------------------------------------L-----ARYKCAVIVNVFGYQV---EDYVAVIRKLNE
-AEG-IAAYEINASCPNT-KHGGMAFGADH-GALAELVAH-CRHYS-----------------RRPV-IVKLSPNVT--SIAAMARCA--ESSGADAISL
VNTF-VSLA--IDVETRQ------PRIRN------ITGGLSGPAIKPIAVRMVWEAAQAV-----KIPVIGMGGIATAEDAVEFLLAGA-TAVQVGTASY
AD-PRAIENISHSL
>B2KCN8
VKINIG-GL-----EFKNPVMTASG-TFASGEYSEFVDLNKLGAVVCKTVTLNQRDGNKPPRIADMPS--AM-LNSIGLENKGLEYFIENT-----LP--
-F-------------------------------------------------------------L-----KNFDTRTVASIAGNNV---EDYTTLAKRLNE
-CKE-VHAIEVNMSCPNV-VHGQNLFSQDE-KTTFEIMSA-VRKNT-----------------NKPI-FGKISPMVA--DITVIAKAI--ERAGGDAVAL
INTI-PAMG--VDLKTRRPL------LGN------ITGGLSGPAVKPVALKLVWDVYKAV-----KIPVIGMGGIMCAQDALEFILCGA-TAVQVGTGNF
VN-PKLTEETALGI
>A6LB11
LNVNIG-NL-----PLKNPVMTASG-TFGYGEYADFMDISRLGGIFVKGTTIQPREGNDYPRMAETPS--GM-LNAVGLQNKGADYFAEHI-----YP--
-K-------------------------------------------------------------I-----KDINTNMIVNVSGSSV---ETYVECAEKIAE
-LDR-IPAIELNISCPNV-KQGGMAFGVTT-CGAGEVVKA-VRRVY-----------------PKIL-IVKLSPNVT--DITEIAKAV--EAEGADSVSL
INTM-LGMA--IDAEKRKPI------LST------ITGGLSGPCVKPVALRMVWQTYHAV-----KIPIIGLGGISNWKDAVEFMLAGA-SAIQIGTYNF
VD-PTVSIKVIDGL
>Q01YA2
LATTIC-GI-----ALKNPVLAASG-TFAYGEFEKLVDLNALGGFVVKGLSREPIEGNPPPRVFESEA--GM-INSVGLQNIGVRAFVAEK-----LP--
-A-------------------------------------------------------------L-----AGLRTAVFANVFGYCT---EDYVEVVRVLND
HAGL-AGY-ELNVSCPNT-AHGGIYFSNDP-VLLAEVVTA-AKRVA-----------------TRPL-IVKLSPNVS--AIEPLARVA--EESGADALSL
VNTV-ISLA--IDARTRR------PRIGA------GFGGLSGPAIKPIALRFVYQAARAV-----RIPVIGLGGIATGEDAAEFLIAGA-SAVEVGTATF
WD-PRAPLRIAEEL
>E0RQT8
LSVKIG-GK-----ALPNPVGAASG-TIGYGEYEALVDYRTLGALYTKAITREPREGNPIPRIVETTA--GL-LNSIGLANVGMERFVTEK-----WP--
-Y-------------------------------------------------------------L-----KTLPCPVIGNIAGSDP---EEYAEVVSFLEA
HTD--LWGYEINISCPNV-KKGGITIGTDP-TTVERLTRT-LRDLT-----------------TKPL-IVKLTPNVT--DIAEIARAA--EAGGADALSC
INTV-VGMA--IDIRKKRPV------IPQ------KTAGLSGPAIKPIGVAAVYRVRTAV-----RIPIIGIGGIMEPEDAIEYLLAGA-TAVQVGTALF
VD-PRTPSRILKGI
>E4T2E8
LNINIG-KL-----QLKNPVMTASG-TFGYGEFSDFMDVSRIGGIFVKGTTLRDRQGNPYPRMAETPS--GM-LNAVGLQNKGADYFINHI-----YP--
-T-------------------------------------------------------------I-----KDIDTNIIVNVSGSTI---EDYVETAEMLNS
-LEK-IPAIELNISCPNV-KEGGMAFGTSC-LSAAQVVKE-VRRAY-----------------KNEL-IVKLSPNVT--DISEIALAV--EAEGADSVSL
INTL-LGMA--INAEKRKPI------LST------ITGGLSGPAVKPIALRMVWQVAQAV-----KIPVIGLGGIMNAADAIEFMLAGA-SAIQIGTANF
ID-PTVSIKVVDGI
>F0S2A4
LKVKLF-GV-----EFENPVWTASG-TFGFGEYASFVDLNKVGAVCVKGLSINPREGNEPPRIWETPC--GM-LNAIGLQNPGVKYFIEKI-----VP--
-E-------------------------------------------------------------V-----QKYKTKVIANIYGSTI---EEYMAVAKELKG
-APG-VDAVELNISCPNV-KKGGLAFGVDP-VEAAKLTEA-VKKST-----------------DKPV-IVKLSPNVT--DIVEIAKSV--ESAGADALSA
INTL-LGMA--IDIYKRK------PRIKN------KFGGLSGPAIKPVAVRMVYQVSKAV-----KIPVIGIGGISTWEDAVEFFLAGA-SAIQVGTANF
FN-PKAVEEIVKGL
>E8WUL2
MSVVLA-GI-----QMRNPVMTASG-TFGYGEFADYLDLESIGAMVTKGLSLKPKAGNPTPRIVETPG--GM-LNAIGLQNVGIDAFIEQK-----LP--
-Y-------------------------------------------------------------L-----KDVNTPVIANLYGNTL---EEYGEVASRLDG
-LPG-VAGIEVNISCPNV-KQGGIVFGTDP-GAAREVVSL-VRKNT-----------------SKPL-ILKLSPNVT--DVVLMAKAC--ADAGADALSL
INTL-TGMA--IDLERRRPV------LAN------VTGGLSGPAIKPVALRMVWQVARAV-----KLPLIGIGGIMNGRDALEFMLAGA-TAVQVGTASF
LD-PSAAQRIAREM
>E3GWH5
VETEIC-GL-----KLRNPTMLAAGILGMTASSLNRIYDHGAGAVVTKSFTKNPKKGYKNPVIVEVDC--GI-LNAIGLSNPGVKIFKEEL---------
-------------------------------K-------------------------------K-----VKKEIPIIASIAGSSP---KEFAEVSKEV--
-SDL-VDMIEINVSCPHAGEGYGSFIGQDP-KLTYEVVKA-VKKAV-----------------NLPV-SVKLTANVA--DIVEIAINA--KKGGCDALTL
INSVGPGMK--IDIKTAKPV------LSN------RFGGLSGPAIKPIAIRCVYEIYENM-----EIPIIGVGGITTYKDVIEFLYAGA-RAVQIGTGIL
YKGVNIFQDIVYGL
>O27281
LETSIC-NI-----ELRNPTILAAGVMGSMASSLNRIYRGGAGAVVTKSFSLRPNPGYRNPTTVEVTG--GV-INAIGLSNPGVEAFREEL---------
-K-------------------------------------------------------------L-----VDEEVPLIASVYGASP---EEFASAAASV--
-EEY-ADMIELNVSCPHAMAGCGASIGQDP-ELTFRVVSA-VKDAV-----------------DVPI-STKLTPNVT--DIVEIAGSA--EEAGSDALTL
INSLGPGMK--IDIKTARP-----IL-SN------AFGGMSGPAIKPVAVRCVYDVYRSV-----DIPIMGVGGVRDFQDAVEFLFAGA-RAVQVGTAIM
YDGPEVFMKICRGL
>C9RBA2
LAVDLGPNL-----ILKNPVVTASG-TFGFGEYAPFGDLAALGAVVIKSVTRHPRRGNPPPRLVETPA--GV-LNSIGLENPGVEKVVKEI-----LP--
-A-------------------------------------------------------------L-----RATKVTVIGSVAGETV---EEYVEVACRLAE
--AG-VAALELNLSCPNV-KAG-TLFGHDP-LLAAQVTRA-VREAL----------------GDFPF-LVKLGVVGN--DFLAVARAA--VEAGATGLSL
INTL-PGLA--VDVKRRKLL------LGH------GTGGLSGPAIKPVALWAVWRAHREL-----QVPIIGMGGVVSVEDVLAFLLCGA-RAVAVGSGTL
AF-PRLAWELVEGL
>Q8TT55
-------GL-----ELKNPTILAAGVLGTTGSLCRVAREGGAGAVVTKSIGPAPKTGHSNPSMIKLDC--GF-LNAMGLPNPSYPGFLQEL-----EF--
-A-------------------------------------------------------------K-----NNSAVPVIASIFGGAP---SEFAEVAEGL--
-LPAKPDALELNVSCPHA-EGYGAAVGSNP-CLVEAVTAA-VKDVV-----------------NVPV-WVKLTPNVA--DITCIGNAA--ESGGADAVVA
INTV-KGMA--IDIESGYPV------LGN------RSGGLSGKAVKPVAVKCVYDLYTAL-----EIPVIGVGGVSSWEDAVELMMAGA-AAVQVGSA-V
YDRVDIFSEIGAGI
>A6SLQ0
V------RT-----SLLNPFPHNSE-LHQYTFF------------DPKSNSTSA--TIFEGRSKVIPGETNS-LNTLGYSPTSLDSYLEIL-----LE--
-L------------------------AQDENL-------------------------------Q-----QLTSKPWIVSVTGSAE---ECYEHILRQHGK
-ANL-NLMMEINLSCPNI---VGKPPPAYDGEAMASYIKV-IKRMKTG------------TTNRIHV-GIKTPPYTYSEQFKNLVSAL--EENAISFITT
TNTLGSCLI--VD-DLGNPA----LGSSE------GIGGMAGDALHPIALGNVKTIRRML---DTNIEIIGVGGVKDSAGFSRMRKVGA-SIVGVGTALG
REGVDIFEQILSGL
>E8X4D1
MRVTVC-GV-----ELASPVIAASG-TFGYGEFEEILSFERIGAFVTKGLSREAMAGNPTPRIIETAS--GM-MNAIGLQNMGVKAFVEGK-----MP--
-R-------------------------------------------------------------L-----REIAGAVIANVFGFTV---EDCLEVIRVLND
-APG-ISLYELNASCPNT-AHGGMVFGTDP-TLLGNLVGK-CAKLA-----------------ARPV-VVKLSPNVT--SIALMARTA--AGAGAQGLSL
VNTF-LSMA--IDPETRR------PRIAN------VTAGLSGPGIKPIAVRMVYEAAQAV-----RIPILGMGGILNASDAVEFMLAGA-TAVQVGTASY
AD-PRAVENIANGL
>Q2RGM0
LEVQLG-DL-----TLPNPVMPASG-TFGFGEYAPFLDLNRLGALVVKTITLEPTPGNPPPRLMETPS--GL-LNSIGLQNPGLEVFLREK-----LP--
-Y-------------------------------------------------------------L-----RRFTPPLIVNIAGRTV---EEYGELAARLSA
-AEG-IAALEVNISCPNV-REGGIVFGTVP-EMAARVTAT-VKGQT-----------------HLPV-IVKLTPNVT--DITVLARAV--EDAGADALSL
INTL-QGMA--IDLETRRPA------LAN------IVGGLSGPAIKPVALCAVWRVARAV-----KIPVIGMGGIVTARDALEFLLAGA-RAVAVGTAGL
VN-PRAIIEVIDGI
>Q0AXG6
LTVNLG-GI-----KLKNPVAVASG-TFGYGEYADFIEPEKIGAVIVKGTTLHPRPGNPGPRIYETPA--GM-LNAIGLENPGIEVFLREY-----LP--
-R-------------------------------------------------------------L-----RERQVTVIANIAGNSI---EEYALMASLLQG
-QEG-IAGIELNISCPNV-KQGGIQFGTDP-ETVRQVVAA-VKKET-----------------SLPV-IPKLSPNVT--DIVAIALAA--ADGGADALSM
INTL-GGMA--ININLKKPV----L--GN------IFGGLSGPAIKPVALKMIYQVYREV-----DLPILGGGGIVNHIDALEFFMAGA-TAVSIGTGNF
VN-PCLALELLEGI
>C7MNJ7
FAVNLG-GL-----AMKNPVTVASG-TYAAGEYHPFVSVDILGAVTTKGVSLSGWAGNDAPRIAETPS--GM-LNSIGLQNPGVAALRAGD-----LA--
-W-------------------------------------------------------------L-----AQYDVPVIVNVSGHSP---QEYVQVIEALEE
-DD-RVSAYEVNISCPNV-DAGGMTFGTTC-DGVETVVSG-CRAVT-----------------NRPM-IVKLSPNVT--DIAEIARAA--EAAGADAISL
INTL-LGMA--IDADSRTPV------LAR------VVGGLSGPAVKPVALRMVWEVSRAV-----SLPLLGMGGITNGTDAVEFMLAGA-TAVAVGTANF
MN-PFATQQVIDGI
>E1QKM2
MNTSVG-GL-----RLRNPVIAASG-TFGYGEYAPYFALERIGGLVTKGVSLRPRDGNKPPRVCETSA--GM-LNAIGLANVGVEAFVADK-----LP--
-W-------------------------------------------------------------L-----AGQDTPAAVNLYGESI---DEFVQLAQRLDG
-LAG-VAALELNVSCPNV-KAGGMAFGTNP-QAVAQVTAA-VRRVT-----------------SLPL-WVKLTPNVT--DPVAVAGAA--MEAGADALCL
INTL-LGMA--IDARRRAPR------LAN------VVGGLSGPAIKPVGLRMVWQVARAL-----PAPIIGLGGICCGEDAAEYLLAGA-SAVQVGTASF
AD-PTACARVADEL
>E6STM0
LSVKIS-EL-----QMKNPVMTASG-TFGYGEFADFIDISRIGGIIVKGTTLHKREGNSYPRMAETPS--GM-LNAVGLQNKGVHYFVEHI-----YP--
-R-------------------------------------------------------------I-----KDIQTNMIVNVSGSAI---EDYVKTAAIINE
-LDK-IPAIELNISCPNV-KQGGMAFGVTA-KGAEEVVKA-VRSVY-----------------KKTL-IVKLSPNVT--DITEIARAA--ENGGADSVSL
INTL-LGMA--IDAESRRPI------LST------VTGGMSGAAVKPIALRMVWQVAKAV-----KIPVIGLGGIMGWKDAVEFMLAGA-SAIQIGTANF
ID-PTVTVKVAEGI
>F0T8L7
MEIELC-GI-----KMKNPTMLAAGILGSTASSLNWAAKSGAGAVVTKSFGLNSNKGYSNPTTVEVTG--GV-INAIGLSNPGVENFQMEL-----K---
---------------------------------------------------------------K-----LDGSVPAIASIYGANP---DEFSKIATHI--
-QED-VDAIELNVSCPHAMGGCGAAIGQDP-LLTSSIVSA-VKESV-----------------NVPI-LVKLTPNVT--DIVEVAVSA--QDAGADALTL
INSLGPGMK--IDITTGKPI------LSN------RFGGMSGPAIKPVAVRCVYDVFDAV-----EIPVVGVGGIRNYEDVLEFIYAGA-TCVQIGTSIM
YEGMEIFGKVVNDL
>E6TTQ3
IAVSLP-GL-----NMKNPVMPASG-CFAFGEYANFYDLNRLGAICVKAVTVEERKGNATPRVAETPG--GM-LNAIGLQNPGLAHVLEHE-----LP--
-W-------------------------------------------------------------L-----EQYDTPIVVNIAGYQV---EDYMEVTKAISK
-VKN-VNAIELNISCPNV-KEGGITFGTDA-STAANLTEK-VKAVS-----------------QVPV-YVKLSPNVT--DIVEIAKAV--EQAGADGLSM
INTL-LGMR--IDLKTGQPI------LAN------KTGGLSGAAIKPVAIRMIHDVSQQV-----SIPIIGMGGIYEVDDILEFMMAGA-SAVAVGTANF
ID-PFACPNLIDQL
>Q1IUQ6
MSVSFC-GI-----KLKNPVLAASG-TFGYGEFEDIVTIEKLGGFVSKGLSREPMPGNPPPRLWETAA--GM-LNAIGLQNIGAKAFVEEK-----LP--
-L-------------------------------------------------------------L-----RKLNVPVFCNVYGTCN---EDYEETIRILND
-GEG-ITAYELNVSCPNT-QHGGMTFGADP-TLLAEVVTV-AKKAA-----------------TRPL-IVKLSPNVT--SIPQMAKIA--QDAGADAISL
VNTF-VGMA--IDVETRK------PRISN------IVAGLSGPAIKPIALRMVYEAAKTV-----TIPVIGIGGISTAEDIVEFMLAGA-TAVEVGTANF
WD-PCASERLVDQL
>B6YRL9
LNINIG-KL-----KFKNPVLAASG-TFGYGEYSDFVDLSKIGGIFTKGITLYHREGNDYPRMAETSS--GM-LNAVGLQNRGVTYFIKNI-----YP--
-K-------------------------------------------------------------V-----KNIETNIMVNISGSTI---EDCVSCAEKINE
-LDK-IPAIELNISCPNM-KQGGMAFGTNC-SNASEIVNA-VRKVY-----------------HKIL-IVKLSPNVT--DITEIAKAV--EIAGADAVSL
INTL-IGMA--IDIKIKKPI------LST------VTGGLSGPCIKPIALRMVYQTYKIV-----KIPIIGLGGISNSDDAIEFILAGA-SAIQVGTYNF
ID-PTISTKIVDGI
>A7EUV5
V------RT-----SLLNPFPHASQ-LHQYTFF------------DPKSNSTCA--SISEGRSNIIPGETNS-LNTLGYSPISLDSYLDIV-----LE--
-L------------------------AKDESF-------------------------------Q-----LLTPKPWIISVTGSAE---ECYRHVLRQHGK
-ANL-NLMMEINLSCPNI---VGKPPPAYNEEAMASYIKV-IRGVKAE------------APNSIHV-GIKTPPYTYSEQFRNLISAL--EGIPISFITA
TNTLGSCLV--ID-ESGNPV----LGSSE------GIGGMAGDALHPIALGNVRTIRKML---DANMEIIGVGGVKDSPSFTRMRIVGA-SIVGVGTALG
REGVGIFEQILSGL
>A8ZZE6
LRVSLG-SL-----SLANPVMTASG-TFGYGEFSDLLDLNRLGGIVVKGLSLKPSPGNPPPRIVETAC--GM-LNAIGLENLGIDAFITEK-----LP--
-F-------------------------------------------------------------I-----QTLKCPCFVNIYGQTV---EDYAGLAERLDG
-LNA-IAGLEVNISCPNV-KAGGMAFGVDP-ASAAEVVRA-VRAKT-----------------GKHL-MVKLSPNVS--DITAIAQSV--ENAGADSISL
INTL-AGMA--VDIHTRRPK------LAN------IFGGLSGPAIKPVALKMVWETARRV-----KVPVVGMGGIMTAEDALEFLIAGA-TAVQVGTANF
LN-PGVTMEILDGI
>D5EXT1
LNVKIA-DL-----ELKNPVMTASG-TFGYGEFADLMPLDGIGGIIVKGTTLNPREGNDYPRMAETAS--GM-LNCVGLQNKGVDYFCEHI-----YP--
-Q-------------------------------------------------------------I-----KDIDTNMIVNVSGSSP---EDYAECAARIDA
-LEN-IPAIELNISCPNV-KDGGMAFGVTC-AGAASVVKA-VRQRY-----------------HKTL-IVKLSPNVT--DIAEIARAV--EAEGADSVSL
INTL-MGMA--IDIEKRKTL------LSI------NTGGLSGPCVKPVALRMVWQVAKAV-----KIPVIGLGGISCAKDAIEFLMAGA-TAIEIGTANF
LD-PAVSIKVRDGI
>D8K382
LTVDLP-GL-----KLANPVIAASG-TAGYGDEPDGYDIAELGAFICKGTTLKPRPGNPQPRIMETPC--GM-LNAIGLQNPGVEAVIAKY-----SP--
-L-------------------------------------------------------------W-----ASWPIPVIVNIAGDSA---EDYASIARRLNG
-VPG-IAALEVNISCPNV-KAGCLEFGATP-ESAATVTAA-VRNAT-----------------SLPV-IVKLTPNTG--DIAALARGV--ASAGADAISL
INTL-RGMA--IDIRKRRPV------LAN------VTGGLSGPAIKPVALAMVWQTAAAV-----DIPIIGGGGITSAEDALEFIMAGA-RAVEVGTAAL
VD-PQAPAAIVRGL
>E4RIV7
LTTIRD-DL-----KLSNPLITASG-TCGNGELNDYFDINKLGAFCTKGITVKEQKGNKTPRIAETAS--GI-INSIGLENPGVDKFISEI-----LP--
-K-------------------------------------------------------------C-----KEYSLPIFANISGYST---EDFLVLADKLNN
-RPE-IAGLEVNLSCPNI-KGGGMIFGTDP-EKVYQISKK-IREIY-----------------SGYI-IVKLTPNIT--DITLTALAA--QNAGADAVAM
INTL-SAMK--IDIDKRKPL------LAN------TFGGLSGPAVKPVALKMIYQSYKKL-----EIPIIGLGGVSSGEDVLEFILAGA-TAVGIGTINM
LE-PAAALRIIEEI
>C7N5N5
MQVNLG-GL-----VMANPVTDASG-TFAAGEYADFADVSRMGAITTKGVSLNGWEGNAAPRIAETPS--GM-LNSIGLQNPGVAHLCEVD-----LP--
-W-------------------------------------------------------------I-----KSIGVPAIVNVSGHSL---EEYVAVVEALEA
-DG-QADAYEINISCPNV-DAGGLTFGTHV-PSVEAVVGA-CRAAT-----------------KRPM-IVKLTPNVT--DITEIARAA--EASGADALSM
INTL-LGMA--IDVRTRKPV------LSR------VVGGLSGPAVKPVALRMVWQCHNAV-----SIPILGMGGIMTGEDAIEFMLAGA-TAIAVGTANF
VN-PTAVTDVLDGM
>E8V882
MRVTIA-GV-----ELQSPVIAASG-TFGYGEFDEILSLQKIGAFITKGLSLEPMEGNQAPRLIETSA--GM-MNAIGLQNVGVETFVEKK-----LP--
-E-------------------------------------------------------------I-----RKLRGACFANVFGFTI---EDCVAVVEKLNE
-AEG-IAIYELNASCPNT-RHGGMVFGTDP-GLLEELTQR-VKAVS-----------------RRPL-MVKLSPNVT--SIGGMALAA--ERGGADAVSL
VNTF-VSMA--IDIETRK------PRIKN------VTAGLSGPAIKPIAVRMVWEAARAV-----KIPVVGMGGVLRAEDAVEFLLAGA-TAVQVGTASY
AD-PRAVEKIATGL
>D5WY03
LSVELA-GI-----RLHNPVMPASG-CFSYGEMSRWYDLSRLGAIVVKGTTLELRPGNPTPRVAETPS--GM-LNAIGLQNPGVDRVIAEE-----LP--
-A-------------------------------------------------------------L-----RQYGVPVIVNVAGSVV---EEYVETARRLSG
-SRD-VAALELNISCPNV-RCGGMHFGTDP-DMAAEVTAA-VKAVS-----------------RVPV-FVKLSPNVT--DIVALAQAV--ERAGADGLSM
INTL-VGMR--IDIERRRPI------LAN------FFGGLSGPAIKPVALRMIYEVSRVV-----RIPIIGMGGITSGEDAVEFFMAGA-SAVAVGTANF
IK-PTACVDILDEL
>C0QK08
TGVDIN-GV-----QLENPVITASG-TFGYGEYKDLIDLNALGGIVVKGVSLKPSTGNPMPRVVETPG--GL-LNAVGLENVGIEGFIRDK-----LP--
-F-------------------------------------------------------------L-----QKLTCPVFANIYGKTA---EEYAQLAAIIDN
-LPG-ITGVEVNISCPNV-SAGGAAFGVDP-EAALEVVQG-VRQST-----------------SKHV-MVKLSPNVT--DITTIALAV--ERGGADSISL
INTL-TGLA--IDAETASPM------LAN------ITGGLSGPAIKPVALRMVWQVAKVV-----KVPVIGIGGIMTAKDALEFIIAGA-TAVQVGTATL
AD-PDAPLRIVKGI
>E4THY9
LKINLC-GV-----EFKNPIITASG-TFGYGEYANHIDLNKLGGISVKGISLKEVKGNPMPRIMETSA--GM-LNAIGLQNVGVERFIKEK-----LP--
-A-------------------------------------------------------------L-----RKYDTKIIVNFWGKML---EEYIEVARVLDE
--E-DVDMLEMNISCPNI-KEGGIAFGTDP-KMTYEVVYN-CKKVM----------------KNKPL-VVKLSPNVT--NIKVFGKVA--EEAGADAISA
INTL-LGMA--ININTRKPF------LSN------ITGGLSGPAIKPVAIRMVYELYKTI-----KIPIIGIGGIMSYRDVIEFYLAGA-SAVQVGTANF
VD-PEIPIKIIDEL
>B2A2U4
LKVNFA-GI-----PMKNPVASASG-TFGFGEYQSVISPHELGALVVKGLTLSPKRGNQGTRLHETAS--GL-LNSIGLENPGIDNFINEI-----LP--
-D-------------------------------------------------------------L-----RQCDATTLINISGGND---EEYVEITQKLNN
-CQG-IAGLEVNISCPNI-REGGLVYGVDP-ELTYRLVSK-VRQST-----------------SFPV-IVKLSPNVT--DITEIAKAC--ERAGADGLSL
INTV-AGMA--IDIDQKEPV------FDN------ISAGLSGPAIKPIALKAVYQVSQAV-----DLPVMGMGGIYNYQDAIEFILAGA-TSVALGTVNF
AE-PTAAKSIIQGI
>Q6AIT6
LRVDIG-SL-----ELQNPIMTASG-TFGYAEFSQLVKLQKLGAVVVKGISLRPRPGNPPPRIVETSS--GM-LNAIGLQNVGVDRFISEK-----MP--
-Y-------------------------------------------------------------L-----QEQGLPAVVNILGDSL---EEYRDIAQKLRG
-VKG-IAAIEVNISCPNV-KKGGVAFGTNP-EMAARVTRT-VKDAA-----------------DVPV-MVKLSPNVT--DITEIARAV--EAGGADSLSM
INTL-IGMG--IDIKTRR------PSLAN------IIGGLSGPAIKPVALRMVYQVAKVV-----SVPIIGIGGISSLEDVIEFLLAGA-SAVQIGTANF
VD-PAISSDLVEQL
>A1ASB3
MTVNLA-GL-----ELRNPVMTASG-TFGYGEFADYVDLEKIGAFVTKGLSLKPRPGNPTPRIVETPG--GM-LNAIGLQNVGIEAFIAEK-----VP--
-F-------------------------------------------------------------L-----ARVNTPAIVNFFGSTP---EEYAELAGRLDE
-IPQ-VAGLEVNISCPNV-KQGGIVFGTDP-ACAGQVVAA-CRRAT-----------------KKPL-IVKLSPNVT--DVVVMAQAC--ADAGADALSL
INTL-TGMA--IDLKSRKPV------LAN------ITGGLSGPAIKPVALRMVWQVSRAV-----QVPLIGIGGITSATDALEFILAGA-SAVQVGTASF
IT-PSASQEIAQGM
>B8FHT8
LGVELG-GV-----FLDNPVMTASG-TFGYAEFASLMDLNRLGGIIVKGLSLEPSSGNPPPRVVETPC--GM-LNAIGLENMGIEAFFQDK-----LP--
-E-------------------------------------------------------------L-----TKLAPPLVLNIYGKTS---EEYERLAARIDN
-VED-VAGIEVNISCPNV-SAGGIAFGVDP-MMAARLVGK-VRART-----------------RKPV-IVKLSPNVT--DVTAIARAV--EDAGADAISL
INTL-TGMA--IDLDARRPV------LAN------ITGGLSGPAIKPVALRMVWQVAKVV-----KVPVIGIGGIMNARDALEFLMAGA-SAIQVGTANF
VD-PASPVKILEGI
>D1ZEM0
T------RT-----SLISGFDHDDS-KNLYVFY------------DSSSHAVSS--TTNPSPSQTTSTQNAT-LNSLGYSPIHFTTYLTYI-----NI--
-V------------------------VDRYLS-------------------------------P-----NSHSKTIIISVTGTAS---ECYSAIARMQSN
-SNI-SLAMEINLSCPNI---PHHPPPAYSREALARYLDD-LAEAIRF------------GLPRIPV-GLKTPPYTYETQFLGLMEAL--EGCPITFITA
TNTLGNCLA--FT-GEGKGA----LPTEL------GTGGLAGAPLHPLALGNVKTLRKML---DERVQIIGVGGVLDTAGYKRMRKAGA-DVVGLASGLL
LKGTEVFGEIERGL
>Q9K9W1
LAVELP-GL-----SMKNPIMPASG-CFGFGEFAGFYDLNHLGAIAIKATTVEPRFGNPTPRVAETHS--GM-LNAIGLQNPGLNNVIDNE-----LA--
-R-------------------------------------------------------------L-----ADVDVPIVANIAGSTV---NDYVEVAEAISR
-VDN-VHALELNISCPNV-KEGGIAFGTVP-DVAAQLTQE-VKRVS-----------------TVPV-YVKLSPNVS--DIVEMAQAV--ERAGADGLSM
INTL-LGMR--LDLKRRTPI------LAN------GTGGLSGPAIKPVAIRMIYQVSQAV-----SIPIIGMGGIQSADDVLEFMLAGA-DAVAVGTANF
TD-PYVCPTIIDEL
>D9QPJ4
LAVDLN-GL-----ELNNPVVTASG-TFGFGEYEDYVDLDRLGGVMVKGTTLKPKQGNPTPRIAETPA--GM-LNAIGLQNPGVEYFIDEI-----LP--
-K-------------------------------------------------------------I-----RDYEFQTIVNMSANTV---EEYQELAEKLSQ
-PEG-IAALEVNISCPNV-KKGGLAFGTEP-KMAAGVVKA-VTENT-----------------DLPV-ITKLSPNVT--DITEIAQAV--EEAGSDIISL
INTL-VGMK--IDIDTQEPI------LAN------TIGGLSGPAIRPVAVKMVYQVAQAV-----DLPLIGMGGIMNSRDAVEFLLAGA-SAVSVGTANF
SN-PGVTMEIIDGI
>A8FD19
LNVELP-GL-----SLKNPIIPASG-CFGFGEFASLYDLSVLGSIMIKATTLEPRFGNPTPRVAETGA--GM-LNAIGLQNPGLKGVLENE-----LP--
-W-------------------------------------------------------------L-----EQFDTPIIANVAGSQV---DDYVEVAEQISQ
-AKN-VHALELNISCPNV-KTGGIAFGTDP-QMAAALTKA-VKDVS-----------------SVPV-YVKLSPNVA--NIVEIAQAI--ESAGADGLTM
INTL-IGMR--LDLKTGKPI------LAN------KTGGLSGPAIKPVAVRMVHEVSQAV-----SIPIIGMGGVQNAEDVLEFLLAGA-SAVAVGTANF
VN-PFICPEIIEEL
>A6L5H1
LSVNIG-DL-----KLCNPVMTASG-TFGYGEFEDFVDLEKIGGIIVKGTTLHHREGNPYPRMAETPM--GM-LNAVGLQNKGVDYFVEHI-----YP--
-Q-------------------------------------------------------------I-----RDIHTNMIVNVSGSAV---EDYVKTAEIIND
-LDH-IPAIELNISCPNV-KQGGMAFGVSA-CGCSEVVKA-VRNVY-----------------KKTL-IVKLSPNVT--DITEIARAA--EASGADSVSL
INTL-LGMA--VDAEKRRPV------LST------ITGGMSGAAVKPIALRMVWQVAKAV-----NIPVIGLGGIMGWKDAVEFMLAGA-TAIQIGTANF
ID-PAITVKVSEGI
>D9PY79
LRTRIC-NI-----ELRNPTMLAAGVMGSMASSLNRVYRAGAGAVVTKSFSLEPNEGYKNPTTVEVTG--GI-INAIGLSNPGVEAFKEEL---------
-------------------------------R-------------------------------G-----VDDDVPLIASIYGSSP---EEFARVAASV--
-EDY-VDMIELNVSCPHAMAGCGASIGQDA-GLTFRVVSA-VKDAV-----------------GVPV-STKLTPNVT--DIVEIAKSA--EDAGSDALTL
INSLGPGMK--IDIKTAKPV------LSN------AFGGMSGPAIKPVAVRCVYDVYRSV-----EIPIIGAGGVRDFRDAVEFLFAGA-VAVQVGTAIM
YDGPEIFMGICRGL
>D6XTQ0
LAVDLP-GM-----PMNNPVLPASG-CFGFGEYGRFYDLNRLGAITVKAVTAEKRLGNAVPRIDETEG--GM-LNAIGLQNPGVDHVITHE-----LE--
-A-------------------------------------------------------------L-----KQFDIPVLVNIAGNAV---EDYVETSRKVAA
-SGK-ASALELNISCPNV-KIGGMQFGSDP-AVARELTRA-VKEVI-----------------DIPL-YVKLSPNVT--DIVAMAKAV--EAGGADGLSM
INTL-VGMT--IDVQTGQPV------LAN------KRGGLSGPAIKPVAIRMIYDVSQEV-----SIPIIGMGGVQTVDDIIEFMMAGA-SAVAVGTANF
QN-PMICPELIDGL
>F2JN86
LSVNLA-GI-----TLKNPITTASG-TFSPHESSEFYDLSELGAMITKGIASIPWDGNPVPRIAETYG--GM-INAVGLQNPGVDYYIEHE-----LP--
-F-------------------------------------------------------------A-----RKFDTKIIANVAGHSI---TEYCSVVERL-N
-ET-DVDMLEVNISCPNV-KEGGIGFGTSC-DMASKVTRE-VKRLT-----------------TKPI-IIKLTPNVT--DIASIAQSV--EAEGADAVSL
INTL-LGMK--IDVHRKR------PVIAN------KMGGFSGPAVKPVAVRMVYQVRRAV-----NIPIIGLGGIMTGEDVVEFLMAGA-DAISVGTAAF
AN-PTAPVDIKREL
>B8E1W3
LSCSYV-GL-----RLKNPIIIASSGLTENLKNMKKCEENGAGALVVKSLFEEEICRSPTPEIISRSM--GP-LRSQTFSPFEPEEYFKEI-----SK--
-A-------------------------------------------------------------L-----SVLSIPVIPSINCITD---DGWLKYSKMAE-
-EVG-APALELNVSCPHA-S--ISFRGQDV-DEILHVARI-VRENV-----------------KIPI-VVKLPMQLS--SPLAVAKAL--ENIGVDGVVM
FNRL-TGLD--INLDTEKPI------LHG------GYAGHGGPWAFNYVLRWISTSRPHL-----KLSIAGSGGVGSGDDVAKYILTGA-DVVQICSIVY
LMGYEIIPRIIDGL
>A8F8E8
LSCEYV-GI-----KLKNPIIVASSGLAENLKNMKKAEEHGAACVVAKSLFEEKICRSPTPEIIERKM--GK-LRSQTFSPFDAHEYFEEI-----RK--
-A-------------------------------------------------------------V-----NTLSIPVIPSINCVTD---EGWSQYARMAE-
-GAG-APALELNVSCPHG-S--ISFRGGDV-EEILSVAKI-VRDSV-----------------KIPL-IVKLPMQLS--SPLSMAKML--ERSGIDGVVM
FNRL-TGLD--INLEKERPV------LHE------GYAGHGGPWAFNYVLRWIAASSPHL-----NISVAASGGVGSGEDIIKYIYAGA-NAVEVCSLIY
LSGYEAIDMLLEQI
>D3SBS0
LAVDFC-GL-----HLNTPLVLLSG-CVGFGEYTRVAGFSDAGAICLKGTTGQARLGNPPHRVYETPD--GM-LNAIGLQNPGVDRVVDEI-----LP--
-A-------------------------------------------------------------L-----DFEETRFFANVSGSTI---EEYIEVTRRFDD
-S-P-IDAIEINISCPNV-KEGGVAFGNDP-EMSARVVEA-CRSVT-----------------SKPL-ITKLSPNQT--DIAENGRRC--IDAGTDGFAV
INTL-MGMA--VDVENRRAV------IGN------NQGGLSGPAIKPIALQQVYQVAAPH-----NVPIIGQGGVMNARDALEFLIAGA-STVGVGTGLF
YD-PLCLPKILDGI
>A5CY10
LKNQFC-GL-----FFNSPIVLLSG-CVGFGEYTNIDGFTDVGAICLKGTTLKRCLGNIPHRVTETPS--GM-INAIGLQNPGSDVVINKI-----LP--
-K-------------------------------------------------------------L-----DKTETNFIINISGSSF---EEYGEITKRFDN
-T-D-IHAIEINISCPNI-KKGGVTFGNDP-NMSYRVVEI-CRRNT-----------------TKPI-ITKLSPNQT--DIAFSAQRC--IDAGTDGLAV
INTL-MGMA--INITTKKPI------IGN------NQGGVSGPAIKPIALYQVYQVSKHY-----NIPIIGQGGITTANDAIEFIIAGA-SAIGIGTALF
YD-PLVCHKINHGI
>F0SMD1
LQVRLG-RL-----ALSNPILTASG-TFGYAEMAPYLDFSDLGGLIPKTVTLEPRMGNRPPRTVETSS--GM-LNSIGLDNDGLDVFINKH-----LD--
-Y-------------------------------------------------------------L-----LSLGTAVIANIAGRTI---DEYHSMSQKLAG
-YTD-LAGIELNISCPNV-S-GGVDFGTNP-ESTEKVVRA-AREAC-----------------DLPI-IAKLTPNIT--NIIPVAEAA--KAGGADAVSL
VNTF-QGMA--VNWKTRKPV------LGN------VLGGLSGPAIKPLALRIVHQVRRAV-----DIPIIGVGGISSIDDVMEFLVTGA-SAVQIGTASF
YN-PGLSGQLKQQL
>E6U5E3
LAVTVA-GV-----TFRNPVIAASG-TFGFGEYAKVFDLSGLGGIALKGMTLKSRSGNPSPRVAETPS--GM-LNCIGLQNPGVEYFLKNE-----LP--
-F-------------------------------------------------------------L-----QKQGTRLISNIAGDAP---EDYAALAARLDG
--EP-VDMLELNISCPNV-KTGGMAFGVTC-EGAAEVTRA-VRAAT-----------------KKPL-CVKLSPNVT--DIASIAQAV--EDAGADALSL
INTL-LGMR--IDIRTRRPI------LSN------NVGGLSGPAVFPVALRCVWQVAKAV-----RIPVIGMGGIATWEDAVQMFLAGA-SAVQVGTATF
TD-PYAMLAIRDGL
>D5TH53
HGTVVA-GI-----PWRNPVGTASG-TFQVDACGQFYDVSQLGAVTTKGVSPVPWLGNPGVRTAECPA--GT-VNAVGLQNPGVDHYLEYD-----LP--
-K-------------------------------------------------------------L-----KNMGATVVSNVAGHCD---DDYAQVVAKL-A
-DS-DADMLEINVSCPNV-THGGMSVGTDP-MALSRLMER-LRPMT-----------------DKPM-IVKLTPNVT--DITAIAKAA--VESGADALSM
INTL-VGMR--INIKTGE------PIIAN------RTGGVSGPAVFPVGLACVWRVRTAL-----DVPIIGIGGIDSGEKALEYLYAGA-NAVEVGGAAL
YD-PTAPIRVAREL
>E6UPU0
LSVDIA-GL-----RLSNPVIAASG-TFGFGEFVDYVDLNKIGGISVKGLTLEKRQGNRPPRIAETPA--GI-LNSVGLQNPGVRAFIENE-----IP--
-F-------------------------------------------------------------L-----RKYNTKIIANIAGNTI---EDYCKMAELL--
-SDADIDAIELNVSCPNV-KKGCVAFGNSP-AGISEITSK-VKKYC-----------------KKPL-IVKLTPNVT--DIKEIAVAA--EAAGADALSL
INTI-LGMA--IDIHRKRPI------LAN------NVGGLSGPAVKPIAVRMVYEVCSVV-----KIPVIGMGGISSGEDAVEFMLAGA-SAVMVGTANF
IN-PAACIDVVEGI
>A8MIU4
MGVHIA-GI-----QLKNPVMTASG-TFGSGEYSEFVDLNQLGAVVVKGVANEPWSGNPTPRIAETYG--GM-LNSVGLQNPGVEAFIKDD-----IQ--
-F-------------------------------------------------------------L-----RQYDTKIIVNIAGRTV---ADYCKVTEKL--
-GDADIDLIELNISCPNV-KAGGVNFGTNP-AMVEEVTKA-VKKVA-----------------RQPL-IVKLTPNVT--DIVEIAKAA--VAGGADAISL
INTL-LGMA--IDIHGRKPI------LAN------VVGGLSGPAIKPVALRMVYQVANAV-----QVPIIGMGGIATGEDAIAFMLAGA-TGVAVGTANF
MN-PRATMEVLEGI
>C4ZG02
MSVNVA-GV-----EWKNPVTVASG-TFGSGEYSEFVDLNRLGAVTTKGVANKPWEGNPTPRVAEVYG--GM-LNAVGLQNPGIELFCKRD-----IP--
-F-------------------------------------------------------------L-----KQFDTRIVVNVCGHSL---DEYLDVVKRL-A
-DE-PIDMMEINISCPNV-KEGGIAFGTDP-KGVETITSE-IKKYA-----------------KQPV-IMKLSPNVT--SIAEIARAA--EAGGADAVSL
INTI-TGMK--IDINRRS------FVLAN------KTGGMSGPAVHPVAVRMVYETAHAV-----NIPIIGMGGITNAADAIEMILAGA-TAVSVGTANF
VN-PKTTEQIVDGI
>Q8XL64
LKTVIN-GV-----DFKNPVIAASG-TFGFGEYNNFYDVGELGGISSKGLTLNSREGNEGIRIYETPQ--GI-MNSVGLQNPGVEKFIEVE-----LP--
-K-------------------------------------------------------------M-----LELGTNIIANVGGATI---EDYEKAVSLLN-
-KEK-IDMIELNISCPNV-KSGGMAFGIQS-DVAYEVVSK-VRKIC-----------------DKPL-MVKLSPNAE--NICNMAYRC--AEAGADSISL
INTL-KGMA--IDIKNRKPV------FNN------VYAGLSGPAVKPIALRMVHEVAKTV-----DIPVIGLGGISTAEDAIEFMMAGA-SAIQIGTINF
VN-PKAGIEIIKGL
>E8ZV58
LQVNLC-GK-----ILKNPIIAASG-TFGFGEYGEFYDVSKLGGISSKGLTLNPKDGNNGIRIHETSS--GI-MNSVGLQNPGVDKFIKEE-----LP--
-K-------------------------------------------------------------M-----KKMDTVTIANVGGGCI---EDYIEVIEKLN-
-KTD-VDMIELNISCPNV-KHGGMAFGIKS-EIAYEVVKE-VKEIC-----------------QRPL-MVKLSPNAE--DIVDMAIKC--EKAGADAISL
VNTF-KAMA--IDIKRKTPV------FEN------ITAGLSGPCIKPIALRMVYEVCKQV-----EIPVIGIGGICNYKDVIEFIMAGA-TAVQIGTTNF
MN-PYSAVDIIEDL
>B2UW88
LKVNIN-GV-----EFKNPVIAASG-TFGFGEYNNFYDVGMLGGISSKGLTLNVKEGNEGIRVFETPS--GM-MNSVGLQNPGIEGFIKNE-----LP--
-K-------------------------------------------------------------M-----QELNTNILANVGGGCF---EDYAEAIEKLN-
-HTE-VNMIELNISCPNV-KCGGMAYGIKS-QVAYEFVKE-IKKIC-----------------KKPL-MVKLSPNAE--NIVEMAAKC--EEAGADSLSL
INTL-KGLA--IDPYKRKPI------FNN------VYAGLSGPAVKPVALRMVHEVSKAV-----SIPVIGLGGISNGIDAIEFMMAGA-RAVQIGTINF
VN-PMAGKEIIEEM
>C8WHP0
MRVNLG-GL-----EMKNPVTVASG-TFAAGEYGDFVDVAGLGAVTTKGVSLNGWAGNASPRIAETPS--GM-LNSIGLQNPGVAHLKECD-----LP--
-W-------------------------------------------------------------L-----AERGATVIVNVSGHSF---DEYVQVIEALE-
-DV-PVDAYEVNISCPNV-DAGGMTIGTCT-DSVEAVVSR-CRAAT-----------------KRPL-IVKLTPNVT--DVTEIARAA--VSAGADALSL
INTL-LGMA--IDAERRRPQ------LAR------GVGGLSGPAVKPVALRMVWEVHQAV-----DVPLLGMGGISCATDAVEFMLAGA-TAVAVGTANF
VN-PHATVEIIDGM
>F2NWQ6
LSVEIA-GI-----KFKNPVIAASG-TFGFGQYRGFFDVSRLGGISSKGLTLAPKGGNSGERVIEVSS--GD-INSIGLENPGVPHFIQNE-----LP--
-E-------------------------------------------------------------M-----LKLDTVSIANLAGHDL---DSYIKGAELLD-
-KTP-VPAIELNISCPNV-KAGGMAWGINP-EAAFTCVSA-VRKAT-----------------SKPL-IVKLSPNAP--DLVSVALAC--IKAGANALSL
INTI-QAVA--IDIESGRPV------FDN------IKAGLCGPAVKPIALRMVYDVVKAV-----NIPVIGLGGISKWQDAVEFIMAGA-SAIQVGTATF
SN-PKTMIEIIEGL
>E8UTV6
LQVEVG-GL-----KLKNPVMTASG-TFGFGEYGEYIDLNQLGAIVVKGLTVNPKEGNPPPRVYETPC--GM-LNSVGLQNPGINAFIEKE-----LP--
-F-------------------------------------------------------------L-----RDYDVAVIVNIAGETI---EEFAYMAKKLD-
-IDG-VDGIEINVSCPNV-KKGGMAFGINP-EDIFNITKE-VKKVT-----------------QKTV-IVKLTPNVG--DIGVCAKAA--EDGGADAVSL
INTI-AGMA--INIDTRTPV------FKN------VIAGLSGPAIKPIALRMVYEAARAV-----KIPVIGMGGISSFKDALEFMIAGA-KAVAIGTCNF
VN-PNCTIEVIEGI
>Q8G660
HHTKVA-GL-----EWKNPVGTASG-TFQYAAVRWFYDVSQLGAVCTKGASPVPWEGNPSPRTAESPA--AN-INAVGLQNPGIDHYLAED-----LP--
-K-------------------------------------------------------------L-----KAAGAFVISNVAGHCD---DDYAAVVEKL-A
-DS-DADMLEINVSCPNV-SAGGMSVGTDP-VALANLMDR-LRPMT-----------------DKPM-IVKLTPNVT--DITVPARAA--VEHGADALSM
INTL-KGMR--INIRTGK------PIIAN------VTGGVSGPAVLPVGLAAVYRVRTAL-----EIPIIGLGGIDSGEKALEYLYAGA-NAVEVGAAAL
FD-PVAPLRVAREL
>E3D9U0
HSTKVA-GV-----EWKNMVGTASG-TFQLAACAHFYDVSQLGAICTKGVSPVPWQGNPAPRTAESPS--GM-VNAVGLQNPGVDHYLVDE-----LP--
-K-------------------------------------------------------------L-----KKLGALVITNVAGHSD---DDYAQVVEKL-A
-DS-SADMLEINVSCPNV-THGGMSVGTDP-VALHRLIKR-LRAMT-----------------DKPM-IVKMTPNVT--DIVSICKAA--VDAGADALSM
INTL-VGLR--IDIRTGE------PIIAN------RTGGVSGPAIFPIGLGFVWRVRQAM-----DIPIIGIGGIDSGEKALEYLYAGA-NAVEVGAAAL
VD-PTAPIRIAREL
>Q46CG9
-MYTLT-GL-----KLKNPTILAAGILGTTGASLCRAHEGGAGAVVTKSIGPMPKTGHSNPSMVKLEY--GF-LNAMGLPNPSYPSFFQEL-----EI--
-A-------------------------------------------------------------K-----KDSGVPVIASIFGGSP---AEFKEVAEGL--
-LPAKPDAFELNVSCPHA-EGYGAAVGSNP-CLVEAITAA-VKNIV-----------------SVPV-WVKLTPNVS--DITCIGNAA--EAGGADAVVA
INTL-KGMA--IDIESGYPV------LGN------RSGGLSGKAVKPVAVKCVYDLYTAL-----EIPVIGVGGVSSWQDAVEMMMAGA-AAVQVGSA-V
YDRLDVFSEISAGI
>Q9YFI6
LSISIA-GL-----RLQRPVGNASG-ILGWEREARLVEEGGGGFFVAKSVTYQPRKGYPQPHLYPVAG--GI-VNAVGLANPGFREASKML-----AQ--
-T-------------------------------------------------------------V-----EEASIPVIASIAGGAP---GEWVEMASTL--
-EEAGVSAVELNLSCPHF-AGGGLELGQDP-AAVASVVSA-VASTL-----------------RIPV-IAKLG---YSDRLVDAASKA--LEAGARGLTL
INSM-RAMK--IDVYAKKPV------LGN------RVGGLSGKPIHPIAVRAVYEVYGET-----RADIFAAGGVESWEDAVEFYLAGA-KAVQVGAAFI
TIGPHVLRSIVEGV
>A9BJH4
TKVNIA-GV-----EFKNPVIAASG-TFGFGEFLEYFPISKLGGLATKGLTLREREGNKGVRIHETIG--GI-MNSIGLQNPGIDAFIEEE-----LP--
-F-------------------------------------------------------------L-----NSQDTVIIANVSGNTI---DEYVISVEKLN-
-QTD-IDMIELNISCPNV-KEGGISFGTKA-EIASNVVTQ-VRKVC-----------------QKPL-IVKLSPSAE--NIVEMAESC--VEAGADALSL
VNTF-PALA--IDISKKK------AIFDN------ITAGLSGPCIKPIALRMVYEVSKAV-----DVPIIGIGGIMDYRDAIEYIMAGA-WAVQVGTANF
IN-PNACAEIIEGI
>D3R1H9
MRVSLP-GL-----NLKNPILTASG-TFGFGEYGELYDLSCLGTITTKAVTLEPRTGNGMPRVTETYG--GM-LNAIGLTNPGIAAVK-QK-----IA--
-A-------------------------------------------------------------L-----RKYNLPLLVNIAGNSE---SEYLQVAAEMSE
-CPG-VGALEVNISCPNV-KQGGITFGQDP-AMVERLTSK-IKTVS-----------------KCPV-YMKLSPNVT--DITVLAKAA--EAGGADGLSL
INTL-LGMR--LDLKTGKPV------LAN------GTGGLSGPAIKPVAVRMIYQVYRAV-----KIPLIGMGGVMTAEDALEMMYAGA-GAVAVGTANF
VN-PFVCPEIIAGL
>D2QWH7
LSVTLG-RL-----RLRNPILTASG-TFGYAEMESLVDFSKLGGILPKTVTQQPRAGNTPWRTVETTA--GL-LNAIGLDNDGIETFIAHH-----MP--
-Y-------------------------------------------------------------L-----GSLPTSIIVSIAGSNH---NEFVAMAGRLSD
-IDG-IAAIELNISCPNV-AHG-IDFGADA-SLCEKLVSD-CVKAT-----------------RHPI-LAKLTPNVT--RIADVAKGA--ANGGADALSL
INTV-QGMA--IDWRKQKPL------LGN------VMGGLSGPAIKPIALRCVHQVRQAV-----STPIIGIGGIATIDDVMEFIVAGA-SAVQIGTANY
YD-PTVTMKLAAAL
>B9DPN4
LNVELP-GL-----DLKNPVMPASG-CFAFGEFSQFYDLSELGAIMIKAATKEARYGNETPRVAETDS--GM-INAIGLQNPGVHHIIEHE-----LK--
-K-------------------------------------------------------------L-----EQFDVPIIANVAGSVE---EDYVYVAEHISK
-APN-VKALELNISCPNV-KEGGMQFGVDP-QVAAELTRK-VKAVS-----------------EVPV-YVKLSPNVT--NIVEMAKAI--AEY-ADGLTM
INTL-VGLR--IDGKSGKPI------IAN------TIGGLSGPAIKPVALRMVYEVRKAI-----DIPIIAMGGVQNAQDVIDYISVGA-NAVAVGTANF
QN-PMVCKEIIDEL
>D5SRT3
LNVQLG-RL-----SLKNPILVASG-TFGYAEMSAFVDYAQLGGIIPKTVTREPRAGNPPPRTVETTA--GL-LNSIGLDNDGIEVFITKH-----LE--
-A-------------------------------------------------------------L-----SLLPTALIVNIAGKST---DDFVVMARRLDE
-FNA-IQALELNISCPNV-S-GGVDYGTNP-TMTAEVVAA-VRQAT-----------------SKPI-IAKLTPNVT--SVVEIARAA--ASAGADALSL
VNTF-QGFA--VDWKTGEPR------LGN------GLGGLSGPAIKPLALRIVWQVAQAV-----DCPIIGVGGIQSLDDVLEFLVCGA-TAVQVGTANF
YN-PSLSSQLTSGL
>D5EGN2
LSDTLV-GI-----PLKTPVIIASG-VWPYD--ADLWDLDGVGAICTKAVSNKSRRGNTGVRVWETSC--GL-LNSIGLQNTGVHDFLQNA-----LP--
-V-------------------------------------------------------------I-----RKGGMPFFVNVVMESI---EETQETLKALAE
-HDDIIKGVELNISCPNV-DGDGMAWGVSP-ESTAQAVAA-SRSVW-----------------QGSL-LVKLTPQCH--DPYGVALAA--EASGADGLVV
ANTW-LGMA--IDINQCRPV------FNR------TFAGFSGPAVFPLALRLVWQVCEAT-----SLPVIGCGGVSTWQDALSMILAGA-SAVELGTAMF
VH-SDMPRSICKGL
>A6LS59
MKVTIN-NV-----EFKNPVIAASG-TFGFGEFNNFYDVGILGGISSKGLTINPKQGNEGIRVYETPS--GM-MNSVGLQNPGIDAFIENE-----LA--
-K-------------------------------------------------------------M-----RKYGTNVIANIGGGCL---EDYEAAVSKID-
-SSN-VDMIELNISCPNV-KHGGMAFGIKS-KVAYDVVRE-IKAMT-----------------KKPL-MVKLSPNAE--DIVDMAVKC--QEAGADSISL
INTL-KGMA--IDVYKRRPV------FNN------ITAGLSGPAVKPIALRMVYEVAKAV-----DIPVIGLGGISSGKDAVEFMMAGA-SAVQIGTINF
VN-PMAGKEIVEEM
>F0P7L4
LAVKIP-GL-----SLKNPIMPASG-CFAFGEYGQFYDLSELGAIMIKAATKEARFGNETPRVAETDS--GM-LNAIGLQNPGVHHIIDHE-----LK--
-A-------------------------------------------------------------L-----AQHDVPIIANVAGSME---EDYVYVAEHISK
-APN-VKALELNISCPNV-KEGGMQFGVDP-TIASELTRK-VKAVS-----------------EVPV-YVKLSPNVT--NIVEMAEAI--AQ-YADGLTM
INTL-VGMR--IDARTGKPI------IYN------VTGGLSGPAIKPVALRMVHDVRKAL-----DIPIIAMGGVQNAQDVIDYVSVGA-DAVAVGTANF
QN-PMVCKEIIDTL
>Q896R8
LEVDFA-GV-----KFKNPVVLASG-TCGFGEYSEIFDIEKLGGLSSKGLTLNPRAGNDGIRVWETDS--GM-MNSVGLENPGVKAFIEKD-----LH--
-W-----------------------------IN-------------------------------------SLNIVNIVNLGGHSM---DDYLQAVELLN-
-KEK-IDLLELNISCPNV-KQGGMNFGVKT-DFAREVVRK-IREVC-----------------KHKL-VVKLSPNAE--DIVGIAKVC--EEEGANGISL
VNTF-LGLA--IDINKRKSV------FNN------GYAGLSGPAIKPIALRMVNQVAKEL-----TIPVMGLGGISTWQDAIEFIMAGA-TTVQVGTASF
MK-PDISIDIIQGM
>B8I775
LSVDIA-GI-----RFNNPVIMASG-TYGFGEYSEYVDLNQIGGISVKGLTLKERKGNKPPRIAETPA--GI-LNSVGLQNPGVESFIKDD-----LP--
-F-------------------------------------------------------------L-----KNHKTKIIANIAGNTI---EEYCEMAEIL--
-ASSGVDAIEMNVSCPNV-KAGCLAFGTTP-KGIEEITSA-VKKYC-----------------KQPL-IVKLTPNVS--DIRSIAVAA--EGAGADCISL
INTI-LGLA--IDINKKKPI------LAN------NFGGLSGPAVKPIALRMVYEAAHSV-----KIPVIGMGGISSWEDAIEFILAGA-SAIMVGTANF
VN-PIVPIEIISGI
>Q97FS7
TKVNIC-GI-----DFKNPVIAASG-TFGFGEFSKYFDVSRLGGISSKGLTLNPKEGNDGARVFEVTG--GM-MNSVGLQNPGVKEFIKKE-----LP--
-K-------------------------------------------------------------M-----KKIDTVCIVNLGGSCE---DDYLRGMELLE-
-NTD-ADMIELNISCPNV-KHGGMAFGIKS-EVAYNVVSQ-VRKVC-----------------TKPL-MVKLSPNAE--DIVDMAVKC--EEAGADAISL
VNTF-KGMA--IDIKKKKPI------FDN------ISAGLSGRAIKPIALRMVYEVCKNV-----SVPVVGMGGIYTAEDAIEFIMAGA-FAVQVGTANF
IK-PDICIDIINGI
>Q7UML7
LQTKLG-RL-----TLPNPILVASG-TFGYAEMEGIVDLPRLGGILPKTITAEPRIGNAPWRTVETSA--GL-LNAIGLDNDGVDAFLEHH-----LP--
-Y-------------------------------------------------------------L-----AGLGTPIIVSVAGRTV---EDFTELARRVGQ
-CDG-VSAIELNLSCPNV-S-GGIDFGTNA-ESCREVVAS-ARNAC-----------------DVPI-LAKLTPNVT--RIADIAQGA--ADGGADAVCL
INTV-LGMA--VDWKKRRPI------LGN------GMGGLSGPAIKPIALRCVHQVRQAV-----DIPIIGIGGVANIDDVMQFLVTGA-SAVQIGTANY
YD-PTVSMRLIDQL
>C6A1L2
LSIDVF-GI-----KFRNPIILASG-PVGFGELMPYLDFSNIGAITLKTVTLKPREGNPPPRLVDSHG--GV-INSIGLQNPGIEGFVEEI-----AP--
-R-------------------------------------------------------------L-----KELKTIKIGSIAGFSM---DEWEILGEEMDK
-IKE-IKIIEINLSCPNV-K-GKRRWAEDA-KLTEKVVKI-VRKLT-----------------GKPI-IAKLAPDVT--DIVEIAKTA--VDAGADGLTI
GNGA-QAMR--IDVETGLPI------LKL------KTGGLGGPAVKPITLAKVFKTREAL-----DVPIIGIGGIMNWQDAIEYAMAGA-SLLGLGTAVM
VD-PEAPVRIIEGI
>D1BLJ4
LAIDYC-GI-----KMKNPIIAASG-TFGNGEYAGYLDLSEVGAISVKGLTPKGRHGNPGTRIAETPS--GV-LNCIGLENPGAEHFVRKI-----LP--
-D-------------------------------------------------------------L-----EKYDVPLLANMSAGTV---EEFAWMAETLS-
-VDG-IAGLEVNVSCPNV-ECEGMAFGIDP-KVVEQVTKA-VRKVT-----------------DKPV-IVKLSPNVT--DIVEIAKAV--EAGGGNGVSL
INTL-LGMA--IDIHRRKPV------LGN------IYGGLSGPAVKPVALRMVHQVYKGV-----TIPIIGLGGIMTGTDAIEFMMAGA-QAVQVGTATM
VD-PTAISRIAREM
>Q891J3
MKVNIC-GV-----EFKNPVIAASG-TFGFGEYGAFYDVSKLGGICTKGLTINPKEGNEGIRIYETRG--GI-INSIGLQNPGIDYFINRE-----LK--
-K-------------------------------------------------------------M-----NKIDTNIIANVGGGSI---EDYLGAIDKLN-
-KTD-IDLIELNISCPNV-KEGGMAFGIKS-KVAYDVVSR-VKKIC-----------------KKPL-IVKLSPNAE--DIVDMAVKC--CEGGAEAISL
VNTF-KAMA--VDIKSRKSV------FNN------ITAGLSGVAIKPIALRMVYEVCKNV-----NVPVIGLGGINNWQDAIEFIMVGA-TAIQVGTANF
IN-PYSSIKIVHGI
>D2QA97
HPTQVA-GV-----PWKNPVATASG-TFQYAAVRWFYDVSQLGAVTTKGVSPVPWEGNPGIRTAEGPS--SN-INAVGLQNPGVDHYLEDD-----LP--
-K-------------------------------------------------------------L-----KAINANVIANVAGHCD---DDYAEVVAKL-N
-DS-PADMLEINVSCPNV-SAGGMSVGTDP-VALSRLITR-LRKIT-----------------DKKM-IVKLTPNVT--DITVPARAA--VESGADALSL
INTL-LGMR--INIRTGE------PIITH------VTGGVSGPAVLPVGLAAVWRVRTAL-----EVPIIGIGGIDSGEKALEYLYAGA-NAVEVGAAAL
FE-PTAPLRVAREL
>D3FE09
LPTSFC-GI-----ELAHPIVNGSG-TFDAIAQRALVEQFPFAAFVSKTVTVAPREGNPPPRLWELPA--GL-INSIGLPNKGLAGYLTHD-----LP--
-E-------------------------------------------------------------L-----ARLPVPLIVNVMGFTR---EEVAQLVTAFAE
-RDE-VAALELNVSCPNV-ETGTI-MGSDP-TETARLVER-VRPLT-----------------QKPI-VVKLTPNAS--DPGAVAEAA--EAAGADGLSL
INTI-RGMA--LDPRTREPW------LGA------GTGGVSGATVRAVALAQVSDVAQRV-----SIPLIAMGGVQRGRDADDLLRAGA-TLVAVGTESF
RD-PAAGRRVAHEL
>B9EB71
LNVELP-GL-----KLKNPVMPASG-CFAFGEYAQFMDLNELGAIMIKAATPERRFGNPTPRVAETSS--GM-INAIGLQNPGVDHIIQHE-----LK--
-W-------------------------------------------------------------L-----EQFETPIIANVAGSKV---EDYVEVAEKISN
-APN-VCALELNISCPNV-KEGGIQFGTDP-DTAKELTRK-VKAVS-----------------SVPV-YVKLSPNVT--NIVDMAKAV---AEYADGITM
INTL-VGLR--VNEKTGTPI------ISN------IIGGLSGPAVKPVAMRMVYEVRRAL-----NIPIIAMGGVTEAQDVIDYISVGA-DAVAVGTANF
QN-PTVCKDIIDAL
>Q3J7C7
LKVDFC-GL-----ELQSPLVLLSG-CVGFGEYTRVVGFSEVGAVCLKGTTAAPRLGNALHRIYETPM--GM-LNAIGLQNPGVDYVVDHI-----LP--
-A-------------------------------------------------------------L-----DFSETRYIANVSGSTI---EEYTAVTRRFDN
-S-P-IDAIEINISCPNV-KEGGVAFGNDP-HMSARVVEA-CRKVT-----------------RKPL-ITKLSPNQT--SIEENARRC--IEAGTDGFAV
INTL-MGMA--IDIEQRTPL------LGN------IQGGLSGPAIKPIALRQVYQACRAH-----GIPIIGQGGVASGKDALEFLIAGA-TTVGVGTALF
YD-PLLCAKINAEI
>D9TNT1
LKVNIG-NL-----EFKNPVFVASG-TFGFGEYSQYVDLNKLGAIMVKGLTLNPKEGNPPPRIYETPS--GI-LNSVGLQNPGVDGFLRDE-----LP--
-F-------------------------------------------------------------L-----KKFDTKVIVNIAGETI---EEFVTMAQKLD-
-IDG-VHALELNVSCPNV-KEGGMAFGVNP-NSIYEITKR-VKGVT-----------------NKIV-IVKLTPNVA--DIKIYAKAA--EDGGADAVSL
INTI-TGMA--VDINSRKPI------FKN------IFAGLSGPAVKPIALKYVYEAKKAV-----SIPVIGMGGISSAEDAIEFMIVGA-TAVAIGTYNF
IN-PTCTMDILEDI
>Q67PZ8
LAVQLF-GR-----TFRTPVWAASG-CFGYGEFAGVLDLSRVGAICVKGTSIEPWTGNPGIRVVETPG--GM-LNAIGLQNPGVDHFLTVD-----WP--
-W-------------------------------------------------------------L-----QEQGATVIVNIVGRTV---EEYVAVARRLEG
--TG-VAAVELNISCPNV-KEGGMAFGTTP-GSAAAVTAA-VRKAT-----------------TLPL-IVKLSPNVA--DVVAIARAV--EDAGADGLSV
INTL-QGMS--IDIRRGRPH------LGN------VFGGLSGPAIKPVALRMVWQVAGAV-----KVPVIGVGGIMSGEDAAEFLMAGA-SAVQVGTACF
ID-PRAPLTIAEEL
>C7RH52
TKVKIA-GV-----EFKNPVIAASG-TFGFGEFSEYIDLNKLGGICSKGLTLHRNLGNKGVRIHETAS--GI-MNSIGLQNPGIDYFTKEE-----LP--
-F-------------------------------------------------------------L-----EKFDTVAIANLGGHSV---EDYVKGADILD-
-KTS-VPMIELNISCPNV-KEGGMAFGTEP-KKACEVIKK-VRNVT-----------------KKPL-IVKLSPNVG--SIGDFAKIA--EDEGADAISL
INTI-NAMA--IDIRRKRPV------FEN------KTAGLSGPCVKPIAVRMTYEAASVV-----NIPVIGMGGIMTYEDAIEFIMAGA-SAIQVGTANF
ID-YKSMENIIDGI
>D9RAB9
TKVNLA-GV-----ELKNPVMTASG-TFGSGEYSEMIDLNHLGAVVTKGVANVPWPGNPTPRIAETYG--GM-INAIGLQNPGMEVFIKRD-----LP--
-F-------------------------------------------------------------L-----KQYDTKIIVNVCGKTA---EEYIEVVERL-A
-DE-PVDMLEINISCPNV-KEGGIAFGQDP-KAVEAITRE-VKKYA-----------------KQPV-IMKLSPNVT--DIGEMAKAA--EAGGADVLSL
INTL-TGMK--IDINRRT------FAVAN------KTGGLSGPAIKPIAVRMVYQAANAV-----KLPIIGMGGIMNAEDAVEFLLAGA-TAVSVGTANF
RN-PYAAEEIVRGI
>B8GR92
LAIDFC-GM-----DFATPLVLLSG-CVGFGEYTRVAGFSDVGAVCLKGTTGQARLGNLPHRVYETPM--GM-LNAIGLQNPGVDKVVDEI-----LP--
-T-------------------------------------------------------------L-----DFDETRFIANVSGSTI---EEYIAVTRRFDD
-S-P-VDAIEINISCPNV-KEGGVAFGNDP-DMSARVVEA-CRQVT-----------------QKPL-ITKLSPNQT--DIAENARRC--IEAGTDAFAV
INTL-MGMA--IDAESREAV------IGN------NQGGLSGPAIKPIALHQVYQVARPH-----GVPIIGQGGVTSPSDALEFLIAGA-SAVGVGTALF
YD-PLICKKINQGI
>B8E2K2
VQVKVG-SL-----TFKNPILLASG-TCGNGEINKFYNINILGGFVTKSITINPREGNPNPRIWESYA--GI-LNSIGLENAGLDKFLEEE-----IP--
-F-------------------------------------------------------------L-----EKLNTNVIVSIAGEKK---EEYYEIARVLRE
--CK-ISGIEINLSCPNV-EGGGMLFGIDS-EMVKEITKN-VVNIV-----------------DKPV-WVKLTPQAK--DIIGVAKAV--RSAGGEAVVV
FNTF-LGLA--IDWKKREPV------FKR------IFAGYSGPAIKPIVLRYVWELYEEN-----ILPIVGCGGIVNFTDVLEYIFAGA-SLVQIGSANF
RD-PWIGEKIVKEV
>D3E0B2
LKTKLC-GI-----SLKNPLMLAAGVLGSHASSLNWILNSGAGAVVSKSFSKEPNEGYKNPTTVAVEG--GI-INAIGLSSPGVDAFIEEL-----E---
-------------------------------S-------------------------------V-----NRIKGRSIASIYGATP---DEFSYVAGKI--
-ESL-VDMIEMNISCPHAMEGYGASIGQNP-DLTREFVSA-VKDTV-----------------SVPV-LAKLTPNVT--NISEIAIAA--EEGGADGLTL
INSLGPGMK--IDIITGNPI------LAN------KFGGMSGPAIKPIAVRCVYDAYEAT-----DIPIVGVGGIRNYTDVVEFLYAGA-SAVQIGTSIM
YEGPEIFGRIRK--
>C4Z463
MSVNIA-GV-----ELKNPVTVASG-TFGSGEYGEYVDLNRLGAVTTKGVANIPWPGNPTPRIAETYG--GM-MNAIGLQNPGLDTFVKRD-----IP--
-F-------------------------------------------------------------L-----KQYDTKIIVNVCGKSE---ADYVDAVEKL-G
-EQ-PVDLLEINISCPNV-KEGGIAFGQVP-SSAEAITKA-VKKVA-----------------KQPV-IMKLSPNVT--DITEMAKAV--EAGGADAVSL
INTL-TGMK--IDVNRRT------FAVAN------KTAGVSGPAIHPIAVRMVYQVANAI-----NLPIIGMGGIRTAEDALEMIMVGA-SAVAVGTANF
ND-PYTTIKVIDGI
>A1AV53
LKTLFC-GL-----SLNSPIVLLSG-CVGFGEYTRIDGFSDVGAICLKSTTLEPRLGNIPHRVCETPS--GM-INAIGLQNPGTDVVINDI-----IP--
-N-------------------------------------------------------------L-----DKTETHFIINISGSSI---EEYGEITKRFDN
-T-N-IDAIEINISCPNV-REGGVTFGNDP-DISYRVVDI-CRKNT-----------------SKPI-ITKLSPNQT--DIALNAQRC--IDAGTDALAV
INTL-MGMS--IDTKTKKPI------IGN------NQGGLSGPAIKPIALHQVYQVSKHY-----NVPIIGQGGITTANDAIEFIIAGA-ATIGIGTALF
YD-PLVCHKINDGI
>D9SWU4
LKVNIN-GV-----DFKNPIIMASG-TFGFGEYKEFMDLSKLGGISSKGLTLNKKEGNDGLRIYETPS--GM-MNSVGLQNPGVQGFIEKE-----LP--
-K-------------------------------------------------------------M-----KTYDTVVLANLGGGTI---EDYVTGAAMLD-
-ATD-IDILELNISCPNV-KEGGMAFGIKA-DVAGQVVKE-VRKVT-----------------SKPL-MVKLSPNAE--DIVDMAVKC--VEAGADSLSL
VNTF-KAMA--VDIRTRKPM------FKN------ITAGLSGPAIKPIALRMVYEVCRAV-----EVPVVGMGGIVSAQDALEFIMCGA-KAVQIGTGNF
IK-PTLALDVIAGI
>Q18CS6
LSVKFG-SV-----EFKNPVIMASG-TFGFGEYNEIYDIQKLGGISSKGLTLNKKPGNNGMRVHETSS--GM-MNSVGLENPGVQGFIDYE-----LP--
-F-----------------------------FS------------------------------------KLDLVR-IANVGGGTL---EDYLLGVQML--
-NDKPIDIIELNISCPNV-KAGGMAFGIKN-EVAREVVRE-VRNIT-----------------KLPL-VIKLSPNAE--DIVGMAKVC--EEEGADGVSL
VNTF-KAMA--IDIKNRRPV------FEN------VYAGLSGPAIKPIALRMVHEVCKNV-----NIPVMGMGGITKATDAIEFIMAGA-TCIQVGTANF
IN-PRIGIEIIDGI
>E4SEF7
LSTTYA-KL-----NLRTPVIVASAGITGTVERLQRCEENGAGAVVTKSLFQKEICRAPTPRFKKHET--FT-LYYEQASEFNPQEYAEFI-----FK--
-A-------------------------------------------------------------K-----QKLSIPVIASINCYTD---DAWLEYSKLME-
-QAG-ADAIELNLSCPHG-V--HIMSGMDV-EEMVHTTKL-VKSNV-----------------KIPV-IPKMTPQST--NPGFDALRL--DSAGADGLVM
FNRF-TGLD--IDIEKEAPI------LHG------GYAGHGGPWAIMYGLRWISAVSPKV-----KCSISASGGAMNGEDVVKYILAGA-STVQVCTTVI
LNGYGVIKKINKYL
>E4NWU4
HSTIVA-GV-----EWKNPVGTASG-TFQLAACRWFYDVSQMGAICTKGVSPEPWQGNPGPRTAETPA--GM-VNSVGLQNPGVDHYLVDE-----LP--
-K-------------------------------------------------------------L-----KDLGATVITNVAGHSD---DEYAEVVAKL-A
-DS-RADMLEINVSCPNV-NHGGMSVGTDP-EALHRLIDR-LRKIT-----------------SKPM-IVKLSPNVT--DITTIARAA--VDAGADALSL
INTL-VGMR--IDIRTGE------PILSN------RTGGVSGPAIFPIALSYVWRVRQAL-----DIPIIGIGGIDSGEKALEYLYAGA-NAVEVGAAAL
YD-PTAPLRVAREL
>Q8R9R7
LSVEIG-KI-----KLKNPVITASG-TFGFGEYSEYIDLNKLGAIVVKGLTVKPREGNPPPRLFETAS--GI-LNSIGLQNPGVDAFIERE-----LP--
-F-------------------------------------------------------------L-----KSFDVPVIVNIAGETV---EEFVYMAEKLD-
-IEG-IEGIEINVSCPNV-KKGGMAFGVNP-DDIFDITRK-VRKAT-----------------SKTV-IVKLTPNVT--DIKVCAKAA--EKGGADAISL
INTV-AGMA--VDIDKRRPV------FEN------VIGGLSGPAIKPIALKMVYEVVTVV-----SIPVIGMGGIMNYKDALEFLIVGA-RAIAVGTCNF
VN-PYCTVEIIDGI
>B5YFH3
LEVRIG-SL-----IFKNPILLASG-TCGNGEINKFYDINGLGGFVTKSITLNPREGNPPPRIWESYA--GI-LNSIGLENVGLQKFLEEE-----MP--
-F-------------------------------------------------------------L-----ERLSTNVIVSIAGEKK---EEYYEIARNLRG
--CK-ISGVELNLSCPNV-EGGGMLFGIDK-EMVKEITKK-VVKEI-----------------GKPV-WVKLTPQAK--DIVEIVKAV--KDAGGEAVVL
FNTF-LGLA--IDWKKRKPV------FKR------IFAGYSGPAVKPLVLRYVWEVYEEN-----LLPIVGCGGIVSFSDVLEYIFAGA-SLVQIGSANF
RD-PWIGERLVKEA
>A0Q2N1
INVNVC-GV-----DLKNPVIAASG-TFGFGEYEEIFDVERLGGISTKGLTINPKEGNDGIRIWETPS--GI-MNSVGLQNPGVEAFIKDK-----LP--
-K-------------------------------------------------------------M-----RKLDTAIFANLGGGSV---EDYLRGIEKLN-
-NTD-VDIIELNISCPNV-KSGGMAFGIKS-NVAYDVVSK-VREIC-----------------KKPL-VVKLSPNAE--NIIDMAEKC--CKAGADGISL
VNTF-KAMA--IDINKRKPV------FNN------VYAGLSGPAIKPIALRMVHEVCKNV-----DVPVIGMGGIVSSEDAIEFIMAGA-TAVQIGTANF
IK-PNIALDIIDGI
>B0S1A3
LKTNFC-GV-----EFKNPVVGASG-TFGFGEYENFTDLNKLGGISTKGLTIQAKDGNTGLRIYETPS--GI-MNSIGLQNPSVQEFINRD-----LD--
-Y-------------------------------------------------------------M-----LSLDTVTIANIGGSDI---KSYIEAVELIS-
-STD-IKIIELNISCPNV-KEGGMAFGIKC-DIAQNVVSE-VRKHT-----------------DKIL-MVKLSPNAN--DIVEMAKTC--EDSGADAISL
VNTF-NALA--IDINKRKAV------FDN------ITAGLSGPCIKPIALRMCRDVCKNV-----KIPVCGMGGIQNYKDALEFIMVGC-HLVQVGTANF
VN-PNVMVEIANGM
>E6SJH3
LEVRLG-PL-----TLKNPVVTAAG-TSGYGEAAAFYPLDRLGAVTVKGLSLEPWPGNPPPRAVETPA--GM-LNAIGLQNPGVDHFLARD-----LP--
-W-------------------------------------------------------------L-----RRFEVPVIANVVGKTV---DEYVEVARRLDA
--AG-VDALELNLSCPNV-KAGGLEFGRDP-QVAASLVRA-VRRVT-----------------RRPL-LVKLSPEGG--RLLEVAAAV--MEAGAGGLSL
INTL-RGAA--VDVDAERPV------LAT------VGGGLSGPAIRPVAVYWIWEVYRHL-----RAPILGMGGVVLGRDAAELMLAGA-TAVAVGTAAL
AD-PLAPVRVLEEL
>E6W796
KPLKIG-NA-----TFPNRVMVASG-TFGYGEFNEYFPVARLGGISVKGLSLAGSQGNRMPRIAETYG--GM-LNAIGLQNIGVRSFVEEK-----LP--
-R-------------------------------------------------------------L-----REIGASVIANFYGNTV---EEYVECAKALS-
-VEG-IQALEMNISCPNV-KSGGIAFGSDV-SMTAAVVQA-VRAAT-----------------EKPL-IVKLSPNVA--DIRPFAETA--VAAGADSLSL
INTL-IGMA--IDVETRKPR------IGN------LTGGLSGPAIKPVGVRMVYQVCGVT-----DVPVIGMGGIMNYRDALEYFLAGA-SAVQVGTVNF
TD-PCASLKILEDL
>B0VIM3
LQTSLG-RL-----KVNSPVTVASG-TFAL-ENLDFIEQDHLGAYVCKTITRYPKKGNPPPRLYETEA--GL-LNSIGLQNPGLDKFIAED-----LP--
-V-------------------------------------------------------------L-----RELTVPLIVSFSGSSL---KEFVQMLECLEK
-QEG-ISGYEVNVSCPNV-ENEGIAFGIDP-DVVNKLCAL-LSPLT-----------------EREL-IVKLSPNVT--DIAVIAKAA--EEGGATAISL
INTI-WGMA--IDYRNGKSR------IKK------GIGGYSGIGIKPLALALTYRAAQAV-----KIPVIAMGGIYNWQDALEFFWAGA-SMIALGTANF
ID-PLAVDKVYEGL
>A9KKR5
TNVTIA-GV-----TFKNPVTTASG-TFGSGEYSEFVDLNRLGAITTKGVSSVPWPGNPVPRIAETYG--GM-LNAIGLQNPGVDMFVERD-----LA--
-F-------------------------------------------------------------L-----KQFDTKVIVNVCGKSV---KEYVEVVERL-S
-EEA-VDLLELNISCPNV-KEGCIAFGQDP-KMIAMIMDE-IKRHA-----------------KQPV-IVKLSPNVT--DITEMAKAA--EAGGADALSL
INTL-TGMK--IDINHRA------FAIAN------KTGGMSGPAVKPIAVRMVYQVANAV-----KLPIIGMGGIQNAEDALEFIMAGA-TVVAVGTANF
IN-PYATVEVIEGI
>E3GQ47
LETKFN-DI-----VFKNPVLTASG-TFGFGEFEEYYDLAELGGLCTKGLTLEPRPGNTGMRLWETPA--GM-INSIGLENPGVDAFIENE-----WP--
-H-------------------------------------------------------------L-----KGIDTVTVVNVGGKDE---ASYLEAIERINA
--IN-AQLVELNISCPNV-KAGGMAYGIKA-EMAADITRK-VVAVS-----------------KAPV-MVKLSPNVE--NIAEIALAC--EESGACGISL
INTI-QAMA--VDYKKKKIV------FDN------TYAGLSGPAVKPIALRMTHQVCKAV-----DVPVMAMGGISTWEDALEFIMVGA-ACVQVGTMNF
ID-PKAPVKIIEGL
>D0IRU1
LENEIL-GL-----HFPNPLGLAAG-FDKNISMLRALIAFGFGYLEAGTLTNAAQSGNERPRLFRHIEEESL-QNAMGFNNHGAVLGARSF-----NR--
-F-------------------------APYKTP------------------------------I-----GINLGKNKHIEQAHAL---EDYKAVLNKC--
-LNI-GDYYTFNLSSPNT---PNLRDLQNK-AFVNELFCM-AKEMT-----------------HKPL-FLKIAPDLEIDDMLEVVNSA--IEAGAHGIIA
TNTT-IDKS---------------LVFAP-----KEMGGLSGKCLTKKSREIFKELAKAF---FNKSVLVSVGGISDAKDAYERIKWE-----RVCCKFI
ALLFTMGQIYAKIF
>E6UIK2
LNVNFC-GV-----DFKNPIVPASG-TYGYGEYECLYPLSTLGGISVKGTTLHRREGNPAPRVAETPS--GM-LNSVGLQNGGVDKFLSYE-----LP--
-N-------------------------------------------------------------L-----VTKDTRIIANIAGSTI---EECAELAAKL--
-KGSDIDMIELNISCPNV-KQGGAAFGTDC-NIAGAVTKA-VKDNS-----------------DKPV-MVKLSPNVT--SIVDIAKSV--EANGADAVSL
INTL-LGMR--IDINTGRPI------LKN------NVGGLSGPAVFPVAVRMVWQVANAV-----NIPVCGMGGVSTWEDAVEIMMAGA-SLVQVGAAIF
ND-PFAPVKIIDGL
>D2RKS2
MQVDLA-GV-----TMKTPVTTASG-TFGFGEFTDFLNLDHIGAITVKGTTLKPRPGNKGQRVVETPA--GV-LNCVGLENPGVEFFLKET-----LP--
-Q-------------------------------------------------------------L-----KVTKTPVIVNIDGDSA---EDYGTLAEMLDV
--DG-VDAIELNISCPNV-AQGGLAFGTDC-HAAGEVVKA-AKAHT-----------------HKPV-ITKLSPNVT--DITEIARAV--EAAGTDAISL
INTL-VGMK--IDIWKQRPV------LGN------TVGGLSGPAVHPVAVRMVYQVAQAV-----KVPLIGMGGISSWQDAVEFILAGA-TAVAVGTCSF
TD-PSLAETISLGI
>E8QC68
TATQIG-HF-----SFDNCLMNAAG-VYCMTEELMEVEKSQAASFVTKTGTLEVRPGNPEPRYADTRL--GS-INSMGLPNNGFRYYLDFV---S--D--
-L-----------------------------AK------------------------------------TGQHKPHFLSVVGLSP---TETETILKAIMA
-SDY-EGLVELNLSCPNV---PGKPQIAYDFETTDQLLEN-IFTYY-----------------TKPL-GIKLPPYFDIVHFDQAAAIF--NKYPLSFVNC
VNSIGNGLV----IEDEQVL----IKPKN------GFGGIGGDYIKPTALANVHAFYKRL---KPSIHIIGTGELKQDAMPLNIFFVAP-AWSKLGQPFI
KKGQLSL-------
>A6TVS0
MKVNIA-GV-----ELKNPVMTASG-TFGSGEYGEYVDLNQLGAVVVKGVANEPWKGNPSPRIAETYG--GM-LNSVGLQNPGVDEFIEKD-----IP--
-F-------------------------------------------------------------L-----RQYNTKIIVNIAGRTI---EDYCEVVKKL-G
-DAD-VDLLELNISCPNV-KAGGVCFGTDP-FMVEEVTKA-VKKVA-----------------KQPL-IVKLTPNVT--DIVPIAKAA--VAGGADGISL
INTL-LGMA--IDIHKRKPI------LAN------VMGGFSGPAIKPVALRMVYQVANAV-----DVPIIGMGGIMTGEDAVEFILAGA-SGVAVGTANF
IN-PRATIDVIEGI
>Q9HL35
LSTSVA-GI-----RLENPLMLASGILDENGYTMLDVMNNGAAAVVTKSIGMEERNGYSAPVIVEYGD--SL-INAVGLSNPGIDNFAEEI-----RI--
-A-------------------------------------------------------------------KRSGKPVIGSVFASDA---ESFVNLGRKM--
-QEYGCDAVELNLSCPHV-KGFGLEVGSDP-DLVEDIVNE-MKSKI-----------------SVPV-FAKLSPNVS--DIIEIAKAA----EKADAYVL
INTV-KAMK--IDIRARMPV------LTN------AYGGLSGPAIKPVGVRYVYEVKKET-----GKDIIGVGGITTYEDAVEYIMAGA-SAVQIGTALY
TVGKSVFRNIISQM
>E4SBR1
LEVEIA-GV-----RLKNPVIAASG-TFGFGEYSKLIDISEFGAICTKGITLKKRIGNPQPRLCEVYA--GI-INSVGLENPGVEAFVNEE-----LP--
-F-------------------------------------------------------------L-----KGFNTKIIANINGFTK---EEFVELTKIL--
-GSL-VDMIEVNLSCPNV-KEGGMAFGKDP-EKVYEITKS-VKDVA-----------------SCPI-IVKLTPNVT--DITQLAIAA--EKAGADAISL
INTV-SAMA--IDIETRKPL------IKM------VTGGLSGPAIKPIAVRMVYECFKKV-----RIPIVGMGGIMNYKDAIEFFIAGA-TAIQIGTVNF
IN-PKAVCEIKEGI
>E1TJK1
LNVRVG-NV-----SLRNPVMPASG-CFAI-EYREALDLNRLGALVIKSVSPVSRPGNPTPRVAETSN--GM-LNSIGIPSRGLDYYLAHV-----LP--
-A-------------------------------------------------------------Y-----TRFETPVVVSVSADTA---VDFASACEQLS-
-LPE-VAAIEANISCPNL-EADGMAFGMDP-QTTWQVVDA-VRRRT-----------------RHPL-WVKLTPNAG--NIAQVAKAA--EDAGADAVVM
GNTV-LGMS--IDVRTRR------PSLGN------VMGGLSGPSIKPIALRLVHQCYRAI-----SIPVIGCGGIQNAEDAVEFMLAGA-SAVQVGTASF
RD-PGVMQKIIDGL
>D7DB07
LTTSVT-GI-----VFKHPVMNASGILAASINGVRILAKTGVAGIVTKTLTLEPREGYLPPITIPLDY--GL-LNAVGLANPGIDAVNVLV-----EE--
-I-------------------------------------------------------------------HRYGLPAIVSIGGRDP---GEFQVLAEKA--
-LDAKPEALELNLSCPHT-PGFGVDAAATD-KALKHIALN-VSSIS-----------------SIPV-WGKLG---FSRRIVRESEIL--LSNGVDAVVL
INTL-PGMF--IDVYVGKPV------LTH------GYGGLSGPAIHPVAVYSVYKVYEEL-----GAEIIGVGGVVDWKTCVELLLAGA-KAVQIGTGFY
M-GYDIVHNILDGV
>B9E690
-MIDIC-GV-----KFKNPVIAASG-TFAFGEYNEIYDVSKLGGICSKGLTLERKEGNLGIRSLETRS--GM-LNSVGLQNPGVEHFIKVE-----LQ--
-A-------------------------------------------------------------M-----KKFNTVTIANLGGNTE---EEYIKGVEKLN-
-DSI-VDIIELNISCPNV-KSGGMAFGIKS-EVAGKVVDS-VKRVC-----------------RKPL-MVKLSPNAE--DIVDMAYTC--CQAGADALSL
VNTF-KAMA--VDIENRKAV------FDN------ITAGLSGPAIKPIALRMVYEVSKVV-----DIPVVGIGGICSWQDALEFIMAGA-SAIQVGTANF
IK-PDICLDIIKGI
>D5E722
--MKIA-GI-----ELKNPTILASGIMGTTGAALARMSRNGAGAVVTKSIGPVPNKGHNNPSMVELEC--GY-INAMGLPNPSYSGFCEEI-----GI--
-A-------------------------------------------------------------K-----SKTDAPLIASIFGGDA---AEFTEVANGL--
-LSSKPDCFELNVSCPHA-EGYGASVGTDP-DLVHEITAS-VVDAV-----------------DVPV-WVKLTPNVT--DITSIGRAA--ESAGASAVVA
INTV-RGMA--IDIHSGYPI------LGN------RFGGLSGPAVKPVAVKCVYDLYEAL-----DIPVIGVGGITCPQDAIEMILAGA-SAVEIGSA-V
HDDTQIFETISKGI
>B0ULA2
LSVRIG-RL-----TLRNPVMPASG-TFAEG-LDRVIDVNRLGAVVTKTITRELRTGNPLPRVVERPG--GL-INAIGIPSKGVTHFVEKT-----MP--
-H-------------------------------------------------------------D-----AAYDAPLIVSISAPTP---EGFARLAAELT-
-IPG-VAGIEANISCPNI-EEDGRAFAMRA-DSTAAVTRQ-LRAAT-----------------DLPL-WVKLTPNTA--EMPEVARAA--QEAGADAVVV
ANTI-PSMA--IDLRTFK------PCLGN------IMGGLSGPAVKPIVLRHVYLCAKAV-----TIPVIGCGGIGTAEDAAEYMLAGA-AAVQVGTATF
LQ-PAAMTTIIDGL
>D5WY07
LSVQVG-PL-----RLKNPVMPASG-TFSP-DLAEWIDFDQLGALVTKSVTWHPRAGNPGPRCIETPA--GM-LNAVGIQNKGVENFVIDQ-----LP--
-V-------------------------------------------------------------Y-----RRWKTPLVVSISGESP---EGYARLAHRLT-
-VPG-VQAIEVNISCPNL-EVGGWSPAMEA-DGTYRTIRA-VREAT-----------------DLSI-WAKLTPNTG--DMVSVARAA--QEAGADALVV
ANTL-IGMA--IDPHTKRPK------LGN------VTGGLSGPAVKPIILRMVYQIYPHV-----SIPIIGCGGISRVDDVLEYLLAGA-RAVQVGTYNF
VN-PRGMTEIIRDL
>A9A3M4
LATSIG-PI-----QLDRPVMLASGILGISLDVFSRLYRSGAGAVVTKSLSTEPWEGYPNPTIFSVKG--GW-INAVGLSNPGAENFAKMI-----EP--
-N---------------------------------------------------------------------QDVPIIVSLVGSIP---EDFEKMIKQF--
-ENCKVTAYELNLSCPHV-AKVGLEVGDDP-ELVKKIVTT-VKNST-----------------NVPV-IAKVGLGTT--HYLNTVGTA--IESGIDAITA
INTV-RSMA--IDVETQRPI------LSN------KFGGLSGTPIKPIALRCVYEISSKY-----DIPIIGCGGISTWEDAVEFFLAGA-SSVQLGSAIG
DNWIDVFNEINTGI
>Q8U0P6
IKIELF-GI-----TFENPLILASGVVDMTPELLRRAHKEGAGGVVTKSIGIEPRKGYDNPTVVEVPC--GL-INAMGLPNPGWKAFLEEF-----EK--
-E--------------------------------------------------------------------SFDFPVIVSIFGGNP---EEFAFLAEKL--
-ERV-GDAFELNLSCPHA-KGYGLEIGQDP-ENVYRVVKA-VKDVT-----------------DKPV-IAKLTPNTS--DITKLGLAA--EKAEADGVSA
INTL-KAIA--IDIYAKRPI------LSN------KFGGYSGPGIKPIALRAVYDLASKL-----DIPIIGIGGITTWQDAVEFLLAGA-SAVQIGTAVY
LKGFSVFREIAEGI
>Q0B324
LSVRVG-EL-----RLRNPVMPASG-CFAI-EYRDALDLTGLGALVIKSVSPVSRPGNPTPRVADAGD--GM-LNSIGIPSRGIDDYLEHV-----LP--
-A-------------------------------------------------------------Y-----TGHGTPVVASVSADTA---DAFARACEALS-
-RPD-VAAIEANISCPNL-EADGMAFGMDA-GMTRQVVDA-IRTRT-----------------GHPL-WVKLTPNAG--NIAKIAQAA--QDAGADAIVM
GNTV-LGMS--IDVRTRR------PSLGN------VMGGLSGPSIKPIALRLVHQCYRAV-----SIPVIGCGGIRSAADAIEFLLAGA-SAVQVGTASF
RD-PGVMRTIIDGL
>D9TKD8
LEVEIA-GI-----KLKNPVIAASG-TFGFGEFSKLIDLNLFGGISTKGITLKKRTGNPQPRLCEVYG--GI-INSVGLENPGVEAFVNDE-----LP--
-F-------------------------------------------------------------L-----RKFDTKIIANINGFSK---EEFMDLAKIV--
-SPL-VDMIEVNLSCPNV-KEGGMVFGKDP-NKVYEITKE-VKKVS-----------------ACPV-IVKLTPNVT--DITQLAVAA--EKAGADAISL
INTI-SAMA--IDIETRKPL------IKM------VTGGLSGPAIKPIAVRMVYECFKKV-----KIPIIGMGGIMNHKDAIEFIIAGA-TAIQIGTVNF
IN-PNAVYEIKEGI
>Q12WM9
-MVTIT-GI-----DFKNPTMLASGIMGTTGASLLRA-ECGAGGVVTKSIGPEPKAGHPNPSMIKLEC--GF-LNAMGLPNPSYTEFDNEI-----KT--
-V-------------------------------------------------------------R-----SGTDVPVIASIFGGNA---EDFVKVAEGL--
-ADSEPAAFELNVSCPHA-EGYGATIGTDT-CMVESITAA-VCDAV-----------------DVPV-WVKLTPNVT--DIKAIGKAA--QNGGADAVVA
INTL-RGMA--IDINSGYPI------LGN------RFGGLSGPAVKPVAIKCVYDLYEAL-----DIPVIGVGGVSTWEDAVEMMMAGA-SAVQIGSA-V
HESVDIFSDIASGI
>Q9V0Y6
LEVNLF-GI-----KFKNPLILASGVVDMTPELLRRAHREGAGGVVTKSIGMEPRKGYENPTIVELPY--GL-INAMGLPNPGWEAFLEEF-----RK--
-E--------------------------------------------------------------------KFDFPVIVSIFGGTP---EEFAFLAEKL--
-GEV-ADAFELNLSCPHA-KGYGMEIGQKP-ENVYEVVKA-VKDVT-----------------DKPV-IAKLTPNVS--DIRELGLAA--EKAGADGVSA
INTV-KAIA--IDIYAKRPI------LSN------KFGGYSGPGVKPIALRAVYDLASSL-----DIPVIGIGGITTWQDAVEFLLAGA-SALQIGTAVY
LRGFSVFREIAEGI
>F0LIQ5
LSIEVA-KL-----KLENPLILASGVADMTPDLLRRAHKEGAGAVVTKSIGIEPRKGYNNPTIVELPY--GL-INAMGLPNPGWEAFYKEF-----KN--
-E--------------------------------------------------------------------KFDFPVIVSIFGKDE---REFAFLAEKL--
-SEV-ADAFELNLSCPHA-KGYGMEIGQNP-EMVYKVVKA-VKDTT-----------------DKPV-IAKLTPNID--DITKIGLAA--ERAEADAVSA
INTV-KAVA--IDIYARRPI------LSN------KVGGYSGPGIKPIALRAVYDLAKVL-----DIDIIGVGGITTWQDAVEFLMAGA-KALQIGTAVS
LRGFKVFKEINEGI
>A8A909
LSADVG-GL-----KLRLPLMPASG-ILGGSPDALEAKKAKVGALVTKTLTLEPRKGNDPPIVVSTPC--GL-VNAVGLANPGVKVAKELV-----EV--
-G-------------------------------------------------------------------RKYNLPVVVSIAGKDE---REFAEAAWAS--
-VDAGASALELNLSCPHA-KGLGLELGMDI-NAVRKVVEA-VATTV-----------------NVPV-FAKLG---LVDKLVDTASAA--LDAGASGLVL
INTI-RAMV--IDIDVMEPV------LTN------KVGGLSGRAIHPIAVRAVYEVYKEL-----KAPIVGVGGVYEWRDAVELVLAGA-SAVQIGSAVA
DKGLGVFSEVLAGL
>A2BJH2
LAVRVA-GL-----TLRHPVMNASG-ILGSHPEGVLLVDAGVSAVVTKSFTVEPREGYPTPIAVPLPY--GL-LNAVGLSNPGIDGISVVV-----EE--
-A-------------------------------------------------------------------RRAGLPVVVSIAGSSE---DEFSRLASAA--
-EEAGADAIEVNLSCPHA-KGMGREIGIEP-RLVYSVVSA-TASVT-----------------RIPV-IAKLG---YVDRLVEAVGKA--LEAGARAVTL
INTL-PAMM--IDVYAMKPV------LGN------LVGGLSGPAIHPVAVRAIYEVYREY-----RIDIIGAGGVEDWRTAAELVLAGA-RAVQVGTALV
TRGLRVIGEIVQGL
>D8GT11
-MIDIC-GV-----NFKNPVIGASG-TFGFGEYNQIYDVSKLGGICSKGLTLKRKEGNGGIRSYETKA--GI-LNSVGLQNPGVEHFINFE-----LP--
-K-------------------------------------------------------------M-----KKFDTVVIANIGGSTI---DDYVESVEKLS-
-SSD-VDIIELNISCPNV-KSGGMAFGIKS-KVAYEIVSA-VRKVC-----------------KKPL-MVKLSPNAE--DIVDMAYKC--CDAGADSLSL
VNTF-KAMA--IDIKNRKAV------FDN------ITSGLSGPAIKPIALRMVYEVSKAV-----KVPVVGIGGIVSFQDAIEFIMAGA-YAIQVGTANF
IK-PDICLDIIDGI
>E1W0E4
LSIALG-EL-----SLANPIMPASG-CFGP-ELAPFLAFDQLGAVVTKTVFSVHRAGNPAHRLTETEF--GM-LNSVGIPSLGSEGFRNGL-----LK--
-E-------------------------------------------------------------Y-----QASGTRVVVSIGGLFT---QEYFTVAEELG-
-QED-VDAFEVNVSCPNL-EHDGLPIGTSP-DRVFEVIQG-IRKHT-----------------DHPL-FVKLTPTVN--SIGEIAKAA--EDAGATAVTV
ANSF-SGLA--IDAPRRKSV------LGS------GAGGYTGPAVKPLALKLVRDAAQAV-----TIPVIGCGGITTSRDVAEFMIAGA-TAIQVGTATF
TR-PTAMGEILAGL
>Q979G6
ISTTLA-GI-----KLVNPFMVASGILDENGYTMKELLERGAAAVVTKSIGISERDGYPTPVIVEYGD--SL-INAVGLSNPGIENFGEEI-----NI--
-A-------------------------------------------------------------------KEAKRPIIGSVFAYNA---EEFTKLSVKM--
-EEYGVDAIELNLSCPHV-KGFGLEVGSDP-DLVEDIVNE-IKSKV-----------------KVPV-FAKLSPNVS--NIIEIAKAA----EKADAYVL
INTV-KAMA--IDIYSRSPV------LSN------LYGGLSGPAIKPVGIRYVYEVKKET-----GKEIIGVGGISNYKDAIEYIMAGA-SAVQIGTALY
KYGKGIFREMEWQL
>Q5JHR7
LSINLS-GL-----EFENPLILASGINDKVPEQWIRAHEEGAGGVVTKSIGIEPRKGYDNPTIVELPY--GL-INAMGLPNPGWKGFLEMV-----EG--
---------------------------------------------------------------------YSFDFPLIVSIFGGTP---EEFAFLAEKL--
-SEV-ADAFELNLSCPHA-KGYGMEIGQKP-ENVYAVVKA-VKDAT-----------------DKPV-IAKLTPNID--DITKLGLAA--ENAGADAVSA
INTL-KAIA--IDIYARKPI------LSN------KVGGYSGPGVKPVALRAVYDLARTL-----DIPVIGIGGITTWQDAVEFLLAGA-SALQIGTAVS
LRGWKVFREINEGI
>C5A3P6
LEVKLF-GI-----RFENPLILASGINDKVPEQWIRAHEEGAGGVVTKSIGIEPRKGYDNPTIVELPC--GL-INAMGLPNPGWKGFLEMV-----EG--
---------------------------------------------------------------------YTFDFPLIVSIFGGTP---EEFAFLAEKL--
-SDV-ADAFELNLSCPHA-KGYGMEIGQNP-ENVYEVVKA-VKDAT-----------------DRPV-IAKLTPNID--DITKLGLAA--EKAGADAVSA
INTL-KAIA--IDIYARRPI------LSN------RVGGYSGPGVKPVALRAVYDLAKVL-----DIPVIGIGGITTWQDAVEFLLAGA-SALQIGTAVS
LRGWKVFREINEGI
>D9Q234
LEVRVA-GL-----ELQHPVLNASG-IMGESLDGLAIGRSGVSALVTKSYTPSPRQPYPMPRVIHLDM--GS-LNAVGLANPGIEGLRDHM-----RA--
-L-------------------------------------------------------------------AGLGIPIIVSVAGSLP---EDFAKVAAVA--
-EEAGAAAVELNLSCPHV-EKMGLDIGMDP-VMSRKVVSA-VASTV-----------------KIPV-IAKLG---ISDKMVETAEAS--LEAGAKGLTL
INTV-RAMR--IDVYSLRPA------LGH------GIGGLSGPAIHPIAVRAVYEVYREL-----RPDIFGAGGVERWEDAVELILAGA-KAVQVGSGLV
RRGLQVIGEIKRGI
>O59185
LEVKLF-GI-----RFENPLILASGVVDMTPELLRRAHNEGAGGVVTKSIGKEPRKGYDNPTIVELPY--GL-INAMGLPNPGWEAFLNEF-----ID--
---------------------------------------------------------------------ERFDFPVIVSIFGGTP---EEFAFLAEKL--
-EPV-ADAFELNLSCPHA-KGYGMEIGQDP-KNVYEVVKA-VKDVT-----------------DKPV-IAKLTPNVN--DITKLGLAA--ERGGADGVSA
INTV-KAIA--IDIYAKRPI------LSN------KVGGYSGPGIKPIALRAVYDLAKVL-----DIPVIGIGGITSWRDAVEFLLAGA-SALQIGTAVY
LRGFKVFKEISNGI
>B0KI96
LSVQVG-GL-----RLKNPVMPASG-TFAE-ELIHLLDFNQLGALVTKTITSDKRTGNPMPRVCELAD--GM-MNAIGIPSKGADLFIDKV-----VP--
-F-------------------------------------------------------------Y-----RNFDSPLIVSISAPTA---QGFAELAARLS-
-VPG-VAGIEANISCPNL-EAHGQSFGMQA-ESTRNVVAL-MRQAT-----------------SLPL-WVKLTPNAG--EVVPVALAA--QDSGADAVVV
GNTL-LGLS--IDIERGR------ARLGN------FMGGISGAAIRPLMVRLTYQCAQAL-----EIPIIGCGGISTADDALEFIYAGA-SAVQVGTATF
LH-PKTMNTMVGEL
>E8R3E5
LRTRVG-RL-----ILANPILVASG-TFGYAEVAPFFKLDQLGGIVPKTITAAPRAGNRVPRTVETAS--GL-LNAIGLDNDGIDHFLEHH-----LP--
-Y-------------------------------------------------------------L-----RGLGTAIVVNVAGESP---EQFAELAGRVGS
-EPG-VAAVELNLSCPNV-S-HGLDLGIEP-ATVQRVVAR-CRAVC-----------------ETPL-WAKLTPNVT--DIVPLARAA--WDGGADAVTL
INTL-KGLA--VDWRRRRPI------LAN------DFGGLSGPAIKPVALRMVWEVHRAL-----SLPIVGVGGILTLDDALEFLVAGA-SAVQVGTATF
FQ-PDAALTIRQ--
>E0SQF1
LETIVA-GI-----VLKHPIMNASG-ILGEYREHIRLARYGFSAIVTKTITPSPRKGYEPPIIVELPN--GL-LNAVGLANPGKGIVYDLV-----NE--
-A-------------------------------------------------------------------RKYSLPIIISIGGSSE---REFIEVASLA--
-DEFGANGIELNLSCPHA-KGYGIEIGADP-SSVYSIVKE-VSSVV-----------------KIPI-IAKLG---LCDRVVESSIKA--LSGGARALTL
INTV-KAMA--IDVYTMKPI------LSN------IFGGLSGPPIHPIAVRIVYEVYRET-----EADIIGCGGVDSWESAAEFFLAGA-KAVQIGTAIY
R-DENIVNNIVQGL
>E4U7H2
LEVDFL-GV-----RFPNPVVTASG-TFNFGEYAHLYPLSRLGAVTTKGVSPRPIAGAPTPRITETPM--GM-LNAIGLENKGVDAYVADE-----LP--
-W-------------------------------------------------------------L-----KAQGARVIVNVFGDEA---ADFAHVARKV--
-SPY-ADLIEVNLSCPNV-HGGRLPFAHDP-EAAAEVVRR-VKDAT-----------------DRPV-LAKLSPNGP---LLPVAEVL--EAAGVDGFSL
INTL-LGMR--MDLERRRPV------LGN------RQGGLSGPAVKPVAVRLVYELYRHT-----DRPILGMGGIASAEDALEFALAGA-RLVAVGTATF
AD-PYAPLKIARGL
>E6S8Y2
LSVSLA-GH-----RLSNPVMTASG-CAGHGELSRFLDVAALGAMVTASVTAEPRAGSDAPRMLETPA--GL-VADTGLSNPGVAAL-LRD-----LP--
-W-------------------------------------------------------------L-----HSVGATVIVSIAGSTS---AEYARVADQLRT
-SDR-VMGLEVNLSVPNA-SAAGRSFDDDP-LSAATVVGR-VRERR-----------------RTPL-FAKLAVDAR--DLVEVAAAC--LEAGADGLTL
GNGP-RGMT--IPVDTHRPV--------S------VVGRASGAAVRPMAVLAVQRVHQAM-----PAPIIGVGGVTSGRDAFELLRAGA-TAVQVGSATF
AD-PRAPARVRDDL
>D1YYV3
LTVEAG-GL-----TLTNPTILAAGILGTTGASLKRVASMGAGAVVTKSIGAEPKYGHPNPSMIRLEC--GY-INAMGLPNPSYKEFLPEL-----ET--
-A-------------------------------------------------------------------KDSGVPVIASIFGATE---AEFIEVAKGL--
--PG-ASAYELNVSCPHA-RGYGMQVGTDP-ALVKAIAHA-VKGTV-----------------NAPV-WVKLTPNVT--DITSIGRAA--QEGGADAVVA
INTL-KAIA--IDIDSGYPI------LGN------IQGGLSGPAIKPVAVRCVYDLYSAL-----DIPVIGAGGVSSWADAVEFIMAGA-AAVEIGSA-V
YDDIGVFAAVSMGL
>E8R8P5
LEVSVA-GL-----RLEHPVMNASGI-LGSEPEHLEIAGYGFSALVSKTITLKPREGYPPPIIVELRN--GL-LNAVGLANPGVEAIGGLA-----KA--
-A-------------------------------------------------------------------RRLGKPLVLSIGGGGI---DEFVKLAEAA--
-SEAGVDAVELNLSCPHA-RGYGLELGGDP-ALVYTIVKN-TVSVS-----------------SAPV-VAKLG---LSDRIMESAGKA--LEGGAKALTL
INTV-KAMA--IDVYSRKPV------LSN------KHGGLSGPPIHPIAVRVVYDVYREY-----RAEVIGVGGVSSWIDAAELILAGA-RAIQVGTAVL
F-NEKVVEEINKGL
>B8D3W9
LETSIA-GL-----RLKHPVMNASGI-LGSEPEHLEIAKQGFSALVSKTITLNPREGYPPPIIVELRN--GL-LNAVGLANPGARVIPVLA-----RK--
-A-------------------------------------------------------------------RELSKPLILSIGGSSV---EEFVKLAELA--
-SEAGVDAVELNLSCPHA-EGYGLELGSDP-MLVYRIVKD-AVSVA-----------------SLPV-IAKLG---LTDRVIESAGKA--LEAGVKALTL
INTV-KAMS--IDVYTLKPV------LSN------KYGGLSGPPIHPIAVRVVYDVYREY-----RAEIIGVGGVSSWMDVAELILAGA-RAVQVGTALI
W-NENIVDEILSGL
>F2NMH1
LSIDFL-GV-----TFPNPVVTASG-TFNFGEYAHLYPLSRLGAITTKGTSPRPIPGAPPPRVTETPG--GM-LNAIGLENKGVERYVQDE-----LP--
-W-------------------------------------------------------------L-----REQGARVIVNVFGDTP---EEFAYVAERV--
-SPF-AHLLELNLSCPNV-HGAGLPFAHDP-QAAAEVVRA-VKDAT-----------------DRPV-IVKLSPNAP---ILPVAEAC--EAAGVDGFSL
INTL-LGMR--IDLETRRPV------LGH------KTGGLSGPAVKPVAVRLVYELYRHT-----DKPILGMGGIRTVEDALEFALAGA-RMVAVGTATF
SD-PFAPLKLVEGL
>Q6L2P2
ISCKIA-SI-----NLKNPLILASGILDENAYTMKKILEHGASAVVTKSIGMDERRGFETPVIYDEYP--YF-INAIGLSNPGIDAFSGEM-----EI--
-L-------------------------------------------------------------------R--GSNVIGSIFGTGP---EDFSYLAKRM--
-EDYGAIAVELNLSCPHV-KGFGLEVGSDS-GLVESIVSE-VKSKV-----------------NIPV-FAKLSPNTH--DILEEARAA----EKADALVL
INTL-KAMK--IDINARMPV------LSN------IYGGLSGRSIKPVGIRYVYEVSREL-----KIPVIGVGGIENYEDAIEYIMAGA-SAVEIGTGIY
RHGKKIFSEITNGI
>E1QQK0
MPVEVN-GK-----SIKNPIGLGAG-IDKDGFLAPWIARAGIGFITIGSITLKPRPGNPKPRIVKYPGLKAM-VNAMGLPSRGFTDFVSRL-----PG--
-I----L--------------------S-K-L----RR-------------------------L-----GA---YVIISLAGFSI---GEFMYMLNGL--
-RGYDVDAVELNISSPTY---RG-SWVTDR-EYLGELLRS-VEAFP-------------------GVLFVKLPLGVDIEFYRWVVNVA---EKRGFGLTI
ANTL-PIKE-----P----------GISV------GYGGLSGYPIYPIVKSLIVKVRRW----GFRNPIIGLGGVFHGRQVVDLLRNGA-DMVGVVTAFA
YEGPFVFNRLFKEV
>D5ETZ8
LGITFC-GI-----DCENPFFLASSAVCTNYDMVARAFEAGWAGVFYKTIC-KD-IREVSPRFDAVTF--AG-FRNMEQLENPYQVDFDIL-----RR--
-L-------------------------------------------------------------K-----QYPTKVVIASIMGQFE---EEWIELAKLAE-
-EAG-CDAIELNFSCPQ-MRLAGMGIGQDP-ELVNFYTSY-VKRSV-----------------KIPV-IPKMTPNIT--QMTRPAMGA--YFAGADAISA
INTIKSVTM--S------KE----AEVSG------KLSGYSGQAVKPIALRFILEMSMDR-----AIELSGIGGIETWRDAVDFIQLGC-RNVQVCTAVM
QYGYRIIDDLVSGL
>A0B6B7
LSGDVG-GL-----RLENPLILAAGILGTTGASMRRVALAGAGAVVTKSVGLEPRNGHPGPTVVRLGV--GL-INAMGLPNPSYRAFQDEI-----DI--
-A-------------------------------------------------------------------REGGVPVVASIFGSCP---EEFAEIASAL--
----DVDGFELNLSCPHA-GGYGMEIGCDP-ANVEEITRA-VRRAV-----------------NVPV-WVKLTPNVT--DIRVLGIAA--QRGGANAVVA
INTL-KAMA--IDVESGYPI------LGN------VIGGLSGPAIKPVALRCVYELSGVL-----EIPVIGVGGVSCWQDAVEMIMAGA-AGVQIGTA-L
MGGLEVIRDITSGI
>B3EF39
AAVSLGRGL-----DLRSPVMLASG-TVSYGELSRLCDLRKIGGIVTKAISLEPRTGNPPQRIAETPS--GM-INAIGLANVGVERFIAEK-----VP--
-F-------------------------------------------------------------L-----RGLGTAVIVNIAGRSI---DDYCEVVSRLDT
-VEG-LHAYEINLSCPNV-KGECMIMGVSR-DATFEIVSE-LRKLT-----------------RRHL-MIKLTPNVT--SISSIALAA--QEAGADSVSL
INTL-VGMA--VNYKTRKPL------IKN------RHGNKTRSTCKSLGSLQRRQLRRRH-----GIPARRCK--RNTDRHHELRLPRH-QANRPSHRNP
KK-PDCLNAVG---
>F0QW78
MPVEIS-DK-----LVKNPIGLGAG-IDKDGFLTPRIVRTGIGFITIGSVTLKPRPGNPKPRIVKYPSLRAM-VNAMGLSSRGFADFLGRL-----PS--
-I----L--------------------R-E-V----RD-------------------------F-----NT---YVIISLAGFSI---SEFIYMLNRL--
-RGYGVDAVELNISSPTY---RG-SWVSDR-DYLGELLRY-AESFS-------------------GTLFVKLPLGVDIDFYRWITNTV---NKRGFGLTI
ANTL-PVKE-----S----------RISV------GYGGLSGYPIYPIIRSLVSKVRKW----GFRNLIIGLGGVLYGWQVIDLIRSGA-NLVGVVTAFA
YEGPFAFNRLFKEI
>B5IGE2
ID--IG-KL-----HLKNPLILASGILDESGETMLRIAKNGAGGIVTKSIGKEPREGYENPVVYELPC--GL-LNAMGLPNPGIENYKDEI-----KI--
-A-------------------------------------------------------------------KEGGVPIIGSIFGSNA---EEFSYLAKKM--
-EDYGADAVELNLSCPHA-KGYGMEVGTDL-DLVEEIINS-VKRAV-----------------KIPV-WAKLTPNTN--NIVEIAKAA----ENADAFVL
INTL-KAMA--IDIDAKRPV------LKN------VFGGLSGKAIKPIGVRAVYEVYREV-----EKPIIGVGGIENGRDAIEYMMAGA-SAVEIGTALY
TRGIEVFKEIAKEI
>Q0CXV7
----IF-GY-----TISNPIGISAG-LDKHAEIPDPLFALGPAIVEVGGTTPLPQEGNPRPRVFRLPSQRAM-INRYGLNSKGADHMAALL-----DA--
-R----VRAWAYA----------------HGFG---DHEAAKTAVL--NGAAGPPGSLQAGKLL-----AVQVAKNKATPDGDIK---RDYVYCVDRV--
-APY-ADIVVVNVSSPNT---PGLRDLQAT-APLTAILRAVVGAA---KSV---------DRATKPVVMVK-----------------------------
------------------------------------TGGYSGPQLFDRTVALVARYRALE--AAARKVLFASGGITNGQQARAVLDAGA-SVAMMYTGVV
YGGVGTVTRVKQEM
>A8MCA1
YRLRLL-NR-----VIDSPIGIGAG-IDKDGLLISLMSRLPIGFHIVGSVTLKPRRGNPKPRMRRYPGLDAM-VNAMGLPSRGVDFLKGIL-----NN--
-E------CV----------RW------PRS-K-----------------L------------L-----GVSVAGFSET--EF-----KLLLDSLTPY--
-MDC-VDFIEINVSSPTY---GG--SWTEP-HRLNELLNS-LKGYD-------------KLVIKLPL-LSSI-----NDEVKLI-KLI--INHNPFGLTI
ANTL--SIK-------A--------DLPM------GYGGLSGKPLLGIVINLIKLTRR-I---GYGGLIIGLGGFMRGIDIIKGIKAEA-DLIGLVTGFA
MEGPLVVYRIINEL
>A8MJK5
LSVNFL-GL-----SLKNPIIVSAGPLTGSGSMMRKAIEAGAGAVVTKTIANEIR---PNVRLVKGRE--G--LHNIELYGFTLEEWENEI-----AY--
-A-------------------------------------------------------------K------IHGAVVIANILGHTS---SEIAYIAQKV--
-EQFGADAVELGVSCPHGEGLEGV-IS-EP-SKLYEFTKA-VVDRI-----------------KIPV-MVKLSSNTV--NVVKLARAA--EKAGASAISG
IDTVRSIAG--VDIEKGRVL-------LP------TFGGYSGDAIRPIGLAAIASIAQAT-----SIPICGIGGITNYEHILEYMMLGA-STVQVCTSII
LNGYEHISTLLDGL
>O29513
LETEIG-GL-----RMKNPLMLASG---IMGSKLNLIARDA-GAVVTKSVGVEEREGYRNPTVVNWKC--GL-INAVGLASPAAKDFAEEL-----KD--
-Y--------------------------------------------------------------------TNEAPLLISLYGHSV---EEFSDLVDTFDS
ALPY-LHGYELNLSCPHV-KGAGLDIGMDL-ELSAAIVEE-LKGKT-----------------KNPV-FAKLS---AMHDYLKLAKVL--EDAGVDGITI
SNTL-RGMK--IDIMSGKPV------LSN------LSGGVSGPAIKPIALKCVYDLYKEI-----EVPIVGCGGITSFEDVLEFIMAGA-RAVQIGSAVY
YS-RRIFYSLKESL
>D2RGR3
LEVELS-NL-----RLRNPIMLASGILGSHAGSLNRIAE-HAGAVVTKSVGLEGREGYKNPCVISWEC--GI-LNAVGLASPPAKEFAREL-----KM--
---------------------------------------------------------------------FNGACPLIVSFFGSNP---EEFAELVKIF--
--DF-ANAFELNLSCPHA-KGLGLEIGRDF-DLVYEIIRA-VKRNT-----------------DKPV-FAKVSANLD---YVELAKVC--ESAKADGIVA
INTV-RGMA--IDIVSKRPI------LSN------VSGGVSGKAIKPIALKCVWDIYEEV-----SIPVIGCGGISNWKDVVEFALAGA-RAVQIGSAFY
YS-YDVIKNILEGL
>B8GJX8
GPVRAG-GV-----ALTNHLILAAGVLGTTGASLRRILRSGAGGVVTKSIGPSPMSGHPGPCLAVLED--GI-LNAMGLPNPS-SEFTEEL-----GA--
-V---------------------------------------------------------------------AGEPVIASIFGGSP---EEFKTVAGWF--
--AGKVSGFELNLSCPHA-EGYGAALGSDP-SLVEECTRA-VA-SY-----------------NLPT-WVKLTPNVT--DITIYGRAA--ERGGATALVA
INTV-KAMR--ISPELRRPV------LGH------GYGGLSGNAILPIAVRCVYELYEAC-----SIPIIGCGGISSARDVLEMMMAGA-TAVEIGSA-V
LSDQQIFRSIEREL
>B5YA20
GAVRLK-KL-----TLKNPFIASSG-TCGYAD-ADLIPLDKFGAAVTKTITLLPRQGNRPPRLVETPA--GL-VNSIGLQNMGLEAFKQFL-----TD--
-F--------------------------------------------------------------------KKPTTLIVSVGGESP---EDFATIVEELNT
-YDL-IDAFELNLSCPNV-KTGGEVVGKDY-VTVSNILEA-SLKST-----------------TKPL-LVKLSPFTE--QLDKILQHW--E-SKVEAFVL
FNTF-PAMD--IDPRSGKPV------LGA------VSGGLSGPAIYPIVLNSIYKYSKAH-------TLVASGGIATTDIAKKFIMAGA-RALEIGTGNL
WN-PAFIEMLLKEV
>D3S110
LEVEVA-GL-----KMRNPLILASGILGSYASSLNRISE-HAGAVISKSVGVEEVEGYKNPVVVNYSH--GI-INAVGLSSPGAVKFAEEL-----KA--
---------------------------------------------------------------------YKGSAPLIVSVFGSSP---EEFAKVTSHF--
--PF-ASAFELNLSCPHS-EKYGLTVGSDP-DLVKEIVKK-VKKAT-----------------NKPV-FAKVSANVD---VVEVGKAA--EEGGADGIVA
INTV-KGMR--IDIFTKKPI------LSN------ISGGVSGSAIKPIAIKCVWDLYEEL-----EIPIIGSGGVTTWRDVVEFMLAGA-SAVEVGSVMY
YS-LRAIYSLKESL
>A7I7B7
EPVTIG-GV-----TLNNHLLLAAGVLGTTGASLSRVLACGAGGVVTKSIGPQPKDGHAGPCIALLDD--GI-LNAMGLPNPS-REFTGEL-----SG--
-L---------------------------------------------------------------------GSKPVIVSIFGGDP---EEFAEVAGWF--
--KGMAAGLELNLSCPHA-EGYGASIGVNP-DLVEKCTRA-VS-TL-----------------GMPT-WVKLTPNVT--DITAIGKAA--ERGGASAIVA
VNTV-KAMR--ISTALRRPV------LGN------RYGGLSGEAIFPVAVRCVYELYEAC-----SLPIIGCGGISSADNVIEMMMAGA-CAVEIGSA-V
QKDITVFETIKNDL
>E1RJ08
DSVSVG-GI-----DLKNHLILAAGVLGTTGASLNRVLESGAGGVVTKSIGPYPKEGHKGPCVQVLDG--AV-INAMGLPNPS-RDFTEEI-----AP--
-L---------------------------------------------------------------------KGKPVIASIFGANP---EEFAEVASWF--
--MDSAAGFELNVSCPHA-EGYGAQIGSDP-DLVYECTRA-VS-KT-----------------GKPV-WVKLTPNVT--SIADCGAAA--ERAGASALVA
INTV-RAMR--ISTDLRKPM------LGN------GSGGLSGDAIFPIAVKCVWDLYEAC-----DIPIVGCGGVSSADNVIEMMMAGA-SAVEIGSA-V
LNGVDIFEKISGEL
>F2KR10
LEVELC-GL-----KMKNPLMLASGIMGSHVSSLIRISR-HAGAVVAKSVGTEPREGYRNPVVVNYAH--GL-INAVGLSSPGVRAFAEEL-----EK--
---------------------------------------------------------------------FRGRSPLVVSLFASTS---EEFASLTPHF--
--PM-ADAFELNLSCPHA-ENVGMAVGSDP-ELVKEIVAE-VKRST-----------------EKPV-FAKLSPNLD---VVEIGKAA--EEGGVDAVVA
VNTV-KGMS--IDIVSRKPK------LSN------ISGGVSGEAIKPIALKCVWDLYKEL-----DVPVIGVGGITTWKDVVEFILAGA-TAVQIGSALF
YS-HRIFYSLVESL
>A3CTM9
GPIEVG-GV-----RLRNHLLLAAGVLGTTGASLARILANGAGGVVTKSIGPSPKEGHPGPCLVVVDG--GI-INAMGLPNPS-AAFKGEL-----AS--
-L---------------------------------------------------------------------AGEPVIVSIFGGTP---EEFRTVAGWF--
--AGTASGLELNLSCPHA-EGYGAAIGSDP-ALVEECTRA-VA-SL-----------------GVPT-WVKLTPNVA--DIAEIGAAA--ERGGADAIVA
VNTV-KAMR--ISTALRRPV------LGN------RFGGLSGKAIFPVAVRCVYDLYEAC-----SIPIVGCGGVSTADNVVEMMMAGA-SAVEIGSA-V
IDEIGIFAAIADDL
>A1RZC9
LSVEVA-GL-----RLRNPVVVASG-VLGVSVLMKRAEDAGAGAVTSKTVTLNPREGYPNPVVYELDY--GL-VNSMGLPNPGAEEMGRIL-----RE--
-A-------------------------------------------------------------------RRLGIPVIASIGASTP---DEALRIAEAL--
-E--GFDALELNASCPHV-KGLGADLMSDP-DAVYGIVSA-LKSS------------------GYRV-FLKLS---PHGDYLAVARKA--YSAGVDGFTA
INTA-KAMV--IDVYARKPV------LGG------VVGGLSGRAIHPIAVRVVYELHREF-----PVPVIGTGGVEGWVEAVELILAGA-SAVGVGTALK
-RGFEVIGEILGGI
>Q2FP82
EPVKLA-GV-----PVRNHLVLAAGVLGTCASSLRRILRQGAGAVVTKSIGPEPRYGHAGPCVVVLED--GI-MNAMGLPNPS-REFIQEL-----SS--
-F---------------------------------------------------------------------DGDPVIVSIFGGNP---EEFHEVAGWF--
--AEKAQAFELNVSCPHA-AGFGAQIGTNP-DVVKACTEA-VK-VW-----------------KKPV-WVKLTPNVT--DITAIGRAA--EEGGADAIVA
INTV-RAMR--ISTGLKRPV------LGN------KYGGLSGKAVFPIAVRCVYELYEAC-----SIPIIGCGGVSCAEDVIEMMMAGA-EGVEIGSA-V
VQDPEIFRHICEEL
>Q2IP03
LVTEYM-GL-----ALPSPVVLASSALSNRVENLQAAEAHGAGAVVLRSLFEEQLEAPTIAAALDGSP--DV-RAHFPPQRVGPHEYLSLV-----ER--
-A-------------------------------------------------------------K-----RALEIPVIASLNGSAA---GGWTEFARDIE-
-QAG-ADALELNLYAVEA-DPAAEVEAR-----YLEAVSA-VREAV-----------------TIPV-AVKLSPYFT--ALAHFCARL--DALGVNGIVL
FNRF-LQPD--LSLERMAAV------PTM------SLSTPAEALV-P--LRWIGILHGRV-----RAHLAATTGVHDALGAVKQILAGA-QVVQVAST-L
VRHGVPQLGKIVAG
>A7H8H3
LVTEYM-GL-----ALPSPLVLASCALSNRVENLEMAEGHGAGAVVLRSLFEEQLEGAASALEAESNP--EA-RTYFPPQRVGPHDYLSLV-----ER--
-A-------------------------------------------------------------K-----RALEIPVIASLNCAAP---GSWTDYARDIE-
-QAG-ADALEVNLYSVEA-DPTAEVEAR-----YLEVVAA-VRQAV-----------------RIPI-AVKLSPFFS--SLAHFATRL--DGLGVNGLVL
FNRF-LQPD--ISLERMAAL------PTM------TPSAPSEALV-P--LRWIALLHGRV-----RAHLAASTGVYDAPGVLKQVLAGA-QVVQLAST-L
MKNGIPHLGKVLAG
>D4IBL2
AGYNML-GL-----KLKSPVIVGSGLISDQAKNIRQLLMCGAGAVVTKTIYPLS-VKTHTERVYPIGT--GL-LNNTHYSKRTVDNWLDLL-----GQ--
-F-------------------------------------------------------------------HQQQLPIIASVHAPSP---GETGLLVAAIRH
-ISD--CPLELGISCLHA-DDF---TEDNP-ERVYAYANA-VRQQT-----------------DAKF-SVKLSLGQY---LHERVQAA--CEGGASAITL
SDTI-PGIA--FDLVEGKAV------LG-------GVCGYSGPGIKPLVLAAICELRQGV-----SVPIMGSGGVQSGQDVHEYMLAGA-ETVQVYSALH
QG-MFTLERILEQY
>Q0I2I6
T------RT-----SMLVPYPHDWT-KNQYVLF------------DSTSQKTAS-----VNTPNATPQQTTS-LNTIGLSPNNLATTIRFV-----RT--
-I------------------------SDELKT--------------------------------------ISNKPFIISVFGSPE---ECYEQIVALQTE
-VKM-TLAMEINISCPNM---PGKISPAYAAEELLPYLNA-LQTKLSL------------GEDALPI-GIKIPPFTYQNQYDELINGL--LTLPISFITS
TNTLGSSLV--MQ--EGKSM----LETGT------GIGGLAGTAIHALSLGNVYTLRQML---DKDVQIIGVGGVNDKAGFERMKTAGA-DFVGLATALG
VKGIQIFAEILEE-
>A2SR11
PEEEIA-GV-----PLRNHMLLAAGILGTTGASLKRMLNLGAGGVVTKSIGPKAIPGHHGPALIPVDG--GL-INAMGLPNPS-KDFVEEI-----AP--
-L---------------------------------------------------------------------KGEPVVVSIFGGTP---EEFGTVASWF--
--PD-AAAFELNLSCPHA-EGYGASIGVNP-RVVRECTEI-VK-TY-----------------NKPV-WVKLTPNVT--DIKIIGKAA--EEGGADAIVA
VNTV-KAMR--ISTELRRPV------LGN------VFGGLSGQAIFPIAVRSVYDLYDAV-----DIPIIGCGGISSADNVLEMMMAGA-SAVEIGSA-I
HDSVNIFSEIAADL
>D6Y9F5
--------M-----ELPNPVLTAAG-CGGTGELAHFYDLRRLGAFVTRSITVTPRAGRPTPRMAETPS--GL-LTGVGLQGPGVDAFLERE-----LP--
-W-------------------------------------------------------------L-----AQRGVRTIVSIGGSTV---SEYTTLARRLAD
-EHA-IMAVEVNLSCPNA-EDRGRVFGRDG-SAAAEVVSA-VRAVT-----------------RVPV-IAKLPPDVT--DIVAVARSC--VDGGADALTL
INTP-LGMS--IDVDAMRPA------LAA------GVGGLSGPAVRPLAVRCVWQVHAAL-----GVPIVGVGGVATGRDALELILAGA-CAVGVGTAMF
QD-PYACLRVLREL
>A4FBL7
PAVRLG-DI-----HLRNRLVTSSS-LLGYGVISQFVPLERFGAVTTRTLTVEPREGHFTTRLHEVDG--GW-LNAFGWCNVGLDAYLRDY-----YP--
-R-------------------------------------------------------------T-----R--GQNTIISVGGFSA---EEFVTLIDKIND
AVPGDIAAVEFNVSCHNV-N---FDFNA----IIESVLAE-AVPRS-----------------AHPV-ILKLSPDY---DYLAHARLA--AKHGVSALTA
INTV-KGLR--LDPETGQPL------LKN------RFGGLSGRAIKPIGLRVVAELRDAV-----KLPIIATGGIRTFDDCREYFWAGA-DAVSLGSATW
FA-SYPAARVRNLL
>D7E6C8
--------P-----HPKNPVILASGIMGTTGASLTRMAYNGAGAVVTKSIGPVPKKGHSNPTMIELEN--GF-LNAMGLPNPSYTEFVQEI-----EN--
-A-------------------------------------------------------------K-----NNTSTPIIASIFAGDT---EGFVKVAEEL--
-SSANPDGFELNVSCPHA-EGYGATIGCDS-CLVEEITAS-VCDVI-----------------DVPV-WVKLTPNVT--NIVDIGKAA--ERGGADAVVS
INTV-RGMS--IDINTGYPI------LGN------RYGGLSGRAIRPIAVKCVYDLYASL-----DIPVVGVGGVSCWQDAVEMIMAGA-SAVQVGSA-V
SQSMDVFKSISSGI
>D5ECG1
FSAVYM-GV-----ELKNPVIVGASGITSNLETIRQVEDAGAGGMVIKSLFEEQIALEALALEHRHAE--MI-ALHPGIAHGGPEEHLMWV-----KK--
-V-------------------------------------------------------------V-----KGARIPIFASLNAGQK---SVWVEWAEKLS-
-QTG-VQGLELNLYIMPV-DSHEDIEKK-----QFAMVEE-VLRVV-----------------SIPV-AVKISPYYT--NPLHVVSTF--DKIGVKGHVL
FNSF-FNPD--IDPDKQMEV------RDI------TMSHETDSRL-P--LRFMALLYGAV-----EGSLCANRGIFSGRDVVKMLLAGA-DCVQVVST-L
YKNGINSLKTMIED
>C7ZII6
T------RT-----SLIKGFDHQDA-NHRYLFF------------DPATAKPDS--SNQVPPAGHTENATAS-LNNLGYSPIPLEGYIKFL-----KE--
-V------------------------GDRLPT---------------------------------------LKKTFIVSVTGSPE---DSYELLESTSKV
-LPF-PLAMEVNLSCPNI---PGAPPPAYHGAALEKYLSI-L-----P------------KNPAIPI-GIKTPPYTYEGQFASLIDTL--VPSSISFITA
TNTLGSCLI--LE-QDGGTP----QLPNL------GVGGMAGPPLHALALGNVSTLRRFL---TQHIAIIGVGGVRDGDGFRRMRAVGA-KAVAVGTALG
KQGVNVFQRIERDV
>Q2IVE7
LVTRFA-GV-----ELPNPVGLAAG-FDKDAELIAALSCLGFGFVCVGSIMPEPRVGNPFPRLVRRRGTESI-ADSMGVPSKGRAYATERL-----RR--
-L-------------------------GPRAVP------------------------------V-----IANIGGFSA----------DTIAAGVIEV--
-APH-VDLVELSLMCPNV--------LADG-EVFDEILRG-VLARL------------DG--RAGSI-VVRVPNDTTHDRFAELIEVC--IAAGVGGIKV
GGRR-IAEP---GLGT-------------------GAGTLHGREIFDTALMNVERAAGFA---RGRLAIKGNGGISSAADVLAMRRAGA-SCVDLYSAFI
YQGWTIARDINRAL
>F0RWA7
LSTSYL-GL-----KLKNPLIAGSSPLTASLDNLKRCEDAGLSAVVLKSIFEEQIDVDSDSGAEEYLA--HA---DAYGFVKGIDAYLTLL-----ED--
-A-------------------------------------------------------------K-----RSLQIPVIASINCRQS---GSWIEYANRFA-
-ACG-ADAIELNHYTVAA-DVGNAIEKE-----YLSLVKA-ARKQI-----------------KLPL-SLKMGPSFS--SLANMLRRF--DELSIDGVVL
FNRF-YSPD--IDIEKLSLV------PAQ------MLSSKDEYAL-S--LRWTALMSDEV-----RYDICASTGIYSGSTVIKQLLAGA-KAVQLCSV-L
LKQGLSSVAKIESE
>O08358
-MIQVA-GV-----NFEDPIVIASG-IVPPTYMQNVCEKYEPSAITSKTLTYSPLEPHRSPTFVKISDN-CY-LNAIGLGNPGIQIL---------RD--
---------------------------------------------------------------L-----GEIKCKLIISIGGSNV---NEYIDAVSKI--
-NDI-PVMIELNVSSPNR---RGFGESNL--TYVEEIVKN-VKSIV-----------------KKPV-FVKLGP---WDNIVEIAGRA--LSAGADGLTL
INTL-KGML--IDVEDFKPI------LSY------GTGGISGKCIHALAVRVIHDVFKEY-----EPEIIGVGGVFDWRDAIELISVGA-KLVGLGTVLV
EKGFDVIREIREGI
>D7GCH8
ISTNYL-GL-----ELKCPVISSASPLNAHVDKLRAIEAAGAGAVVLPSLFAEEAEDEELAEFAS-SP-----LVEVDQGDQGTNRHVVLV-----QQ--
-A-------------------------------------------------------------K-----QALTIPVIASVNGSHP---GNWSGYAGMLA-
-RAG-ADAIELNLYNVAA-DPGEAVEDD-----YLTIITD-VKKAI-----------------DLPL-AVKVSPFIS--SVAHFAPRA--LQAGARAVVL
FNRF-YGPD--LDLEALSVH------PTL------ALSTSAELPL-R--LRWAGILSAQV-----PLQIAITGGVHSGADVIKSLLVGA-TVACTTSA-V
LSRGPAEISQMVAD
>E4U1P6
FTTSIL-GL-----ELKNPLIASASPMSASLEGVKKLEDSGIAAVIMHSLFEEEINHESYAEAITYLP---D---EVTFDNLQADQYLEEI-----RL--
-S-------------------------------------------------------------K-----ENVSIPIIASLNGVSA---GGWVKYAKKLQ-
-EAG-ADALELNITYIPT-SMGYRVEQM-----YIDTVAT-VAEQI-----------------NIPL-NVKMNSFFS--NPANMAKRF--VEAGANGLTL
FDNP-TLVD--VDLELLTPL------QKA------NITSSPRLSE-T--LRWCAILYNKL-----SCSLCANTGVHSGEDVLKAIMSGA-DAAALASV-L
LIRGEDEIKRILGD
>F0NPS9
-MIKIK-DI-----TFNDPLTIASG-IIPDVYVTTVCEKYKPSAITTKTVTLNPLGPHKPPTVIKLHD--GIYMNAIGLGNPGAKAINE-----------
---------------------------------------------------------------M-----NV-SCPLIVSVGGASI---NEIKEVVKVI--
-ESK-AKIIEINVSSPNR---KGYGESLS--TLIGDIVEN-VKSVT-----------------RLPV-FVKLGP---WDNVVELAGRA--LEKGADGFTL
INTI-RGLI--VDIETFKPI------LYY------GTGGVSGRCLYPVALRIIRDVYEEY-----GVDIIGVGGVYDWTDVIGMLAVGA-KLVGLGTVLI
EKGFSIIEEIRKGL
>D7GHX8
LSSNYM-GL-----PLRNPVVASAGPLAQTVDSIKTLEDAGVGAVVMHSLFEEQLRYESFAEALSYFP--VT-ASVGAL----SSQYLQVL-----ED--
-G-------------------------------------------------------------A-----KALEIPLIGSLNGASG---GTWTAEARRMQ-
-DAG-ASAIELNIYLVPG-DTGREVEDR-----HVEILRA-VKDVV-----------------NIPV-AVKLSPYFS--SFGEVATSL--CDAGADGLVM
FNRF-LQPD--IDVNKREVV------SGF------ELSSPEIGRL-P--RTWAAVLSGKV-----KSSLAVSGGVETRDDIVKGLLAGA-DVVMTTSA-L
VRHGAAYAGRLIDG
>B3QW98
LSTSYL-GL-----ELRNPLVVSASPLSEEVSSIKRMEDAGAAAVVLYSLFEEQIRHESYAEALSFFP-------EPSEFHLAPSEYLNHI-----RK--
-A-------------------------------------------------------------K-----EAVNIPIIASINGSEV---GDWLHYAKLME-
-EAG-ADAIELNIYAIPT-NPSADIENN-----YINILKC-LKSSV-----------------TVPV-AIKLSPFFT--NLGNFAERL--VDAGANSLVL
FNRF-YQPD--IDLENLEVV------PNV------VLSTSQARRL-P--LRWIAILYGRI-----QADLAATSGIHHAQDVLKMLMAGA-NITMLCSA-L
LRNGIDQIKIIERE
>D3PBD2
LKTFYM-GY-----ELKNPIILSSCSLSKNIDNLCQAEDSGIAAIVLASLFEEVIKNEFHPEAYEYGV-------DSSMLSYGATKYIDLV-----KE--
-A-------------------------------------------------------------K-----KRLNIPVFASVNCIDS---EVWIDFARSIE-
-DAG-ADGLELNISYISD-DNPRDIEDK-----YVEIVEK-VKNKL-----------------NIPI-SVKLGPYFT--SIPNMVKRL--KDVGADAVVL
LNRY-YQMN--YDFIEDKYV------PIN------YFSGDKECYN-V--LRWVGIVSSQL-----DIDIAATTGFHTAKQIVEALYMGA-SSVQLATI-F
YKKGLVYAKELLKE
>Q60AS6
LSTNYM-GL-----SLKHPVVASASPLSESLHGIRRLEDGGVAAVVLFSLFEEQIQQESFAESLSYFP--AT-----TAHHAGPERYLELI-----RR--
-A-------------------------------------------------------------V-----EAVDIPVIASLNCVSD---EGWIDYARQIE-
-QAG-AHGLELNIYGIET-DSGGEIEQR-----YVNSLTA-VKSAV-----------------HIPV-ALKLSPYFS--AMAHMAVRL--ERAGADALVL
FNRF-YQPD--VDVERLDLH------PSL------ELSSPSEIRL-P--LLWIALLHGKL-----RLSLGATTGVAGAGEVVKYLLAGA-DAVMTASA-L
LRHGPSYAAVLVKG
>D5AU33
LKTRYL-GL-----DLQSPVVASASPMNARLDVLRQLADCGAGAVVLPSVFEEQIWHESYGEALSYFP--AQ-AAFAFE----SSNTLGLV-----ER--
-A-------------------------------------------------------------A-----TALSVPVIASINGTTD---TGWTDTAHDME-
-EAG-AAAIELNVYFLPT-DSGSDVERR-----TLDVVRA-VCETV-----------------KIPV-AVKIGPYFS--SPAHMAKRI--VAAGAKGVVL
[truncated: 43,671 more chars]
