# Supplementary material for: Identifying reaction modules in metabolic pathways: bioinformatic deduction and experimental validation of a new putative route in purine catabolism
Source: BMC Syst Biol. 2013 Oct 5;7:99. doi: 10.1186/1752-0509-7-99 (PMC4016543; doi:10.1186/1752-0509-7-99)
Supplement: Additional file 2 — Complete tree of DHases can be viewed in three different formats (Newick [60], NeXML http://www.nexml.org/ , and Dendroscope [61]). [file 1752-0509-7-99-S2.nwk]

(((((2_-_Chloroflexi_-_Herpetosiphon_aurantiacus_ATCC_23779_-_A9AYV1_HERA2:0.62716,((2_-_DeltaP_-_Bacteriovorax_marinus_SJ_-_E1X5I4_BACMS:1.04572,(2_-_EpsilonP_-_Nautilia_profundicola_AmH_-_PYRD_NAUPA:0.43642,(((2_-_EpsilonP_-_Campylobacter_jejuni_RM1221_-_Q5HUY8_CAMJR:0.28759,2_-_EpsilonP_-_Campylobacter_lari_RM2100_-_B9KFX2_CAMLR:0.15004)98:0.15790,(2_-_EpsilonP_-_Campylobacter_hominis_ATCC_BAA-381_-_A7I0X8_CAMHC:0.40763,(2_-_EpsilonP_-_Campylobacter_fetus_subsp._fetus_82-40_-_A0RP28_CAMFF:0.22353,(2_-_EpsilonP_-_Campylobacter_concisus_13826_-_A7ZDQ3_CAMC1:0.10291,2_-_EpsilonP_-_Campylobacter_curvus_525.92_-_A7GYB2_CAMC5:0.14551)99:0.20598)84:0.10487)83:0.08738)96:0.10513,((2_-_EpsilonP_-_Wolinella_succinogenes_-_Q7M7L8_WOLSU:0.20416,((2_-_EpsilonP_-_Helicobacter_hepaticus_-_Q7VFQ1_HELHP:0.33433,2_-_EpsilonP_-_Helicobacter_mustelae_12198_-_D3UJI2_HELM1:0.25184)68:0.09711,((2_-_EpsilonP_-_Helicobacter_pylori_J99_-_PYRD_HELPJ:0.00016,2_-_EpsilonP_-_Helicobacter_pylori_51_-_D0IRU1_HELP1:0.15111)100:0.38504,2_-_EpsilonP_-_Helicobacter_felis_ATCC_49179_-_E7ACA5_HELFC:0.44415)34:0.09896)99:0.17406)99:0.13384,((2_-_EpsilonP_-_Arcobacter_nitrofigilis_DSM_7299_-_D5V0G6_ARCNC:0.21036,2_-_EpsilonP_-_Arcobacter_butzleri_RM4018_-_A8ET62_ARCB4:0.18444)100:0.19116,(2_-_EpsilonP_-_Sulfurospirillum_deleyianum_DSM_6946_-_D1B1W1_SULD5:0.31878,((2_-_EpsilonP_-_Nitratiruptor_sp._SB155-2_-_PYRD_NITSB:0.30478,(2_-_EpsilonP_-_Sulfuricurvum_kujiense_DSM_16994_-_E4U2E8_SULKY:0.25342,(2_-_EpsilonP_-_Sulfurimonas_denitrificans_DSM_1251_-_PYRD_SULDN:0.15248,2_-_EpsilonP_-_Sulfurimonas_autotrophica_DSM_16294_-_E0URN7_SULAO:0.15280)93:0.12160)94:0.10746)79:0.06088,(2_-_EpsilonP_-_Nitratifractor_salsuginis_DSM_16511_-_E6WZQ3_NITSE:0.22374,2_-_EpsilonP_-_Sulfurovum_sp._NBC37-1_-_PYRD_SULNB:0.19918)99:0.18813)84:0.04528)6:0.03273)86:0.04211)73:0.04073)97:0.20485)99_EpsilonP:0.37689)68_ProteoB:0.15852,(2_-_DeltaP_-_Bdellovibrio_bacteriovorus_-_Q6MPX3_BDEBA:1.20536,((2_-_FB-Staph_-_Staphylococcus_saprophyticus_subsp._saprophyticus_ATCC_15305_-_Q4A0I0_STAS1:0.14969,(2_-_FB-Staph_-_Staphylococcus_aureus_subsp._aureus_Mu50_-_Q99R49_STAAM:0.10785,(2_-_FB-Staph_-_Staphylococcus_epidermidis_ATCC_12228_-_Q8CMZ6_STAES:0.13600,(2_-_FB-Staph_-_Staphylococcus_lugdunensis_HKU09-01_-_D3QH37_STALH:0.11736,2_-_FB-Staph_-_Staphylococcus_haemolyticus_JCSC1435_-_Q4L995_STAHJ:0.07470)98:0.07728)83:0.04318)95:0.13559)100_Firmicutes_F-Bacil_FB-Staph:0.68404,(2_-_Bac-Bacteroidia_-_Bacteroides_fragilis_-_Q64UC1_BACFR:0.51015,2_-_Bac-Bacteroidia_-_Bacteroides_thetaiotaomicron_-_Q8A908_BACTN:0.46844)100_Bactero_Bac-Bacteroidia:0.82588)87:0.14457)20:0.08366)23:0.05924)49_Bacteria:0.10418,(((Fibrob_-_Fibrobacter_succinogenes_subsp._succinogenes_S85_-_D9S6K8_FIBSS:1.82151,(ARz-Bradic_-_Rhodopseudomonas_palustris_HaA2_-_Q2IVE7_RHOP2:1.25085,(((Act-Actinob_-_Geodermatophilus_obscurus_DSM_43160_-_D2S9D7_GEOOG:1.16970,((A-Sphingo_-_Zymomonas_mobilis_-_Q5NRB0_ZYMMO:0.47364,((Act-Actinob_-_Bifidobacterium_adolescentis_ATCC_15703_-_A0ZZT0_BIFAA:0.07675,Act-Actinob_-_Bifidobacterium_dentium_Bd1_-_D2Q7Y3_BIFDB:0.05834)33:0.04925,(Act-Actinob_-_Bifidobacterium_longum_-_Q8G4V9_BIFLO:0.12436,Act-Actinob_-_Bifidobacterium_bifidum_PRL2010_-_E4NYX1_BIFBP:0.11281)15:0.04919)97_Actino_Act-Actinob:0.35302)99_Bacteria:0.53742,(Chlamid_-_Waddlia_chondrophila_WSU_86-1044_-_D6YUA1_WADCW:0.66812,(Amobozoa_-_Dictyostelium_discoideum_-_PYRD_DICDI:0.22301,Amobozoa_-_Polysphondylium_pallidum_-_D3B8X3_POLPA:0.21375)97_Eukaryota_Amobozoa:0.27732)99:0.58677)77:0.37413)99:1.20364,(((1_-_Act-Actinob_-_Frankia_sp._EuI1c_-_E3ITU4_FRASU:0.20330,(1_-_Act-Actinob_-_Frankia_sp._EAN1pec_-_A8L1Y0_FRASN:0.27569,(1_-_Act-Actinob_-_Frankia_sp._CcI3_-_Q2JDS8_FRASC:0.13318,1_-_Act-Actinob_-_Frankia_alni_ACN14a_-_Q0RPH9_FRAAA:0.12371)95:0.08866)92:0.10463)100_Bacteria_Actino_Act-Actinob:0.87064,(((1_-_Asco-Pezizomyc_-_Botryotinia_fuckeliana_B05.10_-_A6SLQ0_BOTFB:0.11529,1_-_Asco-Pezizomyc_-_Sclerotinia_sclerotiorum_1980_UF-70_-_A7EUV5_SCLS1:0.09038)88_Eukaryota_Fungi_Fung-Asco_Asco-Pezizomyc:0.16069,(((1_-_Asco-Pezizomyc_-_Tuber_melanosporum_Mel28_-_D5GK06_TUBMM:0.64769,(1_-_G-Pasteur_-_Haemophilus_somnus_129PT_-_Q0I2I6_HAES1:0.56826,1_-_Asco-Pezizomyc_-_Sordaria_macrospora_k-hell_-_D1ZEM0_SORMK:0.63647)24:0.10320)90:0.12140,(1_-_Asco-Pezizomyc_-_Nectria_haematococca_mpVI_77-13-4_-_C7ZII6_NECH7:0.66778,1_-_Asco-Pezizomyc_-_Pyrenophora_tritici-repentis_Pt-1C-BFP_-_B2VR65_PYRTR:0.40046)65_Eukaryota_Fungi_Fung-Asco_Asco-Pezizomyc:0.07802)86:0.08913,1_-_Asco-Pezizomyc_-_Magnaporthe_oryzae_70-15_-_A4RI73_MAGO7:0.69478)99:0.37382)100:1.39207,(1_A_-_Strameno_-_Thalassiosira_pseudonana_-_B8C398_THAPS:0.67329,(1_A_-_G-Alterom_-_Shewanella_violacea_DSS12_-_D4ZB29_SHEVD:0.43911,(((((1_A_-_FL-Lactob_-_Lactobacillus_sakei_subsp._sakei_23K_-_Q38YI0_LACSS:0.32586,((1_A_-_FusoB_-_Leptotrichia_buccalis_C-1013-b_-_C7NDX2_LEPBD:0.17051,(1_A_-_FL-Streptoc_-_Streptococcus_pneumoniae_-_PYRDA_STRPN:0.06664,1_A_-_FL-Streptoc_-_Streptococcus_suis_JS14_-_E8UJZ3_STREJ:0.14801)94_Firmicutes_FL-Streptoc:0.05866)95:0.07682,(((1_A_-_FL-Streptoc_-_Streptococcus_uberis_0140J_-_PYRDA_STRU0:0.14718,(1_A_-_FL-Streptoc_-_Streptococcus_gallolyticus_subsp._gallolyticus_ATCC_BAA-2069_-_F0VWA7_STRG2:0.11150,(1_A_-_FL-Streptoc_-_Steptococcus_equi_subsp._zooepidemicus_H70_-_PYRDA_STRS7:0.10149,(1_A_-_FL-Streptoc_-_Streptococcus_pyogenes_serotype_M1_-_PYRDA_STRP1:0.05691,1_A_-_FL-Streptoc_-_Streptococcus_dysgalactiae_subsp._equisimilis_ATCC_12394_-_E8QC68_STRED:0.17148)99:0.12101)91:0.04714)62:0.03039)8:0.00957,(1_A_-_FL-Streptoc_-_Streptococcus_mutans_-_Q8DVA1_STRMU:0.07652,1_A_-_FL-Streptoc_-_Streptococcus_agalactiae_serogroup_III_-_PYRDA_STRA3:0.17395)97:0.07275)91:0.04437,1_A_-_FL-Streptoc_-_Streptococcus_thermophilus_LMG_18311_-_Q5M402_STRT2:0.09834)97_Firmicutes_FL-Streptoc:0.06638)98:0.11194)85:0.07371,(1_A_-_FL-Lactob_-_Lactobacillus_casei_ATCC_334_-_Q037W8_LACC3:0.36950,(1_A_-_FL-Leuconost_-_Oenococcus_oeni_PSU-1_-_Q04H26_OENOB:0.42509,(1_A_-_FL-Leuconost_-_Leuconostoc_mesenteroides_subsp._mesenteroides_ATCC_8293_-_Q03WP6_LEUMM:0.08330,(1_A_-_FL-Leuconost_-_Leuconostoc_gasicomitatum_LMG_18811_-_D8MFW4_LEUGT:0.14910,1_A_-_FL-Leuconost_-_Leuconostoc_kimchii_IMSNU_11154_-_D5T4Q5_LEUKI:0.05527)89:0.05646)97:0.12841)99_FL-Leuconost:0.15671)80_Firmicutes:0.10218)25_Bacteria_F-LactoBacil:0.04661,(1_A_-_FL-Enteroc_-_Enterococcus_faecalis_-_Q841I8_ENTFA:0.34409,(1_A_-_FL-Streptoc_-_Lactococcus_lactis_subsp._lactis_-_PYRDA_LACLA:0.19076,((1_A_-_Asco-Saccharomyc_-_Zygosaccharomyces_rouxii_CBS_732_-_C5DUP9_ZYGRC:0.13481,(1_A_-_Asco-Saccharomyc_-_Lachancea_thermotolerans_CBS_6340_-_C5DJY4_LACTC:0.19537,1_A_-_Asco-Saccharomyc_-_Lachancea_kluyveri_-_PYRD1_SACKL:0.09078)78:0.03452)73:0.02784,(1_A_-_Asco-Saccharomyc_-_Saccharomyces_cerevisiae_S288c_-_PYRD_YEAST:0.13458,1_A_-_Asco-Saccharomyc_-_Kluyveromyces_lactis_NRRL_Y-1140_-_PYRD1_KLULA:0.26606)51:0.04699)99_Eukaryota_Fungi_Fung-Asco_Asco-Saccharomyc:0.15509)89:0.07516)95:0.07619)95:0.11787,(((1_A_-_Euglenozoa_-_Leishmania_major_-_Q4QEW7_LEIMA:0.09428,1_A_-_Euglenozoa_-_Leishmania_braziliensis_-_E9AI53_LEIBR:0.09118)95:0.11737,(1_A_-_Euglenozoa_-_Trypanosoma_cruzi_-_Q4DGY9_TRYCR:0.27640,1_A_-_Euglenozoa_-_Trypanosoma_brucei_gambiense_DAL972_-_C9ZPR4_TRYB9:0.14106)36:0.05621)99_Eukaryota_Euglenozoa:0.27313,(1_A_-_B-Neisser_-_Chromobacterium_violaceum_-_Q7NS75_CHRVO:0.37495,1_A_-_B-Neisser_-_Laribacter_hongkongensis_HLHK9_-_C1D530_LARHH:0.36246)93_Bacteria_ProteoB_B-BetaP_B-Neisser:0.23946)71:0.18905)51:0.11599,(1_A_-_BacF-Blatt_-_Blattabacterium_sp.__Periplaneta_americana__str._BPLAN_-_D0J8T6_BLASP:0.14186,1_A_-_BacF-Blatt_-_Blattabacterium_sp.__Blattella_germanica__str._Bge_-_D0JBI0_BLASB:0.27608)100_Bacteria_Bactero_Bac-Flavo_BacF-Blatt:0.53723)96:0.20409)85:0.22654)95:0.36214)84:0.20096)99:0.61024,(((((1_Yge_-_FC-Clostrid_-_Clostridium_difficile_630_-_Q188E6_CLOD6:0.52127,(1_Yge_-_Spirochaetes_-_Spirochaeta_smaragdinae_DSM_11293_-_E1RB06_SPISS:0.52665,1_Yge_-_Spirochaetes_-_Spirochaeta_smaragdinae_DSM_11293_-_E1R8T3_SPISS:0.47314)91_Spirochaetes:0.24781)99_Bacteria:0.42130,((1_Yge_-_Thermotogae_-_Kosmotoga_olearia_TBF_19.5.1_-_C5CHS6_KOSOT:0.54344,(1_Yge_-_Thermotogae_-_Thermosipho_melanesiensis_BI429_-_A6LJ97_THEM4:0.09015,1_Yge_-_Thermotogae_-_Thermosipho_africanus_TCF52B_-_B7IFI6_THEAB:0.11425)99:0.40168)99_Bacteria_Thermotogae:0.45325,((((1_Yge_-_FC-Clostrid_-_Clostridium_botulinum_E3_str._Alaska_E43_-_B2V0D3_CLOBA:0.15389,1_Yge_-_FC-Clostrid_-_Clostridium_difficile_630_-_Q181U4_CLOD6:0.12721)99_Firmicutes_F-Clostrc_FC-Clostrid:0.29507,1_Yge_-_FusoB_-_Ilyobacter_polytropus_DSM_2926_-_E3H718_ILYPC:0.65708)88_Bacteria:0.09806,((1_Yge_-_Thermotogae_-_Petrotoga_mobilis_SJ95_-_A9BIU8_PETMO:0.29510,1_Yge_-_F-Halan_-_Halanaerobium_hydrogeniformans_-_E4RJU5_HALSL:0.22348)99_Bacteria:0.22815,(1_Yge_-_Parabasal_-_Trichomonas_vaginalis_-_A2EWL7_TRIVA:0.17680,1_Yge_-_Parabasal_-_Trichomonas_vaginalis_-_A2FQA9_TRIVA:0.28238)99_Eukaryota_Parabasal:0.36515)31:0.03008)85:0.13319,(1_Yge_-_Chloroflexi_-_Anaerolinea_thermophila_UNI-1_-_E8N002_ANATU:0.69366,(1_Yge_-_Cren-thermop_-_Desulfurococcus_mucosus_DSM_2162_-_E8R9H1_DESM0:0.07751,(1_Yge_-_Cren-thermop_-_Thermosphaera_aggregans_DSM_11486_-_D5U0C9_THEAM:0.12245,1_Yge_-_Cren-thermop_-_Staphylothermus_hellenicus_DSM_12710_-_D7DC08_STAHD:0.11517)63:0.03415)100_Archaea_CrenArc_Cren-thermop:0.54924)80:0.12089)79:0.09703)96:0.17694)98:0.24837,((1_-_FC-Clostrid_-_Clostridium_botulinum_Ba4_str._657_-_Plasmid_pCLJ_-_C3KS38_CLOB6:0.73620,(1_-_G-Enterom_-_Erwinia_amylovora_ATCC_49946_-_D4IBL2_ERWAE:0.63691,1_-_Act-Actinob_-_Streptomyces_bingchenggensis_BCW-1_-_D7C2Q3_STRBB:0.38723)99:0.47545)100_Bacteria:0.65869,((((1_PydA_-_Cren-thermop_-_Sulfolobus_tokodaii_str._7_-_Q972L2_SULTO:0.84897,1_PydA_-_DeltaP_-_Geobacter_lovleyi_SZ_-_B3E2T4_GEOLS:0.62071)12:0.20357,(((1_PydA_-_Alveolata_-_Paramecium_tetraurelia_-_A0CDX9_PARTE:0.72357,((1_PydA_FS_-_Metaz-Arthropod_-_Pediculus_humanus_corporis_-_E0VSW7_PEDHC:0.18797,((((1_PydA_-_Metaz-Chordata_-_Mus_musculus_-_DPYD_MOUSE:0.07200,1_PydA_-_Metaz-Chordata_-_Gallus_gallus_-_E1C4J1_CHICK:0.05973)98_Metazoa_Metaz-Chordata:0.06383,((1_PydA_FS_-_Metaz-Chordata_-_Branchiostoma_floridae_-_C3YCJ1_BRAFL:0.11362,1_PydA_FS_-_Metaz-Cnidaria_-_Nematostella_vectensis_-_A7SJG5_NEMVE:0.09736)37_Metazoa:0.02116,(1_PydA_FS_-_Amobozoa_-_Polysphondylium_pallidum_-_D3B847_POLPA:0.11449,1_PydA_FS_-_Amobozoa_-_Dictyostelium_discoideum_-_DPYD_DICDI:0.08929)100_Amobozoa:0.15646)65:0.02784)23:0.01316,(1_PydA_FS_-_Arthr-Chelicer_-_Ixodes_scapularis_-_B7QG52_IXOSC:0.15635,(1_PydA_-_Metaz-Chordata_-_Danio_rerio_-_DPYD_DANRE:0.06384,1_PydA_FS_-_Metaz-Chordata_-_Tetraodon_nigroviridis_-_Q4SZ09_TETNG:0.09142)87_Metaz-Chordata:0.03618)Metazoa:0.01775)92:0.04215,1_PydA_FS_-_Metaz-Nematod_-_Caenorhabditis_elegans_-_DPYD_CAEEL:0.27609)91:0.04602)23:0.01623,(1_PydA_FS_-_Metaz-Arthropod_-_Tribolium_castaneum_-_D6WGA9_TRICA:0.17404,((1_PydA_FS_-_Arthr-Nematoc_-_Anopheles_gambiae_-_Q7QHY0_ANOGA:0.06842,1_PydA_FS_-_Arthr-Nematoc_-_Aedes_aegypti_-_Q16TK6_AEDAE:0.06042)99_Arthr-Nematoc:0.12884,(1_PydA_FS_-_Arthr-Brachic_-_Drosophila_pseudoobscura_pseudoobscura_-_Q29IG0_DROPS:0.06874,1_PydA_FS_-_Arthr-Brachic_-_Drosophila_melanogaster_-_Q9W374_DROME:0.05678)99_Arthr-Brachic:0.09176)87_Arthr-Dipt:0.04606)90_Metazoa_Metaz-Arthropod:0.03458)95_Metazoa_etc.:0.11768)91:0.12539,(1_PydA_-_Parabasal_-_Trichomonas_vaginalis_-_A2ELU8_TRIVA:0.48782,1_PydA_-_Amobozoa_-_Entamoeba_histolytica_-_C4LX69_ENTHI:0.50805)99:0.37810)100_Eukaryota:0.44772,(1_PydA_-_Bacteria_-_Candidatus_Cloacamonas_acidaminovorans_-_B0VG14_CLOAI:2.07762,(((((1_PydA_-_FB-Plaeni_-_Brevibacillus_brevis_NBRC_100599_-_C0ZEK5_BREBN:0.14677,(1_PydA_-_FB-Bacil_-_Geobacillus_kaustophilus_-_Q5L029_GEOKA:0.05754,((1_PydA_-_FB-Plano_-_Solibacillus_silvestris_StLB046_-_F2F074_9BACL:0.11419,1_PydA_-_FB-Bacil_-_Bacillus_cellulosilyticus_DSM_2522_-_E6TSS0_BACCJ:0.05936)47:0.01950,(1_PydA_-_FB-Plaeni_-_Paenibacillus_sp._JDR-2_-_C6CZ10_PAESJ:0.06061,1_PydA_-_FB-Bacil_-_Bacillus_clausii_KSM-K16_-_Q5WBE7_BACSK:0.16706)15:0.02181)86:0.02798)94:0.05161)100_Firmicutes_F-Bacil:0.15075,((1_PydA_-_DeltaP_-_Sorangium_cellulosum_'So_ce_56'_-_A9GKC4_SORC5:0.09532,1_PydA_-_DeltaP_-_Stigmatella_aurantiaca_DW4/3-1_-_Q099I4_STIAD:0.10812)100_ProteoB_DeltaP:0.27406,(1_PydA_-_Acido_-_Acidobacterium_sp._MP5ACTX9_-_E8WW31_ACISM:0.14689,1_PydA_-_Acido_-_Candidatus_Solibacter_usitatus_Ellin6076_-_Q01P61_SOLUE:0.08630)99_Acido:0.13453)59:0.03520)87:0.03568,((1_PydA_-_ARs_-_Azospirillum_sp._B510_-_Plasmid_pAB510d_-_D3P5M6_AZOS1:0.20866,(((1_PydA_-_B-Burk_-_Burkholderia_sp._383_-_Q39PB0_BURS3:0.20743,(((1_PydA_-_ARd-Rhodo_-_Rhodobacter_sphaeroides_2.4.1_-_Q3J1H6_RHOS4:0.09205,(1_PydA_-_ARd-Rhodo_-_Dinoroseobacter_shibae_DFL_12_-_A8LIZ1_DINSH:0.07945,((1_PydA_-_ARd-Rhodo_-_Ruegeria_sp._TM1040_-_Q1GGI3_SILST:0.09303,(1_PydA_-_ARd-Rhodo_-_Roseobacter_denitrificans_OCh_114_-_Q164I0_ROSDO:0.07266,1_PydA_-_ARd-Rhodo_-_Jannaschia_sp._CCS1_-_Q28NT3_JANSC:0.06345)74:0.04817)95_ARd_ARd-Rhodo:0.06493,(1_PydA_-_ARz-Phyllo_-_Mesorhizobium_loti_-_Q98K45_RHILO:0.04857,1_PydA_-_ARz-Bruc_-_Brucella_melitensis_-_Q8YF83_BRUME:0.11651)84_ARz:0.05463)49:0.03253)33:0.02326)90:0.04410,1_PydA_-_A-AlphaP_-_Polymorphum_gilvum_SL003B-26A1_-_F2IVR6_9PROT:0.09395)66_A-AlphaP:0.03015,((1_PydA_-_B-Burk_-_Polaromonas_naphthalenivorans_CJ2_-_A1VUI4_POLNA:0.11092,1_PydA_-_B-Burk_-_Thiomonas_sp._3As_-_D6CNT1_THIS3:0.06478)99_B-BetaP_B-Burk:0.10334,(1_PydA_-_G-Pseudom_-_Pseudomonas_aeruginosa_-_Q9I678_PSEAE:0.22423,(1_PydA_-_G-Enterom_-_Dickeya_dadantii_Ech703_-_C6C5Q1_DICDC:0.11107,(1_PydA_-_B-Burk_-_Acidovorax_avenae_subsp._avenae_ATCC_19860_-_F0QAD0_ACIAP:0.03526,(1_PydA_-_B-Burk_-_Delftia_acidovorans_SPH-1_-_A9BVY7_DELAS:0.11123,1_PydA_-_B-Burk_-_Verminephrobacter_eiseniae_EF01-2_-_A1WQE9_VEREI:0.12821)41:0.02802)98_B-BetaP_B-Burk:0.08587)65:0.04307)48:0.02494)99:0.07801)94:0.04914)92:0.02988,(1_PydA_-_ARs_-_Gluconacetobacter_diazotrophicus_PAl_5_-_B5ZE73_GLUDA:0.09446,1_PydA_-_ARs_-_Acetobacter_pasteurianus_IFO_3283-01_-_C7JE92_ACEP3:0.09025)99_A-AlphaP_ARs:0.07333)91:0.03630,1_PydA_-_ARz-Bradic_-_Bradyrhizobium_sp._BTAi1_-_A5EP72_BRASB:0.19243)18:0.03162)99_ProteoB:0.15113,1_PydA_-_Bac-Sphingo_-_Chitinophaga_pinensis_DSM_2588_-_C7PTC5_CHIPD:0.41510)88:0.04902)41:0.03303,((1_PydA_-_DT-Deinococc_-_Truepera_radiovictrix_DSM_17093_-_D7CUR2_TRURR:0.22282,(1_PydA_-_DeinoTherm_-_Meiothermus_silvanus_DSM_9946_-_D7BHP0_MEISD:0.06323,1_PydA_-_DeinoTherm_-_Meiothermus_ruber_DSM_1279_-_D3PT63_MEIRD:0.09191)93:0.06640)35_DeinoTherm:0.04659,1_PydA_-_Verruco_-_Methylacidiphilum_infernorum_V4_-_B3E020_METI4:0.58956)96:0.13621)100_Bacteria:0.33613,((1_PydA_-_Vir-Bryo_-_Physcomitrella_patens_subsp._patens_-_A9TR52_PHYPA:0.08284,(1_PydA_-_Vir-Liliops_-_Oryza_sativa_Japonica_Group_-_Q6Z744_ORYSJ:0.10075,1_PydA_-_Vir-eudicot_-_Arabidopsis_thaliana_-_Q9LVI9_ARATH:0.07766)37:0.07887)100_Eukaryota_ViridiPl:0.64941,(1_PydA_FS_-_FL-Lactob_-_Lactobacillus_reuteri_JCM_1112_-_B2G8H5_LACRJ:0.34789,(1_PydA_FS_-_FB-Bacil_-_Geobacillus_sp._Y4.1MC1_-_E3IHA4_GEOS0:0.31168,((1_PydA_FS_-_FC-Clostrid_-_Clostridium_tetani_-_Q897C4_CLOTE:0.19614,(1_PydA_FS_-_G-Enterom_-_Salmonella_enterica_subsp._enterica_serovar_Typhimurium_-_PREA_SALTY:0.26218,(1_PydA_FS_-_FC-Clostrid_-_Clostridium_botulinum_E3_str._Alaska_E43_-_B2V451_CLOBA:0.17047,1_PydA_FS_-_FC-Clostrid_-_Clostridium_botulinum_H04402_065_-_E8ZN83_CLOB0:0.09825)64_Firmicutes_F-Clostrc_FC-Clostrid:0.01901)79:0.04264)48:0.03199,(((1_PydA_-_Bac-Bacteroidia_-_Parabacteroides_distasonis_ATCC_8503_-_A6LB69_PARD8:0.32987,1_PydA_-_Bac-Bacteroidia_-_Prevotella_ruminicola_23_-_D5ETZ8_PRER2:0.53288)98_Bactero_Bac-Bacteroidia:0.19431,(1_PydA_FS_-_F-Halan_-_Halanaerobium_praevalens_DSM_2228_-_E3DNW6_HALPG:0.19668,(1_PydA_-_Firmicutes_-_Syntrophobotulus_glycolicus_DSM_8271_-_F0SVX7_SYNGF:0.18352,(1_PydA_-_FC-Clostrid_-_Clostridium_beijerinckii_NCIMB_8052_-_A6LUT3_CLOB8:0.09268,1_PydA_-_Firmicutes_-_Clostridium_lentocellum_DSM_5427_-_F2JM71_9FIRM:0.17591)63:0.05046)100:0.21859)2_Firmicutes:0.05323)83:0.02862,((1_PydA_FS_-_FC-Clostrid_-_Clostridium_kluyveri_NBRC_12016_-_B9E3U1_CLOK1:0.13827,1_PydA_-_FC-Clostrid_-_Clostridium_ljungdahlii_DSM_13528_-_D8GT29_CLOLD:0.13486)97_F-Clostrc_FC-Clostrid:0.14124,1_PydA_-_Firmicutes_-_Ethanoligenens_harbinense_YUAN-3_-_E6U518_ETHHY:0.29634)83_Firmicutes:0.06924)84:0.03232)91:0.05391)74:0.06881)100_Bacteria:0.44350)92:0.12463)36:0.04874)62:0.05674)46:0.09169)99:0.31879,1_-_FC-Clostrid_-_Alkaliphilus_oremlandii_OhILAs_-_A8MJK5_ALKOO:0.79036)58:0.12822,(1_C_-_F-Halan_-_Acetohalobium_arabaticum_DSM_5501_-_D9QUU7_ACEAZ:0.79084,(1_C_-_FC-ThermAnaer_-_Caldicellulosiruptor_kronotskyensis_2002_-_E4SEF7_CALK2:0.45097,(((((1_C_-_DeltaP_-_Desulfotalea_psychrophila_-_Q6AQ75_DESPS:0.50737,((1_C_-_Chlorobi_-_Prosthecochloris_aestuarii_DSM_271_-_B4S6B9_PROA2:0.16159,1_C_-_Chlorobi_-_Chlorobium_phaeobacteroides_BS1_-_B3EQ67_CHLPB:0.20706)92:0.13084,(1_C_-_Chlorobi_-_Chlorobium_limicola_DSM_245_-_B3EIF4_CHLL2:0.22547,(1_C_-_Chlorobi_-_Chlorobium_phaeovibrioides_DSM_265_-_A4SGX5_PROVI:0.22709,1_C_-_Chlorobi_-_Chlorobium_luteolum_DSM_273_-_Q3B155_PELLD:0.17110)99:0.15389)94:0.11020)99_Chlorobi:0.24032)93:0.19550,(((1_C_-_Bac-Bacteroidia_-_Bacteroides_fragilis_-_Q64S33_BACFR:0.10937,(1_C_-_Bac-Bacteroidia_-_Bacteroides_helcogenes_P_36-108_-_E6SPN5_BACT6:0.22500,1_C_-_Bac-Bacteroidia_-_Bacteroides_thetaiotaomicron_-_Q8A841_BACTN:0.11598)68:0.04948)100:0.15079,(1_C_-_Bac-Bacteroidia_-_Bacteroides_salanitronis_DSM_18170_-_F0R3B9_BACSH:0.23969,1_C_-_Bac-Bacteroidia_-_Bacteroides_vulgatus_ATCC_8482_-_A6L708_BACV8:0.24620)49:0.07150)99:0.28710,(1_C_-_Bac-Bacteroidia_-_Parabacteroides_distasonis_ATCC_8503_-_A6L9F5_PARD8:0.30025,1_C_-_Bac-Bacteroidia_-_Porphyromonas_gingivalis_ATCC_33277_-_B2RMC2_PORG3:0.61745)81:0.13435)99_Bactero_Bac-Bacteroidia:0.28996)91:0.19028,(1_C_-_Bacteria_-_Deferribacter_desulfuricans_SSM1_-_D3PBD2_DEFDS:0.68218,(1_C_-_Bacteria_-_Denitrovibrio_acetiphilus_DSM_12809_-_D4H6L7_DENA2:0.85701,(1_C_-_Bacteria_-_Denitrovibrio_acetiphilus_DSM_12809_-_D4H5R7_DENA2:0.59647,1_C_-_Bacteria_-_Calditerrivibrio_nitroreducens_DSM_19672_-_E4TGJ1_CALNY:0.44255)86:0.08812)60:0.10185)96:0.18016)16:0.07372,(((((((((1_C_-_ARd-Rhodo_-_Rhodobacter_capsulatus_SB_1003_-_D5AU33_RHOCB:0.45023,1_C_-_A-Caulo_-_Phenylobacterium_zucineum_HLK1_-_Plasmid_pHLK1_-_B4RIA1_PHEZH:0.39508)89_A-AlphaP:0.10029,(1_C_-_G-Pseudom_-_Azotobacter_vinelandii_DJ_-_C1DSD9_AZOVD:0.52060,(1_C_-_ARz-Beijer_-_Methylocella_silvestris_BL2_-_B8EIT2_METSB:0.50503,1_C_-_ARs_-_Magnetospirillum_magneticum_AMB-1_-_Q2W4R2_MAGSA:0.43258)86_A-AlphaP:0.07031)19:0.06422)41_ProteoB:0.06510,(1_C_-_G-GammaP_-_Methylococcus_capsulatus_-_Q60AS6_METCA:0.35755,((1_C_-_Act-Actinob_-_Intrasporangium_calvum_DSM_43043_-_E6SC15_INTC7:0.31811,(1_C_-_Act-Actinob_-_Mycobacterium_vanbaalenii_PYR-1_-_A1TCI7_MYCVP:0.22151,(1_C_-_Act-Actinob_-_Mycobacterium_marinum_M_-_B2HIS7_MYCMM:0.23388,1_C_-_Act-Actinob_-_Mycobacterium_sp._MCS_-_Q1B2B6_MYCSS:0.19774)53:0.04221)93:0.09413)69:0.09209,(1_C_-_Act-Actinob_-_Propionibacterium_freudenreichii_subsp._shermanii_CIRM-BIA1_-_D7GHX8_PROFC:0.40006,1_C_-_Act-Actinob_-_Propionibacterium_acnes_SK137_-_D4H915_PROAS:0.25279)97:0.13689)97_Actino_Act-Actinob:0.15377)94:0.10944)93:0.12802,((((1_C_-_DeltaP_-_Anaeromyxobacter_dehalogenans_2CP-C_-_Q2IP03_ANADE:0.13566,1_C_-_DeltaP_-_Anaeromyxobacter_sp._Fw109-5_-_A7H8H3_ANADF:0.18248)100_ProteoB_DeltaP:0.63127,1_C_-_Verruco_-_Methylacidiphilum_infernorum_V4_-_B3E0W2_METI4:0.46449)95:0.17877,(((1_C_-_Chlorobi_-_Chloroherpeton_thalassium_ATCC_35110_-_B3QW98_CHLT3:0.25216,((((1_C_-_CyC-Synechococ_-_Synechococcus_sp._PCC_7002_-_B1XME7_SYNP2:0.33653,1_C_-_Cyano_-_Acaryochloris_marina_MBIC11017_-_Plasmid_pREB4_-_A8ZNQ0_ACAM1:0.26308)82:0.05956,((1_C_-_Cy-Chroococc_-_Microcystis_aeruginosa_NIES-843_-_B0JPR3_MICAN:0.16190,1_C_-_CyC-Cyanothece_-_Cyanothece_sp._PCC_7822_-_E0U9R9_CYAP2:0.16904)96:0.09264,(1_C_-_Cy-Chroococc_-_Synechocystis_sp._PCC_6803_-_Q55989_SYNY3:0.24748,(1_C_-_CyC-Cyanothece_-_Cyanothece_sp._PCC_8802_-_C7QR56_CYAP0:0.06560,1_C_-_CyC-Cyanothece_-_Cyanothece_sp._ATCC_51142_-_B1WXQ9_CYAA5:0.13023)19:0.04020)94:0.08144)85_CyC-Cyanothece:0.04865)92:0.05988,1_C_-_CyC-Cyanothece_-_Cyanothece_sp._PCC_7425_-_B8HYM6_CYAP4:0.25872)24_Cy-Chroococc:0.03990,1_C_-_Cy-Nostoc_-_Nostoc_sp._PCC_7120_-_Q8YVR2_NOSS1:0.28688)91_Cyano:0.05575)88:0.07832,1_C_-_CyC-Synechococ_-_Synechococcus_elongatus_PCC_6301_-_Q5N1B0_SYNP6:0.72573)50:0.06105,1_C_-_Verruco_-_Methylacidiphilum_infernorum_V4_-_B3DVT8_METI4:0.85179)68:0.04094)83:0.08825,((((1_C_-_Acido_-_Candidatus_Solibacter_usitatus_Ellin6076_-_Q01R12_SOLUE:0.33412,1_C_-_Acido_-_Candidatus_Koribacter_versatilis_Ellin345_-_Q1ITR6_ACIBL:0.38755)98_Acido:0.15006,((1_C_-_Chloroflexi_-_Chloroflexus_aggregans_DSM_9485_-_B8G4M8_CHLAD:0.07452,1_C_-_Chloroflexi_-_Chloroflexus_sp._Y-400-fl_-_B9LHS1_CHLSY:0.06434)100:0.46717,(1_C_-_Chloroflexi_-_Roseiflexus_castenholzii_DSM_13941_-_A7NKY0_ROSCS:0.28263,1_C_-_Chloroflexi_-_Anaerolinea_thermophila_UNI-1_-_E8N1B4_ANATU:0.27525)22:0.06379)64_Chloroflexi:0.04998)85:0.05727,1_C_-_EpsilonP_-_Sulfuricurvum_kujiense_DSM_16994_-_E4U1P6_SULKY:0.79286)80:0.04560,(1_C_-_DeinoTherm_-_Thermus_scotoductus_SA-01_-_E8PRA1_THESS:0.44678,((1_C_-_G-Chromat_-_Allochromatium_vinosum_DSM_180_-_D3RMH0_ALLVD:0.41883,(1_C_-_B-Rhodocycl_-_Dechloromonas_aromatica_RCB_-_Q47C62_DECAR:0.44982,1_C_-_B-BetaP_-_Thiobacillus_denitrificans_ATCC_25259_-_Q3SG36_THIDA:0.32055)16_B-BetaP:0.10692)100_ProteoB:0.22959,(1_C_-_Verruco_-_Coraliomargarita_akajimensis_DSM_45221_-_D5EIA6_CORAD:0.53188,(1_C_-_Verruco_-_Opitutus_terrae_PB90-1_-_B1ZTF1_OPITP:0.50435,(1_C_-_Act-Actinob_-_Propionibacterium_freudenreichii_subsp._shermanii_CIRM-BIA1_-_D7GCH8_PROFC:0.70597,1_C_-_G-Alterom_-_Marinobacter_adhaerens_HP15_-_E4PRQ8_MARAH:0.53982)94:0.19631)11:0.06868)94:0.11927)93:0.09357)95:0.10775)8:0.03230)96:0.10232)34:0.06335,1_C_-_PlanctoM_-_Rhodopirellula_baltica_-_Q7UHA6_RHOBA:1.26879)28:0.06350,1_C_-_ARs_-_Acetobacter_pasteurianus_IFO_3283-01_-_C7JI08_ACEP3:0.87854)76:0.11972,1_C_-_Synergist_-_Aminobacterium_colombiense_DSM_12261_-_D5ECG1_AMICL:1.19010)88:0.14630,1_C_-_Spirochaetes_-_Spirochaeta_thermophila_DSM_6192_-_E0RP44_SPITD:0.74580)34:0.11621,(1_C_-_Spirochaetes_-_Spirochaeta_sp._Buddy_-_F0RWA7_SPHGB:0.60668,1_C_-_Spirochaetes_-_Spirochaeta_smaragdinae_DSM_11293_-_E1R365_SPISS:0.44643)95_Spirochaetes:0.18576)23:0.10226)100:0.89558,(1_C_-_Dictyoglomi_-_Dictyoglomus_turgidum_DSM_6724_-_B8E1W3_DICTD:0.19517,1_C_-_Thermotogae_-_Thermotoga_lettingae_TMO_-_A8F8E8_THELT:0.24556)99:0.34171)85:0.08768)100:0.60337)99_Bacteria:0.27352)96:0.15156)77:0.09068)96:0.19472,((1_B_-_Eury-Mpyri_-_Methanopyrus_kandleri_AV19_-_PYRDB_METKA:0.87159,(1_B_-_Spirochaetes_-_Spirochaeta_smaragdinae_DSM_11293_-_E1R528_SPISS:0.61898,1_B_-_Spirochaetes_-_Spirochaeta_sp._Buddy_-_F0RTV2_SPHGB:0.60989)100_Bacteria_Spirochaetes:0.92542)53:0.17705,(((1_B_-_Eury-Acidulip_-_Aciduliprofundum_boonei_T469_-_B5IGE2_ACIB4:0.18654,(1_B_-_Eury-Tplasmata_-_Picrophilus_torridus_DSM_9790_-_Q6L2P2_PICTO:0.33152,(1_B_-_Eury-Tplasmata_-_Thermoplasma_acidophilum_DSM_1728_-_PYRDB_THEAC:0.16676,1_B_-_Eury-Tplasmata_-_Thermoplasma_volcanium_GSS1_-_PYRDB_THEVO:0.18476)98:0.18473)99_Eury-Tplasmata:0.25173)99_EuryArc:0.19102,((1_B_-_Eury-Tcocci_-_Thermococcus_barophilus_MP_-_F0LIQ5_THEBM:0.10671,((1_B_-_Eury-Tcocci_-_Pyrococcus_horikoshii_OT3_-_PYRDB_PYRHO:0.07437,(1_B_-_Eury-Tcocci_-_Pyrococcus_furiosus_DSM_3638_-_PYRDB_PYRFU:0.11082,1_B_-_Eury-Tcocci_-_Pyrococcus_abyssi_GE5_-_PYRDB_PYRAB:0.05291)93:0.03576)83:0.02649,(1_B_-_Eury-Tcocci_-_Thermococcus_kodakarensis_KOD1_-_PYRDB_PYRKO:0.06067,1_B_-_Eury-Tcocci_-_Thermococcus_gammatolerans_EJ3_-_C5A3P6_THEGJ:0.01902)99:0.12381)22:0.06733)100_EuryArc_Eury-Tcocci:0.40031,(((1_B_-_ThaumArc_-_Nitrosopumilus_maritimus_SCM1_-_A9A3M4_NITMS:0.29097,1_B_-_ThaumArc_-_Cenarchaeum_symbiosum_A_-_A0RV22_CENSY:0.29476)100_ThaumArc:0.49066,(1_B_-_Eury-Archaeogl_-_Archaeoglobus_profundus_DSM_5631_-_D2RGR3_ARCPA:0.29788,((1_B_-_Eury-Archaeogl_-_Ferroglobus_placidus_DSM_10642_-_D3S110_FERPA:0.22944,1_B_-_Eury-Archaeogl_-_Archaeoglobus_veneficus_SNP6_-_F2KR10_ARCVE:0.24267)97:0.12771,1_B_-_Eury-Archaeogl_-_Archaeoglobus_fulgidus_DSM_4304_-_PYRDB_ARCFU:0.48747)43:0.08245)99_EuryArc_Eury-Archaeogl:0.24773)97:0.13852,(((1_B_-_Eury-Mmicrobia_-_Methanocorpusculum_labreanum_Z_-_A2SR11_METLZ:0.28995,(1_B_-_Eury-Mmicrobia_-_Methanoplanus_petrolearius_DSM_11571_-_E1RJ08_METP4:0.28147,(1_B_-_Eury-Mmicrobia_-_Methanospirillum_hungatei_JF-1_-_Q2FP82_METHJ:0.31733,(1_B_-_Eury-Mmicrobia_-_Methanosphaerula_palustris_E1-9c_-_B8GJX8_METPE:0.23753,(1_B_-_Eury-Mmicrobia_-_Methanoregula_boonei_6A8_-_A7I7B7_METB6:0.20877,1_B_-_Eury-Mmicrobia_-_Methanoculleus_marisnigri_JR1_-_A3CTM9_METMJ:0.16525)45:0.07167)86:0.06037)39:0.07240)89:0.07651)99:0.29516,(1_B_-_Eury-Mmicrobia_-_Methanosaeta_thermophila_PT_-_A0B6B7_METTP:0.37889,(1_B_-_Eury-Mmicrobia_-_Methanocella_paludicola_SANAE_-_D1YYV3_METPS:0.26698,((1_B_-_Eury-Mmicrobia_-_Methanosarcina_acetivorans_C2A_-_PYRDB_METAC:0.10006,1_B_-_Eury-Mmicrobia_-_Methanosarcina_barkeri_str._Fusaro_-_Q46CG9_METBF:0.06559)99:0.13515,(1_B_-_Eury-Mmicrobia_-_Methanococcoides_burtonii_DSM_6242_-_Q12WM9_METBU:0.15733,(1_B_-_Eury-Mmicrobia_-_Methanohalophilus_mahii_DSM_5219_-_D5E722_METMS:0.24184,1_B_-_Eury-Mmicrobia_-_Methanohalobium_evestigatum_Z-7303_-_D7E6C8_METEZ:0.23880)96:0.08083)97:0.11042)97:0.12373)59:0.05957)70:0.08879)99_Eury-Mmicrobia:0.22905,(((1_B_-_Eury-Mcocci_-_Methanocaldococcus_infernus_ME_-_D5VQZ7_METIM:0.19482,(1_B_-_Eury-Mcocci_-_Methanocaldococcus_jannaschii_DSM_2661_-_PYRDB_METJA:0.10296,1_B_-_Eury-Mcocci_-_Methanocaldococcus_vulcanius_M7_-_C9RH17_METVM:0.11679)81:0.03206)96:0.11837,(1_B_-_Eury-Mcocci_-_Methanococcus_aeolicus_Nankai-3_-_A6UVH1_META3:0.15065,(1_B_-_Eury-Mcocci_-_Methanococcus_voltae_A3_-_D7DUN8_METV3:0.14889,(1_B_-_Eury-Mcocci_-_Methanococcus_maripaludis_S2_-_Q6M033_METMP:0.06880,1_B_-_Eury-Mcocci_-_Methanococcus_vannielii_SB_-_A6US48_METVS:0.10990)99:0.11556)87:0.04657)99:0.18250)100_Eury-Mcocci:0.23144,(1_B_-_Eury-MetB_-_Methanothermus_fervidus_DSM_2088_-_E3GWH5_METFV:0.34441,(1_B_-_Eury-MetB_-_Methanosphaera_stadtmanae_DSM_3091_-_Q2NEG1_METST:0.46634,((1_B_-_Eury-MetB_-_Methanobacterium_sp._AL-21_-_F0T8L7_METSL:0.29146,(1_B_-_Eury-MetB_-_Methanothermobacter_thermautotrophicus_str._Delta_H_-_PYRDB_METTH:0.10264,1_B_-_Eury-MetB_-_Methanothermobacter_marburgensis_str._Marburg_-_D9PY79_METTM:0.06257)100:0.21869)9:0.04503,(1_B_-_Eury-MetB_-_Methanobrevibacter_smithii_ATCC_35061_-_A5UM21_METS3:0.27336,1_B_-_Eury-MetB_-_Methanobrevibacter_ruminantium_M1_-_D3E0B2_METRM:0.23776)94:0.07811)93:0.06138)78:0.07528)99_Eury-MetB:0.21702)97:0.15683)68_EuryArc:0.04152)85:0.04743)82_EuryArc_etc.:0.07867)97_EuryArc_etc.:0.12976,((((1_B_-_Cren-thermop_-_Ignisphaera_aggregans_DSM_17230_-_E0SQF1_IGNAA:0.35201,(1_B_-_Cren-thermop_-_Desulfurococcus_mucosus_DSM_2162_-_E8R8P5_DESM0:0.17164,1_B_-_Cren-thermop_-_Desulfurococcus_kamchatkensis_1221n_-_B8D3W9_DESK1:0.10310)99:0.21570)97:0.15458,((1_B_-_Cren-thermop_-_Ignicoccus_hospitalis_KIN4/I_-_A8A909_IGNH4:0.60143,(1_B_-_Cren-thermop_-_Hyperthermus_butylicus_DSM_5456_-_A2BJH2_HYPBU:0.26781,(1_B_-_Cren-thermop_-_Acidilobus_saccharovorans_345-15_-_D9Q234_ACIS3:0.41610,1_B_-_Cren-thermop_-_Aeropyrum_pernix_K1_-_PYRDA_AERPE:0.58247)86:0.09345)43:0.07471)75:0.08491,1_B_-_Cren-thermop_-_Staphylothermus_hellenicus_DSM_12710_-_D7DB07_STAHD:0.92656)25:0.02841)92:0.18476,((1_B_-_Cren-thermop_-_Sulfolobus_islandicus_HVE10/4_-_F0NPS9_SULIH:0.06417,1_B_-_Cren-thermop_-_Sulfolobus_solfataricus_P2_-_PYRDB_SULSO:0.06662)99:0.32746,(1_B_-_Cren-thermop_-_Sulfolobus_acidocaldarius_DSM_639_-_PYRDB_SULAC:0.36962,(1_B_-_Cren-thermop_-_Metallosphaera_sedula_DSM_5348_-_A4YI48_METS5:0.48153,1_B_-_Cren-thermop_-_Sulfolobus_tokodaii_str._7_-_Q970X6_SULTO:0.26107)13:0.07218)44:0.06126)100:0.87492)22_CrenArc:0.13681,(1_B_-_Cren-thermop_-_Thermofilum_pendens_Hrk_5_-_A1RZC9_THEPD:0.52870,1_B_-_KorArc_-_Candidatus_Korarchaeum_cryptofilum_OPF8_-_B1L3H1_KORCO:0.46290)87:0.13839)97_Cren-thermop:0.18066)95_Archaea:0.17018)89:0.09185)51:0.06618,(1_B_-_Act-Rubrob_-_Rubrobacter_xylanophilus_DSM_9941_-_Q1AVZ1_RUBXD:0.68251,(((1_B_-_FC-ThermAnaer_-_Ammonifex_degensii_KC4_-_C9RBA2_AMMDK:0.54984,((((((((1_B_-_Firmicutes_-_Ethanoligenens_harbinense_YUAN-3_-_E6U5E3_ETHHY:0.27426,1_B_-_Firmicutes_-_Ruminococcus_albus_7_-_E6UIK2_RUMA7:0.39336)98_Firmicutes:0.15609,(1_B_-_Firmicutes_-_Acidaminococcus_fermentans_DSM_20731_-_D2RKS2_ACIFV:0.47857,((1_B_-_Bac-Bacteroidia_-_Prevotella_denticola_F0289_-_F2KTR7_9BACT:0.15811,1_B_-_Bac-Bacteroidia_-_Prevotella_ruminicola_23_-_D5EXT1_PRER2:0.07692)98:0.11038,(((1_B_-_Bac-Bacteroidia_-_Candidatus_Azobacteroides_pseudotrichonymphae_genomovar._CFP2_-_PYRDB_AZOPC:0.27158,1_B_-_Bac-Bacteroidia_-_Parabacteroides_distasonis_ATCC_8503_-_PYRDB_PARD8:0.10603)93:0.05633,1_B_-_Bac-Bacteroidia_-_Paludibacter_propionicigenes_WB4_-_E4T2E8_PALPW:0.14890)0:0.02580,(1_B_-_Bac-Bacteroidia_-_Porphyromonas_gingivalis_ATCC_33277_-_B2RJ79_PORG3:0.29031,((1_B_-_Bac-Bacteroidia_-_Bacteroides_thetaiotaomicron_-_PYRDB_BACTN:0.04231,1_B_-_Bac-Bacteroidia_-_Bacteroides_helcogenes_P_36-108_-_E6STM0_BACT6:0.05438)88:0.04242,(1_B_-_Bac-Bacteroidia_-_Bacteroides_salanitronis_DSM_18170_-_F0R0K1_BACSH:0.11177,1_B_-_Bac-Bacteroidia_-_Bacteroides_vulgatus_ATCC_8482_-_PYRDB_BACV8:0.06480)43:0.05485)95:0.06561)56:0.02222)92:0.05991)100_Bactero_Bac-Bacteroidia:0.26342)15:0.06138)94:0.09936,(((((1_B_-_FB-Alicyclo_-_Bacillus_tusciae_DSM_2912_-_D5WY07_BACT2:0.48560,(1_B_-_ARz-Methylb_-_Methylobacterium_sp._4-46_-_B0ULA2_METS4:0.32938,1_B_-_G-Pseudom_-_Pseudomonas_putida_GB-1_-_B0KI96_PSEPG:0.37465)90_ProteoB:0.12587)51:0.12811,((1_B_-_B-Burk_-_Burkholderia_sp._CCGE1003_-_E1TJK1_BURSG:0.06541,1_B_-_B-Burk_-_Burkholderia_ambifaria_AMMD_-_Q0B324_BURCM:0.14805)99_ProteoB_B-BetaP_B-Burk:0.25136,1_B_-_Act-Actinob_-_Arthrobacter_arilaitensis_Re117_-_E1W0E4_ARTAR:0.87700)41:0.10342)99:0.23040,((1_B_-_Synergist_-_Thermanaerovibrio_acidaminovorans_DSM_6589_-_D1B5N0_THEAS:0.82298,1_B_-_Synergist_-_Aminobacterium_colombiense_DSM_12261_-_D5EGN2_AMICL:0.61225)99_Synergist:0.39081,(1_B_-_Dictyoglomi_-_Dictyoglomus_turgidum_DSM_6724_-_B8E2K2_DICTD:0.11022,1_B_-_Dictyoglomi_-_Dictyoglomus_thermophilum_H-6-12_-_B5YFH3_DICT6:0.10100)100_Dictyoglomi:0.79734)88:0.10307)91:0.07433,((1_B_-_Act-Rubrob_-_Conexibacter_woesei_DSM_14684_-_D3FE09_CONWI:0.91905,1_B_-_Bacteria_-_Candidatus_Cloacamonas_acidaminovorans_-_B0VIM3_CLOAI:0.59734)98:0.33819,(1_B_-_PlanctoM_-_Isosphaera_pallida_ATCC_43644_-_E8R3E5_ISOPI:0.46027,((1_B_-_PlanctoM_-_Pirellula_staleyi_DSM_6068_-_D2QWH7_PIRSD:0.30424,1_B_-_PlanctoM_-_Rhodopirellula_baltica_-_Q7UML7_RHOBA:0.19034)97:0.16048,(1_B_-_PlanctoM_-_Planctomyces_brasiliensis_DSM_5305_-_F0SMD1_PLABD:0.27081,1_B_-_PlanctoM_-_Planctomyces_limnophilus_DSM_3776_-_D5SRT3_PLAL2:0.31349)85:0.11613)90:0.14907)99_PlanctoM:0.25203)53:0.06949)12:0.03241,1_B_-_FC-ThermAnaer_-_Carboxydothermus_hydrogenoformans_Z-2901_-_PYRDB_CARHZ:0.70985)93:0.10984)69:0.04602,(((1_B_-_Spirochaetes_-_Brachyspira_murdochii_DSM_12563_-_D5U5J6_BRAM5:0.12533,1_B_-_Spirochaetes_-_Brachyspira_pilosicoli_95/1000_-_D8ID37_BRAP9:0.06273)100_Spirochaetes:0.31534,(1_B_-_FusoB_-_Ilyobacter_polytropus_DSM_2926_-_Plasmid_pILYOP01_-_E3HDR1_ILYPC:0.17772,1_B_-_FusoB_-_Sebaldella_termitidis_ATCC_33386_-_D1AMD6_SEBTE:0.23212)96_FusoB:0.14404)100:0.22734,((((((1_B_-_FC-ThermAnaer_-_Thermoanaerobacterium_thermosaccharolyticum_DSM_571_-_D9TNT1_THETC:0.20401,(1_B_-_FC-ThermAnaer_-_Thermoanaerobacter_brockii_subsp._finnii_Ako-1_-_E8UTV6_THEBF:0.14569,1_B_-_FC-ThermAnaer_-_Caldanaerobacter_subterraneus_subsp._tengcongensis_-_PYRDB_THETN:0.19830)94:0.12506)99_F-Thermoan_FC-ThermAnaer:0.16466,(1_B_-_FC-Clostrid_-_Clostridium_thermocellum_DSM_1313_-_E6UPU0_CLOTL:0.17086,1_B_-_FC-Clostrid_-_Clostridium_cellulolyticum_H10_-_B8I775_CLOCE:0.20309)99_F-Clostrc_FC-Clostrid:0.20156)26_Firmicutes:0.07569,((1_B_-_FC-ThermAnaer_-_Caldicellulosiruptor_kronotskyensis_2002_-_E4SBR1_CALK2:0.09300,1_B_-_FC-ThermAnaer_-_Caldicellulosiruptor_obsidiansis_OB47_-_D9TKD8_CALOO:0.07784)100_Firmicutes_F-Thermoan_FC-ThermAnaer:0.40071,((((((1_B_-_Firmicutes_-_Eubacterium_limosum_KIST612_-_E3GQ47_EUBLK:0.55160,(1_B_-_FC-Clostrid_-_Clostridium_tetani_-_Q896R8_CLOTE:0.36874,1_B_-_FC-Clostrid_-_Clostridium_difficile_630_-_PYRDB_CLOD6:0.21811)12_F-Clostrc_FC-Clostrid:0.07209)11:0.03772,(1_B_-_FB-Plaeni_-_Paenibacillus_polymyxa_SC2_-_E3E924_PAEPS:0.21672,1_B_-_FB-Plaeni_-_Paenibacillus_sp._Y412MC10_-_D3EAH8_GEOS4:0.34843)99_F-Bacil_FB-Plaeni:0.23091)82:0.06599,(1_B_-_FC-Clostrid_-_Clostridium_sticklandii_DSM_519_-_E3PUS7_CLOSD:0.34462,1_B_-_Firmicutes_-_Filifactor_alocis_ATCC_35896_-_D6GQ12_FILAD:0.35153)97:0.15845)94_Firmicutes:0.07653,((1_B_-_Thermotogae_-_Petrotoga_mobilis_SJ95_-_PYRDB_PETMO:0.34431,(1_B_-_FC-Clostrid_-_Clostridium_botulinum_H04402_065_-_E8ZV58_CLOB0:0.21318,((1_B_-_FC-Clostrid_-_Clostridium_acetobutylicum_-_Q97FS7_CLOAB:0.23459,(((1_B_-_FC-Clostrid_-_Clostridium_kluyveri_NBRC_12016_-_B9E690_CLOK1:0.16778,1_B_-_FC-Clostrid_-_Clostridium_ljungdahlii_DSM_13528_-_D8GT11_CLOLD:0.09317)99:0.12761,1_B_-_FC-Clostrid_-_Clostridium_cellulovorans_743B_-_D9SWU4_CLOC7:0.26276)70:0.03239,1_B_-_FC-Clostrid_-_Clostridium_novyi_NT_-_A0Q2N1_CLONN:0.19326)25:0.02621)96:0.05911,((1_B_-_FC-Clostrid_-_Clostridium_perfringens_-_Q8XL64_CLOPE:0.20709,(1_B_-_FC-Clostrid_-_Clostridium_botulinum_E3_str._Alaska_E43_-_B2UW88_CLOBA:0.14817,1_B_-_FC-Clostrid_-_Clostridium_beijerinckii_NCIMB_8052_-_A6LS59_CLOB8:0.15726)81:0.07343)99:0.12161,1_B_-_FC-Clostrid_-_Clostridium_tetani_-_Q891J3_CLOTE:0.26025)79:0.02277)82:0.02620)91_Firmicutes_F-Clostrc_FC-Clostrid:0.06401)9:0.02410,1_B_-_Firmicutes_-_Finegoldia_magna_ATCC_29328_-_B0S1A3_FINM2:0.41613)64:0.03550)54:0.06312,1_B_-_Spirochaetes_-_Treponema_succinifaciens_DSM_2489_-_F2NWQ6_9SPIO:0.47680)77:0.07858,1_B_-_Firmicutes_-_Anaerococcus_prevotii_DSM_20548_-_C7RH52_ANAPD:0.31560)97:0.12353)64:0.08414)86:0.06022,(((1_B_-_Bacteria_-_Desulfurispirillum_indicum_S5_-_E6W796_DESIS:0.53273,(1_B_-_Bacteria_-_Deferribacter_desulfuricans_SSM1_-_D3PDL4_DEFDS:0.16578,(1_B_-_Bacteria_-_Denitrovibrio_acetiphilus_DSM_12809_-_D4H842_DENA2:0.16511,1_B_-_Bacteria_-_Calditerrivibrio_nitroreducens_DSM_19672_-_E4THY9_CALNY:0.12211)73:0.06119)99:0.17457)96:0.10818,(((1_B_-_Acido_-_Acidobacterium_capsulatum_ATCC_51196_-_C1F4C8_ACIC5:0.19433,(1_B_-_Acido_-_Acidobacterium_sp._MP5ACTX9_-_E8X4D1_ACISM:0.26927,1_B_-_Acido_-_Terriglobus_saanensis_SP1PR4_-_E8V882_TERSS:0.19578)70:0.07631)98:0.14213,(1_B_-_Acido_-_Candidatus_Solibacter_usitatus_Ellin6076_-_PYRDA_SOLUE:0.38983,1_B_-_Acido_-_Candidatus_Koribacter_versatilis_Ellin345_-_Q1IUQ6_ACIBL:0.22911)89:0.08233)100_Acido:0.30491,(1_B_-_Spirochaetes_-_Spirochaeta_thermophila_DSM_6192_-_E0RQT8_SPITD:0.61655,(1_B_-_Chlorobi_-_Chloroherpeton_thalassium_ATCC_35110_-_B3QW90_CHLT3:0.18878,(((1_B_-_Chlorobi_-_Chlorobium_phaeovibrioides_DSM_265_-_A4SFY9_PROVI:0.08431,1_B_-_Chlorobi_-_Chlorobium_luteolum_DSM_273_-_Q3B2I1_PELLD:0.09585)99:0.09223,((1_B_-_Chlorobi_-_Chlorobium_phaeobacteroides_DSM_266_-_A1BE22_CHLPD:0.13860,(1_B_-_Chlorobi_-_Pelodictyon_phaeoclathratiforme_BU-1_-_B4SE25_PELPB:0.06523,1_B_-_Chlorobi_-_Chlorobium_chlorochromatii_CaD3_-_Q3APP1_CHLCH:0.09156)65:0.02528)70:0.01581,1_B_-_Chlorobi_-_Chlorobium_limicola_DSM_245_-_B3EF39_CHLL2:0.41190)84:0.02230)78:0.01222,((1_B_-_Chlorobi_-_Chlorobium_phaeobacteroides_BS1_-_B3EMU5_CHLPB:0.12977,1_B_-_Chlorobi_-_Prosthecochloris_aestuarii_DSM_271_-_B4S5L2_PROA2:0.13634)88:0.05965,1_B_-_Chlorobi_-_Chlorobaculum_tepidum_-_Q8KC29_CHLTE:0.11330)93:0.05022)98:0.13723)100_Chlorobi:0.32770)84:0.10982)87:0.10874)75:0.04517,(1_B_-_DeltaP_-_Hippea_maritima_DSM_10411_-_F2LWV8_9DELT:0.49227,1_B_-_Nitrospirae_-_Thermodesulfovibrio_yellowstonii_DSM_11347_-_PYRDB_THEYD:0.38899)92:0.13099)88:0.06363)50:0.03265,1_B_-_ElusiM_-_Elusimicrobium_minutum_Pei191_-_B2KCN8_ELUMP:0.55502)94:0.06028,(1_B_-_Aquif_-_Thermovibrio_ammonificans_HB-1_-_E8T3K1_THEA1:0.11740,1_B_-_Aquif_-_Desulfurobacterium_thermolithotrophum_DSM_11699_-_F0S2A4_DESTD:0.08374)100_Aquif:0.32675)50:0.02680)23:0.03042)92:0.07781,((((1_B_-_Firmicutes_-_Veillonella_parvula_DSM_2008_-_D1BLJ4_VEIPT:0.44832,(1_B_-_F-Halan_-_Halothermothrix_orenii_H_168_-_B8CWM9_HALOH:0.27850,(1_B_-_F-Halan_-_Halanaerobium_praevalens_DSM_2228_-_E3DNQ8_HALPG:0.17660,1_B_-_F-Halan_-_Halanaerobium_hydrogeniformans_-_E4RIV7_HALSL:0.16379)100:0.45789)88_F-Halan:0.15039)39:0.08166,1_B_-_F-Natran_-_Natranaerobius_thermophilus_JW/NM-WN-LF_-_PYRDB_NATTJ:0.56261)89:0.11839,(1_B_-_Firmicutes_-_Heliobacterium_modesticaldum_Ice1_-_PYRDB_HELMI:0.23860,(1_B_-_F-Halan_-_Acetohalobium_arabaticum_DSM_5501_-_D9QPJ4_ACEAZ:0.36485,(1_B_-_Firmicutes_-_Thermincola_potens_JR_-_D5X7V7_THEPJ:0.21272,(1_B_-_Firmicutes_-_Desulfotomaculum_reducens_MI-1_-_PYRDB_DESRM:0.28025,(1_B_-_Firmicutes_-_Desulfotomaculum_acetoxidans_DSM_771_-_C8W0A6_DESAS:0.13969,1_B_-_Firmicutes_-_Pelotomaculum_thermopropionicum_SI_-_A5D199_PELTS:0.24021)95:0.08785)62:0.06372)37:0.04486)79:0.05299)60:0.01352)68_Firmicutes:0.04128,(((1_B_-_Firmicutes_-_Desulfitobacterium_hafniense_Y51_-_Q24TJ6_DESHY:0.23880,1_B_-_Firmicutes_-_Syntrophobotulus_glycolicus_DSM_8271_-_F0T0H7_SYNGF:0.18341)99:0.25736,(1_B_-_Firmicutes_-_Syntrophothermus_lipocalidus_DSM_12680_-_D7CLN6_SYNLT:0.23396,1_B_-_Firmicutes_-_Syntrophomonas_wolfei_subsp._wolfei_str._Goettingen_-_PYRDB_SYNWW:0.32736)99:0.17448)94_Firmicutes:0.12094,((1_B_-_FC-ThermAnaer_-_Moorella_thermoacetica_ATCC_39073_-_Q2RGM0_MOOTA:0.28922,((1_B_-_Chloroflexi_-_Dehalococcoides_sp._CBDB1_-_Q3ZYT3_DEHSC:0.22053,1_B_-_Chloroflexi_-_Dehalogenimonas_lykanthroporepellens_BL-DC-9_-_D8K382_DEHLB:0.28570)100_Chloroflexi:0.25688,((((1_B_-_DeltaP_-_Desulfatibacillum_alkenivorans_AK-01_-_B8FHT8_DESAA:0.25176,(1_B_-_DeltaP_-_Desulfobacterium_autotrophicum_HRM2_-_C0QK08_DESAH:0.28269,1_B_-_DeltaP_-_Desulfococcus_oleovorans_Hxd3_-_A8ZZE6_DESOH:0.27557)18:0.05781)98:0.14767,((1_B_-_DeltaP_-_Desulfarculus_baarsii_DSM_2075_-_E1QKM2_DESB2:0.50801,1_B_-_DeltaP_-_Pelobacter_carbinolicus_DSM_2380_-_Q3A512_PELCD:0.25209)59:0.08126,((1_B_-_DeltaP_-_Geobacter_lovleyi_SZ_-_PYRDB_GEOLS:0.07439,1_B_-_DeltaP_-_Pelobacter_propionicus_DSM_2379_-_PYRDB_PELPD:0.15218)96:0.06927,(1_B_-_DeltaP_-_Geobacter_sulfurreducens_-_PYRDB_GEOSL:0.17235,(1_B_-_DeltaP_-_Geobacter_sp._FRC-32_-_PYRDB_GEOSF:0.11024,1_B_-_DeltaP_-_Geobacter_sp._M18_-_E8WUL2_GEOS8:0.15215)90:0.05476)82:0.03687)98:0.14733)85:0.08315)84:0.02752,1_B_-_DeltaP_-_Syntrophus_aciditrophicus_SB_-_Q2LSY8_SYNAS:0.32776)71_ProteoB_DeltaP:0.03715,(((1_B_-_DeltaP_-_Desulfurivibrio_alkaliphilus_AHT2_-_D6Z558_DESAT:0.19289,1_B_-_DeltaP_-_Syntrophobacter_fumaroxidans_MPOB_-_A0LM76_SYNFM:0.39778)51_ProteoB_DeltaP:0.05056,1_B_-_Firmicutes_-_Symbiobacterium_thermophilum_-_Q67PZ8_SYMTH:0.42459)91:0.07392,(1_B_-_DeltaP_-_Desulfotalea_psychrophila_-_Q6AIT6_DESPS:0.37465,(1_B_-_DeltaP_-_Desulfovibrio_desulfuricans_subsp._desulfuricans_str._ATCC_27774_-_B8J451_DESDA:0.25832,(((1_B_-_DeltaP_-_Desulfovibrio_magneticus_RS-1_-_PYRDB_DESMR:0.21091,((1_B_-_DeltaP_-_Desulfovibrio_aespoeensis_Aspo-2_-_E6VU33_DESAO:0.11577,1_B_-_DeltaP_-_Desulfovibrio_salexigens_DSM_2638_-_PYRDB_DESAD:0.25157)97:0.09529,(1_B_-_DeltaP_-_Desulfohalobium_retbaense_DSM_5692_-_C8WZ46_DESRD:0.23336,1_B_-_DeltaP_-_Desulfomicrobium_baculatum_DSM_4028_-_C7LUK6_DESBD:0.25567)96:0.09143)59:0.02371)89:0.04125,(1_B_-_DeltaP_-_Desulfovibrio_desulfuricans_subsp._desulfuricans_str._G20_-_Q30UR4_DESDG:0.15186,(1_B_-_DeltaP_-_Desulfovibrio_vulgaris_str._Hildenborough_-_Q725V9_DESVH:0.07602,1_B_-_DeltaP_-_Desulfovibrio_vulgaris_str._'Miyazaki_F'_-_B8DQG7_DESVM:0.13643)76:0.04563)95:0.05810)69:0.02660,1_B_-_DeltaP_-_Lawsonia_intracellularis_PHE/MN1-00_-_Q1MQG1_LAWIP:0.25835)95:0.09289)100:0.22167)92_ProteoB_DeltaP:0.08373)81:0.02864)77_ProteoB_etc.:0.03997)79:0.05951)1:0.04636,1_B_-_Firmicutes_-_Candidatus_Desulforudis_audaxviator_MP104C_-_PYRDB_DESAP:0.41858)66:0.04689)83:0.03352)92:0.06377)91:0.05130,(((((1_B_-_FB-Bacil_-_Bacillus_cellulosilyticus_DSM_2522_-_E6TTQ3_BACCJ:0.20178,1_B_-_FB-Bacil_-_Bacillus_selenitireducens_MLS10_-_D6XTQ0_BACIE:0.33165)96_Firmicutes_F-Bacil_FB-Bacil:0.09832,((((1_B_-_FL-Streptoc_-_Lactococcus_lactis_subsp._lactis_-_PYRDB_LACLA:0.16425,(1_B_-_FB-Listeria_-_Listeria_innocua_-_PYRDB_LISIN:0.21224,1_B_-_FL-Enteroc_-_Enterococcus_faecalis_-_PYRDB_ENTFA:0.14052)96:0.08097)83_Firmicutes:0.02497,(1_B_-_Act-Actinob_-_Propionibacterium_acnes_SK137_-_D4HDG1_PROAS:0.33983,(1_B_-_FL-Lactob_-_Lactobacillus_sakei_subsp._sakei_23K_-_PYRDB_LACSS:0.22220,((1_B_-_FL-Streptoc_-_Streptococcus_suis_JS14_-_E8UNJ8_STREJ:0.12628,((1_B_-_FL-Streptoc_-_Streptococcus_gordonii_str._Challis_-_A8AXM9_STRGC:0.06277,1_B_-_FL-Streptoc_-_Streptococcus_pneumoniae_-_PYRDB_STRPN:0.13608)87:0.03626,1_B_-_FL-Streptoc_-_Streptococcus_thermophilus_LMG_18311_-_Q5M4J2_STRT2:0.11175)90:0.03060)84:0.02849,1_B_-_FL-Streptoc_-_Streptococcus_mutans_-_Q8DTV0_STRMU:0.05172)100_FL-Streptoc:0.21911)84_Firmicutes_F-LactoBacil:0.05603)82:0.02442)89:0.04180,(((1_B_-_FL-Lactob_-_Lactobacillus_reuteri_JCM_1112_-_PYRDA_LACRJ:0.39433,(1_B_-_FL-Lactob_-_Pediococcus_pentosaceus_ATCC_25745_-_PYRDA_PEDPA:0.25029,1_B_-_FL-Lactob_-_Lactobacillus_plantarum_-_PYRDA_LACPL:0.22234)99:0.27042)90:0.07953,((1_B_-_FL-Lactob_-_Lactobacillus_fermentum_CECT_5716_-_D8IIA4_LACFC:0.33360,1_B_-_FL-Lactob_-_Lactobacillus_salivarius_UCC118_-_Q1WVA8_LACS1:0.21890)10:0.01890,(((1_B_-_FL-Lactob_-_Lactobacillus_amylovorus_GRL1118_-_F2M0X7_LACAM:0.05245,1_B_-_FL-Lactob_-_Lactobacillus_acidophilus_-_PYRDA_LACAC:0.08119)66:0.02216,((1_B_-_FL-Lactob_-_Lactobacillus_johnsonii_-_PYRDA_LACJO:0.08645,1_B_-_FL-Lactob_-_Lactobacillus_gasseri_ATCC_33323_-_Q043A7_LACGA:0.05110)99:0.07346,(1_B_-_FL-Lactob_-_Lactobacillus_delbrueckii_subsp._bulgaricus_ATCC_11842_-_PYRDA_LACDA:0.13849,1_B_-_FL-Lactob_-_Lactobacillus_crispatus_ST1_-_D5GYG2_LACCS:0.06621)40:0.02288)88:0.02469)98:0.13822,1_B_-_FL-Lactob_-_Lactobacillus_delbrueckii_subsp._bulgaricus_ATCC_11842_-_Q1G992_LACDA:0.52025)93:0.09164)99:0.22551)95_FL-Lactob:0.07592,((1_B_-_FL-Leuconost_-_Leuconostoc_kimchii_IMSNU_11154_-_D5T0J3_LEUKI:0.17279,(1_B_-_FL-Leuconost_-_Leuconostoc_citreum_KM20_-_B1MZ73_LEUCK:0.21265,1_B_-_FL-Leuconost_-_Leuconostoc_gasicomitatum_LMG_18811_-_D8MFA2_LEUGT:0.18713)44:0.08063)100_FL-Leuconost:0.60604,(1_B_-_FL-Lactob_-_Lactobacillus_casei_ATCC_334_-_PYRDA_LACC3:0.09481,1_B_-_FL-Lactob_-_Lactobacillus_rhamnosus_Lc_705_-_C7TJC7_LACRL:0.07537)100_FL-Lactob:0.39001)86:0.07727)98_Firmicutes_F-LactoBacil:0.09370)98:0.09654,(((1_B_-_FB-Plano_-_Solibacillus_silvestris_StLB046_-_F2F689_9BACL:0.15634,((1_B_-_FB-Staph_-_Macrococcus_caseolyticus_JCSC5402_-_B9EB71_MACCJ:0.14333,(1_B_-_FB-Staph_-_Staphylococcus_carnosus_subsp._carnosus_TM300_-_PYRDB_STACT:0.03699,1_B_-_FB-Staph_-_Staphylococcus_pseudintermedius_ED99_-_F0P7L4_STAPE:0.11277)97:0.09780)99_Firmicutes_FB-Staph:0.11157,(1_B_-_FusoB_-_Fusobacterium_nucleatum_subsp._nucleatum_-_PYRDB_FUSNN:0.11086,1_B_-_Tenerites_-_Mycoplasma_penetrans_-_PYRDB_MYCPE:0.23598)93:0.07067)83:0.05954)88:0.06661,(1_B_-_F-Bacil_-_Exiguobacterium_sp._AT1b_-_C4L5W5_EXISA:0.08984,1_B_-_F-Bacil_-_Exiguobacterium_sibiricum_255-15_-_PYRDB_EXIS2:0.18696)100_Firmicutes:0.21877)37_F-Bacil:0.02839,(((1_B_-_FB-Bacil_-_Bacillus_cereus_ATCC_14579_-_PYRDB_BACCR:0.10049,(1_B_-_FB-Bacil_-_Bacillus_pumilus_SAFR-032_-_PYRDB_BACP2:0.07471,(1_B_-_FB-Bacil_-_Bacillus_licheniformis_ATCC_14580_-_Q65JU5_BACLD:0.09989,(1_B_-_FB-Bacil_-_Bacillus_subtilis_-_PYRDB_BACSU:0.04120,1_B_-_FB-Bacil_-_Bacillus_atrophaeus_1942_-_E3DZT3_BACA1:0.05409)89:0.03188)86:0.04045)98:0.07053)96:0.05798,((1_B_-_FB-Bacil_-_Geobacillus_kaustophilus_-_PYRDB_GEOKA:0.06290,1_B_-_FB-Bacil_-_Geobacillus_sp._Y4.1MC1_-_E3IAM5_GEOS0:0.10182)94:0.05525,(1_B_-_FB-Bacil_-_Bacillus_pseudofirmus_OF4_-_D3FTA6_BACPE:0.15666,(1_B_-_FB-Bacil_-_Bacillus_halodurans_-_PYRDB_BACHD:0.16481,1_B_-_FB-Bacil_-_Bacillus_clausii_KSM-K16_-_PYRDB_BACSK:0.24715)17:0.05322)96:0.07975)0:0.03159)39:0.02074,1_B_-_FB-Bacil_-_Bacillus_megaterium_QM_B1551_-_D5DQU5_BACMQ:0.20930)40_Firmicutes_F-Bacil_FB-Bacil:0.03176)94:0.05226)95:0.06701)0:0.03410,(1_B_-_Act-Actinob_-_Arcanobacterium_haemolyticum_DSM_20595_-_D7BP93_ARCHD:0.66192,1_B_-_Firmicutes_-_Clostridiales_genomosp._BVAB3_str._UPII9-5_-_D3R1H9_CLOB3:0.34522)85:0.14687)26:0.10788,1_B_-_FB-Alicyclo_-_Bacillus_tusciae_DSM_2912_-_D5WY03_BACT2:0.28063)99:0.16284,((1_B_-_Firmicutes_-_Clostridium_lentocellum_DSM_5427_-_F2JN86_9FIRM:0.44606,((1_B_-_FC-Clostrid_-_Alkaliphilus_oremlandii_OhILAs_-_PYRDB_ALKOO:0.12413,1_B_-_FC-Clostrid_-_Alkaliphilus_metalliredigens_QYMF_-_PYRDB_ALKMQ:0.09356)98:0.10735,(1_B_-_Firmicutes_-_Butyrivibrio_proteoclasticus_B316_-_E0RZV3_BUTPB:0.24927,(((1_B_-_Firmicutes_-_Eubacterium_eligens_ATCC_27750_-_C4Z463_EUBE2:0.17025,1_B_-_Firmicutes_-_Eubacterium_rectale_ATCC_33656_-_C4ZG02_EUBR3:0.23191)84:0.04872,1_B_-_FC-Clostrid_-_Clostridium_phytofermentans_ISDg_-_PYRDB_CLOPH:0.17321)85:0.02085,1_B_-_FC-Clostrid_-_Clostridium_saccharolyticum_WM1_-_D9RAB9_CLOSW:0.11802)76:0.04985)99:0.16675)6_F-Clostrc_FC-Clostrid:0.09401)96_Firmicutes:0.11216,((1_B_-_Act-Coryob_-_Coriobacterium_glomerans_PW2_-_F2N9N3_9ACTN:0.29781,(1_B_-_Act-Coryob_-_Olsenella_uli_DSM_7084_-_E1QVE7_OLSUV:0.20624,1_B_-_Act-Coryob_-_Atopobium_parvulum_DSM_20469_-_C8W700_ATOPD:0.38346)81:0.14492)100:0.44883,(1_B_-_Act-Coryob_-_Slackia_heliotrinireducens_DSM_20476_-_C7N5N5_SLAHD:0.17339,(1_B_-_Act-Coryob_-_Cryptobacterium_curtum_DSM_15641_-_C7MNJ7_CRYCD:0.19911,1_B_-_Act-Coryob_-_Eggerthella_lenta_DSM_2243_-_C8WHP0_EGGLE:0.14632)90:0.06899)99:0.25609)92_Actino_Act-Coryob:0.10379)86:0.07678)7:0.03431)96_Bacteria:0.08315,(((1_B_-_Magnetococ_-_Magnetococcus_sp._MC-1_-_A0LD69_MAGSM:0.35172,(1_B_-_G-Thiotr_-_Thiomicrospira_crunogena_XCL-2_-_Q31E83_THICR:0.31558,((1_B_-_G-SulfSymb_-_Candidatus_Vesicomyosocius_okutanii_HA_-_A5CY10_VESOH:0.12488,1_B_-_G-SulfSymb_-_Candidatus_Ruthia_magnifica_str._Cm__Calyptogena_magnifica__-_A1AV53_RUTMC:0.05849)99_G-SulfSymb:0.21498,(1_B_-_G-Chromat_-_Nitrosococcus_oceani_ATCC_19707_-_Q3J7C7_NITOC:0.17912,(1_B_-_G-Chromat_-_Thioalkalivibrio_sp._K90mix_-_D3SBS0_THISK:0.11264,1_B_-_G-Chromat_-_Thioalkalivibrio_sulfidophilus_HL-EbGr7_-_B8GR92_THISH:0.08498)77:0.04332)96_G-Chromat:0.11534)70:0.07753)92_ProteoB_G-GammaP:0.18196)99_Bacteria:0.27365,1_B_-_Eury-Tcocci_-_Thermococcus_sibiricus_MM_739_-_C6A1L2_THESM:0.88538)92:0.14619,(1_B_-_Gemmatimon_-_Gemmatimonas_aurantiaca_T-27_-_C1A4J6_GEMAT:0.79126,(((1_B_-_Aquif_-_Sulfurihydrogenibium_azorense_Az-Fu1_-_C1DU98_SULAA:0.20646,1_B_-_Aquif_-_Persephonella_marina_EX-H1_-_C0QU30_PERMH:0.16827)98:0.14650,(1_B_-_Aquif_-_Hydrogenobaculum_sp._Y04AAS1_-_B4U9W8_HYDS0:0.20026,(1_B_-_Aquif_-_Aquifex_aeolicus_-_PYRDA_AQUAE:0.11939,(1_B_-_Aquif_-_Hydrogenobacter_thermophilus_TK-6_-_D3DGD0_HYDTT:0.10175,1_B_-_Aquif_-_Thermocrinis_albus_DSM_14484_-_D3SNJ9_THEAH:0.17818)99:0.18004)81:0.04872)99:0.21702)99_Aquif:0.27068,((1_B_-_Act-Actinob_-_Gardnerella_vaginalis_ATCC_14019_-_E3D9U0_GARV3:0.09353,(1_B_-_Act-Actinob_-_Bifidobacterium_animalis_subsp._lactis_V9_-_D5TH53_BIFAV:0.09222,(1_B_-_Act-Actinob_-_Bifidobacterium_longum_-_Q8G660_BIFLO:0.09914,1_B_-_Act-Actinob_-_Bifidobacterium_dentium_Bd1_-_D2QA97_BIFDB:0.10539)97:0.09083)98:0.09015)99:0.08786,1_B_-_Act-Actinob_-_Bifidobacterium_bifidum_PRL2010_-_E4NWU4_BIFBP:0.00740)100_Actino_Act-Actinob:0.60306)23:0.06966)57_Bacteria:0.09539)4:0.02990)91_Bacteria_etc.:0.07467,((1_B_-_DeinoTherm_-_Oceanithermus_profundus_DSM_14977_-_E4U7H2_OCEP5:0.17531,1_B_-_DeinoTherm_-_Marinithermus_hydrothermalis_DSM_14884_-_F2NMH1_9DEIN:0.08851)100_DeinoTherm:0.45750,1_B_-_Firmicutes_-_Thermaerobacter_marianensis_DSM_12885_-_E6SJH3_THEM7:0.46971)92_Bacteria:0.10721)91_Bacteria_etc.:0.06967)83_Bacteria_etc.:0.05481,(((1_B_-_Chloroflexi_-_Chloroflexus_sp._Y-400-fl_-_B9LJ97_CHLSY:0.14492,1_B_-_Chloroflexi_-_Chloroflexus_aggregans_DSM_9485_-_B8G6V4_CHLAD:0.21264)100:0.80008,(1_B_-_Chloroflexi_-_Roseiflexus_castenholzii_DSM_13941_-_A7NSB8_ROSCS:0.15509,1_B_-_Chloroflexi_-_Roseiflexus_sp._RS-1_-_A5URC7_ROSS1:0.13749)99:0.48099)99_Chloroflexi:0.59885,((1_B_-_Act-Actinob_-_Intrasporangium_calvum_DSM_43043_-_E6S8Y2_INTC7:0.77249,(1_B_-_Act-Actinob_-_Thermomonospora_curvata_DSM_43183_-_D1A830_THECD:0.30838,((1_B_-_Act-Actinob_-_Thermobifida_fusca_YX_-_Q47R20_THEFY:0.18490,1_B_-_Act-Actinob_-_Nocardiopsis_dassonvillei_subsp._dassonvillei_DSM_43111_-_D7B1T3_NOCDD:0.30989)99:0.17637,(1_B_-_Act-Actinob_-_Acidothermus_cellulolyticus_11B_-_A0LUF8_ACIC1:0.30556,(1_B_-_Act-Actinob_-_Streptosporangium_roseum_DSM_43021_-_D2B6K4_STRRD:0.13443,1_B_-_Act-Actinob_-_Thermobispora_bispora_DSM_43833_-_D6Y9F5_THEBD:0.19080)99:0.15343)56:0.05803)70:0.04885)93:0.15178)68_Act-Actinob:0.11277,1_B_-_Actino_-_Acidimicrobium_ferrooxidans_DSM_10331_-_C7M0V6_ACIFD:1.05811)23_Actino:0.05207)83_Bacteria:0.06468)98_Bacteria_etc.:0.17660,(1_B_-_FC-ThermAnaer_-_Coprothermobacter_proteolyticus_DSM_5265_-_B5YA20_COPPD:1.19412,((1_B_-_Thermotogae_-_Thermotoga_lettingae_TMO_-_A8F8J3_THELT:0.45820,((1_B_-_Thermotogae_-_Thermosipho_melanesiensis_BI429_-_A6LJP0_THEM4:0.16729,1_B_-_Thermotogae_-_Thermosipho_africanus_TCF52B_-_B7IFY5_THEAB:0.21610)98:0.21593,(1_B_-_Thermotogae_-_Thermotoga_maritima_-_PYRDB_THEMA:0.49122,1_B_-_Thermotogae_-_Fervidobacterium_nodosum_Rt17-B1_-_A7HK93_FERNB:0.44961)86:0.11237)50:0.15483)100_Thermotogae:0.96757,1_B_-_Act-Actinob_-_Saccharopolyspora_erythraea_NRRL_2338_-_A4FBL7_SACEN:1.29700)36:0.09694)92_Bacteria:0.18875)47_Bacteria_etc.:0.07441)97_Bacteria_etc.:0.20883)62:0.15620)76:0.20581)96:0.42967,((Cren-thermop_-_Thermoproteus_uzoniensis_768-20_-_F2L3L7_9CREN:0.47289,(Cren-thermop_-_Pyrobaculum_calidifontis_JCM_11548_-_A3MX28_PYRCJ:0.14611,(Cren-thermop_-_Pyrobaculum_arsenaticum_DSM_13514_-_A4WLH6_PYRAR:0.17784,((Cren-thermop_-_Thermoproteus_neutrophilus_V24Sta_-_B1Y9W3_THENV:0.10597,Cren-thermop_-_Pyrobaculum_islandicum_DSM_4184_-_A1RRV3_PYRIL:0.24347)97:0.10184,Cren-thermop_-_Pyrobaculum_aerophilum_str._IM2_-_Q8ZTG4_PYRAE:0.14850)65:0.08327)97:0.16303)94:0.24897)100:0.97699,(Cren-thermop_-_Caldivirga_maquilingensis_IC-167_-_A8MCA1_CALMQ:1.11247,(Cren-thermop_-_Vulcanisaeta_distributa_DSM_14429_-_E1QQK0_VULDI:0.03611,Cren-thermop_-_Vulcanisaeta_moutnovskia_768-28_-_F0QW78_VULM7:0.28037)98:0.47732)96:0.37340)96_Archaea_CrenArc_Cren-thermop:0.38941)95:0.40959)86:0.22837)94:0.30078,((2_-_Bac-Sphingo_-_Salinibacter_ruber_DSM_13855_-_Q2S001_SALRD:0.31265,2_-_Bac-Sphingo_-_Rhodothermus_marinus_DSM_4252_-_D0MFJ9_RHOM4:0.20477)97_Bactero_Bac-Sphingo:0.19761,(2_-_PlanctoM_-_Rhodopirellula_baltica_-_Q7UL43_RHOBA:0.99089,((2_-_Act-Actinob_-_Bifidobacterium_animalis_subsp._lactis_V9_-_D5TIH4_BIFAV:0.11671,(2_-_Act-Actinob_-_Bifidobacterium_longum_-_Q8G505_BIFLO:0.05652,(2_-_Act-Actinob_-_Bifidobacterium_bifidum_PRL2010_-_E4NZU4_BIFBP:0.08617,(2_-_Act-Actinob_-_Bifidobacterium_dentium_Bd1_-_D2Q620_BIFDB:0.06947,2_-_Act-Actinob_-_Bifidobacterium_adolescentis_ATCC_15703_-_A1A332_BIFAA:0.05839)90:0.03210)98:0.06732)80:0.04800)82:0.04626,(2_-_Act-Actinob_-_Gardnerella_vaginalis_409-05_-_D2R9S5_GARV4:0.09441,2_-_Act-Actinob_-_Gardnerella_vaginalis_ATCC_14019_-_E3D8T3_GARV3:0.16897)90:0.11574)100_Actino_Act-Actinob:1.03239)93:0.26358)89_Bacteria:0.17062)85:0.16646,((((2_-_Alveolata_-_Toxoplasma_gondii_-_Q8MXD1_TOXGO:0.49470,(((2_-_Alveolata_-_Plasmodium_knowlesi_strain_H_-_B3L830_PLAKH:0.04735,2_-_Alveolata_-_Plasmodium_vivax_SaI-1_-_A5K1N1_PLAVS:0.15165)77:0.08435,(2_-_Alveolata_-_Plasmodium_falciparum_3D7_-_PYRD_PLAF7:0.14373,2_-_Alveolata_-_Plasmodium_yoelii_yoelii_-_Q7RLG4_PLAYO:0.15287)91:0.10534)100:0.59678,(2_-_Alveolata_-_Babesia_bovis_-_A7AUQ8_BABBO:0.36266,(2_-_Alveolata_-_Theileria_annulata_-_Q4UDM3_THEAN:0.14456,2_-_Alveolata_-_Theileria_parva_-_Q4N5X1_THEPA:0.10509)99:0.28229)98:0.24809)94:0.22628)92_Alveolata:0.17817,((2_-_Strameno_-_Phytophthora_infestans_T30-4_-_D0MUE3_PHYIT:0.40856,((2_-_Vir-Bryo_-_Physcomitrella_patens_subsp._patens_-_A9TQR7_PHYPA:0.19380,(2_-_Vir-eudicot_-_Arabidopsis_thaliana_-_Q0WRX8_ARATH:0.10267,2_-_Vir-Liliops_-_Oryza_sativa_Japonica_Group_-_Q9FZM9_ORYSJ:0.08411)97:0.09878)99:0.17721,2_-_Vir-Chlorophyt_-_Ostreococcus_lucimarinus_CCE9901_-_A4S598_OSTLU:0.42636)68_ViridiPl:0.08065)94:0.10945,(2_-_Choanoflag_-_Monosiga_brevicollis_-_A9VDH7_MONBE:0.48381,(((2_-_Asco-Pezizomyc_-_Tuber_melanosporum_Mel28_-_D5GAZ7_TUBMM:0.42062,((2_-_Asco-Pezizomyc_-_Verticillium_albo-atrum_VaMs.102_-_C9S736_VERA1:0.16722,(2_-_Asco-Pezizomyc_-_Glomerella_graminicola_M1.001_-_E3QZA4_COLGM:0.14683,(((2_-_Asco-Pezizomyc_-_Magnaporthe_oryzae_70-15_-_A4QQF0_MAGO7:0.25628,2_-_Asco-Pezizomyc_-_Grosmannia_clavigera_kw1407_-_F0X877_9PEZI:0.32894)86:0.09453,2_-_Asco-Pezizomyc_-_Sordaria_macrospora_k-hell_-_D1ZM19_SORMK:0.15345)92:0.05275,(2_-_Asco-Pezizomyc_-_Metarhizium_anisopliae_ARSEF_23_-_E9F418_METAR:0.11146,2_-_Asco-Pezizomyc_-_Nectria_haematococca_mpVI_77-13-4_-_C7Z6N4_NECH7:0.15123)22:0.04239)81:0.04423)63:0.05214)95:0.11761,(2_-_Asco-Pezizomyc_-_Sclerotinia_sclerotiorum_1980_UF-70_-_A7F8U3_SCLS1:0.18821,(((2_-_Asco-Pezizomyc_-_Arthroderma_gypseum_CBS_118893_-_E4UQG6_ARTGP:0.15096,((2_-_Asco-Pezizomyc_-_Paracoccidioides_brasiliensis_Pb01_-_C1H6R7_PARBA:0.06101,(2_-_Asco-Pezizomyc_-_Ajellomyces_capsulatus_H88_-_F0UDX1_AJECA:0.08193,2_-_Asco-Pezizomyc_-_Ajellomyces_dermatitidis_SLH14081_-_C5JXI9_AJEDS:0.04855)96:0.04097)100:0.12331,(2_-_Asco-Pezizomyc_-_Coccidioides_posadasii_str._Silveira_-_E9DCM5_COCPS:0.13796,2_-_Asco-Pezizomyc_-_Uncinocarpus_reesii_1704_-_C4JES7_UNCRE:0.04021)93:0.04363)81:0.02014)91:0.05820,(2_-_Asco-Pezizomyc_-_Talaromyces_stipitatus_ATCC_10500_-_B8M8U1_TALSN:0.20327,((2_-_Asco-Pezizomyc_-_Aspergillus_oryzae_RIB40_-_Q2UEP2_ASPOR:0.04329,(((2_-_Asco-Pezizomyc_-_Aspergillus_terreus_NIH2624_-_Q0CXV7_ASPTN:0.11632,2_-_Asco-Pezizomyc_-_Emericella_nidulans_-_Q12610_EMENI:0.04515)85:0.01694,2_-_Asco-Pezizomyc_-_Penicillium_chrysogenum_Wisconsin_54-1255_-_B6HSH6_PENCW:0.14322)60:0.02270,(2_-_Asco-Pezizomyc_-_Aspergillus_fumigatus_Af293_-_Q4X169_ASPFU:0.05340,2_-_Asco-Pezizomyc_-_Aspergillus_clavatus_NRRL_1_-_A1C6E6_ASPCL:0.08911)60:0.01418)94:0.03961)82:0.02850,2_-_Asco-Pezizomyc_-_Aspergillus_niger_CBS_513.88_-_A2QCB1_ASPNC:0.06361)74:0.05296)85:0.04435)99:0.14536,2_-_Asco-Pezizomyc_-_Pyrenophora_teres_f._teres_0-1_-_E3S6P2_PYRTT:0.23805)91:0.12819)10:0.07233)99:0.33839)100_Fung-Asco_Asco-Pezizomyc:0.67625,(((2_-_Asco-Saccharomyc_-_Yarrowia_lipolytica_CLIB122_-_Q6C8K4_YARLI:0.40454,((2_-_Asco-Saccharomyc_-_Pichia_pastoris_GS115_-_C4R342_PICPG:0.28239,(2_-_Asco-Saccharomyc_-_Clavispora_lusitaniae_ATCC_42720_-_C4YCC1_CLAL4:0.07395,((2_-_Asco-Saccharomyc_-_Meyerozyma_guilliermondii_ATCC_6260_-_A5DEJ4_PICGU:0.13653,2_-_Asco-Saccharomyc_-_Debaryomyces_hansenii_CBS767_-_Q6BWK7_DEBHA:0.08361)56:0.02464,(2_-_Asco-Saccharomyc_-_Scheffersomyces_stipitis_CBS_6054_-_A3LPT0_PICST:0.07721,(2_-_Asco-Saccharomyc_-_Candida_albicans_WO-1_-_C4YD68_CANAW:0.03242,2_-_Asco-Saccharomyc_-_Candida_tropicalis_MYA-3404_-_C5MBE4_CANTT:0.09967)99:0.07631)52:0.04102)90:0.03674)99:0.09489)88:0.05174,((2_-_Asco-Saccharomyc_-_Kluyveromyces_lactis_NRRL_Y-1140_-_PYRD2_KLULA:0.19372,(((2_-_Asco-Saccharomyc_-_Lachancea_kluyveri_-_PYRD_SACKL:0.07007,(2_-_Asco-Saccharomyc_-_Candida_glabrata_CBS_138_-_PYRD_CANGA:0.11549,(2_-_Asco-Saccharomyc_-_Vanderwaltozyma_polyspora_DSM_70294_-_A7TRX4_VANPO:0.16778,2_-_Asco-Saccharomyc_-_Zygosaccharomyces_rouxii_CBS_732_-_C5DTJ2_ZYGRC:0.17616)90:0.05301)96:0.05749)87:0.03408,2_-_Asco-Saccharomyc_-_Lachancea_thermotolerans_CBS_6340_-_C5DBT0_LACTC:0.21985)4:0.02681,2_-_Asco-Saccharomyc_-_Ashbya_gossypii_ATCC_10895_-_PYRD_ASHGO:0.20504)94:0.06673)100:0.20219,2_-_Asco-Saccharomyc_-_Pichia_angusta_DL-1_-_E7R3I5_PICAD:0.19178)7:0.03860)98:0.13808)97_Fung-Asco_Asco-Saccharomyc:0.14649,((2_-_Asco-Taphrinomyc_-_Schizosaccharomyces_pombe_972h-_-_PYRD_SCHPO:0.29149,2_-_Asco-Taphrinomyc_-_Schizosaccharomyces_japonicus_yFS275_-_B6JXQ5_SCHJY:0.44458)98_Fung-Asco_Asco-Taphrinomyc:0.17874,(2_-_Fung-Basidio_-_Cryptococcus_gattii_WM276_-_E6R1Q1_CRYGW:0.43441,(2_-_Fung-Basidio_-_Schizophyllum_commune_H4-8_-_D8Q0M1_SCHCM:0.30884,(2_-_Fung-Basidio_-_Coprinopsis_cinerea_okayama7#130_-_A8N952_COPC7:0.19359,2_-_Fung-Basidio_-_Laccaria_bicolor_S238N-H82_-_B0CUF5_LACBS:0.18552)93:0.11290)98:0.15812)67_Fung-Basidio:0.09666)8:0.07768)93:0.11418,(2_-_Fung-Basidio_-_Malassezia_globosa_CBS_7966_-_A8Q682_MALGO:0.41530,2_-_Fung-Basidio_-_Puccinia_graminis_f._sp._tritici_CRL_75-36-700-3_-_E3L2C6_PUCGT:0.47435)69_Fung-Basidio:0.06776)76:0.14792)90_Fungi_Fung-Asco_etc.:0.19955,(((2_-_Strameno_-_Thalassiosira_pseudonana_-_B8CDH4_THAPS:0.43508,2_-_Metaz-Nematod_-_Caenorhabditis_elegans_-_O01815_CAEEL:0.49586)95:0.15364,((2_-_Metaz-Cnidaria_-_Nematostella_vectensis_-_A7SLG1_NEMVE:0.24884,2_-_Metaz-Chordata_-_Branchiostoma_floridae_-_C3YFF0_BRAFL:0.18043)79:0.06658,(2_-_Metaz-Chordata_-_Xenopus__Silurana__tropicalis_-_Q5BKN2_XENTR:0.19668,((2_-_Metaz-Chordata_-_Bos_taurus_-_PYRD_BOVIN:0.05401,(2_-_Metaz-Chordata_-_Rattus_norvegicus_-_PYRD_RAT:0.04955,2_-_Metaz-Chordata_-_Mus_musculus_-_Q8BMJ0_MOUSE:0.17040)97:0.04715)99:0.10794,(2_-_Metaz-Chordata_-_Gallus_gallus_-_Q5ZHY0_CHICK:0.15640,(2_-_Metaz-Chordata_-_Tetraodon_nigroviridis_-_Q4SY37_TETNG:0.15593,2_-_Metaz-Chordata_-_Danio_rerio_-_Q5PR57_DANRE:0.15686)99:0.12049)64:0.03918)84:0.07861)99_Metaz-Chordata:0.13718)85_Metazoa:0.08855)82:0.05563,((2_-_Metaz-Arthropod_-_Pediculus_humanus_corporis_-_E0VQ82_PEDHC:0.36055,2_-_Arthr-Hymenopt_-_Solenopsis_invicta_-_E9IG07_SOLIN:0.33886)96:0.12924,((2_-_Metaz-Arthropod_-_Tribolium_castaneum_-_D6X3Z9_TRICA:0.30065,2_-_Arthr-Chelicer_-_Ixodes_scapularis_-_B7PXW4_IXOSC:0.52002)30:0.07320,(((2_-_Arthr-Nematoc_-_Anopheles_gambiae_-_Q7PYN9_ANOGA:0.08446,2_-_Arthr-Nematoc_-_Anopheles_darlingi_-_E3WVL4_ANODA:0.13283)89:0.08148,(2_-_Arthr-Nematoc_-_Culex_quinquefasciatus_-_B0W4C3_CULQU:0.22533,2_-_Arthr-Nematoc_-_Aedes_aegypti_-_Q177S6_AEDAE:0.12606)96:0.09415)99_Arthr-Nematoc:0.23909,(2_-_Arthr-Brachic_-_Drosophila_virilis_-_B4M1H0_DROVI:0.37686,(2_-_Arthr-Brachic_-_Drosophila_virilis_-_B4M507_DROVI:0.22429,(2_-_Arthr-Brachic_-_Drosophila_melanogaster_-_PYRD_DROME:0.14592,2_-_Arthr-Brachic_-_Drosophila_pseudoobscura_pseudoobscura_-_Q297N6_DROPS:0.09431)96:0.10780)64:0.04805)99_Arthr-Brachic:0.35661)77_Arthr-Dipt:0.07142)23:0.05249)99_Metazoa_Metaz-Arthropod:0.14509)87_Metazoa_etc.:0.06795)51:0.08283)80:0.05166)75:0.02996)80_Eukaryota:0.08773,(2_-_A-Ricketts_-_Neorickettsia_sennetsu_str._Miyayama_-_Q2GEM2_NEOSM:0.64452,((2_-_A-Ricketts_-_Wolbachia_endosymbiont_of_Culex_quinquefasciatus_Pel_-_B3CMR9_WOLPP:0.07439,(2_-_A-Ricketts_-_Wolbachia_endosymbiont_of_Drosophila_melanogaster_-_Q73FT4_WOLPM:0.04256,2_-_A-Ricketts_-_Wolbachia_endosymbiont_strain_TRS_of_Brugia_malayi_-_Q5GTI4_WOLTR:0.08346)75:0.03162)100:0.29013,((2_-_A-Ricketts_-_Ehrlichia_ruminantium_str._Welgevonden_-_Q5HBZ6_EHRRW:0.10987,(2_-_A-Ricketts_-_Ehrlichia_canis_str._Jake_-_Q3YSS6_EHRCJ:0.10855,2_-_A-Ricketts_-_Ehrlichia_chaffeensis_str._Arkansas_-_Q2GFQ4_EHRCR:0.05722)96:0.08895)100:0.27850,(2_-_A-Ricketts_-_Anaplasma_marginale_str._St._Maries_-_Q5PBF6_ANAMM:0.18889,2_-_A-Ricketts_-_Anaplasma_phagocytophilum_HZ_-_Q2GJ77_ANAPZ:0.28913)99:0.23282)13:0.10288)98:0.25712)98_Bacteria_ProteoB_A-AlphaP_A-Ricketts:0.21651)88:0.09348,((2_-_A-AlphaP_-_Candidatus_Puniceispirillum_marinum_IMCC1322_-_D5BMV2_PUNMI:0.81522,(2_-_ARs_-_Acidiphilium_multivorum_AIU301_-_F0J0L6_ACIMA:0.45734,(2_-_ARs_-_Granulibacter_bethesdensis_CGDNIH1_-_Q0BQX3_GRABC:0.35851,(2_-_ARs_-_Gluconobacter_oxydans_-_Q5FTP3_GLUOX:0.32632,(2_-_ARs_-_Acetobacter_pasteurianus_IFO_3283-01_-_C7JBY7_ACEP3:0.17361,2_-_ARs_-_Gluconacetobacter_diazotrophicus_PAl_5_-_A9HBE5_GLUDA:0.19813)89:0.06223)99:0.18398)63:0.07397)94_ARs:0.14719)93:0.13227,(((2_-_ARs_-_Magnetospirillum_magneticum_AMB-1_-_Q2W0D1_MAGSA:0.18933,2_-_ARs_-_Rhodospirillum_rubrum_ATCC_11170_-_PYRD_RHORT:0.33067)98_ARs:0.11093,((2_-_ARs_-_Azospirillum_sp._B510_-_D3NXI5_AZOS1:0.21316,2_-_ARs_-_Rhodospirillum_centenum_SW_-_B6IVA9_RHOCS:0.24231)68_ARs:0.08947,(2_-_ARz-Xantho_-_Xanthobacter_autotrophicus_Py2_-_PYRD_XANP2:0.15685,2_-_ARz-Xantho_-_Azorhizobium_caulinodans_ORS_571_-_PYRD_AZOC5:0.19637)100_ARz_ARz-Xantho:0.32454)80:0.02865)95:0.07711,((((((2_-_ARd-Hypho_-_Hirschia_baltica_ATCC_49814_-_C6XQ80_HIRBI:0.57832,2_-_ARd-Hypho_-_Hyphomonas_neptunium_ATCC_15444_-_Q0BWI4_HYPNA:0.36957)99_ARd_ARd-Hypho:0.23528,(2_-_ARd-Hypho_-_Maricaulis_maris_MCS10_-_Q0ASC6_MARMM:0.54218,(2_-_A-Caulo_-_Phenylobacterium_zucineum_HLK1_-_B4REB4_PHEZH:0.19889,(2_-_A-Caulo_-_Caulobacter_sp._K31_-_B0T5G7_CAUSK:0.14278,2_-_A-Caulo_-_Caulobacter_vibrioides_-_Q9AAR8_CAUCR:0.10021)99:0.13527)60_A-Caulo:0.06288)38:0.05098)83:0.06678,2_-_A-Caulo_-_Brevundimonas_subvibrioides_ATCC_15264_-_D9QMF9_BRESC:0.30660)96:0.10712,(2_-_A-AlphaP_-_Parvularcula_bermudensis_HTCC2503_-_E0TEU3_PARBH:0.56831,(2_-_ARd-Rhodo_-_Paracoccus_denitrificans_PD1222_-_A1B624_PARDP:0.26602,(2_-_ARd-Rhodo_-_Rhodobacter_capsulatus_SB_1003_-_D5AN59_RHOCB:0.17463,((((2_-_ARd-Rhodo_-_Jannaschia_sp._CCS1_-_Q28N32_JANSC:0.27584,2_-_ARd-Rhodo_-_Roseobacter_denitrificans_OCh_114_-_Q161C8_ROSDO:0.29832)95:0.09193,(2_-_ARd-Rhodo_-_Ketogulonicigenium_vulgare_Y25_-_E3F383_KETVY:0.19904,2_-_ARd-Rhodo_-_Ruegeria_sp._TM1040_-_Q1GGD3_SILST:0.22975)47:0.05150)23:0.01848,2_-_ARd-Rhodo_-_Dinoroseobacter_shibae_DFL_12_-_A8LRE2_DINSH:0.18713)84:0.04693,(2_-_ARd-Rhodo_-_Rhodobacter_sphaeroides_ATCC_17025_-_A4WWY4_RHOS5:0.08842,2_-_ARd-Rhodo_-_Rhodobacter_sphaeroides_2.4.1_-_PYRD_RHOS4:0.05333)99:0.11984)34:0.03885)84:0.05851)100_ARd_ARd-Rhodo:0.25152)88:0.05860)72:0.03123,((2_-_A-Sphingo_-_Novosphingobium_aromaticivorans_DSM_12444_-_PYRD_NOVAD:0.15613,2_-_A-Sphingo_-_Erythrobacter_litoralis_HTCC2594_-_PYRD_ERYLH:0.23924)98:0.12460,(2_-_A-Sphingo_-_Sphingomonas_wittichii_RW1_-_A5VAF6_SPHWW:0.14878,2_-_A-Sphingo_-_Sphingobium_japonicum_UT26S_-_D4Z6K5_SPHJU:0.26949)55:0.04416)100_A-Sphingo:0.20672)44:0.03298,((((((2_-_ARz-Phyllo_-_Chelativorans_sp._BNC1_-_PYRD_MESSB:0.22363,(2_-_ARz-Phyllo_-_Mesorhizobium_loti_-_PYRD_RHILO:0.04691,2_-_ARz-Phyllo_-_Mesorhizobium_ciceri_biovar_biserrulae_WSM1271_-_E8TKQ4_MESCW:0.08181)100:0.21562)91_ARz-Phyllo:0.06959,((((2_-_ARz-Bartonella_-_Bartonella_grahamii_as4aup_-_C6AC21_BARGA:0.10139,(2_-_ARz-Bartonella_-_Bartonella_henselae_-_PYRD_BARHE:0.11541,2_-_ARz-Bartonella_-_Bartonella_quintana_-_PYRD_BARQU:0.05993)86:0.02699)54:0.03659,(2_-_ARz-Bartonella_-_Bartonella_clarridgeiae_73_-_E6YGC6_BARC7:0.18193,2_-_ARz-Bartonella_-_Bartonella_bacilliformis_KC583_-_PYRD_BARBK:0.18579)11:0.01405)100_ARz-Bartonella:0.45056,(2_-_ARz-Rhizo_-_Agrobacterium_sp._H13-3_-_F0L5W8_9RHIZ:0.20768,(2_-_ARz-Rhizo_-_Agrobacterium_vitis_S4_-_PYRD_AGRVS:0.16264,(2_-_ARz-Rhizo_-_Rhizobium_etli_CFN_42_-_PYRD_RHIEC:0.08381,((2_-_ARz-Rhizo_-_Sinorhizobium_fredii_NGR234_-_PYRD_RHISN:0.03942,2_-_ARz-Rhizo_-_Sinorhizobium_medicae_WSM419_-_PYRD_SINMW:0.09417)98:0.06301,2_-_ARz-Rhizo_-_Agrobacterium_radiobacter_K84_-_PYRD_AGRRK:0.09243)2:0.02344)91:0.04074)88:0.03702)92_ARz-Rhizo:0.03593)88:0.04236,((2_-_ARz-Rhizo_-_Candidatus_Liberibacter_solanacearum_CLso-ZC1_-_E4UCM9_LIBSC:0.09132,2_-_ARz-Rhizo_-_Candidatus_Liberibacter_asiaticus_str._psy62_-_C6XEV5_LIBAP:0.16832)100_ARz-Rhizo:0.41449,(2_-_ARz-Bruc_-_Brucella_melitensis_-_PYRD_BRUME:0.04570,2_-_ARz-Bruc_-_Ochrobactrum_anthropi_ATCC_49188_-_PYRD_OCHA4:0.07880)99_ARz-Bruc:0.17011)75:0.04981)92:0.06248)95:0.07612,2_-_A-AlphaP_-_Polymorphum_gilvum_SL003B-26A1_-_F2IY73_9PROT:0.31976)61:0.07189,(2_-_ARz_-_Hyphomicrobium_denitrificans_ATCC_51888_-_D8JRL0_HYPDA:0.37415,2_-_ARz_-_Rhodomicrobium_vannielii_ATCC_17100_-_E3I3N9_RHOVT:0.38646)98:0.17521)82:0.08605,(((2_-_ARz-Methylb_-_Methylobacterium_nodulans_ORS_2060_-_PYRD_METNO:0.09565,2_-_ARz-Methylb_-_Methylobacterium_sp._4-46_-_B0UQH7_METS4:0.08450)88:0.04167,(2_-_ARz-Methylb_-_Methylobacterium_extorquens_DM4_-_C7CJ51_METED:0.11548,2_-_ARz-Methylb_-_Methylobacterium_radiotolerans_JCM_2831_-_B1LVB3_METRJ:0.12557)88:0.04780)100_ARz-Methylb:0.20366,(2_-_ARz-Xantho_-_Starkeya_novella_DSM_506_-_D6ZZY8_STAND:0.26894,((2_-_ARz-Beijer_-_Methylocella_silvestris_BL2_-_B8EML0_METSB:0.20789,2_-_ARz-Beijer_-_Beijerinckia_indica_subsp._indica_ATCC_9039_-_B2IIL8_BEII9:0.32579)26_ARz-Beijer:0.05162,(2_-_ARz-Bradic_-_Oligotropha_carboxidovorans_OM5_-_B6JDA3_OLICO:0.17177,((2_-_ARz-Bradic_-_Bradyrhizobium_sp._BTAi1_-_PYRD_BRASB:0.07191,2_-_ARz-Bradic_-_Bradyrhizobium_japonicum_-_PYRD_BRAJA:0.09164)8:0.02488,(2_-_ARz-Bradic_-_Nitrobacter_winogradskyi_Nb-255_-_Q3SVG0_NITWN:0.10366,(2_-_ARz-Bradic_-_Rhodopseudomonas_palustris_BisB18_-_Q21BB0_RHOPB:0.06480,(2_-_ARz-Bradic_-_Rhodopseudomonas_palustris_HaA2_-_PYRD_RHOP2:0.04426,2_-_ARz-Bradic_-_Rhodopseudomonas_palustris_-_PYRD_RHOPA:0.05114)94:0.03990)94:0.03855)60:0.01509)91:0.06201)99_ARz-Bradic:0.22961)69:0.05910)89:0.06719)97:0.08525)53:0.06624,2_-_ARz-Phyllo_-_Parvibaculum_lavamentivorans_DS-1_-_PYRD_PARL1:0.33508)91_ARz:0.06380)87:0.04649)78:0.09234)90_Bacteria_ProteoB_A-AlphaP:0.06877)99:0.16732)31:0.05898)50:0.02487,((2_-_Eury-HaloB_-_Haloterrigena_turkmenica_DSM_5511_-_Plasmid_pHTUR04_-_D2S350_HALTV:0.04486,2_-_Eury-HaloB_-_Natrialba_magadii_ATCC_43099_-_D3STE1_NATMM:0.09803)100:0.49511,(2_-_Eury-HaloB_-_Halalkalicoccus_jeotgali_B3_-_D8J3R8_HALJB:0.28170,(2_-_Eury-HaloB_-_Halobacterium_sp._NRC-1_-_PYRD_HALSA:0.24669,(2_-_Eury-HaloB_-_Halorubrum_lacusprofundi_ATCC_49239_-_B9LQM3_HALLT:0.15874,((((2_-_Eury-HaloB_-_Halogeometricum_borinquense_DSM_11551_-_E4NTH9_HALBP:0.13801,2_-_Eury-HaloB_-_Haloquadratum_walsbyi_DSM_16790_-_Q18DM4_HALWD:0.37806)88:0.06648,2_-_Eury-HaloB_-_Haloferax_volcanii_DS2_-_D4GXY2_HALVD:0.11579)93:0.05472,(2_-_Eury-HaloB_-_Halorhabdus_utahensis_DSM_12940_-_C7NQU7_HALUD:0.29580,(2_-_Eury-HaloB_-_Halomicrobium_mukohataei_DSM_12286_-_C7NZA8_HALMD:0.13996,2_-_Eury-HaloB_-_Haloarcula_marismortui_ATCC_43049_-_PYRD_HALMA:0.14505)94:0.09224)94:0.08260)95:0.05353,2_-_Eury-HaloB_-_Natronomonas_pharaonis_DSM_2160_-_PYRD_NATPD:0.26279)56:0.05513)81:0.09472)90:0.09916)96:0.16614)99_Archaea_EuryArc_Eury-HaloB:0.29761)21:0.02884,(2_-_Chloroflexi_-_Roseiflexus_castenholzii_DSM_13941_-_PYRD_ROSCS:0.09760,2_-_Chloroflexi_-_Roseiflexus_sp._RS-1_-_PYRD_ROSS1:0.10315)100_Bacteria_Chloroflexi:0.60793)94:0.07641,(((((((((2_-_Act-Actinob_-_Actinosynnema_mirum_DSM_43827_-_C6WDG7_ACTMD:0.22292,((2_-_Act-Actinob_-_Propionibacterium_freudenreichii_subsp._shermanii_CIRM-BIA1_-_D7GDQ7_PROFC:0.62360,((2_-_Act-Actinob_-_Nakamurella_multipartita_DSM_44233_-_C8XJK1_NAKMY:0.14437,2_-_Act-Actinob_-_Kytococcus_sedentarius_DSM_20547_-_C7NF21_KYTSD:0.90272)53:0.12890,2_-_Act-Actinob_-_Intrasporangium_calvum_DSM_43043_-_E6S640_INTC7:0.16146)20:0.03545)42:0.05615,(2_-_Act-Actinob_-_Saccharomonospora_viridis_DSM_43017_-_C7MZD7_SACVD:0.23639,2_-_Act-Actinob_-_Amycolatopsis_mediterranei_U32_-_D8HVV1_AMYMU:0.20222)98:0.12409)77:0.06649)64:0.05401,(2_-_Act-Actinob_-_Stackebrandtia_nassauensis_DSM_44728_-_D3QBE3_STANL:0.42992,(2_-_Act-Actinob_-_Salinispora_arenicola_CNS-205_-_PYRD_SALAI:0.12166,2_-_Act-Actinob_-_Micromonospora_sp._L5_-_E8S313_MICSL:0.08244)93:0.06923)44:0.06343)31:0.05502,2_-_Act-Actinob_-_Kribbella_flavida_DSM_17836_-_D2PV93_KRIFD:0.23219)94_Actino_Act-Actinob:0.08578,(2_-_Chloroflexi_-_Chloroflexus_sp._Y-400-fl_-_PYRD_CHLSY:0.13081,2_-_Chloroflexi_-_Chloroflexus_aggregans_DSM_9485_-_B8GB72_CHLAD:0.11598)99_Chloroflexi:0.16879)99:0.21492,2_-_G-Chromat_-_Allochromatium_vinosum_DSM_180_-_D3RQ20_ALLVD:0.56677)54:0.05122,(((((2_-_Cyano_-_Acaryochloris_marina_MBIC11017_-_PYRD_ACAM1:0.20480,(((2_-_Cy-Nostoc_-_'Nostoc_azollae'_0708_-_D7DXX8_NOSA0:0.13777,(2_-_Cy-Nostoc_-_Nostoc_punctiforme_PCC_73102_-_PYRD_NOSP7:0.11588,2_-_Cy-Nostoc_-_Nostoc_sp._PCC_7120_-_PYRD_NOSS1:0.10751)82:0.05912)99_Cy-Nostoc:0.12325,(((2_-_Cy-Chroococc_-_Microcystis_aeruginosa_NIES-843_-_B0JV85_MICAN:0.25625,(2_-_CyC-Cyanothece_-_Cyanothece_sp._PCC_7822_-_E0U849_CYAP2:0.09438,2_-_CyC-Cyanothece_-_Cyanothece_sp._PCC_7424_-_PYRD_CYAP7:0.10301)99_CyC-Cyanothece:0.16630)12:0.01257,(2_-_Cy-Chroococc_-_cyanobacterium_UCYN-A_-_D3EQW8_UCYNA:0.55576,((2_-_CyC-Cyanothece_-_Cyanothece_sp._PCC_8802_-_C7QVT5_CYAP0:0.20044,(2_-_CyC-Synechococ_-_Synechococcus_sp._PCC_7002_-_B1XIS4_SYNP2:0.25066,2_-_CyC-Cyanothece_-_Cyanothece_sp._ATCC_51142_-_PYRD_CYAA5:0.15286)63:0.03004)0:0.02984,2_-_Cy-Chroococc_-_Synechocystis_sp._PCC_6803_-_PYRD_SYNY3:0.38193)8:0.03048)94:0.06947)97_Cy-Chroococc:0.07438,2_-_Cy-Oscillator_-_Trichodesmium_erythraeum_IMS101_-_PYRD_TRIEI:0.41221)29:0.04429)82:0.03342,(2_-_CyC-Cyanothece_-_Cyanothece_sp._PCC_7425_-_PYRD_CYAP4:0.20263,2_-_Cy-Chroococc_-_Thermosynechococcus_elongatus_BP-1_-_PYRD_THEEB:0.31048)95_Cy-Chroococc:0.09234)88_Cy-Chroococc_etc.:0.06561)53:0.07310,2_-_CyC-Synechococ_-_Synechococcus_elongatus_PCC_6301_-_PYRD_SYNP6:0.39068)11_Cy-Chroococc_etc.:0.03959,(2_-_CyC-Synechococ_-_Synechococcus_sp._JA-2-3B'a_2-13__-_PYRD_SYNJB:0.13367,2_-_CyC-Synechococ_-_Synechococcus_sp._JA-3-3Ab_-_PYRD_SYNJA:0.10490)99_Cy-Chroococc_CyC-Synechococ:0.17329)99_Cy-Chroococc_etc.:0.15380,2_-_Cyano_-_Gloeobacter_violaceus_-_PYRD_GLOVI:0.28642)99_Cyano:0.17170,((((2_-_Cy-Prochloro_-_Prochlorococcus_marinus_str._MIT_9312_-_Q31CY2_PROM9:0.09236,2_-_Cy-Prochloro_-_Prochlorococcus_marinus_subsp._pastoris_str._CCMP1986_-_Q7V386_PROMP:0.09189)100_Cy-Prochloro:0.37422,(2_-_Cy-Prochloro_-_Prochlorococcus_marinus_str._NATL2A_-_Q46HH4_PROMT:0.27374,((2_-_Cy-Prochloro_-_Prochlorococcus_marinus_str._MIT_9211_-_A9BDG2_PROM4:0.21014,((2_-_Cy-Prochloro_-_Prochlorococcus_marinus_str._MIT_9313_-_PYRD_PROMM:0.07051,2_-_CyC-Synechococ_-_Synechococcus_sp._RCC307_-_A5GWJ7_SYNR3:0.25657)47:0.01898,((2_-_CyC-Synechococ_-_Synechococcus_sp._WH_8102_-_PYRD_SYNPX:0.04263,2_-_CyC-Synechococ_-_Synechococcus_sp._CC9902_-_Q3AVW9_SYNS9:0.08787)98:0.05926,(2_-_CyC-Synechococ_-_Synechococcus_sp._CC9311_-_Q0I6L3_SYNS3:0.07912,2_-_CyC-Synechococ_-_Synechococcus_sp._WH_7803_-_A5GPC9_SYNPW:0.06783)84:0.03477)2_Cy-Chroococc:0.01260)100_CyC-Synechococ:0.14697)91:0.07104,2_-_Cy-Prochloro_-_Prochlorococcus_marinus_-_Q7VDZ0_PROMA:0.19537)89:0.09089)95:0.14355)99_Cyano:0.36222,(2_-_Spirochaetes_-_Leptospira_biflexa_serovar_Patoc_strain_'Patoc_1__Paris_'_-_B0SJR7_LEPBP:0.41544,(2_-_Spirochaetes_-_Leptospira_interrogans_-_Q8EYC6_LEPIN:0.04095,2_-_Spirochaetes_-_Leptospira_borgpetersenii_serovar_Hardjo-bovis_L550_-_Q056I9_LEPBL:0.10675)99:0.37221)100_Spirochaetes:0.55591)71:0.14206,(2_-_Verruco_-_Coraliomargarita_akajimensis_DSM_45221_-_D5EJ92_CORAD:0.36127,2_-_Verruco_-_Opitutus_terrae_PB90-1_-_B1ZSY3_OPITP:0.42527)98_Chl-Ver-Len_Verruco:0.16998)89:0.05930)85:0.05864)39:0.03901,(((((2_-_Act-Actinob_-_Mobiluncus_curtisii_ATCC_43063_-_D6ZHM1_MOBCV:0.67390,((2_-_Act-Actinob_-_Jonesia_denitrificans_DSM_20603_-_C7R4Q6_JONDD:0.30988,(2_-_Act-Actinob_-_Xylanimonas_cellulosilytica_DSM_15894_-_D1BTR6_XYLCX:0.25258,2_-_Act-Actinob_-_Sanguibacter_keddieii_DSM_10542_-_D1BFX6_SANKS:0.15403)54:0.02692)86:0.04219,(2_-_Act-Actinob_-_Cellulomonas_flavigena_DSM_20109_-_D5UFW7_CELFN:0.16740,2_-_Act-Actinob_-_Beutenbergia_cavernae_DSM_12333_-_C5C505_BEUC1:0.40093)85:0.07169)86:0.08172)99_Actino_Act-Actinob:0.15719,((((2_-_Act-Actinob_-_Thermobifida_fusca_YX_-_PYRD_THEFY:0.14616,2_-_Act-Actinob_-_Nocardiopsis_dassonvillei_subsp._dassonvillei_DSM_43111_-_D7AZF1_NOCDD:0.17643)98:0.10189,(2_-_Act-Actinob_-_Thermomonospora_curvata_DSM_43183_-_D1A1H0_THECD:0.19973,(2_-_Act-Actinob_-_Streptosporangium_roseum_DSM_43021_-_D2B990_STRRD:0.17036,2_-_Act-Actinob_-_Thermobispora_bispora_DSM_43833_-_D6Y9L8_THEBD:0.11709)97:0.10420)69:0.05506)66:0.04236,(((2_-_Act-Actinob_-_Clavibacter_michiganensis_subsp._sepedonicus_-_PYRD_CLAMS:0.22225,(2_-_Act-Actinob_-_Leifsonia_xyli_subsp._xyli_-_PYRD_LEIXX:0.22961,2_-_Act-Actinob_-_Microbacterium_testaceum_StLB037_-_E8N832_MICTS:0.17407)57:0.06484)99:0.15658,((2_-_Act-Actinob_-_Micrococcus_luteus_NCTC_2665_-_C5CCB9_MICLC:0.19122,2_-_Act-Actinob_-_Brachybacterium_faecium_DSM_4810_-_C7MD08_BRAFD:0.40513)96:0.11524,(2_-_Act-Actinob_-_Kocuria_rhizophila_DC2201_-_PYRD_KOCRD:0.22215,(2_-_Act-Actinob_-_Arthrobacter_arilaitensis_Re117_-_E1VW86_ARTAR:0.21527,((2_-_Act-Actinob_-_Rothia_dentocariosa_ATCC_17931_-_E3H2E4_ROTDC:0.09136,2_-_Act-Actinob_-_Rothia_mucilaginosa_DY-18_-_D2NTB5_ROTMD:0.08263)99:0.13178,(2_-_Act-Actinob_-_Renibacterium_salmoninarum_ATCC_33209_-_A9WML3_RENSM:0.20866,(2_-_Act-Actinob_-_Arthrobacter_aurescens_TC1_-_A1R6U8_ARTAT:0.10458,(2_-_Act-Actinob_-_Arthrobacter_phenanthrenivorans_Sphe3_-_F0M1V3_ARTPP:0.05877,2_-_Act-Actinob_-_Arthrobacter_sp._FB24_-_PYRD_ARTS2:0.09577)70:0.04021)91:0.05134)98:0.08665)54:0.04458)94:0.09353)30:0.05277)74:0.06760)96:0.09622,((2_-_Act-Actinob_-_Catenulispora_acidiphila_DSM_44928_-_C7PVT2_CATAD:0.21936,2_-_Act-Actinob_-_Kineococcus_radiotolerans_SRS30216_-_PYRD_KINRD:0.26384)88:0.06656,((2_-_Act-Actinob_-_Kitasatospora_setae_KM-6054_-_E4N7N6_KITSK:0.27281,(2_-_Act-Actinob_-_Streptomyces_bingchenggensis_BCW-1_-_D7BWT5_STRBB:0.09477,(2_-_Act-Actinob_-_Streptomyces_venezuelae_ATCC_10712_-_F2RCL1_9ACTO:0.10261,2_-_Act-Actinob_-_Streptomyces_coelicolor_-_PYRD_STRCO:0.04717)25:0.02680)99:0.11419)97:0.09597,2_-_Act-Actinob_-_Nocardioides_sp._JS614_-_PYRD_NOCSJ:0.30787)91:0.05217)87:0.03098)84:0.04395)85_Actino_Act-Actinob:0.03758,((2_-_Act-Actinob_-_Segniliparus_rotundus_DSM_44985_-_D6ZFF8_SEGRD:0.44404,((2_-_Act-Actinob_-_Tsukamurella_paurometabola_DSM_20162_-_D5UPI5_TSUPD:0.21813,(2_-_Act-Actinob_-_Gordonia_bronchialis_DSM_43247_-_D0LDQ3_GORB4:0.24222,(2_-_Act-Actinob_-_Nocardia_farcinica_-_PYRD_NOCFA:0.17003,(2_-_Act-Actinob_-_Rhodococcus_erythropolis_PR4_-_PYRD_RHOE4:0.07158,(2_-_Act-Actinob_-_Rhodococcus_jostii_RHA1_-_Q0SIB3_RHOSR:0.04434,2_-_Act-Actinob_-_Rhodococcus_equi_103S_-_E4WHC7_RHOE1:0.14118)31:0.02239)62:0.04775)94:0.06456)85:0.02624)46:0.03485,((2_-_Act-Actinob_-_Mycobacterium_abscessus_ATCC_19977_-_PYRD_MYCA9:0.25453,((2_-_Act-Actinob_-_Mycobacterium_sp._MCS_-_PYRD_MYCSS:0.12860,2_-_Act-Actinob_-_Mycobacterium_smegmatis_str._MC2_155_-_PYRD_MYCS2:0.11909)89:0.03353,((2_-_Act-Actinob_-_Mycobacterium_sp._Spyr1_-_E6TH58_MYCSR:0.08173,2_-_Act-Actinob_-_Mycobacterium_vanbaalenii_PYR-1_-_PYRD_MYCVP:0.07040)98:0.07227,((2_-_Act-Actinob_-_Mycobacterium_leprae_-_PYRD_MYCLE:0.10849,(2_-_Act-Actinob_-_Mycobacterium_marinum_M_-_PYRD_MYCMM:0.08307,2_-_Act-Actinob_-_Mycobacterium_bovis_-_PYRD_MYCBO:0.11677)88:0.02491)88:0.02568,2_-_Act-Actinob_-_Mycobacterium_avium_subsp._paratuberculosis_-_PYRD_MYCPA:0.05070)92:0.04684)80:0.02963)14:0.03385)99:0.13151,(2_-_Act-Actinob_-_Corynebacterium_kroppenstedtii_DSM_44385_-_C4LIM2_CORK4:0.33087,((2_-_Act-Actinob_-_Corynebacterium_urealyticum_DSM_7109_-_B1VDU1_CORU7:0.19650,2_-_Act-Actinob_-_Corynebacterium_jeikeium_K411_-_Q4JVN4_CORJK:0.20556)99:0.18803,((2_-_Act-Actinob_-_Corynebacterium_efficiens_-_PYRD_COREF:0.07568,(2_-_Act-Actinob_-_Corynebacterium_glutamicum_-_PYRD_CORGL:0.05290,(2_-_Act-Actinob_-_Corynebacterium_diphtheriae_-_PYRD_CORDI:0.12917,2_-_Act-Actinob_-_Corynebacterium_pseudotuberculosis_I19_-_E3FAS5_CORP9:0.13466)88:0.03440)53:0.03072)98:0.06905,(2_-_Act-Actinob_-_Corynebacterium_aurimucosum_ATCC_700975_-_C3PG86_CORA7:0.14562,2_-_Act-Actinob_-_Corynebacterium_jeikeium_K411_-_Q4JXE0_CORJK:0.20938)46:0.03264)90:0.04157)79:0.02003)99:0.10688)60:0.05303)91:0.06278)98_Actino_Act-Actinob:0.10577,2_-_DeltaP_-_Haliangium_ochraceum_DSM_14365_-_D0LKB4_HALO1:0.35269)38:0.03687)84_Actino_etc.:0.03381)85_Actino_etc.:0.05461,2_-_Act-Actinob_-_Tropheryma_whipplei_TW08/27_-_Q83HK8_TROW8:1.05016)74_Actino_etc.:0.08203,2_-_DeltaP_-_Sorangium_cellulosum_'So_ce_56'_-_A9F3A8_SORC5:0.67538)96:0.17113,(((2_-_DeinoTherm_-_Thermus_thermophilus_HB27_-_PYRD_THET2:0.12620,2_-_DeinoTherm_-_Thermus_scotoductus_SA-01_-_E8PMA7_THESS:0.12277)99_DeinoTherm:0.33603,(2_-_Chloroflexi_-_Thermomicrobium_roseum_DSM_5159_-_Plasmid_Tros_-_B9L4A8_THERP:0.47983,2_-_Chloroflexi_-_Sphaerobacter_thermophilus_DSM_20745_-_D1C9W1_SPHTD:0.26232)99_Chloroflexi:0.29641)82:0.12128,(2_-_DT-Deinococc_-_Truepera_radiovictrix_DSM_17093_-_D7CUX9_TRURR:0.31628,(2_-_DeinoTherm_-_Meiothermus_silvanus_DSM_9946_-_D7BGD6_MEISD:0.18087,2_-_DeinoTherm_-_Meiothermus_ruber_DSM_1279_-_D3PLT0_MEIRD:0.19558)94:0.11372)97_DeinoTherm:0.14756)63:0.07852)96:0.12186)68:0.05371,2_-_Verruco_-_Methylacidiphilum_infernorum_V4_-_PYRD_METI4:1.00318)87:0.02949,(((2_-_Bac-Cytoph_-_Dyadobacter_fermentans_DSM_18053_-_C6W7C5_DYAFD:0.29592,2_-_Bac-Cytoph_-_Spirosoma_linguale_DSM_74_-_D2QSN9_SPILD:0.19721)Bac-Cytoph:0.04621,(2_-_BacF-Flavo_-_Weeksella_virosa_DSM_16922_-_F0P020_WEEVC:0.44098,((2_-_Bac-Flavo_-_Fluviicola_taffensis_DSM_16823_-_F2IBP3_9FLAO:0.26534,2_-_Bac-Cytoph_-_Leadbetterella_byssophila_DSM_17132_-_E4RQU3_LEAB4:0.30164)94:0.08880,((2_-_Bac-Cytoph_-_Marivirga_tractuosa_DSM_4126_-_E4TNN7_MARTH:0.20424,((2_-_Bac-Sphingo_-_Pedobacter_heparinus_DSM_2366_-_C6XSD7_PEDHD:0.17476,2_-_Bac-Sphingo_-_Pedobacter_saltans_DSM_12145_-_F0S5A5_PEDSD:0.11041)100_Bac-Sphingo:0.17025,(2_-_BacF-Flavo_-_Capnocytophaga_ochracea_DSM_7271_-_C7M3T4_CAPOD:0.19687,(((((2_-_BacF-Flavo_-_Zunongwangia_profunda_SM-A87_-_D5BH37_ZUNPS:0.12701,2_-_BacF-Flavo_-_Gramella_forsetii_KT0803_-_PYRD_GRAFK:0.10873)93:0.04372,(2_-_BacF-Flavo_-_Flavobacterium_psychrophilum_JIP02/86_-_PYRD_FLAPJ:0.13331,2_-_BacF-Flavo_-_Flavobacterium_johnsoniae_UW101_-_PYRD_FLAJ1:0.09145)97:0.06448)82:0.01629,((2_-_BacF-Flavo_-_Riemerella_anatipestifer_RA-GD_-_F0TM51_RIEAR:0.07348,2_-_BacF-Flavo_-_Riemerella_anatipestifer_DSM_15868_-_E4TD04_RIEAD:0.09371)99:0.12237,((2_-_BacF-Flavo_-_Cellulophaga_lytica_DSM_7489_-_F0RFZ9_CELLC:0.16771,(2_-_BacF-Flavo_-_Maribacter_sp._HTCC2170_-_A4AVH7_MARSH:0.07845,2_-_BacF-Flavo_-_Cellulophaga_algicola_DSM_14237_-_E6X9F0_CELAD:0.17868)54:0.03502)33:0.04091,2_-_BacF-Flavo_-_Robiginitalea_biformata_HTCC2501_-_A4CMM3_ROBBH:0.32341)98:0.11071)84:0.02933)56:0.02133,2_-_BacF-Flavo_-_Croceibacter_atlanticus_HTCC2559_-_A3UBP7_CROAH:0.13403)47:0.02704,2_-_BacF-Flavo_-_Flavobacteriaceae_bacterium_3519-10_-_C6WZI6_FLAB3:0.17447)56:0.02794)96_Bac-Flavo:0.06326)95:0.06173)0:0.02043,(2_-_Bac-Sphingo_-_Chitinophaga_pinensis_DSM_2588_-_C7PU35_CHIPD:0.29178,2_-_Bac-Cytoph_-_Cytophaga_hutchinsonii_ATCC_33406_-_Q11RL2_CYTH3:0.20917)88:0.06708)96:0.06585)84:0.03713)46_BacF-Flavo:0.05626)99_Bactero:0.27316,((2_-_G-GammaP_-_Dichelobacter_nodosus_VCS1703A_-_PYRD_DICNV:0.58602,2_-_Verruco_-_Akkermansia_muciniphila_ATCC_BAA-835_-_PYRD_AKKM8:0.48667)54:0.07865,(((2_-_G-Xanthom_-_Stenotrophomonas_maltophilia_R551-3_-_PYRD_STRM5:0.14768,((2_-_G-Xanthom_-_Xanthomonas_albilineans_GPE_PC73_-_D2U9Z9_XANAP:0.10393,(2_-_G-Xanthom_-_Xylella_fastidiosa_-_PYRD_XYLFA:0.18782,2_-_G-Xanthom_-_Xanthomonas_axonopodis_pv._citri_-_PYRD_XANAC:0.13038)0:0.05767)68:0.05294,2_-_G-Xanthom_-_Pseudoxanthomonas_suwonensis_11-1_-_E6WSD8_PSEUU:0.12599)11:0.04428)100_G-Xanthom:0.29806,(2_-_G-Chromat_-_Halorhodospira_halophila_SL1_-_PYRD_HALHL:0.52171,2_-_G-Chromat_-_Alkalilimnicola_ehrlichii_MLHE-1_-_PYRD_ALHEH:0.30109)96_G-Chromat:0.16969)45_G-GammaP:0.06030,((((((((2_-_G-Alterom_-_Marinobacter_aquaeolei_VT8_-_PYRD_MARAV:0.09029,2_-_G-Alterom_-_Marinobacter_adhaerens_HP15_-_E4PJF5_MARAH:0.11853)100_G-Alterom:0.23647,(2_-_G-Pseudom_-_Cellvibrio_japonicus_Ueda107_-_PYRD_CELJU:0.26795,((2_-_G-Oceanosp_-_Marinomonas_sp._MWYL1_-_PYRD_MARMS:0.10778,2_-_G-Oceanosp_-_Marinomonas_mediterranea_MMB-1_-_F2JWN2_9GAMM:0.13789)100_G-Oceanosp:0.24941,(2_-_G-Alterom_-_Teredinibacter_turnerae_T7901_-_PYRD_TERTT:0.31937,2_-_G-Alterom_-_Saccharophagus_degradans_2-40_-_PYRD_SACD2:0.19263)95_G-Alterom:0.09102)50:0.05827)57:0.08753)92:0.06135,(2_-_G-Pseudom_-_Pseudomonas_stutzeri_DSM_4166_-_F2N0M6_PSEST:0.13842,(2_-_G-Pseudom_-_Azotobacter_vinelandii_DJ_-_PYRD_AZOVD:0.07545,(2_-_G-Pseudom_-_Pseudomonas_mendocina_ymp_-_PYRD_PSEMY:0.07675,(2_-_G-Pseudom_-_Pseudomonas_aeruginosa_-_PYRD_PSEAE:0.05510,(2_-_G-Pseudom_-_Pseudomonas_putida_KT2440_-_PYRD_PSEPK:0.10114,((2_-_G-Pseudom_-_Pseudomonas_syringae_pv._phaseolicola_1448A_-_PYRD_PSE14:0.01110,2_-_G-Pseudom_-_Pseudomonas_syringae_pv._tomato_-_PYRD_PSESM:0.02282)95:0.03533,(2_-_G-Pseudom_-_Pseudomonas_fluorescens_Pf-5_-_PYRD_PSEF5:0.06119,2_-_G-Pseudom_-_Pseudomonas_fluorescens_Pf0-1_-_PYRD_PSEPF:0.06312)86:0.03886)94:0.03012)85:0.01196)88:0.01661)87:0.01654)82:0.02652)99_G-Pseudom:0.17115)51:0.05126,2_-_G-Oceanosp_-_Hahella_chejuensis_KCTC_2396_-_PYRD_HAHCH:0.45428)94:0.08376,(2_-_G-Oceanosp_-_Alcanivorax_borkumensis_SK2_-_Q0VQU7_ALCBS:0.42870,(2_-_G-GammaP_-_Methylococcus_capsulatus_-_PYRD_METCA:0.39050,(2_-_G-Oceanosp_-_Halomonas_elongata_DSM_2581_-_E1V4J3_HALED:0.12855,2_-_G-Oceanosp_-_Chromohalobacter_salexigens_DSM_3043_-_Q1QXW1_CHRSD:0.13176)99:0.23842)45:0.07269)G-Oceanosp:0.04067)45:0.05547,(((((2_-_G-Alterom_-_Ferrimonas_balearica_DSM_9799_-_E1ST40_FERBD:0.22973,(2_-_G-Alterom_-_Shewanella_denitrificans_OS217_-_PYRD_SHEDO:0.14417,(2_-_G-Alterom_-_Shewanella_amazonensis_SB2B_-_PYRD_SHEAM:0.07255,(2_-_G-Alterom_-_Shewanella_frigidimarina_NCIMB_400_-_PYRD_SHEFN:0.15164,(2_-_G-Alterom_-_Shewanella_oneidensis_-_PYRD_SHEON:0.07159,(2_-_G-Alterom_-_Shewanella_woodyi_ATCC_51908_-_PYRD_SHEWM:0.09080,(2_-_G-Alterom_-_Shewanella_piezotolerans_WP3_-_PYRD_SHEPW:0.06867,(2_-_G-Alterom_-_Shewanella_violacea_DSS12_-_D4ZJI0_SHEVD:0.10797,2_-_G-Alterom_-_Shewanella_loihica_PV-4_-_PYRD_SHELP:0.04971)62:0.01130)42:0.02836)99:0.07848)41:0.02100)7:0.04132)87:0.06057)86:0.11681)99_G-Alterom:0.14123,((2_-_G-Aerom_-_Tolumonas_auensis_DSM_9187_-_C4LEY9_TOLAT:0.15769,2_-_G-Aerom_-_Aeromonas_salmonicida_subsp._salmonicida_A449_-_PYRD_AERS4:0.14442)91_G-Aerom:0.06291,(((2_-_G-Vibriom_-_Photobacterium_profundum_-_PYRD_PHOPR:0.09819,(2_-_G-Vibriom_-_Vibrio_fischeri_ES114_-_PYRD_VIBF1:0.06733,((2_-_G-Vibriom_-_Vibrio_vulnificus_-_PYRD_VIBVU:0.10012,2_-_G-Vibriom_-_Vibrio_parahaemolyticus_-_PYRD_VIBPA:0.04462)93:0.02811,(2_-_G-Vibriom_-_Vibrio_splendidus_LGP32_-_PYRD_VIBSL:0.04748,2_-_G-Vibriom_-_Vibrio_cholerae_-_PYRD_VIBCH:0.15190)43:0.02081)94:0.05643)96:0.07905)97_G-Vibriom:0.08307,(((2_-_G-Enterom_-_Proteus_mirabilis_HI4320_-_PYRD_PROMH:0.13906,(2_-_G-Enterom_-_Candidatus_Hamiltonella_defensa_5AT__Acyrthosiphon_pisum__-_PYRD_HAMD5:0.30887,(((2_-_G-GammaP_-_Baumannia_cicadellinicola_str._Hc__Homalodisca_coagulata__-_PYRD_BAUCH:0.18857,2_-_G-Enterom_-_Sodalis_glossinidius_str._'morsitans'_-_PYRD_SODGM:0.04335)99:0.11370,(2_-_G-Enterom_-_Dickeya_dadantii_3937_-_E0SGV7_DICD3:0.06660,2_-_G-Enterom_-_Pectobacterium_atrosepticum_-_PYRD_ERWCT:0.04481)90:0.02584)47:0.01976,((2_-_G-Enterom_-_Edwardsiella_tarda_FL6-60_-_E0T4S9_EDWTF:0.09431,(2_-_G-Enterom_-_Yersinia_pestis_-_PYRD_YERPE:0.05851,2_-_G-Enterom_-_Rahnella_sp._Y9602_-_E8XVA7_RAHSY:0.06663)83:0.02332)69:0.00758,((2_-_G-Enterom_-_Salmonella_enterica_subsp._enterica_serovar_Typhi_-_PYRD_SALTI:0.08062,2_-_G-Enterom_-_Cronobacter_turicensis_z3032_-_C9Y0N5_CROTZ:0.06872)76:0.03208,(2_-_G-Enterom_-_Erwinia_sp._Ejp617_-_E3DC41_ERWSE:0.07821,(2_-_G-Enterom_-_Pantoea_ananatis_AJ13355_-_F2EQ87_PANAN:0.14048,2_-_G-Enterom_-_Erwinia_billingiae_Eb661_-_D8MQF4_ERWBE:0.08987)32:0.02999)97:0.04885)91:0.03554)70:0.01800)81:0.01748)85:0.03308)78:0.04117,(2_-_G-Enterom_-_Xenorhabdus_nematophila_ATCC_19061_-_D3VC01_XENNA:0.09704,2_-_G-Enterom_-_Photorhabdus_asymbiotica_subsp._asymbiotica_ATCC_43949_-_C7BPR7_PHOAA:0.05297)51:0.03196)96_G-Enterom:0.08670,((((2_-_G-Pasteur_-_Mannheimia_succiniciproducens_MBEL55E_-_PYRD_MANSM:0.07069,2_-_G-Pasteur_-_Actinobacillus_succinogenes_130Z_-_PYRD_ACTSZ:0.10084)81:0.03147,(2_-_G-Pasteur_-_Haemophilus_influenzae_86-028NP_-_PYRD_HAEI8:0.11006,2_-_G-Pasteur_-_Haemophilus_parainfluenzae_T3T1_-_E1W5X0_HAEP3:0.08044)92:0.02924)99:0.13056,(2_-_G-Pasteur_-_Haemophilus_ducreyi_-_PYRD_HAEDU:0.12647,(2_-_G-Pasteur_-_Haemophilus_parasuis_SH0165_-_PYRD_HAEPS:0.13003,2_-_G-Pasteur_-_Actinobacillus_pleuropneumoniae_serovar_7_str._AP76_-_PYRD_ACTP7:0.08464)34:0.04946)100:0.24910)98_G-Pasteur:0.13357,(2_-_G-Enterom_-_Wigglesworthia_glossinidia_endosymbiont_of_Glossina_brevipalpis_-_PYRD_WIGBR:0.46794,(2_-_G-Enterom_-_Buchnera_aphidicola__Schizaphis_graminum__-_PYRD_BUCAP:0.17348,2_-_G-Enterom_-_Buchnera_aphidicola__Acyrthosiphon_pisum__-_PYRD_BUCAI:0.20112)99:0.18906)99_G-Enterom:0.22106)54:0.08258)96:0.09241)32:0.02615,2_-_G-Alterom_-_Psychromonas_ingrahamii_37_-_PYRD_PSYIN:0.25898)10:0.02023)98:0.10872)92:0.05946,(2_-_G-Alterom_-_Pseudoalteromonas_haloplanktis_TAC125_-_PYRD_PSEHT:0.39328,2_-_G-Alterom_-_Colwellia_psychrerythraea_34H_-_PYRD_COLP3:0.20340)95_G-Alterom:0.09088)21:0.03074,(2_-_G-Alterom_-_Idiomarina_loihiensis_-_PYRD_IDILO:0.33701,(2_-_G-Alterom_-_Alteromonas_macleodii_str._'Deep_ecotype'_-_F2G292_ALTMD:0.24865,2_-_G-Alterom_-_Pseudoalteromonas_atlantica_T6c_-_PYRD_PSEA6:0.32638)92:0.10519)87_G-Alterom:0.05659)96:0.10397,((2_-_G-Legionel_-_Coxiella_burnetii_-_PYRD_COXBU:0.49265,(2_-_G-Legionel_-_Legionella_pneumophila_subsp._pneumophila_str._Philadelphia_1_-_PYRD_LEGPH:0.15975,2_-_G-Legionel_-_Legionella_longbeachae_NSW150_-_D3HRA6_LEGLN:0.16156)100:0.28455)95_G-Legionel:0.11038,((2_-_G-Pseudom_-_Acinetobacter_baumannii_TCDC-AB0715_-_F0QKP3_ACIBD:0.08948,2_-_G-Pseudom_-_Acinetobacter_sp._ADP1_-_PYRD_ACIAD:0.06236)99:0.14856,(2_-_G-Pseudom_-_Moraxella_catarrhalis_RH4_-_D5VBY5_MORCR:0.28656,(2_-_G-Pseudom_-_Psychrobacter_arcticus_273-4_-_PYRD_PSYA2:0.12407,2_-_G-Pseudom_-_Psychrobacter_sp._PRwf-1_-_PYRD_PSYWF:0.13800)61:0.06849)99:0.22004)99_G-Pseudom:0.17376)80:0.07855)88:0.05284)27:0.02491,(2_-_G-Chromat_-_Halothiobacillus_neapolitanus_c2_-_D0KZL1_HALNC:0.41427,2_-_G-Oceanosp_-_Kangiella_koreensis_DSM_16069_-_C7RA95_KANKD:0.44735)94:0.12839)87_G-GammaP:0.04763,((((2_-_B-Burk_-_Polynucleobacter_necessarius_subsp._asymbioticus_QLW-P1DMWA-1_-_PYRD_POLSQ:0.11280,2_-_B-Burk_-_Polynucleobacter_necessarius_subsp._necessarius_STIR1_-_PYRD_POLNS:0.09534)100:0.40442,(2_-_B-Burk_-_Thiomonas_sp._3As_-_D6CVI4_THIS3:0.27603,((2_-_B-Burk_-_Variovorax_paradoxus_S110_-_C5CXD4_VARPS:0.13486,(((2_-_B-Burk_-_Comamonas_testosteroni_CNB-2_-_D0IVQ8_COMT2:0.15114,((2_-_B-Burk_-_Acidovorax_ebreus_TPSY_-_PYRD_ACIET:0.04329,2_-_B-Burk_-_Alicycliphilus_denitrificans_BC_-_E8U118_ALIDB:0.08053)97:0.05337,(2_-_B-Burk_-_Acidovorax_avenae_subsp._avenae_ATCC_19860_-_F0Q386_ACIAP:0.13866,2_-_B-Burk_-_Verminephrobacter_eiseniae_EF01-2_-_PYRD_VEREI:0.18076)7:0.02367)93:0.04561)77:0.02623,2_-_B-Burk_-_Polaromonas_sp._JS666_-_PYRD_POLSJ:0.10727)16:0.03300,2_-_B-Burk_-_Rhodoferax_ferrireducens_T118_-_PYRD_RHOFD:0.23020)91:0.04718)33:0.03350,(2_-_B-Burk_-_Leptothrix_cholodnii_SP-6_-_PYRD_LEPCP:0.12400,2_-_B-Burk_-_Methylibium_petroleiphilum_PM1_-_PYRD_METPP:0.13179)95:0.07810)99:0.11664)48:0.04941)2:0.05530,((2_-_B-Burk_-_Bordetella_avium_197N_-_PYRD_BORA1:0.11930,(2_-_B-Burk_-_Bordetella_bronchiseptica_-_PYRD_BORBR:0.07615,(2_-_B-Burk_-_Achromobacter_xylosoxidans_A8_-_E3HJP5_ACHXA:0.10969,2_-_B-Burk_-_Bordetella_petrii_DSM_12804_-_PYRD_BORPD:0.08993)27:0.02488)15:0.03138)94:0.09922,2_-_B-Burk_-_Taylorella_equigenitalis_MCE9_-_E8UEC3_TAYEM:0.54906)85:0.09608)98_B-Burk:0.09950,((2_-_B-BetaP_-_Thiobacillus_denitrificans_ATCC_25259_-_PYRD_THIDA:0.26760,(((((2_-_B-Rhodocycl_-_Thauera_sp._MZ1T_-_C4K9W9_THASP:0.07756,(2_-_B-Rhodocycl_-_Aromatoleum_aromaticum_EbN1_-_PYRD_AROAE:0.05850,2_-_B-Rhodocycl_-_Azoarcus_sp._BH72_-_PYRD_AZOSB:0.09729)72:0.04375)99_B-Rhodocycl:0.17888,((2_-_B-Burk_-_Burkholderia_rhizoxinica_HKI_454_-_E5ARX5_BURRH:0.08263,(2_-_B-Burk_-_Burkholderia_sp._383_-_PYRD_BURS3:0.04431,2_-_B-Burk_-_Burkholderia_pseudomallei_-_PYRD_BURPS:0.04057)95:0.05166)98:0.08448,((2_-_B-Burk_-_Janthinobacterium_sp._Marseille_-_PYRD_JANMA:0.13696,2_-_B-Burk_-_Herbaspirillum_seropedicae_SmR1_-_D8J1D6_HERSS:0.09962)94:0.04854,(2_-_B-Burk_-_Ralstonia_eutropha_JMP134_-_PYRD_CUPPJ:0.09397,2_-_B-Burk_-_Ralstonia_solanacearum_-_PYRD_RALSO:0.13924)91:0.04994)92:0.05915)99_B-Burk:0.10841)94:0.05864,(2_-_B-BetaP_-_Sideroxydans_lithotrophicus_ES-1_-_D5CME1_SIDLE:0.15916,((2_-_B-Nitrosomo_-_Nitrosospira_multiformis_ATCC_25196_-_PYRD_NITMU:0.28879,(2_-_B-Nitrosomo_-_Nitrosomonas_europaea_-_PYRD_NITEU:0.11365,2_-_B-Nitrosomo_-_Nitrosomonas_eutropha_C91_-_PYRD_NITEC:0.07680)99:0.20283)95_B-Nitrosomo:0.08973,2_-_B-BetaP_-_Gallionella_capsiferriformans_ES-2_-_D9SJH6_GALCS:0.16914)36:0.03267)98:0.07703)25:0.02610,(2_-_B-BetaP_-_Methylovorus_sp._MP688_-_E4QLC1_METS6:0.14867,(2_-_B-BetaP_-_Methylobacillus_flagellatus_KT_-_PYRD_METFK:0.20849,(2_-_B-BetaP_-_Methylotenera_versatilis_301_-_D7DM31_METS0:0.11055,2_-_B-BetaP_-_Methylotenera_mobilis_JLW8_-_C6WYC8_METML:0.05249)99:0.13526)84:0.05375)99:0.11174)86:0.04122,(2_-_B-Neisser_-_Laribacter_hongkongensis_HLHK9_-_C1D903_LARHH:0.38425,(2_-_B-BetaP_-_Candidatus_Accumulibacter_phosphatis_clade_IIA_str._UW-1_-_C7RU74_ACCPU:0.23312,2_-_B-Rhodocycl_-_Dechloromonas_aromatica_RCB_-_PYRD_DECAR:0.17532)4:0.06519)97:0.08768)21:0.02669)67:0.01747,(2_-_B-Neisser_-_Neisseria_meningitidis_serogroup_B_-_PYRD_NEIMB:0.41016,2_-_B-Neisser_-_Chromobacterium_violaceum_-_PYRD_CHRVO:0.21029)92_B-Neisser:0.06398)54:0.04333)99_B-BetaP:0.11828)90:0.04774)9_ProteoB:0.03917)100:0.31839)86:0.06570)46_Bacteria:0.04680,((2_-_FB-Plaeni_-_Brevibacillus_brevis_NBRC_100599_-_C0Z506_BREBN:0.56545,(2_-_G-Acidithio_-_Acidithiobacillus_ferrooxidans_ATCC_23270_-_PYRD_ACIF2:0.54122,((2_-_DeltaP_-_Myxococcus_xanthus_DK_1622_-_PYRD_MYXXD:0.11526,2_-_DeltaP_-_Stigmatella_aurantiaca_DW4/3-1_-_Q08UF3_STIAD:0.06829)100:0.31853,(2_-_DeltaP_-_Anaeromyxobacter_dehalogenans_2CP-C_-_PYRD_ANADE:0.10164,2_-_DeltaP_-_Anaeromyxobacter_sp._Fw109-5_-_PYRD_ANADF:0.12345)100:0.32214)78_DeltaP:0.11323)77_ProteoB:0.05688)92:0.07441,(((2_-_FB-Plaeni_-_Paenibacillus_sp._JDR-2_-_C6CYB0_PAESJ:0.18275,(2_-_FB-Plaeni_-_Paenibacillus_sp._Y412MC10_-_D3EA44_GEOS4:0.12109,2_-_FB-Plaeni_-_Paenibacillus_polymyxa_SC2_-_E3EHA1_PAEPS:0.17992)96:0.10186)99_Firmicutes_F-Bacil_FB-Plaeni:0.23025,(2_-_FB-Alicyclo_-_Alicyclobacillus_acidocaldarius_subsp._acidocaldarius_DSM_446_-_C8WV30_ALIAD:0.56301,(2_-_DT-Deinococc_-_Deinococcus_maricopensis_DSM_21211_-_E8U9C4_DEIML:0.19212,(2_-_DT-Deinococc_-_Deinococcus_deserti_VCD115_-_PYRD_DEIDV:0.16271,(2_-_DT-Deinococc_-_Deinococcus_geothermalis_DSM_11300_-_PYRD_DEIGD:0.12522,(2_-_DT-Deinococc_-_Deinococcus_radiodurans_-_PYRD_DEIRA:0.14915,2_-_DT-Deinococc_-_Deinococcus_proteolyticus_MRP_-_F0RNZ8_DEIPM:0.20765)95:0.07097)94:0.06762)98:0.12833)98_DeinoTherm_DT-Deinococc:0.17239)30:0.10365)88:0.09174,2_-_Thermobacu_-_Thermobaculum_terrenum_ATCC_BAA-798_-_D1CE91_THET1:0.99676)88:0.07612)87_Bacteria:0.04788);
