# Supplementary material for: Identifying reaction modules in metabolic pathways: bioinformatic deduction and experimental validation of a new putative route in purine catabolism
Source: BMC Syst Biol. 2013 Oct 5;7:99. doi: 10.1186/1752-0509-7-99 (PMC4016543; doi:10.1186/1752-0509-7-99)
Supplement: Additional file 3 — Complete tree of DHases can be viewed in three different formats (Newick [60], NeXML http://www.nexml.org/ , and Dendroscope [61]). [file 1752-0509-7-99-S3.dendro]

#DENDROSCOPE
{TREE '[1]Tree1'
((((((2_-_Bac-Sphingo_-_Salinibacter_ruber_DSM_13855_-_Q2S001_SALRD:0.31265,2_-_Bac-Sphingo_-_Rhodothermus_marinus_DSM_4252_-_D0MFJ9_RHOM4:0.20477)97_Bactero_Bac-Sphingo:0.19761,(2_-_PlanctoM_-_Rhodopirellula_baltica_-_Q7UL43_RHOBA:0.99089,((2_-_Act-Actinob_-_Bifidobacterium_animalis_subsp._lactis_V9_-_D5TIH4_BIFAV:0.11671,(2_-_Act-Actinob_-_Bifidobacterium_longum_-_Q8G505_BIFLO:0.05652,(2_-_Act-Actinob_-_Bifidobacterium_bifidum_PRL2010_-_E4NZU4_BIFBP:0.08617,(2_-_Act-Actinob_-_Bifidobacterium_dentium_Bd1_-_D2Q620_BIFDB:0.06947,2_-_Act-Actinob_-_Bifidobacterium_adolescentis_ATCC_15703_-_A1A332_BIFAA:0.05839)90:0.0321)98:0.06732)80:0.048)82:0.04626,(2_-_Act-Actinob_-_Gardnerella_vaginalis_409-05_-_D2R9S5_GARV4:0.09441,2_-_Act-Actinob_-_Gardnerella_vaginalis_ATCC_14019_-_E3D8T3_GARV3:0.16897)90:0.11574)100_Actino_Act-Actinob.2:1.03239)93:0.26358)89_Bacteria:0.17062,(((((2_-_Alveolata_-_Toxoplasma_gondii_-_Q8MXD1_TOXGO:0.4947,(((2_-_Alveolata_-_Plasmodium_knowlesi_strain_H_-_B3L830_PLAKH:0.04735,2_-_Alveolata_-_Plasmodium_vivax_SaI-1_-_A5K1N1_PLAVS:0.15165)77:0.08435,(2_-_Alveolata_-_Plasmodium_falciparum_3D7_-_PYRD_PLAF7:0.14373,2_-_Alveolata_-_Plasmodium_yoelii_yoelii_-_Q7RLG4_PLAYO:0.15287)91:0.10534)100:0.59678,(2_-_Alveolata_-_Babesia_bovis_-_A7AUQ8_BABBO:0.36266,(2_-_Alveolata_-_Theileria_annulata_-_Q4UDM3_THEAN:0.14456,2_-_Alveolata_-_Theileria_parva_-_Q4N5X1_THEPA:0.10509)99:0.28229)98:0.24809)94:0.22628)92_Alveolata:0.17817,((2_-_Strameno_-_Phytophthora_infestans_T30-4_-_D0MUE3_PHYIT:0.40856,((2_-_Vir-Bryo_-_Physcomitrella_patens_subsp._patens_-_A9TQR7_PHYPA:0.1938,(2_-_Vir-eudicot_-_Arabidopsis_thaliana_-_Q0WRX8_ARATH:0.10267,2_-_Vir-Liliops_-_Oryza_sativa_Japonica_Group_-_Q9FZM9_ORYSJ:0.08411)97:0.09878)99:0.17721,2_-_Vir-Chlorophyt_-_Ostreococcus_lucimarinus_CCE9901_-_A4S598_OSTLU:0.42636)68_ViridiPl:0.08065)94:0.10945,(2_-_Choanoflag_-_Monosiga_brevicollis_-_A9VDH7_MONBE:0.48381,(((2_-_Asco-Pezizomyc_-_Tuber_melanosporum_Mel28_-_D5GAZ7_TUBMM:0.42062,((2_-_Asco-Pezizomyc_-_Verticillium_albo-atrum_VaMs.102_-_C9S736_VERA1:0.16722,(2_-_Asco-Pezizomyc_-_Glomerella_graminicola_M1.001_-_E3QZA4_COLGM:0.14683,(((2_-_Asco-Pezizomyc_-_Magnaporthe_oryzae_70-15_-_A4QQF0_MAGO7:0.25628,2_-_Asco-Pezizomyc_-_Grosmannia_clavigera_kw1407_-_F0X877_9PEZI:0.32894)86:0.09453,2_-_Asco-Pezizomyc_-_Sordaria_macrospora_k-hell_-_D1ZM19_SORMK:0.15345)92:0.05275,(2_-_Asco-Pezizomyc_-_Metarhizium_anisopliae_ARSEF_23_-_E9F418_METAR:0.11146,2_-_Asco-Pezizomyc_-_Nectria_haematococca_mpVI_77-13-4_-_C7Z6N4_NECH7:0.15123)22:0.04239)81:0.04423)63:0.05214)95:0.11761,(2_-_Asco-Pezizomyc_-_Sclerotinia_sclerotiorum_1980_UF-70_-_A7F8U3_SCLS1:0.18821,(((2_-_Asco-Pezizomyc_-_Arthroderma_gypseum_CBS_118893_-_E4UQG6_ARTGP:0.15096,((2_-_Asco-Pezizomyc_-_Paracoccidioides_brasiliensis_Pb01_-_C1H6R7_PARBA:0.06101,(2_-_Asco-Pezizomyc_-_Ajellomyces_capsulatus_H88_-_F0UDX1_AJECA:0.08193,2_-_Asco-Pezizomyc_-_Ajellomyces_dermatitidis_SLH14081_-_C5JXI9_AJEDS:0.04855)96:0.04097)100:0.12331,(2_-_Asco-Pezizomyc_-_Coccidioides_posadasii_str._Silveira_-_E9DCM5_COCPS:0.13796,2_-_Asco-Pezizomyc_-_Uncinocarpus_reesii_1704_-_C4JES7_UNCRE:0.04021)93:0.04363)81:0.02014)91:0.0582,(2_-_Asco-Pezizomyc_-_Talaromyces_stipitatus_ATCC_10500_-_B8M8U1_TALSN:0.20327,((2_-_Asco-Pezizomyc_-_Aspergillus_oryzae_RIB40_-_Q2UEP2_ASPOR:0.04329,(((2_-_Asco-Pezizomyc_-_Aspergillus_terreus_NIH2624_-_Q0CXV7_ASPTN:0.11632,2_-_Asco-Pezizomyc_-_Emericella_nidulans_-_Q12610_EMENI:0.04515)85:0.01694,2_-_Asco-Pezizomyc_-_Penicillium_chrysogenum_Wisconsin_54-1255_-_B6HSH6_PENCW:0.14322)60:0.0227,(2_-_Asco-Pezizomyc_-_Aspergillus_fumigatus_Af293_-_Q4X169_ASPFU:0.0534,2_-_Asco-Pezizomyc_-_Aspergillus_clavatus_NRRL_1_-_A1C6E6_ASPCL:0.08911)60:0.01418)94:0.03961)82:0.0285,2_-_Asco-Pezizomyc_-_Aspergillus_niger_CBS_513.88_-_A2QCB1_ASPNC:0.06361)74:0.05296)85:0.04435)99:0.14536,2_-_Asco-Pezizomyc_-_Pyrenophora_teres_f._teres_0-1_-_E3S6P2_PYRTT:0.23805)91:0.12819)10:0.07233)99:0.33839)100_Fung-Asco_Asco-Pezizomyc:0.67625,(((2_-_Asco-Saccharomyc_-_Yarrowia_lipolytica_CLIB122_-_Q6C8K4_YARLI:0.40454,((2_-_Asco-Saccharomyc_-_Pichia_pastoris_GS115_-_C4R342_PICPG:0.28239,(2_-_Asco-Saccharomyc_-_Clavispora_lusitaniae_ATCC_42720_-_C4YCC1_CLAL4:0.07395,((2_-_Asco-Saccharomyc_-_Meyerozyma_guilliermondii_ATCC_6260_-_A5DEJ4_PICGU:0.13653,2_-_Asco-Saccharomyc_-_Debaryomyces_hansenii_CBS767_-_Q6BWK7_DEBHA:0.08361)56:0.02464,(2_-_Asco-Saccharomyc_-_Scheffersomyces_stipitis_CBS_6054_-_A3LPT0_PICST:0.07721,(2_-_Asco-Saccharomyc_-_Candida_albicans_WO-1_-_C4YD68_CANAW:0.03242,2_-_Asco-Saccharomyc_-_Candida_tropicalis_MYA-3404_-_C5MBE4_CANTT:0.09967)99:0.07631)52:0.04102)90:0.03674)99:0.09489)88:0.05174,((2_-_Asco-Saccharomyc_-_Kluyveromyces_lactis_NRRL_Y-1140_-_PYRD2_KLULA:0.19372,(((2_-_Asco-Saccharomyc_-_Lachancea_kluyveri_-_PYRD_SACKL:0.07007,(2_-_Asco-Saccharomyc_-_Candida_glabrata_CBS_138_-_PYRD_CANGA:0.11549,(2_-_Asco-Saccharomyc_-_Vanderwaltozyma_polyspora_DSM_70294_-_A7TRX4_VANPO:0.16778,2_-_Asco-Saccharomyc_-_Zygosaccharomyces_rouxii_CBS_732_-_C5DTJ2_ZYGRC:0.17616)90:0.05301)96:0.05749)87:0.03408,2_-_Asco-Saccharomyc_-_Lachancea_thermotolerans_CBS_6340_-_C5DBT0_LACTC:0.21985)4:0.02681,2_-_Asco-Saccharomyc_-_Ashbya_gossypii_ATCC_10895_-_PYRD_ASHGO:0.20504)94:0.06673)100:0.20219,2_-_Asco-Saccharomyc_-_Pichia_angusta_DL-1_-_E7R3I5_PICAD:0.19178)7:0.0386)98:0.13808)97_Fung-Asco_Asco-Saccharomyc:0.14649,((2_-_Asco-Taphrinomyc_-_Schizosaccharomyces_pombe_972h-_-_PYRD_SCHPO:0.29149,2_-_Asco-Taphrinomyc_-_Schizosaccharomyces_japonicus_yFS275_-_B6JXQ5_SCHJY:0.44458)98_Fung-Asco_Asco-Taphrinomyc:0.17874,(2_-_Fung-Basidio_-_Cryptococcus_gattii_WM276_-_E6R1Q1_CRYGW:0.43441,(2_-_Fung-Basidio_-_Schizophyllum_commune_H4-8_-_D8Q0M1_SCHCM:0.30884,(2_-_Fung-Basidio_-_Coprinopsis_cinerea_okayama7#130_-_A8N952_COPC7:0.19359,2_-_Fung-Basidio_-_Laccaria_bicolor_S238N-H82_-_B0CUF5_LACBS:0.18552)93:0.1129)98:0.15812)67_Fung-Basidio:0.09666)8:0.07768)93:0.11418,(2_-_Fung-Basidio_-_Malassezia_globosa_CBS_7966_-_A8Q682_MALGO:0.4153,2_-_Fung-Basidio_-_Puccinia_graminis_f._sp._tritici_CRL_75-36-700-3_-_E3L2C6_PUCGT:0.47435)69_Fung-Basidio:0.06776)76:0.14792)90_Fungi_Fung-Asco_etc.:0.19955,(((2_-_Strameno_-_Thalassiosira_pseudonana_-_B8CDH4_THAPS:0.43508,2_-_Metaz-Nematod_-_Caenorhabditis_elegans_-_O01815_CAEEL:0.49586)95:0.15364,((2_-_Metaz-Cnidaria_-_Nematostella_vectensis_-_A7SLG1_NEMVE:0.24884,2_-_Metaz-Chordata_-_Branchiostoma_floridae_-_C3YFF0_BRAFL:0.18043)79:0.06658,(2_-_Metaz-Chordata_-_Xenopus__Silurana__tropicalis_-_Q5BKN2_XENTR:0.19668,((2_-_Metaz-Chordata_-_Bos_taurus_-_PYRD_BOVIN:0.05401,(2_-_Metaz-Chordata_-_Rattus_norvegicus_-_PYRD_RAT:0.04955,2_-_Metaz-Chordata_-_Mus_musculus_-_Q8BMJ0_MOUSE:0.1704)97:0.04715)99:0.10794,(2_-_Metaz-Chordata_-_Gallus_gallus_-_Q5ZHY0_CHICK:0.1564,(2_-_Metaz-Chordata_-_Tetraodon_nigroviridis_-_Q4SY37_TETNG:0.15593,2_-_Metaz-Chordata_-_Danio_rerio_-_Q5PR57_DANRE:0.15686)99:0.12049)64:0.03918)84:0.07861)99_Metaz-Chordata:0.13718)85_Metazoa:0.08855)82:0.05563,((2_-_Metaz-Arthropod_-_Pediculus_humanus_corporis_-_E0VQ82_PEDHC:0.36055,2_-_Arthr-Hymenopt_-_Solenopsis_invicta_-_E9IG07_SOLIN:0.33886)96:0.12924,((2_-_Metaz-Arthropod_-_Tribolium_castaneum_-_D6X3Z9_TRICA:0.30065,2_-_Arthr-Chelicer_-_Ixodes_scapularis_-_B7PXW4_IXOSC:0.52002)30:0.0732,(((2_-_Arthr-Nematoc_-_Anopheles_gambiae_-_Q7PYN9_ANOGA:0.08446,2_-_Arthr-Nematoc_-_Anopheles_darlingi_-_E3WVL4_ANODA:0.13283)89:0.08148,(2_-_Arthr-Nematoc_-_Culex_quinquefasciatus_-_B0W4C3_CULQU:0.22533,2_-_Arthr-Nematoc_-_Aedes_aegypti_-_Q177S6_AEDAE:0.12606)96:0.09415)99_Arthr-Nematoc.2:0.23909,(2_-_Arthr-Brachic_-_Drosophila_virilis_-_B4M1H0_DROVI:0.37686,(2_-_Arthr-Brachic_-_Drosophila_virilis_-_B4M507_DROVI:0.22429,(2_-_Arthr-Brachic_-_Drosophila_melanogaster_-_PYRD_DROME:0.14592,2_-_Arthr-Brachic_-_Drosophila_pseudoobscura_pseudoobscura_-_Q297N6_DROPS:0.09431)96:0.1078)64:0.04805)99_Arthr-Brachic.2:0.35661)77_Arthr-Dipt:0.07142)23:0.05249)99_Metazoa_Metaz-Arthropod:0.14509)87_Metazoa_etc.:0.06795)51:0.08283)80:0.05166)75:0.02996)80_Eukaryota:0.08773,(2_-_A-Ricketts_-_Neorickettsia_sennetsu_str._Miyayama_-_Q2GEM2_NEOSM:0.64452,((2_-_A-Ricketts_-_Wolbachia_endosymbiont_of_Culex_quinquefasciatus_Pel_-_B3CMR9_WOLPP:0.07439,(2_-_A-Ricketts_-_Wolbachia_endosymbiont_of_Drosophila_melanogaster_-_Q73FT4_WOLPM:0.04256,2_-_A-Ricketts_-_Wolbachia_endosymbiont_strain_TRS_of_Brugia_malayi_-_Q5GTI4_WOLTR:0.08346)75:0.03162)100:0.29013,((2_-_A-Ricketts_-_Ehrlichia_ruminantium_str._Welgevonden_-_Q5HBZ6_EHRRW:0.10987,(2_-_A-Ricketts_-_Ehrlichia_canis_str._Jake_-_Q3YSS6_EHRCJ:0.10855,2_-_A-Ricketts_-_Ehrlichia_chaffeensis_str._Arkansas_-_Q2GFQ4_EHRCR:0.05722)96:0.08895)100:0.2785,(2_-_A-Ricketts_-_Anaplasma_marginale_str._St._Maries_-_Q5PBF6_ANAMM:0.18889,2_-_A-Ricketts_-_Anaplasma_phagocytophilum_HZ_-_Q2GJ77_ANAPZ:0.28913)99:0.23282)13:0.10288)98:0.25712)98_Bacteria_ProteoB_A-AlphaP_A-Ricketts:0.21651)88:0.09348,((2_-_A-AlphaP_-_Candidatus_Puniceispirillum_marinum_IMCC1322_-_D5BMV2_PUNMI:0.81522,(2_-_ARs_-_Acidiphilium_multivorum_AIU301_-_F0J0L6_ACIMA:0.45734,(2_-_ARs_-_Granulibacter_bethesdensis_CGDNIH1_-_Q0BQX3_GRABC:0.35851,(2_-_ARs_-_Gluconobacter_oxydans_-_Q5FTP3_GLUOX:0.32632,(2_-_ARs_-_Acetobacter_pasteurianus_IFO_3283-01_-_C7JBY7_ACEP3:0.17361,2_-_ARs_-_Gluconacetobacter_diazotrophicus_PAl_5_-_A9HBE5_GLUDA:0.19813)89:0.06223)99:0.18398)63:0.07397)94_ARs:0.14719)93:0.13227,(((2_-_ARs_-_Magnetospirillum_magneticum_AMB-1_-_Q2W0D1_MAGSA:0.18933,2_-_ARs_-_Rhodospirillum_rubrum_ATCC_11170_-_PYRD_RHORT:0.33067)98_ARs:0.11093,((2_-_ARs_-_Azospirillum_sp._B510_-_D3NXI5_AZOS1:0.21316,2_-_ARs_-_Rhodospirillum_centenum_SW_-_B6IVA9_RHOCS:0.24231)68_ARs:0.08947,(2_-_ARz-Xantho_-_Xanthobacter_autotrophicus_Py2_-_PYRD_XANP2:0.15685,2_-_ARz-Xantho_-_Azorhizobium_caulinodans_ORS_571_-_PYRD_AZOC5:0.19637)100_ARz_ARz-Xantho:0.32454)80:0.02865)95:0.07711,((((((2_-_ARd-Hypho_-_Hirschia_baltica_ATCC_49814_-_C6XQ80_HIRBI:0.57832,2_-_ARd-Hypho_-_Hyphomonas_neptunium_ATCC_15444_-_Q0BWI4_HYPNA:0.36957)99_ARd_ARd-Hypho:0.23528,(2_-_ARd-Hypho_-_Maricaulis_maris_MCS10_-_Q0ASC6_MARMM:0.54218,(2_-_A-Caulo_-_Phenylobacterium_zucineum_HLK1_-_B4REB4_PHEZH:0.19889,(2_-_A-Caulo_-_Caulobacter_sp._K31_-_B0T5G7_CAUSK:0.14278,2_-_A-Caulo_-_Caulobacter_vibrioides_-_Q9AAR8_CAUCR:0.10021)99:0.13527)60_A-Caulo:0.06288)38:0.05098)83:0.06678,2_-_A-Caulo_-_Brevundimonas_subvibrioides_ATCC_15264_-_D9QMF9_BRESC:0.3066)96:0.10712,(2_-_A-AlphaP_-_Parvularcula_bermudensis_HTCC2503_-_E0TEU3_PARBH:0.56831,(2_-_ARd-Rhodo_-_Paracoccus_denitrificans_PD1222_-_A1B624_PARDP:0.26602,(2_-_ARd-Rhodo_-_Rhodobacter_capsulatus_SB_1003_-_D5AN59_RHOCB:0.17463,((((2_-_ARd-Rhodo_-_Jannaschia_sp._CCS1_-_Q28N32_JANSC:0.27584,2_-_ARd-Rhodo_-_Roseobacter_denitrificans_OCh_114_-_Q161C8_ROSDO:0.29832)95:0.09193,(2_-_ARd-Rhodo_-_Ketogulonicigenium_vulgare_Y25_-_E3F383_KETVY:0.19904,2_-_ARd-Rhodo_-_Ruegeria_sp._TM1040_-_Q1GGD3_SILST:0.22975)47:0.0515)23:0.01848,2_-_ARd-Rhodo_-_Dinoroseobacter_shibae_DFL_12_-_A8LRE2_DINSH:0.18713)84:0.04693,(2_-_ARd-Rhodo_-_Rhodobacter_sphaeroides_ATCC_17025_-_A4WWY4_RHOS5:0.08842,2_-_ARd-Rhodo_-_Rhodobacter_sphaeroides_2.4.1_-_PYRD_RHOS4:0.05333)99:0.11984)34:0.03885)84:0.05851)100_ARd_ARd-Rhodo:0.25152)88:0.0586)72:0.03123,((2_-_A-Sphingo_-_Novosphingobium_aromaticivorans_DSM_12444_-_PYRD_NOVAD:0.15613,2_-_A-Sphingo_-_Erythrobacter_litoralis_HTCC2594_-_PYRD_ERYLH:0.23924)98:0.1246,(2_-_A-Sphingo_-_Sphingomonas_wittichii_RW1_-_A5VAF6_SPHWW:0.14878,2_-_A-Sphingo_-_Sphingobium_japonicum_UT26S_-_D4Z6K5_SPHJU:0.26949)55:0.04416)100_A-Sphingo:0.20672)44:0.03298,((((((2_-_ARz-Phyllo_-_Chelativorans_sp._BNC1_-_PYRD_MESSB:0.22363,(2_-_ARz-Phyllo_-_Mesorhizobium_loti_-_PYRD_RHILO:0.04691,2_-_ARz-Phyllo_-_Mesorhizobium_ciceri_biovar_biserrulae_WSM1271_-_E8TKQ4_MESCW:0.08181)100:0.21562)91_ARz-Phyllo:0.06959,((((2_-_ARz-Bartonella_-_Bartonella_grahamii_as4aup_-_C6AC21_BARGA:0.10139,(2_-_ARz-Bartonella_-_Bartonella_henselae_-_PYRD_BARHE:0.11541,2_-_ARz-Bartonella_-_Bartonella_quintana_-_PYRD_BARQU:0.05993)86:0.02699)54:0.03659,(2_-_ARz-Bartonella_-_Bartonella_clarridgeiae_73_-_E6YGC6_BARC7:0.18193,2_-_ARz-Bartonella_-_Bartonella_bacilliformis_KC583_-_PYRD_BARBK:0.18579)11:0.01405)100_ARz-Bartonella:0.45056,(2_-_ARz-Rhizo_-_Agrobacterium_sp._H13-3_-_F0L5W8_9RHIZ:0.20768,(2_-_ARz-Rhizo_-_Agrobacterium_vitis_S4_-_PYRD_AGRVS:0.16264,(2_-_ARz-Rhizo_-_Rhizobium_etli_CFN_42_-_PYRD_RHIEC:0.08381,((2_-_ARz-Rhizo_-_Sinorhizobium_fredii_NGR234_-_PYRD_RHISN:0.03942,2_-_ARz-Rhizo_-_Sinorhizobium_medicae_WSM419_-_PYRD_SINMW:0.09417)98:0.06301,2_-_ARz-Rhizo_-_Agrobacterium_radiobacter_K84_-_PYRD_AGRRK:0.09243)2:0.02344)91:0.04074)88:0.03702)92_ARz-Rhizo:0.03593)88:0.04236,((2_-_ARz-Rhizo_-_Candidatus_Liberibacter_solanacearum_CLso-ZC1_-_E4UCM9_LIBSC:0.09132,2_-_ARz-Rhizo_-_Candidatus_Liberibacter_asiaticus_str._psy62_-_C6XEV5_LIBAP:0.16832)100_ARz-Rhizo:0.41449,(2_-_ARz-Bruc_-_Brucella_melitensis_-_PYRD_BRUME:0.0457,2_-_ARz-Bruc_-_Ochrobactrum_anthropi_ATCC_49188_-_PYRD_OCHA4:0.0788)99_ARz-Bruc:0.17011)75:0.04981)92:0.06248)95:0.07612,2_-_A-AlphaP_-_Polymorphum_gilvum_SL003B-26A1_-_F2IY73_9PROT:0.31976)61:0.07189,(2_-_ARz_-_Hyphomicrobium_denitrificans_ATCC_51888_-_D8JRL0_HYPDA:0.37415,2_-_ARz_-_Rhodomicrobium_vannielii_ATCC_17100_-_E3I3N9_RHOVT:0.38646)98:0.17521)82:0.08605,(((2_-_ARz-Methylb_-_Methylobacterium_nodulans_ORS_2060_-_PYRD_METNO:0.09565,2_-_ARz-Methylb_-_Methylobacterium_sp._4-46_-_B0UQH7_METS4:0.0845)88:0.04167,(2_-_ARz-Methylb_-_Methylobacterium_extorquens_DM4_-_C7CJ51_METED:0.11548,2_-_ARz-Methylb_-_Methylobacterium_radiotolerans_JCM_2831_-_B1LVB3_METRJ:0.12557)88:0.0478)100_ARz-Methylb:0.20366,(2_-_ARz-Xantho_-_Starkeya_novella_DSM_506_-_D6ZZY8_STAND:0.26894,((2_-_ARz-Beijer_-_Methylocella_silvestris_BL2_-_B8EML0_METSB:0.20789,2_-_ARz-Beijer_-_Beijerinckia_indica_subsp._indica_ATCC_9039_-_B2IIL8_BEII9:0.32579)26_ARz-Beijer:0.05162,(2_-_ARz-Bradic_-_Oligotropha_carboxidovorans_OM5_-_B6JDA3_OLICO:0.17177,((2_-_ARz-Bradic_-_Bradyrhizobium_sp._BTAi1_-_PYRD_BRASB:0.07191,2_-_ARz-Bradic_-_Bradyrhizobium_japonicum_-_PYRD_BRAJA:0.09164)8:0.02488,(2_-_ARz-Bradic_-_Nitrobacter_winogradskyi_Nb-255_-_Q3SVG0_NITWN:0.10366,(2_-_ARz-Bradic_-_Rhodopseudomonas_palustris_BisB18_-_Q21BB0_RHOPB:0.0648,(2_-_ARz-Bradic_-_Rhodopseudomonas_palustris_HaA2_-_PYRD_RHOP2:0.04426,2_-_ARz-Bradic_-_Rhodopseudomonas_palustris_-_PYRD_RHOPA:0.05114)94:0.0399)94:0.03855)60:0.01509)91:0.06201)99_ARz-Bradic:0.22961)69:0.0591)89:0.06719)97:0.08525)53:0.06624,2_-_ARz-Phyllo_-_Parvibaculum_lavamentivorans_DS-1_-_PYRD_PARL1:0.33508)91_ARz:0.0638)87:0.04649)78:0.09234)90_Bacteria_ProteoB_A-AlphaP:0.06877)99:0.16732,((2_-_Chloroflexi_-_Herpetosiphon_aurantiacus_ATCC_23779_-_A9AYV1_HERA2:0.62716,((2_-_DeltaP_-_Bacteriovorax_marinus_SJ_-_E1X5I4_BACMS:1.04572,(2_-_EpsilonP_-_Nautilia_profundicola_AmH_-_PYRD_NAUPA:0.43642,(((2_-_EpsilonP_-_Campylobacter_jejuni_RM1221_-_Q5HUY8_CAMJR:0.28759,2_-_EpsilonP_-_Campylobacter_lari_RM2100_-_B9KFX2_CAMLR:0.15004)98:0.1579,(2_-_EpsilonP_-_Campylobacter_hominis_ATCC_BAA-381_-_A7I0X8_CAMHC:0.40763,(2_-_EpsilonP_-_Campylobacter_fetus_subsp._fetus_82-40_-_A0RP28_CAMFF:0.22353,(2_-_EpsilonP_-_Campylobacter_concisus_13826_-_A7ZDQ3_CAMC1:0.10291,2_-_EpsilonP_-_Campylobacter_curvus_525.92_-_A7GYB2_CAMC5:0.14551)99:0.20598)84:0.10487)83:0.08738)96:0.10513,((2_-_EpsilonP_-_Wolinella_succinogenes_-_Q7M7L8_WOLSU:0.20416,((2_-_EpsilonP_-_Helicobacter_hepaticus_-_Q7VFQ1_HELHP:0.33433,2_-_EpsilonP_-_Helicobacter_mustelae_12198_-_D3UJI2_HELM1:0.25184)68:0.09711,((2_-_EpsilonP_-_Helicobacter_pylori_J99_-_PYRD_HELPJ:1.6E-4,2_-_EpsilonP_-_Helicobacter_pylori_51_-_D0IRU1_HELP1:0.15111)100:0.38504,2_-_EpsilonP_-_Helicobacter_felis_ATCC_49179_-_E7ACA5_HELFC:0.44415)34:0.09896)99:0.17406)99:0.13384,((2_-_EpsilonP_-_Arcobacter_nitrofigilis_DSM_7299_-_D5V0G6_ARCNC:0.21036,2_-_EpsilonP_-_Arcobacter_butzleri_RM4018_-_A8ET62_ARCB4:0.18444)100:0.19116,(2_-_EpsilonP_-_Sulfurospirillum_deleyianum_DSM_6946_-_D1B1W1_SULD5:0.31878,((2_-_EpsilonP_-_Nitratiruptor_sp._SB155-2_-_PYRD_NITSB:0.30478,(2_-_EpsilonP_-_Sulfuricurvum_kujiense_DSM_16994_-_E4U2E8_SULKY:0.25342,(2_-_EpsilonP_-_Sulfurimonas_denitrificans_DSM_1251_-_PYRD_SULDN:0.15248,2_-_EpsilonP_-_Sulfurimonas_autotrophica_DSM_16294_-_E0URN7_SULAO:0.1528)93:0.1216)94:0.10746)79:0.06088,(2_-_EpsilonP_-_Nitratifractor_salsuginis_DSM_16511_-_E6WZQ3_NITSE:0.22374,2_-_EpsilonP_-_Sulfurovum_sp._NBC37-1_-_PYRD_SULNB:0.19918)99:0.18813)84:0.04528)6:0.03273)86:0.04211)73:0.04073)97:0.20485)99_EpsilonP:0.37689)68_ProteoB:0.15852,(2_-_DeltaP_-_Bdellovibrio_bacteriovorus_-_Q6MPX3_BDEBA:1.20536,((2_-_FB-Staph_-_Staphylococcus_saprophyticus_subsp._saprophyticus_ATCC_15305_-_Q4A0I0_STAS1:0.14969,(2_-_FB-Staph_-_Staphylococcus_aureus_subsp._aureus_Mu50_-_Q99R49_STAAM:0.10785,(2_-_FB-Staph_-_Staphylococcus_epidermidis_ATCC_12228_-_Q8CMZ6_STAES:0.136,(2_-_FB-Staph_-_Staphylococcus_lugdunensis_HKU09-01_-_D3QH37_STALH:0.11736,2_-_FB-Staph_-_Staphylococcus_haemolyticus_JCSC1435_-_Q4L995_STAHJ:0.0747)98:0.07728)83:0.04318)95:0.13559)100_Firmicutes_F-Bacil_FB-Staph:0.68404,(2_-_Bac-Bacteroidia_-_Bacteroides_fragilis_-_Q64UC1_BACFR:0.51015,2_-_Bac-Bacteroidia_-_Bacteroides_thetaiotaomicron_-_Q8A908_BACTN:0.46844)100_Bactero_Bac-Bacteroidia.1:0.82588)87:0.14457)20:0.08366)23:0.05924)49_Bacteria:0.10418,(((2_-_Eury-HaloB_-_Haloterrigena_turkmenica_DSM_5511_-_Plasmid_pHTUR04_-_D2S350_HALTV:0.04486,2_-_Eury-HaloB_-_Natrialba_magadii_ATCC_43099_-_D3STE1_NATMM:0.09803)100:0.49511,(2_-_Eury-HaloB_-_Halalkalicoccus_jeotgali_B3_-_D8J3R8_HALJB:0.2817,(2_-_Eury-HaloB_-_Halobacterium_sp._NRC-1_-_PYRD_HALSA:0.24669,(2_-_Eury-HaloB_-_Halorubrum_lacusprofundi_ATCC_49239_-_B9LQM3_HALLT:0.15874,((((2_-_Eury-HaloB_-_Halogeometricum_borinquense_DSM_11551_-_E4NTH9_HALBP:0.13801,2_-_Eury-HaloB_-_Haloquadratum_walsbyi_DSM_16790_-_Q18DM4_HALWD:0.37806)88:0.06648,2_-_Eury-HaloB_-_Haloferax_volcanii_DS2_-_D4GXY2_HALVD:0.11579)93:0.05472,(2_-_Eury-HaloB_-_Halorhabdus_utahensis_DSM_12940_-_C7NQU7_HALUD:0.2958,(2_-_Eury-HaloB_-_Halomicrobium_mukohataei_DSM_12286_-_C7NZA8_HALMD:0.13996,2_-_Eury-HaloB_-_Haloarcula_marismortui_ATCC_43049_-_PYRD_HALMA:0.14505)94:0.09224)94:0.0826)95:0.05353,2_-_Eury-HaloB_-_Natronomonas_pharaonis_DSM_2160_-_PYRD_NATPD:0.26279)56:0.05513)81:0.09472)90:0.09916)96:0.16614)99_Archaea_EuryArc_Eury-HaloB:0.29761,((2_-_Chloroflexi_-_Roseiflexus_castenholzii_DSM_13941_-_PYRD_ROSCS:0.0976,2_-_Chloroflexi_-_Roseiflexus_sp._RS-1_-_PYRD_ROSS1:0.10315)100_Bacteria_Chloroflexi:0.60793,((((((((((2_-_Act-Actinob_-_Actinosynnema_mirum_DSM_43827_-_C6WDG7_ACTMD:0.22292,((2_-_Act-Actinob_-_Propionibacterium_freudenreichii_subsp._shermanii_CIRM-BIA1_-_D7GDQ7_PROFC:0.6236,((2_-_Act-Actinob_-_Nakamurella_multipartita_DSM_44233_-_C8XJK1_NAKMY:0.14437,2_-_Act-Actinob_-_Kytococcus_sedentarius_DSM_20547_-_C7NF21_KYTSD:0.90272)53:0.1289,2_-_Act-Actinob_-_Intrasporangium_calvum_DSM_43043_-_E6S640_INTC7:0.16146)20:0.03545)42:0.05615,(2_-_Act-Actinob_-_Saccharomonospora_viridis_DSM_43017_-_C7MZD7_SACVD:0.23639,2_-_Act-Actinob_-_Amycolatopsis_mediterranei_U32_-_D8HVV1_AMYMU:0.20222)98:0.12409)77:0.06649)64:0.05401,(2_-_Act-Actinob_-_Stackebrandtia_nassauensis_DSM_44728_-_D3QBE3_STANL:0.42992,(2_-_Act-Actinob_-_Salinispora_arenicola_CNS-205_-_PYRD_SALAI:0.12166,2_-_Act-Actinob_-_Micromonospora_sp._L5_-_E8S313_MICSL:0.08244)93:0.06923)44:0.06343)31:0.05502,2_-_Act-Actinob_-_Kribbella_flavida_DSM_17836_-_D2PV93_KRIFD:0.23219)94_Actino_Act-Actinob:0.08578,(2_-_Chloroflexi_-_Chloroflexus_sp._Y-400-fl_-_PYRD_CHLSY:0.13081,2_-_Chloroflexi_-_Chloroflexus_aggregans_DSM_9485_-_B8GB72_CHLAD:0.11598)99_Chloroflexi.2:0.16879)99:0.21492,2_-_G-Chromat_-_Allochromatium_vinosum_DSM_180_-_D3RQ20_ALLVD:0.56677)54:0.05122,(((((2_-_Cyano_-_Acaryochloris_marina_MBIC11017_-_PYRD_ACAM1:0.2048,(((2_-_Cy-Nostoc_-_-Nostoc_azollae-_0708_-_D7DXX8_NOSA0:0.13777,(2_-_Cy-Nostoc_-_Nostoc_punctiforme_PCC_73102_-_PYRD_NOSP7:0.11588,2_-_Cy-Nostoc_-_Nostoc_sp._PCC_7120_-_PYRD_NOSS1:0.10751)82:0.05912)99_Cy-Nostoc:0.12325,(((2_-_Cy-Chroococc_-_Microcystis_aeruginosa_NIES-843_-_B0JV85_MICAN:0.25625,(2_-_CyC-Cyanothece_-_Cyanothece_sp._PCC_7822_-_E0U849_CYAP2:0.09438,2_-_CyC-Cyanothece_-_Cyanothece_sp._PCC_7424_-_PYRD_CYAP7:0.10301)99_CyC-Cyanothece:0.1663)12:0.01257,(2_-_Cy-Chroococc_-_cyanobacterium_UCYN-A_-_D3EQW8_UCYNA:0.55576,((2_-_CyC-Cyanothece_-_Cyanothece_sp._PCC_8802_-_C7QVT5_CYAP0:0.20044,(2_-_CyC-Synechococ_-_Synechococcus_sp._PCC_7002_-_B1XIS4_SYNP2:0.25066,2_-_CyC-Cyanothece_-_Cyanothece_sp._ATCC_51142_-_PYRD_CYAA5:0.15286)63:0.03004)0:0.02984,2_-_Cy-Chroococc_-_Synechocystis_sp._PCC_6803_-_PYRD_SYNY3:0.38193)8:0.03048)94:0.06947)97_Cy-Chroococc:0.07438,2_-_Cy-Oscillator_-_Trichodesmium_erythraeum_IMS101_-_PYRD_TRIEI:0.41221)29:0.04429)82:0.03342,(2_-_CyC-Cyanothece_-_Cyanothece_sp._PCC_7425_-_PYRD_CYAP4:0.20263,2_-_Cy-Chroococc_-_Thermosynechococcus_elongatus_BP-1_-_PYRD_THEEB:0.31048)95_Cy-Chroococc:0.09234)88_Cy-Chroococc_etc.:0.06561)53:0.0731,2_-_CyC-Synechococ_-_Synechococcus_elongatus_PCC_6301_-_PYRD_SYNP6:0.39068)11_Cy-Chroococc_etc.:0.03959,(2_-_CyC-Synechococ_-_Synechococcus_sp._JA-2-3B-a_2-13__-_PYRD_SYNJB:0.13367,2_-_CyC-Synechococ_-_Synechococcus_sp._JA-3-3Ab_-_PYRD_SYNJA:0.1049)99_Cy-Chroococc_CyC-Synechococ:0.17329)99_Cy-Chroococc_etc.:0.1538,2_-_Cyano_-_Gloeobacter_violaceus_-_PYRD_GLOVI:0.28642)99_Cyano.1:0.1717,((((2_-_Cy-Prochloro_-_Prochlorococcus_marinus_str._MIT_9312_-_Q31CY2_PROM9:0.09236,2_-_Cy-Prochloro_-_Prochlorococcus_marinus_subsp._pastoris_str._CCMP1986_-_Q7V386_PROMP:0.09189)100_Cy-Prochloro:0.37422,(2_-_Cy-Prochloro_-_Prochlorococcus_marinus_str._NATL2A_-_Q46HH4_PROMT:0.27374,((2_-_Cy-Prochloro_-_Prochlorococcus_marinus_str._MIT_9211_-_A9BDG2_PROM4:0.21014,((2_-_Cy-Prochloro_-_Prochlorococcus_marinus_str._MIT_9313_-_PYRD_PROMM:0.07051,2_-_CyC-Synechococ_-_Synechococcus_sp._RCC307_-_A5GWJ7_SYNR3:0.25657)47:0.01898,((2_-_CyC-Synechococ_-_Synechococcus_sp._WH_8102_-_PYRD_SYNPX:0.04263,2_-_CyC-Synechococ_-_Synechococcus_sp._CC9902_-_Q3AVW9_SYNS9:0.08787)98:0.05926,(2_-_CyC-Synechococ_-_Synechococcus_sp._CC9311_-_Q0I6L3_SYNS3:0.07912,2_-_CyC-Synechococ_-_Synechococcus_sp._WH_7803_-_A5GPC9_SYNPW:0.06783)84:0.03477)2_Cy-Chroococc:0.0126)100_CyC-Synechococ:0.14697)91:0.07104,2_-_Cy-Prochloro_-_Prochlorococcus_marinus_-_Q7VDZ0_PROMA:0.19537)89:0.09089)95:0.14355)99_Cyano.2:0.36222,(2_-_Spirochaetes_-_Leptospira_biflexa_serovar_Patoc_strain_-Patoc_1__Paris_-_-_B0SJR7_LEPBP:0.41544,(2_-_Spirochaetes_-_Leptospira_interrogans_-_Q8EYC6_LEPIN:0.04095,2_-_Spirochaetes_-_Leptospira_borgpetersenii_serovar_Hardjo-bovis_L550_-_Q056I9_LEPBL:0.10675)99:0.37221)100_Spirochaetes.2:0.55591)71:0.14206,(2_-_Verruco_-_Coraliomargarita_akajimensis_DSM_45221_-_D5EJ92_CORAD:0.36127,2_-_Verruco_-_Opitutus_terrae_PB90-1_-_B1ZSY3_OPITP:0.42527)98_Chl-Ver-Len_Verruco:0.16998)89:0.0593)85:0.05864)39:0.03901,(((((2_-_Act-Actinob_-_Mobiluncus_curtisii_ATCC_43063_-_D6ZHM1_MOBCV:0.6739,((2_-_Act-Actinob_-_Jonesia_denitrificans_DSM_20603_-_C7R4Q6_JONDD:0.30988,(2_-_Act-Actinob_-_Xylanimonas_cellulosilytica_DSM_15894_-_D1BTR6_XYLCX:0.25258,2_-_Act-Actinob_-_Sanguibacter_keddieii_DSM_10542_-_D1BFX6_SANKS:0.15403)54:0.02692)86:0.04219,(2_-_Act-Actinob_-_Cellulomonas_flavigena_DSM_20109_-_D5UFW7_CELFN:0.1674,2_-_Act-Actinob_-_Beutenbergia_cavernae_DSM_12333_-_C5C505_BEUC1:0.40093)85:0.07169)86:0.08172)99_Actino_Act-Actinob:0.15719,((((2_-_Act-Actinob_-_Thermobifida_fusca_YX_-_PYRD_THEFY:0.14616,2_-_Act-Actinob_-_Nocardiopsis_dassonvillei_subsp._dassonvillei_DSM_43111_-_D7AZF1_NOCDD:0.17643)98:0.10189,(2_-_Act-Actinob_-_Thermomonospora_curvata_DSM_43183_-_D1A1H0_THECD:0.19973,(2_-_Act-Actinob_-_Streptosporangium_roseum_DSM_43021_-_D2B990_STRRD:0.17036,2_-_Act-Actinob_-_Thermobispora_bispora_DSM_43833_-_D6Y9L8_THEBD:0.11709)97:0.1042)69:0.05506)66:0.04236,(((2_-_Act-Actinob_-_Clavibacter_michiganensis_subsp._sepedonicus_-_PYRD_CLAMS:0.22225,(2_-_Act-Actinob_-_Leifsonia_xyli_subsp._xyli_-_PYRD_LEIXX:0.22961,2_-_Act-Actinob_-_Microbacterium_testaceum_StLB037_-_E8N832_MICTS:0.17407)57:0.06484)99:0.15658,((2_-_Act-Actinob_-_Micrococcus_luteus_NCTC_2665_-_C5CCB9_MICLC:0.19122,2_-_Act-Actinob_-_Brachybacterium_faecium_DSM_4810_-_C7MD08_BRAFD:0.40513)96:0.11524,(2_-_Act-Actinob_-_Kocuria_rhizophila_DC2201_-_PYRD_KOCRD:0.22215,(2_-_Act-Actinob_-_Arthrobacter_arilaitensis_Re117_-_E1VW86_ARTAR:0.21527,((2_-_Act-Actinob_-_Rothia_dentocariosa_ATCC_17931_-_E3H2E4_ROTDC:0.09136,2_-_Act-Actinob_-_Rothia_mucilaginosa_DY-18_-_D2NTB5_ROTMD:0.08263)99:0.13178,(2_-_Act-Actinob_-_Renibacterium_salmoninarum_ATCC_33209_-_A9WML3_RENSM:0.20866,(2_-_Act-Actinob_-_Arthrobacter_aurescens_TC1_-_A1R6U8_ARTAT:0.10458,(2_-_Act-Actinob_-_Arthrobacter_phenanthrenivorans_Sphe3_-_F0M1V3_ARTPP:0.05877,2_-_Act-Actinob_-_Arthrobacter_sp._FB24_-_PYRD_ARTS2:0.09577)70:0.04021)91:0.05134)98:0.08665)54:0.04458)94:0.09353)30:0.05277)74:0.0676)96:0.09622,((2_-_Act-Actinob_-_Catenulispora_acidiphila_DSM_44928_-_C7PVT2_CATAD:0.21936,2_-_Act-Actinob_-_Kineococcus_radiotolerans_SRS30216_-_PYRD_KINRD:0.26384)88:0.06656,((2_-_Act-Actinob_-_Kitasatospora_setae_KM-6054_-_E4N7N6_KITSK:0.27281,(2_-_Act-Actinob_-_Streptomyces_bingchenggensis_BCW-1_-_D7BWT5_STRBB:0.09477,(2_-_Act-Actinob_-_Streptomyces_venezuelae_ATCC_10712_-_F2RCL1_9ACTO:0.10261,2_-_Act-Actinob_-_Streptomyces_coelicolor_-_PYRD_STRCO:0.04717)25:0.0268)99:0.11419)97:0.09597,2_-_Act-Actinob_-_Nocardioides_sp._JS614_-_PYRD_NOCSJ:0.30787)91:0.05217)87:0.03098)84:0.04395)85_Actino_Act-Actinob:0.03758,((2_-_Act-Actinob_-_Segniliparus_rotundus_DSM_44985_-_D6ZFF8_SEGRD:0.44404,((2_-_Act-Actinob_-_Tsukamurella_paurometabola_DSM_20162_-_D5UPI5_TSUPD:0.21813,(2_-_Act-Actinob_-_Gordonia_bronchialis_DSM_43247_-_D0LDQ3_GORB4:0.24222,(2_-_Act-Actinob_-_Nocardia_farcinica_-_PYRD_NOCFA:0.17003,(2_-_Act-Actinob_-_Rhodococcus_erythropolis_PR4_-_PYRD_RHOE4:0.07158,(2_-_Act-Actinob_-_Rhodococcus_jostii_RHA1_-_Q0SIB3_RHOSR:0.04434,2_-_Act-Actinob_-_Rhodococcus_equi_103S_-_E4WHC7_RHOE1:0.14118)31:0.02239)62:0.04775)94:0.06456)85:0.02624)46:0.03485,((2_-_Act-Actinob_-_Mycobacterium_abscessus_ATCC_19977_-_PYRD_MYCA9:0.25453,((2_-_Act-Actinob_-_Mycobacterium_sp._MCS_-_PYRD_MYCSS:0.1286,2_-_Act-Actinob_-_Mycobacterium_smegmatis_str._MC2_155_-_PYRD_MYCS2:0.11909)89:0.03353,((2_-_Act-Actinob_-_Mycobacterium_sp._Spyr1_-_E6TH58_MYCSR:0.08173,2_-_Act-Actinob_-_Mycobacterium_vanbaalenii_PYR-1_-_PYRD_MYCVP:0.0704)98:0.07227,((2_-_Act-Actinob_-_Mycobacterium_leprae_-_PYRD_MYCLE:0.10849,(2_-_Act-Actinob_-_Mycobacterium_marinum_M_-_PYRD_MYCMM:0.08307,2_-_Act-Actinob_-_Mycobacterium_bovis_-_PYRD_MYCBO:0.11677)88:0.02491)88:0.02568,2_-_Act-Actinob_-_Mycobacterium_avium_subsp._paratuberculosis_-_PYRD_MYCPA:0.0507)92:0.04684)80:0.02963)14:0.03385)99:0.13151,(2_-_Act-Actinob_-_Corynebacterium_kroppenstedtii_DSM_44385_-_C4LIM2_CORK4:0.33087,((2_-_Act-Actinob_-_Corynebacterium_urealyticum_DSM_7109_-_B1VDU1_CORU7:0.1965,2_-_Act-Actinob_-_Corynebacterium_jeikeium_K411_-_Q4JVN4_CORJK:0.20556)99:0.18803,((2_-_Act-Actinob_-_Corynebacterium_efficiens_-_PYRD_COREF:0.07568,(2_-_Act-Actinob_-_Corynebacterium_glutamicum_-_PYRD_CORGL:0.0529,(2_-_Act-Actinob_-_Corynebacterium_diphtheriae_-_PYRD_CORDI:0.12917,2_-_Act-Actinob_-_Corynebacterium_pseudotuberculosis_I19_-_E3FAS5_CORP9:0.13466)88:0.0344)53:0.03072)98:0.06905,(2_-_Act-Actinob_-_Corynebacterium_aurimucosum_ATCC_700975_-_C3PG86_CORA7:0.14562,2_-_Act-Actinob_-_Corynebacterium_jeikeium_K411_-_Q4JXE0_CORJK:0.20938)46:0.03264)90:0.04157)79:0.02003)99:0.10688)60:0.05303)91:0.06278)98_Actino_Act-Actinob:0.10577,2_-_DeltaP_-_Haliangium_ochraceum_DSM_14365_-_D0LKB4_HALO1:0.35269)38:0.03687)84_Actino_etc.:0.03381)85_Actino_etc.:0.05461,2_-_Act-Actinob_-_Tropheryma_whipplei_TW08/27_-_Q83HK8_TROW8:1.05016)74_Actino_etc.:0.08203,2_-_DeltaP_-_Sorangium_cellulosum_-So_ce_56-_-_A9F3A8_SORC5:0.67538)96:0.17113,(((2_-_DeinoTherm_-_Thermus_thermophilus_HB27_-_PYRD_THET2:0.1262,2_-_DeinoTherm_-_Thermus_scotoductus_SA-01_-_E8PMA7_THESS:0.12277)99_DeinoTherm:0.33603,(2_-_Chloroflexi_-_Thermomicrobium_roseum_DSM_5159_-_Plasmid_Tros_-_B9L4A8_THERP:0.47983,2_-_Chloroflexi_-_Sphaerobacter_thermophilus_DSM_20745_-_D1C9W1_SPHTD:0.26232)99_Chloroflexi.3:0.29641)82:0.12128,(2_-_DT-Deinococc_-_Truepera_radiovictrix_DSM_17093_-_D7CUX9_TRURR:0.31628,(2_-_DeinoTherm_-_Meiothermus_silvanus_DSM_9946_-_D7BGD6_MEISD:0.18087,2_-_DeinoTherm_-_Meiothermus_ruber_DSM_1279_-_D3PLT0_MEIRD:0.19558)94:0.11372)97_DeinoTherm:0.14756)63:0.07852)96:0.12186)68:0.05371,2_-_Verruco_-_Methylacidiphilum_infernorum_V4_-_PYRD_METI4:1.00318)87:0.02949,(((2_-_Bac-Cytoph_-_Dyadobacter_fermentans_DSM_18053_-_C6W7C5_DYAFD:0.29592,2_-_Bac-Cytoph_-_Spirosoma_linguale_DSM_74_-_D2QSN9_SPILD:0.19721)Bac-Cytoph:0.04621,(2_-_BacF-Flavo_-_Weeksella_virosa_DSM_16922_-_F0P020_WEEVC:0.44098,((2_-_Bac-Flavo_-_Fluviicola_taffensis_DSM_16823_-_F2IBP3_9FLAO:0.26534,2_-_Bac-Cytoph_-_Leadbetterella_byssophila_DSM_17132_-_E4RQU3_LEAB4:0.30164)94:0.0888,((2_-_Bac-Cytoph_-_Marivirga_tractuosa_DSM_4126_-_E4TNN7_MARTH:0.20424,((2_-_Bac-Sphingo_-_Pedobacter_heparinus_DSM_2366_-_C6XSD7_PEDHD:0.17476,2_-_Bac-Sphingo_-_Pedobacter_saltans_DSM_12145_-_F0S5A5_PEDSD:0.11041)100_Bac-Sphingo:0.17025,(2_-_BacF-Flavo_-_Capnocytophaga_ochracea_DSM_7271_-_C7M3T4_CAPOD:0.19687,(((((2_-_BacF-Flavo_-_Zunongwangia_profunda_SM-A87_-_D5BH37_ZUNPS:0.12701,2_-_BacF-Flavo_-_Gramella_forsetii_KT0803_-_PYRD_GRAFK:0.10873)93:0.04372,(2_-_BacF-Flavo_-_Flavobacterium_psychrophilum_JIP02/86_-_PYRD_FLAPJ:0.13331,2_-_BacF-Flavo_-_Flavobacterium_johnsoniae_UW101_-_PYRD_FLAJ1:0.09145)97:0.06448)82:0.01629,((2_-_BacF-Flavo_-_Riemerella_anatipestifer_RA-GD_-_F0TM51_RIEAR:0.07348,2_-_BacF-Flavo_-_Riemerella_anatipestifer_DSM_15868_-_E4TD04_RIEAD:0.09371)99:0.12237,((2_-_BacF-Flavo_-_Cellulophaga_lytica_DSM_7489_-_F0RFZ9_CELLC:0.16771,(2_-_BacF-Flavo_-_Maribacter_sp._HTCC2170_-_A4AVH7_MARSH:0.07845,2_-_BacF-Flavo_-_Cellulophaga_algicola_DSM_14237_-_E6X9F0_CELAD:0.17868)54:0.03502)33:0.04091,2_-_BacF-Flavo_-_Robiginitalea_biformata_HTCC2501_-_A4CMM3_ROBBH:0.32341)98:0.11071)84:0.02933)56:0.02133,2_-_BacF-Flavo_-_Croceibacter_atlanticus_HTCC2559_-_A3UBP7_CROAH:0.13403)47:0.02704,2_-_BacF-Flavo_-_Flavobacteriaceae_bacterium_3519-10_-_C6WZI6_FLAB3:0.17447)56:0.02794)96_Bac-Flavo:0.06326)95:0.06173)0:0.02043,(2_-_Bac-Sphingo_-_Chitinophaga_pinensis_DSM_2588_-_C7PU35_CHIPD:0.29178,2_-_Bac-Cytoph_-_Cytophaga_hutchinsonii_ATCC_33406_-_Q11RL2_CYTH3:0.20917)88:0.06708)96:0.06585)84:0.03713)46_BacF-Flavo:0.05626)99_Bactero:0.27316,((2_-_G-GammaP_-_Dichelobacter_nodosus_VCS1703A_-_PYRD_DICNV:0.58602,2_-_Verruco_-_Akkermansia_muciniphila_ATCC_BAA-835_-_PYRD_AKKM8:0.48667)54:0.07865,(((2_-_G-Xanthom_-_Stenotrophomonas_maltophilia_R551-3_-_PYRD_STRM5:0.14768,((2_-_G-Xanthom_-_Xanthomonas_albilineans_GPE_PC73_-_D2U9Z9_XANAP:0.10393,(2_-_G-Xanthom_-_Xylella_fastidiosa_-_PYRD_XYLFA:0.18782,2_-_G-Xanthom_-_Xanthomonas_axonopodis_pv._citri_-_PYRD_XANAC:0.13038)0:0.05767)68:0.05294,2_-_G-Xanthom_-_Pseudoxanthomonas_suwonensis_11-1_-_E6WSD8_PSEUU:0.12599)11:0.04428)100_G-Xanthom:0.29806,(2_-_G-Chromat_-_Halorhodospira_halophila_SL1_-_PYRD_HALHL:0.52171,2_-_G-Chromat_-_Alkalilimnicola_ehrlichii_MLHE-1_-_PYRD_ALHEH:0.30109)96_G-Chromat.2:0.16969)45_G-GammaP:0.0603,((((((((2_-_G-Alterom_-_Marinobacter_aquaeolei_VT8_-_PYRD_MARAV:0.09029,2_-_G-Alterom_-_Marinobacter_adhaerens_HP15_-_E4PJF5_MARAH:0.11853)100_G-Alterom:0.23647,(2_-_G-Pseudom_-_Cellvibrio_japonicus_Ueda107_-_PYRD_CELJU:0.26795,((2_-_G-Oceanosp_-_Marinomonas_sp._MWYL1_-_PYRD_MARMS:0.10778,2_-_G-Oceanosp_-_Marinomonas_mediterranea_MMB-1_-_F2JWN2_9GAMM:0.13789)100_G-Oceanosp:0.24941,(2_-_G-Alterom_-_Teredinibacter_turnerae_T7901_-_PYRD_TERTT:0.31937,2_-_G-Alterom_-_Saccharophagus_degradans_2-40_-_PYRD_SACD2:0.19263)95_G-Alterom.1:0.09102)50:0.05827)57:0.08753)92:0.06135,(2_-_G-Pseudom_-_Pseudomonas_stutzeri_DSM_4166_-_F2N0M6_PSEST:0.13842,(2_-_G-Pseudom_-_Azotobacter_vinelandii_DJ_-_PYRD_AZOVD:0.07545,(2_-_G-Pseudom_-_Pseudomonas_mendocina_ymp_-_PYRD_PSEMY:0.07675,(2_-_G-Pseudom_-_Pseudomonas_aeruginosa_-_PYRD_PSEAE:0.0551,(2_-_G-Pseudom_-_Pseudomonas_putida_KT2440_-_PYRD_PSEPK:0.10114,((2_-_G-Pseudom_-_Pseudomonas_syringae_pv._phaseolicola_1448A_-_PYRD_PSE14:0.0111,2_-_G-Pseudom_-_Pseudomonas_syringae_pv._tomato_-_PYRD_PSESM:0.02282)95:0.03533,(2_-_G-Pseudom_-_Pseudomonas_fluorescens_Pf-5_-_PYRD_PSEF5:0.06119,2_-_G-Pseudom_-_Pseudomonas_fluorescens_Pf0-1_-_PYRD_PSEPF:0.06312)86:0.03886)94:0.03012)85:0.01196)88:0.01661)87:0.01654)82:0.02652)99_G-Pseudom.1:0.17115)51:0.05126,2_-_G-Oceanosp_-_Hahella_chejuensis_KCTC_2396_-_PYRD_HAHCH:0.45428)94:0.08376,(2_-_G-Oceanosp_-_Alcanivorax_borkumensis_SK2_-_Q0VQU7_ALCBS:0.4287,(2_-_G-GammaP_-_Methylococcus_capsulatus_-_PYRD_METCA:0.3905,(2_-_G-Oceanosp_-_Halomonas_elongata_DSM_2581_-_E1V4J3_HALED:0.12855,2_-_G-Oceanosp_-_Chromohalobacter_salexigens_DSM_3043_-_Q1QXW1_CHRSD:0.13176)99:0.23842)45:0.07269)G-Oceanosp:0.04067)45:0.05547,(((((2_-_G-Alterom_-_Ferrimonas_balearica_DSM_9799_-_E1ST40_FERBD:0.22973,(2_-_G-Alterom_-_Shewanella_denitrificans_OS217_-_PYRD_SHEDO:0.14417,(2_-_G-Alterom_-_Shewanella_amazonensis_SB2B_-_PYRD_SHEAM:0.07255,(2_-_G-Alterom_-_Shewanella_frigidimarina_NCIMB_400_-_PYRD_SHEFN:0.15164,(2_-_G-Alterom_-_Shewanella_oneidensis_-_PYRD_SHEON:0.07159,(2_-_G-Alterom_-_Shewanella_woodyi_ATCC_51908_-_PYRD_SHEWM:0.0908,(2_-_G-Alterom_-_Shewanella_piezotolerans_WP3_-_PYRD_SHEPW:0.06867,(2_-_G-Alterom_-_Shewanella_violacea_DSS12_-_D4ZJI0_SHEVD:0.10797,2_-_G-Alterom_-_Shewanella_loihica_PV-4_-_PYRD_SHELP:0.04971)62:0.0113)42:0.02836)99:0.07848)41:0.021)7:0.04132)87:0.06057)86:0.11681)99_G-Alterom:0.14123,((2_-_G-Aerom_-_Tolumonas_auensis_DSM_9187_-_C4LEY9_TOLAT:0.15769,2_-_G-Aerom_-_Aeromonas_salmonicida_subsp._salmonicida_A449_-_PYRD_AERS4:0.14442)91_G-Aerom:0.06291,(((2_-_G-Vibriom_-_Photobacterium_profundum_-_PYRD_PHOPR:0.09819,(2_-_G-Vibriom_-_Vibrio_fischeri_ES114_-_PYRD_VIBF1:0.06733,((2_-_G-Vibriom_-_Vibrio_vulnificus_-_PYRD_VIBVU:0.10012,2_-_G-Vibriom_-_Vibrio_parahaemolyticus_-_PYRD_VIBPA:0.04462)93:0.02811,(2_-_G-Vibriom_-_Vibrio_splendidus_LGP32_-_PYRD_VIBSL:0.04748,2_-_G-Vibriom_-_Vibrio_cholerae_-_PYRD_VIBCH:0.1519)43:0.02081)94:0.05643)96:0.07905)97_G-Vibriom:0.08307,(((2_-_G-Enterom_-_Proteus_mirabilis_HI4320_-_PYRD_PROMH:0.13906,(2_-_G-Enterom_-_Candidatus_Hamiltonella_defensa_5AT__Acyrthosiphon_pisum__-_PYRD_HAMD5:0.30887,(((2_-_G-GammaP_-_Baumannia_cicadellinicola_str._Hc__Homalodisca_coagulata__-_PYRD_BAUCH:0.18857,2_-_G-Enterom_-_Sodalis_glossinidius_str._-morsitans-_-_PYRD_SODGM:0.04335)99:0.1137,(2_-_G-Enterom_-_Dickeya_dadantii_3937_-_E0SGV7_DICD3:0.0666,2_-_G-Enterom_-_Pectobacterium_atrosepticum_-_PYRD_ERWCT:0.04481)90:0.02584)47:0.01976,((2_-_G-Enterom_-_Edwardsiella_tarda_FL6-60_-_E0T4S9_EDWTF:0.09431,(2_-_G-Enterom_-_Yersinia_pestis_-_PYRD_YERPE:0.05851,2_-_G-Enterom_-_Rahnella_sp._Y9602_-_E8XVA7_RAHSY:0.06663)83:0.02332)69:0.00758,((2_-_G-Enterom_-_Salmonella_enterica_subsp._enterica_serovar_Typhi_-_PYRD_SALTI:0.08062,2_-_G-Enterom_-_Cronobacter_turicensis_z3032_-_C9Y0N5_CROTZ:0.06872)76:0.03208,(2_-_G-Enterom_-_Erwinia_sp._Ejp617_-_E3DC41_ERWSE:0.07821,(2_-_G-Enterom_-_Pantoea_ananatis_AJ13355_-_F2EQ87_PANAN:0.14048,2_-_G-Enterom_-_Erwinia_billingiae_Eb661_-_D8MQF4_ERWBE:0.08987)32:0.02999)97:0.04885)91:0.03554)70:0.018)81:0.01748)85:0.03308)78:0.04117,(2_-_G-Enterom_-_Xenorhabdus_nematophila_ATCC_19061_-_D3VC01_XENNA:0.09704,2_-_G-Enterom_-_Photorhabdus_asymbiotica_subsp._asymbiotica_ATCC_43949_-_C7BPR7_PHOAA:0.05297)51:0.03196)96_G-Enterom:0.0867,((((2_-_G-Pasteur_-_Mannheimia_succiniciproducens_MBEL55E_-_PYRD_MANSM:0.07069,2_-_G-Pasteur_-_Actinobacillus_succinogenes_130Z_-_PYRD_ACTSZ:0.10084)81:0.03147,(2_-_G-Pasteur_-_Haemophilus_influenzae_86-028NP_-_PYRD_HAEI8:0.11006,2_-_G-Pasteur_-_Haemophilus_parainfluenzae_T3T1_-_E1W5X0_HAEP3:0.08044)92:0.02924)99:0.13056,(2_-_G-Pasteur_-_Haemophilus_ducreyi_-_PYRD_HAEDU:0.12647,(2_-_G-Pasteur_-_Haemophilus_parasuis_SH0165_-_PYRD_HAEPS:0.13003,2_-_G-Pasteur_-_Actinobacillus_pleuropneumoniae_serovar_7_str._AP76_-_PYRD_ACTP7:0.08464)34:0.04946)100:0.2491)98_G-Pasteur:0.13357,(2_-_G-Enterom_-_Wigglesworthia_glossinidia_endosymbiont_of_Glossina_brevipalpis_-_PYRD_WIGBR:0.46794,(2_-_G-Enterom_-_Buchnera_aphidicola__Schizaphis_graminum__-_PYRD_BUCAP:0.17348,2_-_G-Enterom_-_Buchnera_aphidicola__Acyrthosiphon_pisum__-_PYRD_BUCAI:0.20112)99:0.18906)99_G-Enterom:0.22106)54:0.08258)96:0.09241)32:0.02615,2_-_G-Alterom_-_Psychromonas_ingrahamii_37_-_PYRD_PSYIN:0.25898)10:0.02023)98:0.10872)92:0.05946,(2_-_G-Alterom_-_Pseudoalteromonas_haloplanktis_TAC125_-_PYRD_PSEHT:0.39328,2_-_G-Alterom_-_Colwellia_psychrerythraea_34H_-_PYRD_COLP3:0.2034)95_G-Alterom.2:0.09088)21:0.03074,(2_-_G-Alterom_-_Idiomarina_loihiensis_-_PYRD_IDILO:0.33701,(2_-_G-Alterom_-_Alteromonas_macleodii_str._-Deep_ecotype-_-_F2G292_ALTMD:0.24865,2_-_G-Alterom_-_Pseudoalteromonas_atlantica_T6c_-_PYRD_PSEA6:0.32638)92:0.10519)87_G-Alterom:0.05659)96:0.10397,((2_-_G-Legionel_-_Coxiella_burnetii_-_PYRD_COXBU:0.49265,(2_-_G-Legionel_-_Legionella_pneumophila_subsp._pneumophila_str._Philadelphia_1_-_PYRD_LEGPH:0.15975,2_-_G-Legionel_-_Legionella_longbeachae_NSW150_-_D3HRA6_LEGLN:0.16156)100:0.28455)95_G-Legionel:0.11038,((2_-_G-Pseudom_-_Acinetobacter_baumannii_TCDC-AB0715_-_F0QKP3_ACIBD:0.08948,2_-_G-Pseudom_-_Acinetobacter_sp._ADP1_-_PYRD_ACIAD:0.06236)99:0.14856,(2_-_G-Pseudom_-_Moraxella_catarrhalis_RH4_-_D5VBY5_MORCR:0.28656,(2_-_G-Pseudom_-_Psychrobacter_arcticus_273-4_-_PYRD_PSYA2:0.12407,2_-_G-Pseudom_-_Psychrobacter_sp._PRwf-1_-_PYRD_PSYWF:0.138)61:0.06849)99:0.22004)99_G-Pseudom.2:0.17376)80:0.07855)88:0.05284)27:0.02491,(2_-_G-Chromat_-_Halothiobacillus_neapolitanus_c2_-_D0KZL1_HALNC:0.41427,2_-_G-Oceanosp_-_Kangiella_koreensis_DSM_16069_-_C7RA95_KANKD:0.44735)94:0.12839)87_G-GammaP:0.04763,((((2_-_B-Burk_-_Polynucleobacter_necessarius_subsp._asymbioticus_QLW-P1DMWA-1_-_PYRD_POLSQ:0.1128,2_-_B-Burk_-_Polynucleobacter_necessarius_subsp._necessarius_STIR1_-_PYRD_POLNS:0.09534)100:0.40442,(2_-_B-Burk_-_Thiomonas_sp._3As_-_D6CVI4_THIS3:0.27603,((2_-_B-Burk_-_Variovorax_paradoxus_S110_-_C5CXD4_VARPS:0.13486,(((2_-_B-Burk_-_Comamonas_testosteroni_CNB-2_-_D0IVQ8_COMT2:0.15114,((2_-_B-Burk_-_Acidovorax_ebreus_TPSY_-_PYRD_ACIET:0.04329,2_-_B-Burk_-_Alicycliphilus_denitrificans_BC_-_E8U118_ALIDB:0.08053)97:0.05337,(2_-_B-Burk_-_Acidovorax_avenae_subsp._avenae_ATCC_19860_-_F0Q386_ACIAP:0.13866,2_-_B-Burk_-_Verminephrobacter_eiseniae_EF01-2_-_PYRD_VEREI:0.18076)7:0.02367)93:0.04561)77:0.02623,2_-_B-Burk_-_Polaromonas_sp._JS666_-_PYRD_POLSJ:0.10727)16:0.033,2_-_B-Burk_-_Rhodoferax_ferrireducens_T118_-_PYRD_RHOFD:0.2302)91:0.04718)33:0.0335,(2_-_B-Burk_-_Leptothrix_cholodnii_SP-6_-_PYRD_LEPCP:0.124,2_-_B-Burk_-_Methylibium_petroleiphilum_PM1_-_PYRD_METPP:0.13179)95:0.0781)99:0.11664)48:0.04941)2:0.0553,((2_-_B-Burk_-_Bordetella_avium_197N_-_PYRD_BORA1:0.1193,(2_-_B-Burk_-_Bordetella_bronchiseptica_-_PYRD_BORBR:0.07615,(2_-_B-Burk_-_Achromobacter_xylosoxidans_A8_-_E3HJP5_ACHXA:0.10969,2_-_B-Burk_-_Bordetella_petrii_DSM_12804_-_PYRD_BORPD:0.08993)27:0.02488)15:0.03138)94:0.09922,2_-_B-Burk_-_Taylorella_equigenitalis_MCE9_-_E8UEC3_TAYEM:0.54906)85:0.09608)98_B-Burk:0.0995,((2_-_B-BetaP_-_Thiobacillus_denitrificans_ATCC_25259_-_PYRD_THIDA:0.2676,(((((2_-_B-Rhodocycl_-_Thauera_sp._MZ1T_-_C4K9W9_THASP:0.07756,(2_-_B-Rhodocycl_-_Aromatoleum_aromaticum_EbN1_-_PYRD_AROAE:0.0585,2_-_B-Rhodocycl_-_Azoarcus_sp._BH72_-_PYRD_AZOSB:0.09729)72:0.04375)99_B-Rhodocycl:0.17888,((2_-_B-Burk_-_Burkholderia_rhizoxinica_HKI_454_-_E5ARX5_BURRH:0.08263,(2_-_B-Burk_-_Burkholderia_sp._383_-_PYRD_BURS3:0.04431,2_-_B-Burk_-_Burkholderia_pseudomallei_-_PYRD_BURPS:0.04057)95:0.05166)98:0.08448,((2_-_B-Burk_-_Janthinobacterium_sp._Marseille_-_PYRD_JANMA:0.13696,2_-_B-Burk_-_Herbaspirillum_seropedicae_SmR1_-_D8J1D6_HERSS:0.09962)94:0.04854,(2_-_B-Burk_-_Ralstonia_eutropha_JMP134_-_PYRD_CUPPJ:0.09397,2_-_B-Burk_-_Ralstonia_solanacearum_-_PYRD_RALSO:0.13924)91:0.04994)92:0.05915)99_B-Burk:0.10841)94:0.05864,(2_-_B-BetaP_-_Sideroxydans_lithotrophicus_ES-1_-_D5CME1_SIDLE:0.15916,((2_-_B-Nitrosomo_-_Nitrosospira_multiformis_ATCC_25196_-_PYRD_NITMU:0.28879,(2_-_B-Nitrosomo_-_Nitrosomonas_europaea_-_PYRD_NITEU:0.11365,2_-_B-Nitrosomo_-_Nitrosomonas_eutropha_C91_-_PYRD_NITEC:0.0768)99:0.20283)95_B-Nitrosomo:0.08973,2_-_B-BetaP_-_Gallionella_capsiferriformans_ES-2_-_D9SJH6_GALCS:0.16914)36:0.03267)98:0.07703)25:0.0261,(2_-_B-BetaP_-_Methylovorus_sp._MP688_-_E4QLC1_METS6:0.14867,(2_-_B-BetaP_-_Methylobacillus_flagellatus_KT_-_PYRD_METFK:0.20849,(2_-_B-BetaP_-_Methylotenera_versatilis_301_-_D7DM31_METS0:0.11055,2_-_B-BetaP_-_Methylotenera_mobilis_JLW8_-_C6WYC8_METML:0.05249)99:0.13526)84:0.05375)99:0.11174)86:0.04122,(2_-_B-Neisser_-_Laribacter_hongkongensis_HLHK9_-_C1D903_LARHH:0.38425,(2_-_B-BetaP_-_Candidatus_Accumulibacter_phosphatis_clade_IIA_str._UW-1_-_C7RU74_ACCPU:0.23312,2_-_B-Rhodocycl_-_Dechloromonas_aromatica_RCB_-_PYRD_DECAR:0.17532)4:0.06519)97:0.08768)21:0.02669)67:0.01747,(2_-_B-Neisser_-_Neisseria_meningitidis_serogroup_B_-_PYRD_NEIMB:0.41016,2_-_B-Neisser_-_Chromobacterium_violaceum_-_PYRD_CHRVO:0.21029)92_B-Neisser:0.06398)54:0.04333)99_B-BetaP:0.11828)90:0.04774)9_ProteoB:0.03917)100:0.31839)86:0.0657)46_Bacteria:0.0468,((2_-_FB-Plaeni_-_Brevibacillus_brevis_NBRC_100599_-_C0Z506_BREBN:0.56545,(2_-_G-Acidithio_-_Acidithiobacillus_ferrooxidans_ATCC_23270_-_PYRD_ACIF2:0.54122,((2_-_DeltaP_-_Myxococcus_xanthus_DK_1622_-_PYRD_MYXXD:0.11526,2_-_DeltaP_-_Stigmatella_aurantiaca_DW4/3-1_-_Q08UF3_STIAD:0.06829)100:0.31853,(2_-_DeltaP_-_Anaeromyxobacter_dehalogenans_2CP-C_-_PYRD_ANADE:0.10164,2_-_DeltaP_-_Anaeromyxobacter_sp._Fw109-5_-_PYRD_ANADF:0.12345)100:0.32214)78_DeltaP:0.11323)77_ProteoB:0.05688)92:0.07441,(((2_-_FB-Plaeni_-_Paenibacillus_sp._JDR-2_-_C6CYB0_PAESJ:0.18275,(2_-_FB-Plaeni_-_Paenibacillus_sp._Y412MC10_-_D3EA44_GEOS4:0.12109,2_-_FB-Plaeni_-_Paenibacillus_polymyxa_SC2_-_E3EHA1_PAEPS:0.17992)96:0.10186)99_Firmicutes_F-Bacil_FB-Plaeni:0.23025,(2_-_FB-Alicyclo_-_Alicyclobacillus_acidocaldarius_subsp._acidocaldarius_DSM_446_-_C8WV30_ALIAD:0.56301,(2_-_DT-Deinococc_-_Deinococcus_maricopensis_DSM_21211_-_E8U9C4_DEIML:0.19212,(2_-_DT-Deinococc_-_Deinococcus_deserti_VCD115_-_PYRD_DEIDV:0.16271,(2_-_DT-Deinococc_-_Deinococcus_geothermalis_DSM_11300_-_PYRD_DEIGD:0.12522,(2_-_DT-Deinococc_-_Deinococcus_radiodurans_-_PYRD_DEIRA:0.14915,2_-_DT-Deinococc_-_Deinococcus_proteolyticus_MRP_-_F0RNZ8_DEIPM:0.20765)95:0.07097)94:0.06762)98:0.12833)98_DeinoTherm_DT-Deinococc:0.17239)30:0.10365)88:0.09174,2_-_Thermobacu_-_Thermobaculum_terrenum_ATCC_BAA-798_-_D1CE91_THET1:0.99676)88:0.07612)87_Bacteria:0.04788):0.07641)94:0.02884)21:0.02487)50:0.05898)31:0.16646)85:0.30078):0.22837):0.3891105,(((Act-Actinob_-_Geodermatophilus_obscurus_DSM_43160_-_D2S9D7_GEOOG:1.1697,((A-Sphingo_-_Zymomonas_mobilis_-_Q5NRB0_ZYMMO:0.47364,((Act-Actinob_-_Bifidobacterium_adolescentis_ATCC_15703_-_A0ZZT0_BIFAA:0.07675,Act-Actinob_-_Bifidobacterium_dentium_Bd1_-_D2Q7Y3_BIFDB:0.05834)33:0.04925,(Act-Actinob_-_Bifidobacterium_longum_-_Q8G4V9_BIFLO:0.12436,Act-Actinob_-_Bifidobacterium_bifidum_PRL2010_-_E4NYX1_BIFBP:0.11281)15:0.04919)97_Actino_Act-Actinob.1:0.35302)99_Bacteria.1:0.53742,(Chlamid_-_Waddlia_chondrophila_WSU_86-1044_-_D6YUA1_WADCW:0.66812,(Amobozoa_-_Dictyostelium_discoideum_-_PYRD_DICDI:0.22301,Amobozoa_-_Polysphondylium_pallidum_-_D3B8X3_POLPA:0.21375)97_Eukaryota_Amobozoa:0.27732)99:0.58677)77:0.37413)99:1.20364,(((1_-_Act-Actinob_-_Frankia_sp._EuI1c_-_E3ITU4_FRASU:0.2033,(1_-_Act-Actinob_-_Frankia_sp._EAN1pec_-_A8L1Y0_FRASN:0.27569,(1_-_Act-Actinob_-_Frankia_sp._CcI3_-_Q2JDS8_FRASC:0.13318,1_-_Act-Actinob_-_Frankia_alni_ACN14a_-_Q0RPH9_FRAAA:0.12371)95:0.08866)92:0.10463)100_Bacteria_Actino_Act-Actinob:0.87064,(((1_-_Asco-Pezizomyc_-_Botryotinia_fuckeliana_B05.10_-_A6SLQ0_BOTFB:0.11529,1_-_Asco-Pezizomyc_-_Sclerotinia_sclerotiorum_1980_UF-70_-_A7EUV5_SCLS1:0.09038)88_Eukaryota_Fungi_Fung-Asco_Asco-Pezizomyc:0.16069,(((1_-_Asco-Pezizomyc_-_Tuber_melanosporum_Mel28_-_D5GK06_TUBMM:0.64769,(1_-_G-Pasteur_-_Haemophilus_somnus_129PT_-_Q0I2I6_HAES1:0.56826,1_-_Asco-Pezizomyc_-_Sordaria_macrospora_k-hell_-_D1ZEM0_SORMK:0.63647)24:0.1032)90:0.1214,(1_-_Asco-Pezizomyc_-_Nectria_haematococca_mpVI_77-13-4_-_C7ZII6_NECH7:0.66778,1_-_Asco-Pezizomyc_-_Pyrenophora_tritici-repentis_Pt-1C-BFP_-_B2VR65_PYRTR:0.40046)65_Eukaryota_Fungi_Fung-Asco_Asco-Pezizomyc:0.07802)86:0.08913,1_-_Asco-Pezizomyc_-_Magnaporthe_oryzae_70-15_-_A4RI73_MAGO7:0.69478)99:0.37382)100:1.39207,(1_A_-_Strameno_-_Thalassiosira_pseudonana_-_B8C398_THAPS:0.67329,(1_A_-_G-Alterom_-_Shewanella_violacea_DSS12_-_D4ZB29_SHEVD:0.43911,(((((1_A_-_FL-Lactob_-_Lactobacillus_sakei_subsp._sakei_23K_-_Q38YI0_LACSS:0.32586,((1_A_-_FusoB_-_Leptotrichia_buccalis_C-1013-b_-_C7NDX2_LEPBD:0.17051,(1_A_-_FL-Streptoc_-_Streptococcus_pneumoniae_-_PYRDA_STRPN:0.06664,1_A_-_FL-Streptoc_-_Streptococcus_suis_JS14_-_E8UJZ3_STREJ:0.14801)94_Firmicutes_FL-Streptoc:0.05866)95:0.07682,(((1_A_-_FL-Streptoc_-_Streptococcus_uberis_0140J_-_PYRDA_STRU0:0.14718,(1_A_-_FL-Streptoc_-_Streptococcus_gallolyticus_subsp._gallolyticus_ATCC_BAA-2069_-_F0VWA7_STRG2:0.1115,(1_A_-_FL-Streptoc_-_Steptococcus_equi_subsp._zooepidemicus_H70_-_PYRDA_STRS7:0.10149,(1_A_-_FL-Streptoc_-_Streptococcus_pyogenes_serotype_M1_-_PYRDA_STRP1:0.05691,1_A_-_FL-Streptoc_-_Streptococcus_dysgalactiae_subsp._equisimilis_ATCC_12394_-_E8QC68_STRED:0.17148)99:0.12101)91:0.04714)62:0.03039)8:0.00957,(1_A_-_FL-Streptoc_-_Streptococcus_mutans_-_Q8DVA1_STRMU:0.07652,1_A_-_FL-Streptoc_-_Streptococcus_agalactiae_serogroup_III_-_PYRDA_STRA3:0.17395)97:0.07275)91:0.04437,1_A_-_FL-Streptoc_-_Streptococcus_thermophilus_LMG_18311_-_Q5M402_STRT2:0.09834)97_Firmicutes_FL-Streptoc:0.06638)98:0.11194)85:0.07371,(1_A_-_FL-Lactob_-_Lactobacillus_casei_ATCC_334_-_Q037W8_LACC3:0.3695,(1_A_-_FL-Leuconost_-_Oenococcus_oeni_PSU-1_-_Q04H26_OENOB:0.42509,(1_A_-_FL-Leuconost_-_Leuconostoc_mesenteroides_subsp._mesenteroides_ATCC_8293_-_Q03WP6_LEUMM:0.0833,(1_A_-_FL-Leuconost_-_Leuconostoc_gasicomitatum_LMG_18811_-_D8MFW4_LEUGT:0.1491,1_A_-_FL-Leuconost_-_Leuconostoc_kimchii_IMSNU_11154_-_D5T4Q5_LEUKI:0.05527)89:0.05646)97:0.12841)99_FL-Leuconost:0.15671)80_Firmicutes:0.10218)25_Bacteria_F-LactoBacil:0.04661,(1_A_-_FL-Enteroc_-_Enterococcus_faecalis_-_Q841I8_ENTFA:0.34409,(1_A_-_FL-Streptoc_-_Lactococcus_lactis_subsp._lactis_-_PYRDA_LACLA:0.19076,((1_A_-_Asco-Saccharomyc_-_Zygosaccharomyces_rouxii_CBS_732_-_C5DUP9_ZYGRC:0.13481,(1_A_-_Asco-Saccharomyc_-_Lachancea_thermotolerans_CBS_6340_-_C5DJY4_LACTC:0.19537,1_A_-_Asco-Saccharomyc_-_Lachancea_kluyveri_-_PYRD1_SACKL:0.09078)78:0.03452)73:0.02784,(1_A_-_Asco-Saccharomyc_-_Saccharomyces_cerevisiae_S288c_-_PYRD_YEAST:0.13458,1_A_-_Asco-Saccharomyc_-_Kluyveromyces_lactis_NRRL_Y-1140_-_PYRD1_KLULA:0.26606)51:0.04699)99_Eukaryota_Fungi_Fung-Asco_Asco-Saccharomyc:0.15509)89:0.07516)95:0.07619)95:0.11787,(((1_A_-_Euglenozoa_-_Leishmania_major_-_Q4QEW7_LEIMA:0.09428,1_A_-_Euglenozoa_-_Leishmania_braziliensis_-_E9AI53_LEIBR:0.09118)95:0.11737,(1_A_-_Euglenozoa_-_Trypanosoma_cruzi_-_Q4DGY9_TRYCR:0.2764,1_A_-_Euglenozoa_-_Trypanosoma_brucei_gambiense_DAL972_-_C9ZPR4_TRYB9:0.14106)36:0.05621)99_Eukaryota_Euglenozoa:0.27313,(1_A_-_B-Neisser_-_Chromobacterium_violaceum_-_Q7NS75_CHRVO:0.37495,1_A_-_B-Neisser_-_Laribacter_hongkongensis_HLHK9_-_C1D530_LARHH:0.36246)93_Bacteria_ProteoB_B-BetaP_B-Neisser:0.23946)71:0.18905)51:0.11599,(1_A_-_BacF-Blatt_-_Blattabacterium_sp.__Periplaneta_americana__str._BPLAN_-_D0J8T6_BLASP:0.14186,1_A_-_BacF-Blatt_-_Blattabacterium_sp.__Blattella_germanica__str._Bge_-_D0JBI0_BLASB:0.27608)100_Bacteria_Bactero_Bac-Flavo_BacF-Blatt:0.53723)96:0.20409)85:0.22654)95:0.36214)84:0.20096)99:0.61024,(((((1_Yge_-_FC-Clostrid_-_Clostridium_difficile_630_-_Q188E6_CLOD6:0.52127,(1_Yge_-_Spirochaetes_-_Spirochaeta_smaragdinae_DSM_11293_-_E1RB06_SPISS:0.52665,1_Yge_-_Spirochaetes_-_Spirochaeta_smaragdinae_DSM_11293_-_E1R8T3_SPISS:0.47314)91_Spirochaetes:0.24781)99_Bacteria.2:0.4213,((1_Yge_-_Thermotogae_-_Kosmotoga_olearia_TBF_19.5.1_-_C5CHS6_KOSOT:0.54344,(1_Yge_-_Thermotogae_-_Thermosipho_melanesiensis_BI429_-_A6LJ97_THEM4:0.09015,1_Yge_-_Thermotogae_-_Thermosipho_africanus_TCF52B_-_B7IFI6_THEAB:0.11425)99:0.40168)99_Bacteria_Thermotogae:0.45325,((((1_Yge_-_FC-Clostrid_-_Clostridium_botulinum_E3_str._Alaska_E43_-_B2V0D3_CLOBA:0.15389,1_Yge_-_FC-Clostrid_-_Clostridium_difficile_630_-_Q181U4_CLOD6:0.12721)99_Firmicutes_F-Clostrc_FC-Clostrid:0.29507,1_Yge_-_FusoB_-_Ilyobacter_polytropus_DSM_2926_-_E3H718_ILYPC:0.65708)88_Bacteria:0.09806,((1_Yge_-_Thermotogae_-_Petrotoga_mobilis_SJ95_-_A9BIU8_PETMO:0.2951,1_Yge_-_F-Halan_-_Halanaerobium_hydrogeniformans_-_E4RJU5_HALSL:0.22348)99_Bacteria.3:0.22815,(1_Yge_-_Parabasal_-_Trichomonas_vaginalis_-_A2EWL7_TRIVA:0.1768,1_Yge_-_Parabasal_-_Trichomonas_vaginalis_-_A2FQA9_TRIVA:0.28238)99_Eukaryota_Parabasal:0.36515)31:0.03008)85:0.13319,(1_Yge_-_Chloroflexi_-_Anaerolinea_thermophila_UNI-1_-_E8N002_ANATU:0.69366,(1_Yge_-_Cren-thermop_-_Desulfurococcus_mucosus_DSM_2162_-_E8R9H1_DESM0:0.07751,(1_Yge_-_Cren-thermop_-_Thermosphaera_aggregans_DSM_11486_-_D5U0C9_THEAM:0.12245,1_Yge_-_Cren-thermop_-_Staphylothermus_hellenicus_DSM_12710_-_D7DC08_STAHD:0.11517)63:0.03415)100_Archaea_CrenArc_Cren-thermop:0.54924)80:0.12089)79:0.09703)96:0.17694)98:0.24837,((1_-_FC-Clostrid_-_Clostridium_botulinum_Ba4_str._657_-_Plasmid_pCLJ_-_C3KS38_CLOB6:0.7362,(1_-_G-Enterom_-_Erwinia_amylovora_ATCC_49946_-_D4IBL2_ERWAE:0.63691,1_-_Act-Actinob_-_Streptomyces_bingchenggensis_BCW-1_-_D7C2Q3_STRBB:0.38723)99:0.47545)100_Bacteria.1:0.65869,((((1_PydA_-_Cren-thermop_-_Sulfolobus_tokodaii_str._7_-_Q972L2_SULTO:0.84897,1_PydA_-_DeltaP_-_Geobacter_lovleyi_SZ_-_B3E2T4_GEOLS:0.62071)12:0.20357,(((1_PydA_-_Alveolata_-_Paramecium_tetraurelia_-_A0CDX9_PARTE:0.72357,((1_PydA_FS_-_Metaz-Arthropod_-_Pediculus_humanus_corporis_-_E0VSW7_PEDHC:0.18797,((((1_PydA_-_Metaz-Chordata_-_Mus_musculus_-_DPYD_MOUSE:0.072,1_PydA_-_Metaz-Chordata_-_Gallus_gallus_-_E1C4J1_CHICK:0.05973)98_Metazoa_Metaz-Chordata:0.06383,((1_PydA_FS_-_Metaz-Chordata_-_Branchiostoma_floridae_-_C3YCJ1_BRAFL:0.11362,1_PydA_FS_-_Metaz-Cnidaria_-_Nematostella_vectensis_-_A7SJG5_NEMVE:0.09736)37_Metazoa:0.02116,(1_PydA_FS_-_Amobozoa_-_Polysphondylium_pallidum_-_D3B847_POLPA:0.11449,1_PydA_FS_-_Amobozoa_-_Dictyostelium_discoideum_-_DPYD_DICDI:0.08929)100_Amobozoa:0.15646)65:0.02784)23:0.01316,(1_PydA_FS_-_Arthr-Chelicer_-_Ixodes_scapularis_-_B7QG52_IXOSC:0.15635,(1_PydA_-_Metaz-Chordata_-_Danio_rerio_-_DPYD_DANRE:0.06384,1_PydA_FS_-_Metaz-Chordata_-_Tetraodon_nigroviridis_-_Q4SZ09_TETNG:0.09142)87_Metaz-Chordata:0.03618)Metazoa:0.01775)92:0.04215,1_PydA_FS_-_Metaz-Nematod_-_Caenorhabditis_elegans_-_DPYD_CAEEL:0.27609)91:0.04602)23:0.01623,(1_PydA_FS_-_Metaz-Arthropod_-_Tribolium_castaneum_-_D6WGA9_TRICA:0.17404,((1_PydA_FS_-_Arthr-Nematoc_-_Anopheles_gambiae_-_Q7QHY0_ANOGA:0.06842,1_PydA_FS_-_Arthr-Nematoc_-_Aedes_aegypti_-_Q16TK6_AEDAE:0.06042)99_Arthr-Nematoc.1:0.12884,(1_PydA_FS_-_Arthr-Brachic_-_Drosophila_pseudoobscura_pseudoobscura_-_Q29IG0_DROPS:0.06874,1_PydA_FS_-_Arthr-Brachic_-_Drosophila_melanogaster_-_Q9W374_DROME:0.05678)99_Arthr-Brachic.1:0.09176)87_Arthr-Dipt:0.04606)90_Metazoa_Metaz-Arthropod:0.03458)95_Metazoa_etc.:0.11768)91:0.12539,(1_PydA_-_Parabasal_-_Trichomonas_vaginalis_-_A2ELU8_TRIVA:0.48782,1_PydA_-_Amobozoa_-_Entamoeba_histolytica_-_C4LX69_ENTHI:0.50805)99:0.3781)100_Eukaryota:0.44772,(1_PydA_-_Bacteria_-_Candidatus_Cloacamonas_acidaminovorans_-_B0VG14_CLOAI:2.07762,(((((1_PydA_-_FB-Plaeni_-_Brevibacillus_brevis_NBRC_100599_-_C0ZEK5_BREBN:0.14677,(1_PydA_-_FB-Bacil_-_Geobacillus_kaustophilus_-_Q5L029_GEOKA:0.05754,((1_PydA_-_FB-Plano_-_Solibacillus_silvestris_StLB046_-_F2F074_9BACL:0.11419,1_PydA_-_FB-Bacil_-_Bacillus_cellulosilyticus_DSM_2522_-_E6TSS0_BACCJ:0.05936)47:0.0195,(1_PydA_-_FB-Plaeni_-_Paenibacillus_sp._JDR-2_-_C6CZ10_PAESJ:0.06061,1_PydA_-_FB-Bacil_-_Bacillus_clausii_KSM-K16_-_Q5WBE7_BACSK:0.16706)15:0.02181)86:0.02798)94:0.05161)100_Firmicutes_F-Bacil:0.15075,((1_PydA_-_DeltaP_-_Sorangium_cellulosum_-So_ce_56-_-_A9GKC4_SORC5:0.09532,1_PydA_-_DeltaP_-_Stigmatella_aurantiaca_DW4/3-1_-_Q099I4_STIAD:0.10812)100_ProteoB_DeltaP.1:0.27406,(1_PydA_-_Acido_-_Acidobacterium_sp._MP5ACTX9_-_E8WW31_ACISM:0.14689,1_PydA_-_Acido_-_Candidatus_Solibacter_usitatus_Ellin6076_-_Q01P61_SOLUE:0.0863)99_Acido:0.13453)59:0.0352)87:0.03568,((1_PydA_-_ARs_-_Azospirillum_sp._B510_-_Plasmid_pAB510d_-_D3P5M6_AZOS1:0.20866,(((1_PydA_-_B-Burk_-_Burkholderia_sp._383_-_Q39PB0_BURS3:0.20743,(((1_PydA_-_ARd-Rhodo_-_Rhodobacter_sphaeroides_2.4.1_-_Q3J1H6_RHOS4:0.09205,(1_PydA_-_ARd-Rhodo_-_Dinoroseobacter_shibae_DFL_12_-_A8LIZ1_DINSH:0.07945,((1_PydA_-_ARd-Rhodo_-_Ruegeria_sp._TM1040_-_Q1GGI3_SILST:0.09303,(1_PydA_-_ARd-Rhodo_-_Roseobacter_denitrificans_OCh_114_-_Q164I0_ROSDO:0.07266,1_PydA_-_ARd-Rhodo_-_Jannaschia_sp._CCS1_-_Q28NT3_JANSC:0.06345)74:0.04817)95_ARd_ARd-Rhodo:0.06493,(1_PydA_-_ARz-Phyllo_-_Mesorhizobium_loti_-_Q98K45_RHILO:0.04857,1_PydA_-_ARz-Bruc_-_Brucella_melitensis_-_Q8YF83_BRUME:0.11651)84_ARz:0.05463)49:0.03253)33:0.02326)90:0.0441,1_PydA_-_A-AlphaP_-_Polymorphum_gilvum_SL003B-26A1_-_F2IVR6_9PROT:0.09395)66_A-AlphaP:0.03015,((1_PydA_-_B-Burk_-_Polaromonas_naphthalenivorans_CJ2_-_A1VUI4_POLNA:0.11092,1_PydA_-_B-Burk_-_Thiomonas_sp._3As_-_D6CNT1_THIS3:0.06478)99_B-BetaP_B-Burk:0.10334,(1_PydA_-_G-Pseudom_-_Pseudomonas_aeruginosa_-_Q9I678_PSEAE:0.22423,(1_PydA_-_G-Enterom_-_Dickeya_dadantii_Ech703_-_C6C5Q1_DICDC:0.11107,(1_PydA_-_B-Burk_-_Acidovorax_avenae_subsp._avenae_ATCC_19860_-_F0QAD0_ACIAP:0.03526,(1_PydA_-_B-Burk_-_Delftia_acidovorans_SPH-1_-_A9BVY7_DELAS:0.11123,1_PydA_-_B-Burk_-_Verminephrobacter_eiseniae_EF01-2_-_A1WQE9_VEREI:0.12821)41:0.02802)98_B-BetaP_B-Burk:0.08587)65:0.04307)48:0.02494)99:0.07801)94:0.04914)92:0.02988,(1_PydA_-_ARs_-_Gluconacetobacter_diazotrophicus_PAl_5_-_B5ZE73_GLUDA:0.09446,1_PydA_-_ARs_-_Acetobacter_pasteurianus_IFO_3283-01_-_C7JE92_ACEP3:0.09025)99_A-AlphaP_ARs:0.07333)91:0.0363,1_PydA_-_ARz-Bradic_-_Bradyrhizobium_sp._BTAi1_-_A5EP72_BRASB:0.19243)18:0.03162)99_ProteoB:0.15113,1_PydA_-_Bac-Sphingo_-_Chitinophaga_pinensis_DSM_2588_-_C7PTC5_CHIPD:0.4151)88:0.04902)41:0.03303,((1_PydA_-_DT-Deinococc_-_Truepera_radiovictrix_DSM_17093_-_D7CUR2_TRURR:0.22282,(1_PydA_-_DeinoTherm_-_Meiothermus_silvanus_DSM_9946_-_D7BHP0_MEISD:0.06323,1_PydA_-_DeinoTherm_-_Meiothermus_ruber_DSM_1279_-_D3PT63_MEIRD:0.09191)93:0.0664)35_DeinoTherm:0.04659,1_PydA_-_Verruco_-_Methylacidiphilum_infernorum_V4_-_B3E020_METI4:0.58956)96:0.13621)100_Bacteria.2:0.33613,((1_PydA_-_Vir-Bryo_-_Physcomitrella_patens_subsp._patens_-_A9TR52_PHYPA:0.08284,(1_PydA_-_Vir-Liliops_-_Oryza_sativa_Japonica_Group_-_Q6Z744_ORYSJ:0.10075,1_PydA_-_Vir-eudicot_-_Arabidopsis_thaliana_-_Q9LVI9_ARATH:0.07766)37:0.07887)100_Eukaryota_ViridiPl:0.64941,(1_PydA_FS_-_FL-Lactob_-_Lactobacillus_reuteri_JCM_1112_-_B2G8H5_LACRJ:0.34789,(1_PydA_FS_-_FB-Bacil_-_Geobacillus_sp._Y4.1MC1_-_E3IHA4_GEOS0:0.31168,((1_PydA_FS_-_FC-Clostrid_-_Clostridium_tetani_-_Q897C4_CLOTE:0.19614,(1_PydA_FS_-_G-Enterom_-_Salmonella_enterica_subsp._enterica_serovar_Typhimurium_-_PREA_SALTY:0.26218,(1_PydA_FS_-_FC-Clostrid_-_Clostridium_botulinum_E3_str._Alaska_E43_-_B2V451_CLOBA:0.17047,1_PydA_FS_-_FC-Clostrid_-_Clostridium_botulinum_H04402_065_-_E8ZN83_CLOB0:0.09825)64_Firmicutes_F-Clostrc_FC-Clostrid:0.01901)79:0.04264)48:0.03199,(((1_PydA_-_Bac-Bacteroidia_-_Parabacteroides_distasonis_ATCC_8503_-_A6LB69_PARD8:0.32987,1_PydA_-_Bac-Bacteroidia_-_Prevotella_ruminicola_23_-_D5ETZ8_PRER2:0.53288)98_Bactero_Bac-Bacteroidia:0.19431,(1_PydA_FS_-_F-Halan_-_Halanaerobium_praevalens_DSM_2228_-_E3DNW6_HALPG:0.19668,(1_PydA_-_Firmicutes_-_Syntrophobotulus_glycolicus_DSM_8271_-_F0SVX7_SYNGF:0.18352,(1_PydA_-_FC-Clostrid_-_Clostridium_beijerinckii_NCIMB_8052_-_A6LUT3_CLOB8:0.09268,1_PydA_-_Firmicutes_-_Clostridium_lentocellum_DSM_5427_-_F2JM71_9FIRM:0.17591)63:0.05046)100:0.21859)2_Firmicutes:0.05323)83:0.02862,((1_PydA_FS_-_FC-Clostrid_-_Clostridium_kluyveri_NBRC_12016_-_B9E3U1_CLOK1:0.13827,1_PydA_-_FC-Clostrid_-_Clostridium_ljungdahlii_DSM_13528_-_D8GT29_CLOLD:0.13486)97_F-Clostrc_FC-Clostrid:0.14124,1_PydA_-_Firmicutes_-_Ethanoligenens_harbinense_YUAN-3_-_E6U518_ETHHY:0.29634)83_Firmicutes.1:0.06924)84:0.03232)91:0.05391)74:0.06881)100_Bacteria.3:0.4435)92:0.12463)36:0.04874)62:0.05674)46:0.09169)99:0.31879,1_-_FC-Clostrid_-_Alkaliphilus_oremlandii_OhILAs_-_A8MJK5_ALKOO:0.79036)58:0.12822,(1_C_-_F-Halan_-_Acetohalobium_arabaticum_DSM_5501_-_D9QUU7_ACEAZ:0.79084,(1_C_-_FC-ThermAnaer_-_Caldicellulosiruptor_kronotskyensis_2002_-_E4SEF7_CALK2:0.45097,(((((1_C_-_DeltaP_-_Desulfotalea_psychrophila_-_Q6AQ75_DESPS:0.50737,((1_C_-_Chlorobi_-_Prosthecochloris_aestuarii_DSM_271_-_B4S6B9_PROA2:0.16159,1_C_-_Chlorobi_-_Chlorobium_phaeobacteroides_BS1_-_B3EQ67_CHLPB:0.20706)92:0.13084,(1_C_-_Chlorobi_-_Chlorobium_limicola_DSM_245_-_B3EIF4_CHLL2:0.22547,(1_C_-_Chlorobi_-_Chlorobium_phaeovibrioides_DSM_265_-_A4SGX5_PROVI:0.22709,1_C_-_Chlorobi_-_Chlorobium_luteolum_DSM_273_-_Q3B155_PELLD:0.1711)99:0.15389)94:0.1102)99_Chlorobi:0.24032)93:0.1955,(((1_C_-_Bac-Bacteroidia_-_Bacteroides_fragilis_-_Q64S33_BACFR:0.10937,(1_C_-_Bac-Bacteroidia_-_Bacteroides_helcogenes_P_36-108_-_E6SPN5_BACT6:0.225,1_C_-_Bac-Bacteroidia_-_Bacteroides_thetaiotaomicron_-_Q8A841_BACTN:0.11598)68:0.04948)100:0.15079,(1_C_-_Bac-Bacteroidia_-_Bacteroides_salanitronis_DSM_18170_-_F0R3B9_BACSH:0.23969,1_C_-_Bac-Bacteroidia_-_Bacteroides_vulgatus_ATCC_8482_-_A6L708_BACV8:0.2462)49:0.0715)99:0.2871,(1_C_-_Bac-Bacteroidia_-_Parabacteroides_distasonis_ATCC_8503_-_A6L9F5_PARD8:0.30025,1_C_-_Bac-Bacteroidia_-_Porphyromonas_gingivalis_ATCC_33277_-_B2RMC2_PORG3:0.61745)81:0.13435)99_Bactero_Bac-Bacteroidia:0.28996)91:0.19028,(1_C_-_Bacteria_-_Deferribacter_desulfuricans_SSM1_-_D3PBD2_DEFDS:0.68218,(1_C_-_Bacteria_-_Denitrovibrio_acetiphilus_DSM_12809_-_D4H6L7_DENA2:0.85701,(1_C_-_Bacteria_-_Denitrovibrio_acetiphilus_DSM_12809_-_D4H5R7_DENA2:0.59647,1_C_-_Bacteria_-_Calditerrivibrio_nitroreducens_DSM_19672_-_E4TGJ1_CALNY:0.44255)86:0.08812)60:0.10185)96:0.18016)16:0.07372,(((((((((1_C_-_ARd-Rhodo_-_Rhodobacter_capsulatus_SB_1003_-_D5AU33_RHOCB:0.45023,1_C_-_A-Caulo_-_Phenylobacterium_zucineum_HLK1_-_Plasmid_pHLK1_-_B4RIA1_PHEZH:0.39508)89_A-AlphaP:0.10029,(1_C_-_G-Pseudom_-_Azotobacter_vinelandii_DJ_-_C1DSD9_AZOVD:0.5206,(1_C_-_ARz-Beijer_-_Methylocella_silvestris_BL2_-_B8EIT2_METSB:0.50503,1_C_-_ARs_-_Magnetospirillum_magneticum_AMB-1_-_Q2W4R2_MAGSA:0.43258)86_A-AlphaP:0.07031)19:0.06422)41_ProteoB:0.0651,(1_C_-_G-GammaP_-_Methylococcus_capsulatus_-_Q60AS6_METCA:0.35755,((1_C_-_Act-Actinob_-_Intrasporangium_calvum_DSM_43043_-_E6SC15_INTC7:0.31811,(1_C_-_Act-Actinob_-_Mycobacterium_vanbaalenii_PYR-1_-_A1TCI7_MYCVP:0.22151,(1_C_-_Act-Actinob_-_Mycobacterium_marinum_M_-_B2HIS7_MYCMM:0.23388,1_C_-_Act-Actinob_-_Mycobacterium_sp._MCS_-_Q1B2B6_MYCSS:0.19774)53:0.04221)93:0.09413)69:0.09209,(1_C_-_Act-Actinob_-_Propionibacterium_freudenreichii_subsp._shermanii_CIRM-BIA1_-_D7GHX8_PROFC:0.40006,1_C_-_Act-Actinob_-_Propionibacterium_acnes_SK137_-_D4H915_PROAS:0.25279)97:0.13689)97_Actino_Act-Actinob.2:0.15377)94:0.10944)93:0.12802,((((1_C_-_DeltaP_-_Anaeromyxobacter_dehalogenans_2CP-C_-_Q2IP03_ANADE:0.13566,1_C_-_DeltaP_-_Anaeromyxobacter_sp._Fw109-5_-_A7H8H3_ANADF:0.18248)100_ProteoB_DeltaP.2:0.63127,1_C_-_Verruco_-_Methylacidiphilum_infernorum_V4_-_B3E0W2_METI4:0.46449)95:0.17877,(((1_C_-_Chlorobi_-_Chloroherpeton_thalassium_ATCC_35110_-_B3QW98_CHLT3:0.25216,((((1_C_-_CyC-Synechococ_-_Synechococcus_sp._PCC_7002_-_B1XME7_SYNP2:0.33653,1_C_-_Cyano_-_Acaryochloris_marina_MBIC11017_-_Plasmid_pREB4_-_A8ZNQ0_ACAM1:0.26308)82:0.05956,((1_C_-_Cy-Chroococc_-_Microcystis_aeruginosa_NIES-843_-_B0JPR3_MICAN:0.1619,1_C_-_CyC-Cyanothece_-_Cyanothece_sp._PCC_7822_-_E0U9R9_CYAP2:0.16904)96:0.09264,(1_C_-_Cy-Chroococc_-_Synechocystis_sp._PCC_6803_-_Q55989_SYNY3:0.24748,(1_C_-_CyC-Cyanothece_-_Cyanothece_sp._PCC_8802_-_C7QR56_CYAP0:0.0656,1_C_-_CyC-Cyanothece_-_Cyanothece_sp._ATCC_51142_-_B1WXQ9_CYAA5:0.13023)19:0.0402)94:0.08144)85_CyC-Cyanothece:0.04865)92:0.05988,1_C_-_CyC-Cyanothece_-_Cyanothece_sp._PCC_7425_-_B8HYM6_CYAP4:0.25872)24_Cy-Chroococc:0.0399,1_C_-_Cy-Nostoc_-_Nostoc_sp._PCC_7120_-_Q8YVR2_NOSS1:0.28688)91_Cyano:0.05575)88:0.07832,1_C_-_CyC-Synechococ_-_Synechococcus_elongatus_PCC_6301_-_Q5N1B0_SYNP6:0.72573)50:0.06105,1_C_-_Verruco_-_Methylacidiphilum_infernorum_V4_-_B3DVT8_METI4:0.85179)68:0.04094)83:0.08825,((((1_C_-_Acido_-_Candidatus_Solibacter_usitatus_Ellin6076_-_Q01R12_SOLUE:0.33412,1_C_-_Acido_-_Candidatus_Koribacter_versatilis_Ellin345_-_Q1ITR6_ACIBL:0.38755)98_Acido:0.15006,((1_C_-_Chloroflexi_-_Chloroflexus_aggregans_DSM_9485_-_B8G4M8_CHLAD:0.07452,1_C_-_Chloroflexi_-_Chloroflexus_sp._Y-400-fl_-_B9LHS1_CHLSY:0.06434)100:0.46717,(1_C_-_Chloroflexi_-_Roseiflexus_castenholzii_DSM_13941_-_A7NKY0_ROSCS:0.28263,1_C_-_Chloroflexi_-_Anaerolinea_thermophila_UNI-1_-_E8N1B4_ANATU:0.27525)22:0.06379)64_Chloroflexi:0.04998)85:0.05727,1_C_-_EpsilonP_-_Sulfuricurvum_kujiense_DSM_16994_-_E4U1P6_SULKY:0.79286)80:0.0456,(1_C_-_DeinoTherm_-_Thermus_scotoductus_SA-01_-_E8PRA1_THESS:0.44678,((1_C_-_G-Chromat_-_Allochromatium_vinosum_DSM_180_-_D3RMH0_ALLVD:0.41883,(1_C_-_B-Rhodocycl_-_Dechloromonas_aromatica_RCB_-_Q47C62_DECAR:0.44982,1_C_-_B-BetaP_-_Thiobacillus_denitrificans_ATCC_25259_-_Q3SG36_THIDA:0.32055)16_B-BetaP:0.10692)100_ProteoB:0.22959,(1_C_-_Verruco_-_Coraliomargarita_akajimensis_DSM_45221_-_D5EIA6_CORAD:0.53188,(1_C_-_Verruco_-_Opitutus_terrae_PB90-1_-_B1ZTF1_OPITP:0.50435,(1_C_-_Act-Actinob_-_Propionibacterium_freudenreichii_subsp._shermanii_CIRM-BIA1_-_D7GCH8_PROFC:0.70597,1_C_-_G-Alterom_-_Marinobacter_adhaerens_HP15_-_E4PRQ8_MARAH:0.53982)94:0.19631)11:0.06868)94:0.11927)93:0.09357)95:0.10775)8:0.0323)96:0.10232)34:0.06335,1_C_-_PlanctoM_-_Rhodopirellula_baltica_-_Q7UHA6_RHOBA:1.26879)28:0.0635,1_C_-_ARs_-_Acetobacter_pasteurianus_IFO_3283-01_-_C7JI08_ACEP3:0.87854)76:0.11972,1_C_-_Synergist_-_Aminobacterium_colombiense_DSM_12261_-_D5ECG1_AMICL:1.1901)88:0.1463,1_C_-_Spirochaetes_-_Spirochaeta_thermophila_DSM_6192_-_E0RP44_SPITD:0.7458)34:0.11621,(1_C_-_Spirochaetes_-_Spirochaeta_sp._Buddy_-_F0RWA7_SPHGB:0.60668,1_C_-_Spirochaetes_-_Spirochaeta_smaragdinae_DSM_11293_-_E1R365_SPISS:0.44643)95_Spirochaetes:0.18576)23:0.10226)100:0.89558,(1_C_-_Dictyoglomi_-_Dictyoglomus_turgidum_DSM_6724_-_B8E1W3_DICTD:0.19517,1_C_-_Thermotogae_-_Thermotoga_lettingae_TMO_-_A8F8E8_THELT:0.24556)99:0.34171)85:0.08768)100:0.60337)99_Bacteria.4:0.27352)96:0.15156)77:0.09068)96:0.19472,((1_B_-_Eury-Mpyri_-_Methanopyrus_kandleri_AV19_-_PYRDB_METKA:0.87159,(1_B_-_Spirochaetes_-_Spirochaeta_smaragdinae_DSM_11293_-_E1R528_SPISS:0.61898,1_B_-_Spirochaetes_-_Spirochaeta_sp._Buddy_-_F0RTV2_SPHGB:0.60989)100_Bacteria_Spirochaetes:0.92542)53:0.17705,(((1_B_-_Eury-Acidulip_-_Aciduliprofundum_boonei_T469_-_B5IGE2_ACIB4:0.18654,(1_B_-_Eury-Tplasmata_-_Picrophilus_torridus_DSM_9790_-_Q6L2P2_PICTO:0.33152,(1_B_-_Eury-Tplasmata_-_Thermoplasma_acidophilum_DSM_1728_-_PYRDB_THEAC:0.16676,1_B_-_Eury-Tplasmata_-_Thermoplasma_volcanium_GSS1_-_PYRDB_THEVO:0.18476)98:0.18473)99_Eury-Tplasmata:0.25173)99_EuryArc:0.19102,((1_B_-_Eury-Tcocci_-_Thermococcus_barophilus_MP_-_F0LIQ5_THEBM:0.10671,((1_B_-_Eury-Tcocci_-_Pyrococcus_horikoshii_OT3_-_PYRDB_PYRHO:0.07437,(1_B_-_Eury-Tcocci_-_Pyrococcus_furiosus_DSM_3638_-_PYRDB_PYRFU:0.11082,1_B_-_Eury-Tcocci_-_Pyrococcus_abyssi_GE5_-_PYRDB_PYRAB:0.05291)93:0.03576)83:0.02649,(1_B_-_Eury-Tcocci_-_Thermococcus_kodakarensis_KOD1_-_PYRDB_PYRKO:0.06067,1_B_-_Eury-Tcocci_-_Thermococcus_gammatolerans_EJ3_-_C5A3P6_THEGJ:0.01902)99:0.12381)22:0.06733)100_EuryArc_Eury-Tcocci:0.40031,(((1_B_-_ThaumArc_-_Nitrosopumilus_maritimus_SCM1_-_A9A3M4_NITMS:0.29097,1_B_-_ThaumArc_-_Cenarchaeum_symbiosum_A_-_A0RV22_CENSY:0.29476)100_ThaumArc:0.49066,(1_B_-_Eury-Archaeogl_-_Archaeoglobus_profundus_DSM_5631_-_D2RGR3_ARCPA:0.29788,((1_B_-_Eury-Archaeogl_-_Ferroglobus_placidus_DSM_10642_-_D3S110_FERPA:0.22944,1_B_-_Eury-Archaeogl_-_Archaeoglobus_veneficus_SNP6_-_F2KR10_ARCVE:0.24267)97:0.12771,1_B_-_Eury-Archaeogl_-_Archaeoglobus_fulgidus_DSM_4304_-_PYRDB_ARCFU:0.48747)43:0.08245)99_EuryArc_Eury-Archaeogl:0.24773)97:0.13852,(((1_B_-_Eury-Mmicrobia_-_Methanocorpusculum_labreanum_Z_-_A2SR11_METLZ:0.28995,(1_B_-_Eury-Mmicrobia_-_Methanoplanus_petrolearius_DSM_11571_-_E1RJ08_METP4:0.28147,(1_B_-_Eury-Mmicrobia_-_Methanospirillum_hungatei_JF-1_-_Q2FP82_METHJ:0.31733,(1_B_-_Eury-Mmicrobia_-_Methanosphaerula_palustris_E1-9c_-_B8GJX8_METPE:0.23753,(1_B_-_Eury-Mmicrobia_-_Methanoregula_boonei_6A8_-_A7I7B7_METB6:0.20877,1_B_-_Eury-Mmicrobia_-_Methanoculleus_marisnigri_JR1_-_A3CTM9_METMJ:0.16525)45:0.07167)86:0.06037)39:0.0724)89:0.07651)99:0.29516,(1_B_-_Eury-Mmicrobia_-_Methanosaeta_thermophila_PT_-_A0B6B7_METTP:0.37889,(1_B_-_Eury-Mmicrobia_-_Methanocella_paludicola_SANAE_-_D1YYV3_METPS:0.26698,((1_B_-_Eury-Mmicrobia_-_Methanosarcina_acetivorans_C2A_-_PYRDB_METAC:0.10006,1_B_-_Eury-Mmicrobia_-_Methanosarcina_barkeri_str._Fusaro_-_Q46CG9_METBF:0.06559)99:0.13515,(1_B_-_Eury-Mmicrobia_-_Methanococcoides_burtonii_DSM_6242_-_Q12WM9_METBU:0.15733,(1_B_-_Eury-Mmicrobia_-_Methanohalophilus_mahii_DSM_5219_-_D5E722_METMS:0.24184,1_B_-_Eury-Mmicrobia_-_Methanohalobium_evestigatum_Z-7303_-_D7E6C8_METEZ:0.2388)96:0.08083)97:0.11042)97:0.12373)59:0.05957)70:0.08879)99_Eury-Mmicrobia:0.22905,(((1_B_-_Eury-Mcocci_-_Methanocaldococcus_infernus_ME_-_D5VQZ7_METIM:0.19482,(1_B_-_Eury-Mcocci_-_Methanocaldococcus_jannaschii_DSM_2661_-_PYRDB_METJA:0.10296,1_B_-_Eury-Mcocci_-_Methanocaldococcus_vulcanius_M7_-_C9RH17_METVM:0.11679)81:0.03206)96:0.11837,(1_B_-_Eury-Mcocci_-_Methanococcus_aeolicus_Nankai-3_-_A6UVH1_META3:0.15065,(1_B_-_Eury-Mcocci_-_Methanococcus_voltae_A3_-_D7DUN8_METV3:0.14889,(1_B_-_Eury-Mcocci_-_Methanococcus_maripaludis_S2_-_Q6M033_METMP:0.0688,1_B_-_Eury-Mcocci_-_Methanococcus_vannielii_SB_-_A6US48_METVS:0.1099)99:0.11556)87:0.04657)99:0.1825)100_Eury-Mcocci:0.23144,(1_B_-_Eury-MetB_-_Methanothermus_fervidus_DSM_2088_-_E3GWH5_METFV:0.34441,(1_B_-_Eury-MetB_-_Methanosphaera_stadtmanae_DSM_3091_-_Q2NEG1_METST:0.46634,((1_B_-_Eury-MetB_-_Methanobacterium_sp._AL-21_-_F0T8L7_METSL:0.29146,(1_B_-_Eury-MetB_-_Methanothermobacter_thermautotrophicus_str._Delta_H_-_PYRDB_METTH:0.10264,1_B_-_Eury-MetB_-_Methanothermobacter_marburgensis_str._Marburg_-_D9PY79_METTM:0.06257)100:0.21869)9:0.04503,(1_B_-_Eury-MetB_-_Methanobrevibacter_smithii_ATCC_35061_-_A5UM21_METS3:0.27336,1_B_-_Eury-MetB_-_Methanobrevibacter_ruminantium_M1_-_D3E0B2_METRM:0.23776)94:0.07811)93:0.06138)78:0.07528)99_Eury-MetB:0.21702)97:0.15683)68_EuryArc:0.04152)85:0.04743)82_EuryArc_etc.:0.07867)97_EuryArc_etc.:0.12976,((((1_B_-_Cren-thermop_-_Ignisphaera_aggregans_DSM_17230_-_E0SQF1_IGNAA:0.35201,(1_B_-_Cren-thermop_-_Desulfurococcus_mucosus_DSM_2162_-_E8R8P5_DESM0:0.17164,1_B_-_Cren-thermop_-_Desulfurococcus_kamchatkensis_1221n_-_B8D3W9_DESK1:0.1031)99:0.2157)97:0.15458,((1_B_-_Cren-thermop_-_Ignicoccus_hospitalis_KIN4/I_-_A8A909_IGNH4:0.60143,(1_B_-_Cren-thermop_-_Hyperthermus_butylicus_DSM_5456_-_A2BJH2_HYPBU:0.26781,(1_B_-_Cren-thermop_-_Acidilobus_saccharovorans_345-15_-_D9Q234_ACIS3:0.4161,1_B_-_Cren-thermop_-_Aeropyrum_pernix_K1_-_PYRDA_AERPE:0.58247)86:0.09345)43:0.07471)75:0.08491,1_B_-_Cren-thermop_-_Staphylothermus_hellenicus_DSM_12710_-_D7DB07_STAHD:0.92656)25:0.02841)92:0.18476,((1_B_-_Cren-thermop_-_Sulfolobus_islandicus_HVE10/4_-_F0NPS9_SULIH:0.06417,1_B_-_Cren-thermop_-_Sulfolobus_solfataricus_P2_-_PYRDB_SULSO:0.06662)99:0.32746,(1_B_-_Cren-thermop_-_Sulfolobus_acidocaldarius_DSM_639_-_PYRDB_SULAC:0.36962,(1_B_-_Cren-thermop_-_Metallosphaera_sedula_DSM_5348_-_A4YI48_METS5:0.48153,1_B_-_Cren-thermop_-_Sulfolobus_tokodaii_str._7_-_Q970X6_SULTO:0.26107)13:0.07218)44:0.06126)100:0.87492)22_CrenArc:0.13681,(1_B_-_Cren-thermop_-_Thermofilum_pendens_Hrk_5_-_A1RZC9_THEPD:0.5287,1_B_-_KorArc_-_Candidatus_Korarchaeum_cryptofilum_OPF8_-_B1L3H1_KORCO:0.4629)87:0.13839)97_Cren-thermop:0.18066)95_Archaea:0.17018)89:0.09185)51:0.06618,(1_B_-_Act-Rubrob_-_Rubrobacter_xylanophilus_DSM_9941_-_Q1AVZ1_RUBXD:0.68251,(((1_B_-_FC-ThermAnaer_-_Ammonifex_degensii_KC4_-_C9RBA2_AMMDK:0.54984,((((((((1_B_-_Firmicutes_-_Ethanoligenens_harbinense_YUAN-3_-_E6U5E3_ETHHY:0.27426,1_B_-_Firmicutes_-_Ruminococcus_albus_7_-_E6UIK2_RUMA7:0.39336)98_Firmicutes:0.15609,(1_B_-_Firmicutes_-_Acidaminococcus_fermentans_DSM_20731_-_D2RKS2_ACIFV:0.47857,((1_B_-_Bac-Bacteroidia_-_Prevotella_denticola_F0289_-_F2KTR7_9BACT:0.15811,1_B_-_Bac-Bacteroidia_-_Prevotella_ruminicola_23_-_D5EXT1_PRER2:0.07692)98:0.11038,(((1_B_-_Bac-Bacteroidia_-_Candidatus_Azobacteroides_pseudotrichonymphae_genomovar._CFP2_-_PYRDB_AZOPC:0.27158,1_B_-_Bac-Bacteroidia_-_Parabacteroides_distasonis_ATCC_8503_-_PYRDB_PARD8:0.10603)93:0.05633,1_B_-_Bac-Bacteroidia_-_Paludibacter_propionicigenes_WB4_-_E4T2E8_PALPW:0.1489)0:0.0258,(1_B_-_Bac-Bacteroidia_-_Porphyromonas_gingivalis_ATCC_33277_-_B2RJ79_PORG3:0.29031,((1_B_-_Bac-Bacteroidia_-_Bacteroides_thetaiotaomicron_-_PYRDB_BACTN:0.04231,1_B_-_Bac-Bacteroidia_-_Bacteroides_helcogenes_P_36-108_-_E6STM0_BACT6:0.05438)88:0.04242,(1_B_-_Bac-Bacteroidia_-_Bacteroides_salanitronis_DSM_18170_-_F0R0K1_BACSH:0.11177,1_B_-_Bac-Bacteroidia_-_Bacteroides_vulgatus_ATCC_8482_-_PYRDB_BACV8:0.0648)43:0.05485)95:0.06561)56:0.02222)92:0.05991)100_Bactero_Bac-Bacteroidia.2:0.26342)15:0.06138)94:0.09936,(((((1_B_-_FB-Alicyclo_-_Bacillus_tusciae_DSM_2912_-_D5WY07_BACT2:0.4856,(1_B_-_ARz-Methylb_-_Methylobacterium_sp._4-46_-_B0ULA2_METS4:0.32938,1_B_-_G-Pseudom_-_Pseudomonas_putida_GB-1_-_B0KI96_PSEPG:0.37465)90_ProteoB:0.12587)51:0.12811,((1_B_-_B-Burk_-_Burkholderia_sp._CCGE1003_-_E1TJK1_BURSG:0.06541,1_B_-_B-Burk_-_Burkholderia_ambifaria_AMMD_-_Q0B324_BURCM:0.14805)99_ProteoB_B-BetaP_B-Burk:0.25136,1_B_-_Act-Actinob_-_Arthrobacter_arilaitensis_Re117_-_E1W0E4_ARTAR:0.877)41:0.10342)99:0.2304,((1_B_-_Synergist_-_Thermanaerovibrio_acidaminovorans_DSM_6589_-_D1B5N0_THEAS:0.82298,1_B_-_Synergist_-_Aminobacterium_colombiense_DSM_12261_-_D5EGN2_AMICL:0.61225)99_Synergist:0.39081,(1_B_-_Dictyoglomi_-_Dictyoglomus_turgidum_DSM_6724_-_B8E2K2_DICTD:0.11022,1_B_-_Dictyoglomi_-_Dictyoglomus_thermophilum_H-6-12_-_B5YFH3_DICT6:0.101)100_Dictyoglomi:0.79734)88:0.10307)91:0.07433,((1_B_-_Act-Rubrob_-_Conexibacter_woesei_DSM_14684_-_D3FE09_CONWI:0.91905,1_B_-_Bacteria_-_Candidatus_Cloacamonas_acidaminovorans_-_B0VIM3_CLOAI:0.59734)98:0.33819,(1_B_-_PlanctoM_-_Isosphaera_pallida_ATCC_43644_-_E8R3E5_ISOPI:0.46027,((1_B_-_PlanctoM_-_Pirellula_staleyi_DSM_6068_-_D2QWH7_PIRSD:0.30424,1_B_-_PlanctoM_-_Rhodopirellula_baltica_-_Q7UML7_RHOBA:0.19034)97:0.16048,(1_B_-_PlanctoM_-_Planctomyces_brasiliensis_DSM_5305_-_F0SMD1_PLABD:0.27081,1_B_-_PlanctoM_-_Planctomyces_limnophilus_DSM_3776_-_D5SRT3_PLAL2:0.31349)85:0.11613)90:0.14907)99_PlanctoM:0.25203)53:0.06949)12:0.03241,1_B_-_FC-ThermAnaer_-_Carboxydothermus_hydrogenoformans_Z-2901_-_PYRDB_CARHZ:0.70985)93:0.10984)69:0.04602,(((1_B_-_Spirochaetes_-_Brachyspira_murdochii_DSM_12563_-_D5U5J6_BRAM5:0.12533,1_B_-_Spirochaetes_-_Brachyspira_pilosicoli_95/1000_-_D8ID37_BRAP9:0.06273)100_Spirochaetes.1:0.31534,(1_B_-_FusoB_-_Ilyobacter_polytropus_DSM_2926_-_Plasmid_pILYOP01_-_E3HDR1_ILYPC:0.17772,1_B_-_FusoB_-_Sebaldella_termitidis_ATCC_33386_-_D1AMD6_SEBTE:0.23212)96_FusoB:0.14404)100:0.22734,((((((1_B_-_FC-ThermAnaer_-_Thermoanaerobacterium_thermosaccharolyticum_DSM_571_-_D9TNT1_THETC:0.20401,(1_B_-_FC-ThermAnaer_-_Thermoanaerobacter_brockii_subsp._finnii_Ako-1_-_E8UTV6_THEBF:0.14569,1_B_-_FC-ThermAnaer_-_Caldanaerobacter_subterraneus_subsp._tengcongensis_-_PYRDB_THETN:0.1983)94:0.12506)99_F-Thermoan_FC-ThermAnaer:0.16466,(1_B_-_FC-Clostrid_-_Clostridium_thermocellum_DSM_1313_-_E6UPU0_CLOTL:0.17086,1_B_-_FC-Clostrid_-_Clostridium_cellulolyticum_H10_-_B8I775_CLOCE:0.20309)99_F-Clostrc_FC-Clostrid:0.20156)26_Firmicutes:0.07569,((1_B_-_FC-ThermAnaer_-_Caldicellulosiruptor_kronotskyensis_2002_-_E4SBR1_CALK2:0.093,1_B_-_FC-ThermAnaer_-_Caldicellulosiruptor_obsidiansis_OB47_-_D9TKD8_CALOO:0.07784)100_Firmicutes_F-Thermoan_FC-ThermAnaer:0.40071,((((((1_B_-_Firmicutes_-_Eubacterium_limosum_KIST612_-_E3GQ47_EUBLK:0.5516,(1_B_-_FC-Clostrid_-_Clostridium_tetani_-_Q896R8_CLOTE:0.36874,1_B_-_FC-Clostrid_-_Clostridium_difficile_630_-_PYRDB_CLOD6:0.21811)12_F-Clostrc_FC-Clostrid:0.07209)11:0.03772,(1_B_-_FB-Plaeni_-_Paenibacillus_polymyxa_SC2_-_E3E924_PAEPS:0.21672,1_B_-_FB-Plaeni_-_Paenibacillus_sp._Y412MC10_-_D3EAH8_GEOS4:0.34843)99_F-Bacil_FB-Plaeni:0.23091)82:0.06599,(1_B_-_FC-Clostrid_-_Clostridium_sticklandii_DSM_519_-_E3PUS7_CLOSD:0.34462,1_B_-_Firmicutes_-_Filifactor_alocis_ATCC_35896_-_D6GQ12_FILAD:0.35153)97:0.15845)94_Firmicutes.1:0.07653,((1_B_-_Thermotogae_-_Petrotoga_mobilis_SJ95_-_PYRDB_PETMO:0.34431,(1_B_-_FC-Clostrid_-_Clostridium_botulinum_H04402_065_-_E8ZV58_CLOB0:0.21318,((1_B_-_FC-Clostrid_-_Clostridium_acetobutylicum_-_Q97FS7_CLOAB:0.23459,(((1_B_-_FC-Clostrid_-_Clostridium_kluyveri_NBRC_12016_-_B9E690_CLOK1:0.16778,1_B_-_FC-Clostrid_-_Clostridium_ljungdahlii_DSM_13528_-_D8GT11_CLOLD:0.09317)99:0.12761,1_B_-_FC-Clostrid_-_Clostridium_cellulovorans_743B_-_D9SWU4_CLOC7:0.26276)70:0.03239,1_B_-_FC-Clostrid_-_Clostridium_novyi_NT_-_A0Q2N1_CLONN:0.19326)25:0.02621)96:0.05911,((1_B_-_FC-Clostrid_-_Clostridium_perfringens_-_Q8XL64_CLOPE:0.20709,(1_B_-_FC-Clostrid_-_Clostridium_botulinum_E3_str._Alaska_E43_-_B2UW88_CLOBA:0.14817,1_B_-_FC-Clostrid_-_Clostridium_beijerinckii_NCIMB_8052_-_A6LS59_CLOB8:0.15726)81:0.07343)99:0.12161,1_B_-_FC-Clostrid_-_Clostridium_tetani_-_Q891J3_CLOTE:0.26025)79:0.02277)82:0.0262)91_Firmicutes_F-Clostrc_FC-Clostrid:0.06401)9:0.0241,1_B_-_Firmicutes_-_Finegoldia_magna_ATCC_29328_-_B0S1A3_FINM2:0.41613)64:0.0355)54:0.06312,1_B_-_Spirochaetes_-_Treponema_succinifaciens_DSM_2489_-_F2NWQ6_9SPIO:0.4768)77:0.07858,1_B_-_Firmicutes_-_Anaerococcus_prevotii_DSM_20548_-_C7RH52_ANAPD:0.3156)97:0.12353)64:0.08414)86:0.06022,(((1_B_-_Bacteria_-_Desulfurispirillum_indicum_S5_-_E6W796_DESIS:0.53273,(1_B_-_Bacteria_-_Deferribacter_desulfuricans_SSM1_-_D3PDL4_DEFDS:0.16578,(1_B_-_Bacteria_-_Denitrovibrio_acetiphilus_DSM_12809_-_D4H842_DENA2:0.16511,1_B_-_Bacteria_-_Calditerrivibrio_nitroreducens_DSM_19672_-_E4THY9_CALNY:0.12211)73:0.06119)99:0.17457)96:0.10818,(((1_B_-_Acido_-_Acidobacterium_capsulatum_ATCC_51196_-_C1F4C8_ACIC5:0.19433,(1_B_-_Acido_-_Acidobacterium_sp._MP5ACTX9_-_E8X4D1_ACISM:0.26927,1_B_-_Acido_-_Terriglobus_saanensis_SP1PR4_-_E8V882_TERSS:0.19578)70:0.07631)98:0.14213,(1_B_-_Acido_-_Candidatus_Solibacter_usitatus_Ellin6076_-_PYRDA_SOLUE:0.38983,1_B_-_Acido_-_Candidatus_Koribacter_versatilis_Ellin345_-_Q1IUQ6_ACIBL:0.22911)89:0.08233)100_Acido:0.30491,(1_B_-_Spirochaetes_-_Spirochaeta_thermophila_DSM_6192_-_E0RQT8_SPITD:0.61655,(1_B_-_Chlorobi_-_Chloroherpeton_thalassium_ATCC_35110_-_B3QW90_CHLT3:0.18878,(((1_B_-_Chlorobi_-_Chlorobium_phaeovibrioides_DSM_265_-_A4SFY9_PROVI:0.08431,1_B_-_Chlorobi_-_Chlorobium_luteolum_DSM_273_-_Q3B2I1_PELLD:0.09585)99:0.09223,((1_B_-_Chlorobi_-_Chlorobium_phaeobacteroides_DSM_266_-_A1BE22_CHLPD:0.1386,(1_B_-_Chlorobi_-_Pelodictyon_phaeoclathratiforme_BU-1_-_B4SE25_PELPB:0.06523,1_B_-_Chlorobi_-_Chlorobium_chlorochromatii_CaD3_-_Q3APP1_CHLCH:0.09156)65:0.02528)70:0.01581,1_B_-_Chlorobi_-_Chlorobium_limicola_DSM_245_-_B3EF39_CHLL2:0.4119)84:0.0223)78:0.01222,((1_B_-_Chlorobi_-_Chlorobium_phaeobacteroides_BS1_-_B3EMU5_CHLPB:0.12977,1_B_-_Chlorobi_-_Prosthecochloris_aestuarii_DSM_271_-_B4S5L2_PROA2:0.13634)88:0.05965,1_B_-_Chlorobi_-_Chlorobaculum_tepidum_-_Q8KC29_CHLTE:0.1133)93:0.05022)98:0.13723)100_Chlorobi:0.3277)84:0.10982)87:0.10874)75:0.04517,(1_B_-_DeltaP_-_Hippea_maritima_DSM_10411_-_F2LWV8_9DELT:0.49227,1_B_-_Nitrospirae_-_Thermodesulfovibrio_yellowstonii_DSM_11347_-_PYRDB_THEYD:0.38899)92:0.13099)88:0.06363)50:0.03265,1_B_-_ElusiM_-_Elusimicrobium_minutum_Pei191_-_B2KCN8_ELUMP:0.55502)94:0.06028,(1_B_-_Aquif_-_Thermovibrio_ammonificans_HB-1_-_E8T3K1_THEA1:0.1174,1_B_-_Aquif_-_Desulfurobacterium_thermolithotrophum_DSM_11699_-_F0S2A4_DESTD:0.08374)100_Aquif:0.32675)50:0.0268)23:0.03042)92:0.07781,((((1_B_-_Firmicutes_-_Veillonella_parvula_DSM_2008_-_D1BLJ4_VEIPT:0.44832,(1_B_-_F-Halan_-_Halothermothrix_orenii_H_168_-_B8CWM9_HALOH:0.2785,(1_B_-_F-Halan_-_Halanaerobium_praevalens_DSM_2228_-_E3DNQ8_HALPG:0.1766,1_B_-_F-Halan_-_Halanaerobium_hydrogeniformans_-_E4RIV7_HALSL:0.16379)100:0.45789)88_F-Halan:0.15039)39:0.08166,1_B_-_F-Natran_-_Natranaerobius_thermophilus_JW/NM-WN-LF_-_PYRDB_NATTJ:0.56261)89:0.11839,(1_B_-_Firmicutes_-_Heliobacterium_modesticaldum_Ice1_-_PYRDB_HELMI:0.2386,(1_B_-_F-Halan_-_Acetohalobium_arabaticum_DSM_5501_-_D9QPJ4_ACEAZ:0.36485,(1_B_-_Firmicutes_-_Thermincola_potens_JR_-_D5X7V7_THEPJ:0.21272,(1_B_-_Firmicutes_-_Desulfotomaculum_reducens_MI-1_-_PYRDB_DESRM:0.28025,(1_B_-_Firmicutes_-_Desulfotomaculum_acetoxidans_DSM_771_-_C8W0A6_DESAS:0.13969,1_B_-_Firmicutes_-_Pelotomaculum_thermopropionicum_SI_-_A5D199_PELTS:0.24021)95:0.08785)62:0.06372)37:0.04486)79:0.05299)60:0.01352)68_Firmicutes:0.04128,(((1_B_-_Firmicutes_-_Desulfitobacterium_hafniense_Y51_-_Q24TJ6_DESHY:0.2388,1_B_-_Firmicutes_-_Syntrophobotulus_glycolicus_DSM_8271_-_F0T0H7_SYNGF:0.18341)99:0.25736,(1_B_-_Firmicutes_-_Syntrophothermus_lipocalidus_DSM_12680_-_D7CLN6_SYNLT:0.23396,1_B_-_Firmicutes_-_Syntrophomonas_wolfei_subsp._wolfei_str._Goettingen_-_PYRDB_SYNWW:0.32736)99:0.17448)94_Firmicutes.2:0.12094,((1_B_-_FC-ThermAnaer_-_Moorella_thermoacetica_ATCC_39073_-_Q2RGM0_MOOTA:0.28922,((1_B_-_Chloroflexi_-_Dehalococcoides_sp._CBDB1_-_Q3ZYT3_DEHSC:0.22053,1_B_-_Chloroflexi_-_Dehalogenimonas_lykanthroporepellens_BL-DC-9_-_D8K382_DEHLB:0.2857)100_Chloroflexi:0.25688,((((1_B_-_DeltaP_-_Desulfatibacillum_alkenivorans_AK-01_-_B8FHT8_DESAA:0.25176,(1_B_-_DeltaP_-_Desulfobacterium_autotrophicum_HRM2_-_C0QK08_DESAH:0.28269,1_B_-_DeltaP_-_Desulfococcus_oleovorans_Hxd3_-_A8ZZE6_DESOH:0.27557)18:0.05781)98:0.14767,((1_B_-_DeltaP_-_Desulfarculus_baarsii_DSM_2075_-_E1QKM2_DESB2:0.50801,1_B_-_DeltaP_-_Pelobacter_carbinolicus_DSM_2380_-_Q3A512_PELCD:0.25209)59:0.08126,((1_B_-_DeltaP_-_Geobacter_lovleyi_SZ_-_PYRDB_GEOLS:0.07439,1_B_-_DeltaP_-_Pelobacter_propionicus_DSM_2379_-_PYRDB_PELPD:0.15218)96:0.06927,(1_B_-_DeltaP_-_Geobacter_sulfurreducens_-_PYRDB_GEOSL:0.17235,(1_B_-_DeltaP_-_Geobacter_sp._FRC-32_-_PYRDB_GEOSF:0.11024,1_B_-_DeltaP_-_Geobacter_sp._M18_-_E8WUL2_GEOS8:0.15215)90:0.05476)82:0.03687)98:0.14733)85:0.08315)84:0.02752,1_B_-_DeltaP_-_Syntrophus_aciditrophicus_SB_-_Q2LSY8_SYNAS:0.32776)71_ProteoB_DeltaP:0.03715,(((1_B_-_DeltaP_-_Desulfurivibrio_alkaliphilus_AHT2_-_D6Z558_DESAT:0.19289,1_B_-_DeltaP_-_Syntrophobacter_fumaroxidans_MPOB_-_A0LM76_SYNFM:0.39778)51_ProteoB_DeltaP:0.05056,1_B_-_Firmicutes_-_Symbiobacterium_thermophilum_-_Q67PZ8_SYMTH:0.42459)91:0.07392,(1_B_-_DeltaP_-_Desulfotalea_psychrophila_-_Q6AIT6_DESPS:0.37465,(1_B_-_DeltaP_-_Desulfovibrio_desulfuricans_subsp._desulfuricans_str._ATCC_27774_-_B8J451_DESDA:0.25832,(((1_B_-_DeltaP_-_Desulfovibrio_magneticus_RS-1_-_PYRDB_DESMR:0.21091,((1_B_-_DeltaP_-_Desulfovibrio_aespoeensis_Aspo-2_-_E6VU33_DESAO:0.11577,1_B_-_DeltaP_-_Desulfovibrio_salexigens_DSM_2638_-_PYRDB_DESAD:0.25157)97:0.09529,(1_B_-_DeltaP_-_Desulfohalobium_retbaense_DSM_5692_-_C8WZ46_DESRD:0.23336,1_B_-_DeltaP_-_Desulfomicrobium_baculatum_DSM_4028_-_C7LUK6_DESBD:0.25567)96:0.09143)59:0.02371)89:0.04125,(1_B_-_DeltaP_-_Desulfovibrio_desulfuricans_subsp._desulfuricans_str._G20_-_Q30UR4_DESDG:0.15186,(1_B_-_DeltaP_-_Desulfovibrio_vulgaris_str._Hildenborough_-_Q725V9_DESVH:0.07602,1_B_-_DeltaP_-_Desulfovibrio_vulgaris_str._-Miyazaki_F-_-_B8DQG7_DESVM:0.13643)76:0.04563)95:0.0581)69:0.0266,1_B_-_DeltaP_-_Lawsonia_intracellularis_PHE/MN1-00_-_Q1MQG1_LAWIP:0.25835)95:0.09289)100:0.22167)92_ProteoB_DeltaP:0.08373)81:0.02864)77_ProteoB_etc.:0.03997)79:0.05951)1:0.04636,1_B_-_Firmicutes_-_Candidatus_Desulforudis_audaxviator_MP104C_-_PYRDB_DESAP:0.41858)66:0.04689)83:0.03352)92:0.06377)91:0.0513,(((((1_B_-_FB-Bacil_-_Bacillus_cellulosilyticus_DSM_2522_-_E6TTQ3_BACCJ:0.20178,1_B_-_FB-Bacil_-_Bacillus_selenitireducens_MLS10_-_D6XTQ0_BACIE:0.33165)96_Firmicutes_F-Bacil_FB-Bacil:0.09832,((((1_B_-_FL-Streptoc_-_Lactococcus_lactis_subsp._lactis_-_PYRDB_LACLA:0.16425,(1_B_-_FB-Listeria_-_Listeria_innocua_-_PYRDB_LISIN:0.21224,1_B_-_FL-Enteroc_-_Enterococcus_faecalis_-_PYRDB_ENTFA:0.14052)96:0.08097)83_Firmicutes.2:0.02497,(1_B_-_Act-Actinob_-_Propionibacterium_acnes_SK137_-_D4HDG1_PROAS:0.33983,(1_B_-_FL-Lactob_-_Lactobacillus_sakei_subsp._sakei_23K_-_PYRDB_LACSS:0.2222,((1_B_-_FL-Streptoc_-_Streptococcus_suis_JS14_-_E8UNJ8_STREJ:0.12628,((1_B_-_FL-Streptoc_-_Streptococcus_gordonii_str._Challis_-_A8AXM9_STRGC:0.06277,1_B_-_FL-Streptoc_-_Streptococcus_pneumoniae_-_PYRDB_STRPN:0.13608)87:0.03626,1_B_-_FL-Streptoc_-_Streptococcus_thermophilus_LMG_18311_-_Q5M4J2_STRT2:0.11175)90:0.0306)84:0.02849,1_B_-_FL-Streptoc_-_Streptococcus_mutans_-_Q8DTV0_STRMU:0.05172)100_FL-Streptoc:0.21911)84_Firmicutes_F-LactoBacil:0.05603)82:0.02442)89:0.0418,(((1_B_-_FL-Lactob_-_Lactobacillus_reuteri_JCM_1112_-_PYRDA_LACRJ:0.39433,(1_B_-_FL-Lactob_-_Pediococcus_pentosaceus_ATCC_25745_-_PYRDA_PEDPA:0.25029,1_B_-_FL-Lactob_-_Lactobacillus_plantarum_-_PYRDA_LACPL:0.22234)99:0.27042)90:0.07953,((1_B_-_FL-Lactob_-_Lactobacillus_fermentum_CECT_5716_-_D8IIA4_LACFC:0.3336,1_B_-_FL-Lactob_-_Lactobacillus_salivarius_UCC118_-_Q1WVA8_LACS1:0.2189)10:0.0189,(((1_B_-_FL-Lactob_-_Lactobacillus_amylovorus_GRL1118_-_F2M0X7_LACAM:0.05245,1_B_-_FL-Lactob_-_Lactobacillus_acidophilus_-_PYRDA_LACAC:0.08119)66:0.02216,((1_B_-_FL-Lactob_-_Lactobacillus_johnsonii_-_PYRDA_LACJO:0.08645,1_B_-_FL-Lactob_-_Lactobacillus_gasseri_ATCC_33323_-_Q043A7_LACGA:0.0511)99:0.07346,(1_B_-_FL-Lactob_-_Lactobacillus_delbrueckii_subsp._bulgaricus_ATCC_11842_-_PYRDA_LACDA:0.13849,1_B_-_FL-Lactob_-_Lactobacillus_crispatus_ST1_-_D5GYG2_LACCS:0.06621)40:0.02288)88:0.02469)98:0.13822,1_B_-_FL-Lactob_-_Lactobacillus_delbrueckii_subsp._bulgaricus_ATCC_11842_-_Q1G992_LACDA:0.52025)93:0.09164)99:0.22551)95_FL-Lactob:0.07592,((1_B_-_FL-Leuconost_-_Leuconostoc_kimchii_IMSNU_11154_-_D5T0J3_LEUKI:0.17279,(1_B_-_FL-Leuconost_-_Leuconostoc_citreum_KM20_-_B1MZ73_LEUCK:0.21265,1_B_-_FL-Leuconost_-_Leuconostoc_gasicomitatum_LMG_18811_-_D8MFA2_LEUGT:0.18713)44:0.08063)100_FL-Leuconost:0.60604,(1_B_-_FL-Lactob_-_Lactobacillus_casei_ATCC_334_-_PYRDA_LACC3:0.09481,1_B_-_FL-Lactob_-_Lactobacillus_rhamnosus_Lc_705_-_C7TJC7_LACRL:0.07537)100_FL-Lactob:0.39001)86:0.07727)98_Firmicutes_F-LactoBacil:0.0937)98:0.09654,(((1_B_-_FB-Plano_-_Solibacillus_silvestris_StLB046_-_F2F689_9BACL:0.15634,((1_B_-_FB-Staph_-_Macrococcus_caseolyticus_JCSC5402_-_B9EB71_MACCJ:0.14333,(1_B_-_FB-Staph_-_Staphylococcus_carnosus_subsp._carnosus_TM300_-_PYRDB_STACT:0.03699,1_B_-_FB-Staph_-_Staphylococcus_pseudintermedius_ED99_-_F0P7L4_STAPE:0.11277)97:0.0978)99_Firmicutes_FB-Staph:0.11157,(1_B_-_FusoB_-_Fusobacterium_nucleatum_subsp._nucleatum_-_PYRDB_FUSNN:0.11086,1_B_-_Tenerites_-_Mycoplasma_penetrans_-_PYRDB_MYCPE:0.23598)93:0.07067)83:0.05954)88:0.06661,(1_B_-_F-Bacil_-_Exiguobacterium_sp._AT1b_-_C4L5W5_EXISA:0.08984,1_B_-_F-Bacil_-_Exiguobacterium_sibiricum_255-15_-_PYRDB_EXIS2:0.18696)100_Firmicutes:0.21877)37_F-Bacil:0.02839,(((1_B_-_FB-Bacil_-_Bacillus_cereus_ATCC_14579_-_PYRDB_BACCR:0.10049,(1_B_-_FB-Bacil_-_Bacillus_pumilus_SAFR-032_-_PYRDB_BACP2:0.07471,(1_B_-_FB-Bacil_-_Bacillus_licheniformis_ATCC_14580_-_Q65JU5_BACLD:0.09989,(1_B_-_FB-Bacil_-_Bacillus_subtilis_-_PYRDB_BACSU:0.0412,1_B_-_FB-Bacil_-_Bacillus_atrophaeus_1942_-_E3DZT3_BACA1:0.05409)89:0.03188)86:0.04045)98:0.07053)96:0.05798,((1_B_-_FB-Bacil_-_Geobacillus_kaustophilus_-_PYRDB_GEOKA:0.0629,1_B_-_FB-Bacil_-_Geobacillus_sp._Y4.1MC1_-_E3IAM5_GEOS0:0.10182)94:0.05525,(1_B_-_FB-Bacil_-_Bacillus_pseudofirmus_OF4_-_D3FTA6_BACPE:0.15666,(1_B_-_FB-Bacil_-_Bacillus_halodurans_-_PYRDB_BACHD:0.16481,1_B_-_FB-Bacil_-_Bacillus_clausii_KSM-K16_-_PYRDB_BACSK:0.24715)17:0.05322)96:0.07975)0:0.03159)39:0.02074,1_B_-_FB-Bacil_-_Bacillus_megaterium_QM_B1551_-_D5DQU5_BACMQ:0.2093)40_Firmicutes_F-Bacil_FB-Bacil:0.03176)94:0.05226)95:0.06701)0:0.0341,(1_B_-_Act-Actinob_-_Arcanobacterium_haemolyticum_DSM_20595_-_D7BP93_ARCHD:0.66192,1_B_-_Firmicutes_-_Clostridiales_genomosp._BVAB3_str._UPII9-5_-_D3R1H9_CLOB3:0.34522)85:0.14687)26:0.10788,1_B_-_FB-Alicyclo_-_Bacillus_tusciae_DSM_2912_-_D5WY03_BACT2:0.28063)99:0.16284,((1_B_-_Firmicutes_-_Clostridium_lentocellum_DSM_5427_-_F2JN86_9FIRM:0.44606,((1_B_-_FC-Clostrid_-_Alkaliphilus_oremlandii_OhILAs_-_PYRDB_ALKOO:0.12413,1_B_-_FC-Clostrid_-_Alkaliphilus_metalliredigens_QYMF_-_PYRDB_ALKMQ:0.09356)98:0.10735,(1_B_-_Firmicutes_-_Butyrivibrio_proteoclasticus_B316_-_E0RZV3_BUTPB:0.24927,(((1_B_-_Firmicutes_-_Eubacterium_eligens_ATCC_27750_-_C4Z463_EUBE2:0.17025,1_B_-_Firmicutes_-_Eubacterium_rectale_ATCC_33656_-_C4ZG02_EUBR3:0.23191)84:0.04872,1_B_-_FC-Clostrid_-_Clostridium_phytofermentans_ISDg_-_PYRDB_CLOPH:0.17321)85:0.02085,1_B_-_FC-Clostrid_-_Clostridium_saccharolyticum_WM1_-_D9RAB9_CLOSW:0.11802)76:0.04985)99:0.16675)6_F-Clostrc_FC-Clostrid:0.09401)96_Firmicutes:0.11216,((1_B_-_Act-Coryob_-_Coriobacterium_glomerans_PW2_-_F2N9N3_9ACTN:0.29781,(1_B_-_Act-Coryob_-_Olsenella_uli_DSM_7084_-_E1QVE7_OLSUV:0.20624,1_B_-_Act-Coryob_-_Atopobium_parvulum_DSM_20469_-_C8W700_ATOPD:0.38346)81:0.14492)100:0.44883,(1_B_-_Act-Coryob_-_Slackia_heliotrinireducens_DSM_20476_-_C7N5N5_SLAHD:0.17339,(1_B_-_Act-Coryob_-_Cryptobacterium_curtum_DSM_15641_-_C7MNJ7_CRYCD:0.19911,1_B_-_Act-Coryob_-_Eggerthella_lenta_DSM_2243_-_C8WHP0_EGGLE:0.14632)90:0.06899)99:0.25609)92_Actino_Act-Coryob:0.10379)86:0.07678)7:0.03431)96_Bacteria:0.08315,(((1_B_-_Magnetococ_-_Magnetococcus_sp._MC-1_-_A0LD69_MAGSM:0.35172,(1_B_-_G-Thiotr_-_Thiomicrospira_crunogena_XCL-2_-_Q31E83_THICR:0.31558,((1_B_-_G-SulfSymb_-_Candidatus_Vesicomyosocius_okutanii_HA_-_A5CY10_VESOH:0.12488,1_B_-_G-SulfSymb_-_Candidatus_Ruthia_magnifica_str._Cm__Calyptogena_magnifica__-_A1AV53_RUTMC:0.05849)99_G-SulfSymb:0.21498,(1_B_-_G-Chromat_-_Nitrosococcus_oceani_ATCC_19707_-_Q3J7C7_NITOC:0.17912,(1_B_-_G-Chromat_-_Thioalkalivibrio_sp._K90mix_-_D3SBS0_THISK:0.11264,1_B_-_G-Chromat_-_Thioalkalivibrio_sulfidophilus_HL-EbGr7_-_B8GR92_THISH:0.08498)77:0.04332)96_G-Chromat.1:0.11534)70:0.07753)92_ProteoB_G-GammaP:0.18196)99_Bacteria.5:0.27365,1_B_-_Eury-Tcocci_-_Thermococcus_sibiricus_MM_739_-_C6A1L2_THESM:0.88538)92:0.14619,(1_B_-_Gemmatimon_-_Gemmatimonas_aurantiaca_T-27_-_C1A4J6_GEMAT:0.79126,(((1_B_-_Aquif_-_Sulfurihydrogenibium_azorense_Az-Fu1_-_C1DU98_SULAA:0.20646,1_B_-_Aquif_-_Persephonella_marina_EX-H1_-_C0QU30_PERMH:0.16827)98:0.1465,(1_B_-_Aquif_-_Hydrogenobaculum_sp._Y04AAS1_-_B4U9W8_HYDS0:0.20026,(1_B_-_Aquif_-_Aquifex_aeolicus_-_PYRDA_AQUAE:0.11939,(1_B_-_Aquif_-_Hydrogenobacter_thermophilus_TK-6_-_D3DGD0_HYDTT:0.10175,1_B_-_Aquif_-_Thermocrinis_albus_DSM_14484_-_D3SNJ9_THEAH:0.17818)99:0.18004)81:0.04872)99:0.21702)99_Aquif:0.27068,((1_B_-_Act-Actinob_-_Gardnerella_vaginalis_ATCC_14019_-_E3D9U0_GARV3:0.09353,(1_B_-_Act-Actinob_-_Bifidobacterium_animalis_subsp._lactis_V9_-_D5TH53_BIFAV:0.09222,(1_B_-_Act-Actinob_-_Bifidobacterium_longum_-_Q8G660_BIFLO:0.09914,1_B_-_Act-Actinob_-_Bifidobacterium_dentium_Bd1_-_D2QA97_BIFDB:0.10539)97:0.09083)98:0.09015)99:0.08786,1_B_-_Act-Actinob_-_Bifidobacterium_bifidum_PRL2010_-_E4NWU4_BIFBP:0.0074)100_Actino_Act-Actinob.1:0.60306)23:0.06966)57_Bacteria:0.09539)4:0.0299)91_Bacteria_etc..1:0.07467,((1_B_-_DeinoTherm_-_Oceanithermus_profundus_DSM_14977_-_E4U7H2_OCEP5:0.17531,1_B_-_DeinoTherm_-_Marinithermus_hydrothermalis_DSM_14884_-_F2NMH1_9DEIN:0.08851)100_DeinoTherm:0.4575,1_B_-_Firmicutes_-_Thermaerobacter_marianensis_DSM_12885_-_E6SJH3_THEM7:0.46971)92_Bacteria.1:0.10721)91_Bacteria_etc..2:0.06967)83_Bacteria_etc.:0.05481,(((1_B_-_Chloroflexi_-_Chloroflexus_sp._Y-400-fl_-_B9LJ97_CHLSY:0.14492,1_B_-_Chloroflexi_-_Chloroflexus_aggregans_DSM_9485_-_B8G6V4_CHLAD:0.21264)100:0.80008,(1_B_-_Chloroflexi_-_Roseiflexus_castenholzii_DSM_13941_-_A7NSB8_ROSCS:0.15509,1_B_-_Chloroflexi_-_Roseiflexus_sp._RS-1_-_A5URC7_ROSS1:0.13749)99:0.48099)99_Chloroflexi.1:0.59885,((1_B_-_Act-Actinob_-_Intrasporangium_calvum_DSM_43043_-_E6S8Y2_INTC7:0.77249,(1_B_-_Act-Actinob_-_Thermomonospora_curvata_DSM_43183_-_D1A830_THECD:0.30838,((1_B_-_Act-Actinob_-_Thermobifida_fusca_YX_-_Q47R20_THEFY:0.1849,1_B_-_Act-Actinob_-_Nocardiopsis_dassonvillei_subsp._dassonvillei_DSM_43111_-_D7B1T3_NOCDD:0.30989)99:0.17637,(1_B_-_Act-Actinob_-_Acidothermus_cellulolyticus_11B_-_A0LUF8_ACIC1:0.30556,(1_B_-_Act-Actinob_-_Streptosporangium_roseum_DSM_43021_-_D2B6K4_STRRD:0.13443,1_B_-_Act-Actinob_-_Thermobispora_bispora_DSM_43833_-_D6Y9F5_THEBD:0.1908)99:0.15343)56:0.05803)70:0.04885)93:0.15178)68_Act-Actinob:0.11277,1_B_-_Actino_-_Acidimicrobium_ferrooxidans_DSM_10331_-_C7M0V6_ACIFD:1.05811)23_Actino:0.05207)83_Bacteria:0.06468)98_Bacteria_etc.:0.1766,(1_B_-_FC-ThermAnaer_-_Coprothermobacter_proteolyticus_DSM_5265_-_B5YA20_COPPD:1.19412,((1_B_-_Thermotogae_-_Thermotoga_lettingae_TMO_-_A8F8J3_THELT:0.4582,((1_B_-_Thermotogae_-_Thermosipho_melanesiensis_BI429_-_A6LJP0_THEM4:0.16729,1_B_-_Thermotogae_-_Thermosipho_africanus_TCF52B_-_B7IFY5_THEAB:0.2161)98:0.21593,(1_B_-_Thermotogae_-_Thermotoga_maritima_-_PYRDB_THEMA:0.49122,1_B_-_Thermotogae_-_Fervidobacterium_nodosum_Rt17-B1_-_A7HK93_FERNB:0.44961)86:0.11237)50:0.15483)100_Thermotogae:0.96757,1_B_-_Act-Actinob_-_Saccharopolyspora_erythraea_NRRL_2338_-_A4FBL7_SACEN:1.297)36:0.09694)92_Bacteria.2:0.18875)47_Bacteria_etc.:0.07441)97_Bacteria_etc.:0.20883)62:0.1562)76:0.20581)96:0.42967,((Cren-thermop_-_Thermoproteus_uzoniensis_768-20_-_F2L3L7_9CREN:0.47289,(Cren-thermop_-_Pyrobaculum_calidifontis_JCM_11548_-_A3MX28_PYRCJ:0.14611,(Cren-thermop_-_Pyrobaculum_arsenaticum_DSM_13514_-_A4WLH6_PYRAR:0.17784,((Cren-thermop_-_Thermoproteus_neutrophilus_V24Sta_-_B1Y9W3_THENV:0.10597,Cren-thermop_-_Pyrobaculum_islandicum_DSM_4184_-_A1RRV3_PYRIL:0.24347)97:0.10184,Cren-thermop_-_Pyrobaculum_aerophilum_str._IM2_-_Q8ZTG4_PYRAE:0.1485)65:0.08327)97:0.16303)94:0.24897)100:0.97699,(Cren-thermop_-_Caldivirga_maquilingensis_IC-167_-_A8MCA1_CALMQ:1.11247,(Cren-thermop_-_Vulcanisaeta_distributa_DSM_14429_-_E1QQK0_VULDI:0.03611,Cren-thermop_-_Vulcanisaeta_moutnovskia_768-28_-_F0QW78_VULM7:0.28037)98:0.47732)96:0.3734)96_Archaea_CrenArc_Cren-thermop:0.38941)95:0.0204795);
}
{GRAPHVIEW
nnodes=2075 nedges=2074
nodes
1: nh=2 nw=2 fg=0 0 0 bg=0 0 0 w=1 sh=0 x=0.0 y=0.0 fx=1 lc=0 0 0 lk=null lx=0 ly=0 ll=11 lv=1;
2: x=-0.015909508 y=-0.38878512;
3: x=-0.025246842 y=-0.61696416;
4: fg=255 0 0 x=-0.037544794 y=-0.9174926 lc=255 0 0 lb='85';
5: x=-0.20810138 y=-0.9221441 lb='89_Bacteria';
6: x=-0.40571046 y=-0.9227428 lb='97_Bactero_Bac-Sphingo';
7: x=-0.7183605 y=-0.9227428 ll=6 lb='2_-_Bac-Sphingo_-_Salinibacter_ruber_DSM_13855_-_Q2S001_SALRD';
8: x=-0.61047673 y=-0.92398345 lb='2_-_Bac-Sphingo_-_Rhodothermus_marinus_DSM_4252_-_D0MFJ9_RHOM4';
9: x=-0.47153503 y=-0.93092614 ll=11 lb='93';
10: x=-1.4623523 y=-0.94293344 ll=6 lb='2_-_PlanctoM_-_Rhodopirellula_baltica_-_Q7UL43_RHOBA';
11: x=-1.5032429 y=-0.9684494 ll=11 lb='100_Actino_Act-Actinob.2';
12: x=-1.5494816 y=-0.96985066 lb='82';
13: x=-1.6661724 y=-0.9719719 ll=6 lb='2_-_Act-Actinob_-_Bifidobacterium_animalis_subsp._lactis_V9_-_D5TIH4_BIFAV';
14: x=-1.597455 y=-0.9714499 ll=11 lb='80';
15: x=-1.6539584 y=-0.9728196 ll=6 lb='2_-_Act-Actinob_-_Bifidobacterium_longum_-_Q8G505_BIFLO';
16: x=-1.6647305 y=-0.97389674 ll=11 lb='98';
17: x=-1.750861 y=-0.9765068 ll=6 lb='2_-_Act-Actinob_-_Bifidobacterium_bifidum_PRL2010_-_E4NZU4_BIFBP';
18: x=-1.6968056 y=-0.9751606 ll=11 lb='90';
19: x=-1.7662297 y=-0.9776856 ll=6 lb='2_-_Act-Actinob_-_Bifidobacterium_dentium_Bd1_-_D2Q620_BIFDB';
20: x=-1.7551432 y=-0.97763634 lb='2_-_Act-Actinob_-_Bifidobacterium_adolescentis_ATCC_15703_-_A1A332_BIFAA';
21: x=-1.6188295 y=-0.97440755 ll=11 lb='90';
22: x=-1.7131286 y=-0.97898203 ll=6 lb='2_-_Act-Actinob_-_Gardnerella_vaginalis_409-05_-_D2R9S5_GARV4';
23: x=-1.7875483 y=-0.98361707 lb='2_-_Act-Actinob_-_Gardnerella_vaginalis_ATCC_14019_-_E3D8T3_GARV3';
24: x=-0.039309777 y=-1.0839432 ll=11 lb='31';
25: x=-0.1818343 y=-1.1715945 lb='99';
26: x=-0.26989 y=-1.2029744 lb='88';
27: x=-0.35330153 y=-1.2301604 lb='80_Eukaryota';
28: x=-0.5308758 y=-1.2447178 lb='92_Alveolata';
29: x=-1.0246681 y=-1.2746733 ll=6 lb='2_-_Alveolata_-_Toxoplasma_gondii_-_Q8MXD1_TOXGO';
30: x=-0.75634223 y=-1.2638892 ll=11 lb='94';
31: x=-1.3514115 y=-1.3090447 lb='100';
32: x=-1.4355568 y=-1.3149173 lb='77';
33: x=-1.4828016 y=-1.3180708 ll=6 lb='2_-_Alveolata_-_Plasmodium_knowlesi_strain_H_-_B3L830_PLAKH';
34: x=-1.586806 y=-1.3259338 lb='2_-_Alveolata_-_Plasmodium_vivax_SaI-1_-_A5K1N1_PLAVS';
35: x=-1.4563992 y=-1.3176515 ll=11 lb='91';
36: x=-1.5996836 y=-1.328961 ll=6 lb='2_-_Alveolata_-_Plasmodium_falciparum_3D7_-_PYRD_PLAF7';
37: x=-1.6087196 y=-1.3306034 lb='2_-_Alveolata_-_Plasmodium_yoelii_yoelii_-_Q7RLG4_PLAYO';
38: x=-1.0032673 y=-1.2879025 ll=11 lb='98';
39: x=-1.3644305 y=-1.3208175 ll=6 lb='2_-_Alveolata_-_Babesia_bovis_-_A7AUQ8_BABBO';
40: x=-1.2841479 y=-1.316077 ll=11 lb='99';
41: x=-1.4280291 y=-1.3300693 ll=6 lb='2_-_Alveolata_-_Theileria_annulata_-_Q4UDM3_THEAN';
42: x=-1.3886808 y=-1.3268824 lb='2_-_Alveolata_-_Theileria_parva_-_Q4N5X1_THEPA';
43: x=-0.3815534 y=-1.240132 ll=11 lb='75';
44: x=-0.4902008 y=-1.2533627 lb='94';
45: x=-0.8963334 y=-1.2978328 ll=6 lb='2_-_Strameno_-_Phytophthora_infestans_T30-4_-_D0MUE3_PHYIT';
46: x=-0.5702295 y=-1.2633544 ll=11 lb='68_ViridiPl';
47: x=-0.7461399 y=-1.2847762 lb='99';
48: x=-0.9386571 y=-1.3070375 ll=6 lb='2_-_Vir-Bryo_-_Physcomitrella_patens_subsp._patens_-_A9TQR7_PHYPA';
49: x=-0.8441589 y=-1.2970141 ll=11 lb='97';
50: x=-0.946076 y=-1.3094252 ll=6 lb='2_-_Vir-eudicot_-_Arabidopsis_thaliana_-_Q0WRX8_ARATH';
51: x=-0.92758894 y=-1.3076874 lb='2_-_Vir-Liliops_-_Oryza_sativa_Japonica_Group_-_Q9FZM9_ORYSJ';
52: x=-0.9928072 y=-1.3200192 lb='2_-_Vir-Chlorophyt_-_Ostreococcus_lucimarinus_CCE9901_-_A4S598_OSTLU';
53: x=-0.43000206 y=-1.2580619 ll=11 lb='80';
54: x=-0.90912175 y=-1.3252662 ll=6 lb='2_-_Choanoflag_-_Monosiga_brevicollis_-_A9VDH7_MONBE';
55: x=-0.50759566 y=-1.2870455 ll=11 lb='51';
56: x=-0.69893813 y=-1.3436869 lb='90_Fungi_Fung-Asco_etc.';
57: x=-1.3596048 y=-1.4880255 lb='100_Fung-Asco_Asco-Pezizomyc';
58: x=-1.7757854 y=-1.5489751 ll=6 lb='2_-_Asco-Pezizomyc_-_Tuber_melanosporum_Mel28_-_D5GAZ7_TUBMM';
59: x=-1.6899767 y=-1.5612527 ll=11 lb='99';
60: x=-1.8058982 y=-1.5811099 lb='95';
61: x=-1.9712034 y=-1.6063428 ll=6 lb='2_-_Asco-Pezizomyc_-_Verticillium_albo-atrum_VaMs.102_-_C9S736_VERA1';
62: x=-1.8572627 y=-1.5900688 ll=11 lb='63';
63: x=-2.0022745 y=-1.613104 ll=6 lb='2_-_Asco-Pezizomyc_-_Glomerella_graminicola_M1.001_-_E3QZA4_COLGM';
64: x=-1.9008117 y=-1.5978006 ll=11 lb='81';
65: x=-1.9528044 y=-1.6067069 lb='92';
66: x=-2.0460253 y=-1.6223849 lb='86';
67: x=-2.2988834 y=-1.6641238 ll=6 lb='2_-_Asco-Pezizomyc_-_Magnaporthe_oryzae_70-15_-_A4QQF0_MAGO7';
68: x=-2.3702428 y=-1.677923 lb='2_-_Asco-Pezizomyc_-_Grosmannia_clavigera_kw1407_-_F0X877_9PEZI';
69: x=-2.1038916 y=-1.6335312 lb='2_-_Asco-Pezizomyc_-_Sordaria_macrospora_k-hell_-_D1ZM19_SORMK';
70: x=-1.94248 y=-1.6055897 ll=11 lb='22';
71: x=-2.0521038 y=-1.6257385 ll=6 lb='2_-_Asco-Pezizomyc_-_Metarhizium_anisopliae_ARSEF_23_-_E9F418_METAR';
72: x=-2.0910501 y=-1.6338284 lb='2_-_Asco-Pezizomyc_-_Nectria_haematococca_mpVI_77-13-4_-_C7Z6N4_NECH7';
73: x=-1.7602451 y=-1.5783987 ll=11 lb='10';
74: x=-1.9449284 y=-1.6146622 ll=6 lb='2_-_Asco-Pezizomyc_-_Sclerotinia_sclerotiorum_1980_UF-70_-_A7F8U3_SCLS1';
75: x=-1.8846886 y=-1.6091635 ll=11 lb='91';
76: x=-2.0259054 y=-1.6436214 lb='99';
77: x=-2.0827641 y=-1.6560436 lb='91';
78: x=-2.2307167 y=-1.6860269 ll=6 lb='2_-_Asco-Pezizomyc_-_Arthroderma_gypseum_CBS_118893_-_E4UQG6_ARTGP';
79: x=-2.102427 y=-1.6604019 ll=11 lb='81';
80: x=-2.2229748 y=-1.6863562 lb='100';
81: x=-2.2826946 y=-1.6988358 ll=6 lb='2_-_Asco-Pezizomyc_-_Paracoccidioides_brasiliensis_Pb01_-_C1H6R7_PARBA';
82: x=-2.2630005 y=-1.6951008 ll=11 lb='96';
83: x=-2.3430953 y=-1.7123454 ll=6 lb='2_-_Asco-Pezizomyc_-_Ajellomyces_capsulatus_H88_-_F0UDX1_AJECA';
84: x=-2.3104002 y=-1.7056069 lb='2_-_Asco-Pezizomyc_-_Ajellomyces_dermatitidis_SLH14081_-_C5JXI9_AJEDS';
85: x=-2.1449356 y=-1.6702302 ll=11 lb='93';
86: x=-2.2794433 y=-1.7009001 ll=6 lb='2_-_Asco-Pezizomyc_-_Coccidioides_posadasii_str._Silveira_-_E9DCM5_COCPS';
87: x=-2.1840847 y=-1.6794066 lb='2_-_Asco-Pezizomyc_-_Uncinocarpus_reesii_1704_-_C4JES7_UNCRE';
88: x=-2.068793 y=-1.6549162 ll=11 lb='85';
89: x=-2.2664144 y=-1.7025033 ll=6 lb='2_-_Asco-Pezizomyc_-_Talaromyces_stipitatus_ATCC_10500_-_B8M8U1_TALSN';
90: x=-2.1199658 y=-1.6685586 ll=11 lb='74';
91: x=-2.147526 y=-1.6758168 lb='82';
92: x=-2.1895509 y=-1.6862061 ll=6 lb='2_-_Asco-Pezizomyc_-_Aspergillus_oryzae_RIB40_-_Q2UEP2_ASPOR';
93: x=-2.1857994 y=-1.6860203 ll=11 lb='94';
94: x=-2.2077682 y=-1.6917348 lb='60';
95: x=-2.2241755 y=-1.6959496 lb='85';
96: x=-2.3369248 y=-1.7245494 ll=6 lb='2_-_Asco-Pezizomyc_-_Aspergillus_terreus_NIH2624_-_Q0CXV7_ASPTN';
97: x=-2.2678714 y=-1.7073157 lb='2_-_Asco-Pezizomyc_-_Emericella_nidulans_-_Q12610_EMENI';
98: x=-2.3461547 y=-1.7286282 lb='2_-_Asco-Pezizomyc_-_Penicillium_chrysogenum_Wisconsin_54-1255_-_B6HSH6_PENCW';
99: x=-2.199467 y=-1.6897974 ll=11 lb='60';
100: x=-2.2509806 y=-1.7038656 ll=6 lb='2_-_Asco-Pezizomyc_-_Aspergillus_fumigatus_Af293_-_Q4X169_ASPFU';
101: x=-2.2852852 y=-1.7137938 lb='2_-_Asco-Pezizomyc_-_Aspergillus_clavatus_NRRL_1_-_A1C6E6_ASPCL';
102: x=-2.181121 y=-1.686059 lb='2_-_Asco-Pezizomyc_-_Aspergillus_niger_CBS_513.88_-_A2QCB1_ASPNC';
103: x=-2.1131513 y=-1.6760412 lb='2_-_Asco-Pezizomyc_-_Pyrenophora_teres_f._teres_0-1_-_E3S6P2_PYRTT';
104: x=-0.83734936 y=-1.395866 ll=11 lb='76';
105: x=-0.9444316 y=-1.4354951 lb='93';
106: x=-1.0827168 y=-1.4838328 lb='97_Fung-Asco_Asco-Saccharomyc';
107: x=-1.4702684 y=-1.5998344 ll=6 lb='2_-_Asco-Saccharomyc_-_Yarrowia_lipolytica_CLIB122_-_Q6C8K4_YARLI';
108: x=-1.2129244 y=-1.5297902 ll=11 lb='98';
109: x=-1.2621175 y=-1.5458233 lb='88';
110: x=-1.532153 y=-1.6284362 ll=6 lb='2_-_Asco-Saccharomyc_-_Pichia_pastoris_GS115_-_C4R342_PICPG';
111: x=-1.352247 y=-1.5755012 ll=11 lb='99';
112: x=-1.4228294 y=-1.5975633 ll=6 lb='2_-_Asco-Saccharomyc_-_Clavispora_lusitaniae_ATCC_42720_-_C4YCC1_CLAL4';
113: x=-1.3871089 y=-1.5870976 ll=11 lb='90';
114: x=-1.410559 y=-1.5946622 lb='56';
115: x=-1.5406224 y=-1.6361829 ll=6 lb='2_-_Asco-Saccharomyc_-_Meyerozyma_guilliermondii_ATCC_6260_-_A5DEJ4_PICGU';
116: x=-1.4900533 y=-1.6205714 lb='2_-_Asco-Saccharomyc_-_Debaryomyces_hansenii_CBS767_-_Q6BWK7_DEBHA';
117: x=-1.4259528 y=-1.6002806 ll=11 lb='52';
118: x=-1.4992158 y=-1.624651 ll=6 lb='2_-_Asco-Saccharomyc_-_Scheffersomyces_stipitis_CBS_6054_-_A3LPT0_PICST';
119: x=-1.49814 y=-1.625024 ll=11 lb='99';
120: x=-1.5288401 y=-1.6354431 ll=6 lb='2_-_Asco-Saccharomyc_-_Candida_albicans_WO-1_-_C4YD68_CANAW';
121: x=-1.5923266 y=-1.6576271 lb='2_-_Asco-Saccharomyc_-_Candida_tropicalis_MYA-3404_-_C5MBE4_CANTT';
122: x=-1.249043 y=-1.5434064 ll=11 lb='7';
123: x=-1.4384508 y=-1.6141558 lb='100';
124: x=-1.6211262 y=-1.6786318 ll=6 lb='2_-_Asco-Saccharomyc_-_Kluyveromyces_lactis_NRRL_Y-1140_-_PYRD2_KLULA';
125: x=-1.5008912 y=-1.637695 ll=11 lb='94';
126: x=-1.5260063 y=-1.6470762 lb='4';
127: x=-1.5579678 y=-1.6589046 lb='87';
128: x=-1.6239003 y=-1.682626 ll=6 lb='2_-_Asco-Saccharomyc_-_Lachancea_kluyveri_-_PYRD_SACKL';
129: x=-1.6118233 y=-1.6790212 ll=11 lb='96';
130: x=-1.720255 y=-1.7187767 ll=6 lb='2_-_Asco-Saccharomyc_-_Candida_glabrata_CBS_138_-_PYRD_CANGA';
131: x=-1.6614257 y=-1.6977206 ll=11 lb='90';
132: x=-1.8185989 y=-1.7564294 ll=6 lb='2_-_Asco-Saccharomyc_-_Vanderwaltozyma_polyspora_DSM_70294_-_A7TRX4_VANPO';
133: x=-1.8260726 y=-1.7603605 lb='2_-_Asco-Saccharomyc_-_Zygosaccharomyces_rouxii_CBS_732_-_C5DTJ2_ZYGRC';
134: x=-1.7310103 y=-1.7264951 lb='2_-_Asco-Saccharomyc_-_Lachancea_thermotolerans_CBS_6340_-_C5DBT0_LACTC';
135: x=-1.691633 y=-1.712921 lb='2_-_Asco-Saccharomyc_-_Ashbya_gossypii_ATCC_10895_-_PYRD_ASHGO';
136: x=-1.42702 y=-1.6148472 lb='2_-_Asco-Saccharomyc_-_Pichia_angusta_DL-1_-_E7R3I5_PICAD';
137: x=-1.0158908 y=-1.4659542 ll=11 lb='8';
138: x=-1.1811544 y=-1.5340422 lb='98_Fung-Asco_Asco-Taphrinomyc';
139: x=-1.4510019 y=-1.6442635 ll=6 lb='2_-_Asco-Taphrinomyc_-_Schizosaccharomyces_pombe_972h-_-_PYRD_SCHPO';
140: x=-1.5916991 y=-1.7046422 lb='2_-_Asco-Taphrinomyc_-_Schizosaccharomyces_japonicus_yFS275_-_B6JXQ5_SCHJY';
141: x=-1.104579 y=-1.5043936 ll=11 lb='67_Fung-Basidio';
142: x=-1.504715 y=-1.6735184 ll=6 lb='2_-_Fung-Basidio_-_Cryptococcus_gattii_WM276_-_E6R1Q1_CRYGW';
143: x=-1.2494669 y=-1.5677134 ll=11 lb='98';
144: x=-1.5332065 y=-1.6896726 ll=6 lb='2_-_Fung-Basidio_-_Schizophyllum_commune_H4-8_-_D8Q0M1_SCHCM';
145: x=-1.3527817 y=-1.6132377 ll=11 lb='93';
146: x=-1.5301715 y=-1.6907617 ll=6 lb='2_-_Fung-Basidio_-_Coprinopsis_cinerea_okayama7#130_-_A8N952_COPC7';
147: x=-1.5223235 y=-1.6885586 lb='2_-_Fung-Basidio_-_Laccaria_bicolor_S238N-H82_-_B0CUF5_LACBS';
148: x=-0.89902085 y=-1.4239382 ll=11 lb='69_Fung-Basidio';
149: x=-1.2775241 y=-1.5948458 ll=6 lb='2_-_Fung-Basidio_-_Malassezia_globosa_CBS_7966_-_A8Q682_MALGO';
150: x=-1.3301513 y=-1.6217623 lb='2_-_Fung-Basidio_-_Puccinia_graminis_f._sp._tritici_CRL_75-36-700-3_-_E3L2C6_PUCGT';
151: x=-0.5671328 y=-1.319795 ll=11 lb='87_Metazoa_etc.';
152: x=-0.6168175 y=-1.3448175 lb='82';
153: x=-0.75587076 y=-1.4101584 lb='95';
154: x=-1.1502026 y=-1.593998 ll=6 lb='2_-_Strameno_-_Thalassiosira_pseudonana_-_B8CDH4_THAPS';
155: x=-1.2040124 y=-1.6223992 lb='2_-_Metaz-Nematod_-_Caenorhabditis_elegans_-_O01815_CAEEL';
156: x=-0.69566125 y=-1.3851259 ll=11 lb='85_Metazoa';
157: x=-0.75557256 y=-1.4141695 lb='79';
158: x=-0.9798163 y=-1.5220401 ll=6 lb='2_-_Metaz-Cnidaria_-_Nematostella_vectensis_-_A7SLG1_NEMVE';
159: x=-0.91769135 y=-1.4933685 lb='2_-_Metaz-Chordata_-_Branchiostoma_floridae_-_C3YFF0_BRAFL';
160: x=-0.8174239 y=-1.4483098 ll=11 lb='99_Metaz-Chordata';
161: x=-0.99361724 y=-1.5357108 ll=6 lb='2_-_Metaz-Chordata_-_Xenopus__Silurana__tropicalis_-_Q5BKN2_XENTR';
162: x=-0.88708913 y=-1.4847281 ll=11 lb='84';
163: x=-0.98319745 y=-1.5338628 lb='99';
164: x=-1.0314354 y=-1.5581567 ll=6 lb='2_-_Metaz-Chordata_-_Bos_taurus_-_PYRD_BOVIN';
165: x=-1.0251139 y=-1.5554528 ll=11 lb='97';
166: x=-1.0692327 y=-1.5780083 ll=6 lb='2_-_Metaz-Chordata_-_Rattus_norvegicus_-_PYRD_RAT';
167: x=-1.1763631 y=-1.6339376 lb='2_-_Metaz-Chordata_-_Mus_musculus_-_Q8BMJ0_MOUSE';
168: x=-0.9216445 y=-1.5031941 ll=11 lb='64';
169: x=-1.0600281 y=-1.5760704 ll=6 lb='2_-_Metaz-Chordata_-_Gallus_gallus_-_Q5ZHY0_CHICK';
170: x=-1.0277401 y=-1.5603044 ll=11 lb='99';
171: x=-1.165265 y=-1.6337962 ll=6 lb='2_-_Metaz-Chordata_-_Tetraodon_nigroviridis_-_Q4SY37_TETNG';
172: x=-1.1656348 y=-1.6350714 lb='2_-_Metaz-Chordata_-_Danio_rerio_-_Q5PR57_DANRE';
173: x=-0.69185865 y=-1.3939203 ll=11 lb='99_Metazoa_Metaz-Arthropod';
174: x=-0.8049082 y=-1.4565524 lb='96';
175: x=-1.1208185 y=-1.6303252 ll=6 lb='2_-_Metaz-Arthropod_-_Pediculus_humanus_corporis_-_E0VQ82_PEDHC';
176: x=-1.100819 y=-1.6216674 lb='2_-_Arthr-Hymenopt_-_Solenopsis_invicta_-_E9IG07_SOLIN';
177: x=-0.73681813 y=-1.4210099 ll=11 lb='23';
178: x=-0.8004135 y=-1.4572573 lb='30';
179: x=-1.0620648 y=-1.6053418 ll=6 lb='2_-_Metaz-Arthropod_-_Tribolium_castaneum_-_D6X3Z9_TRICA';
180: x=-1.251419 y=-1.7161295 lb='2_-_Arthr-Chelicer_-_Ixodes_scapularis_-_B7PXW4_IXOSC';
181: x=-0.79776734 y=-1.4582391 ll=11 lb='77_Arthr-Dipt';
182: x=-1.0032998 y=-1.5803882 lb='99_Arthr-Nematoc.2';
183: x=-1.0735947 y=-1.6215905 lb='89';
184: x=-1.1465895 y=-1.6640787 ll=6 lb='2_-_Arthr-Nematoc_-_Anopheles_gambiae_-_Q7PYN9_ANOGA';
185: x=-1.1879864 y=-1.689106 lb='2_-_Arthr-Nematoc_-_Anopheles_darlingi_-_E3WVL4_ANODA';
186: x=-1.0839425 y=-1.6289781 ll=11 lb='96';
187: x=-1.2772968 y=-1.7446836 ll=6 lb='2_-_Arthr-Nematoc_-_Culex_quinquefasciatus_-_B0W4C3_CULQU';
188: x=-1.1917197 y=-1.6943634 lb='2_-_Arthr-Nematoc_-_Aedes_aegypti_-_Q177S6_AEDAE';
189: x=-1.0998203 y=-1.6478037 ll=11 lb='99_Arthr-Brachic.2';
190: x=-1.4208326 y=-1.8452233 ll=6 lb='2_-_Arthr-Brachic_-_Drosophila_virilis_-_B4M1H0_DROVI';
191: x=-1.1404415 y=-1.673469 ll=11 lb='64';
192: x=-1.3307782 y=-1.7921196 ll=6 lb='2_-_Arthr-Brachic_-_Drosophila_virilis_-_B4M507_DROVI';
193: x=-1.2314006 y=-1.7313248 ll=11 lb='96';
194: x=-1.354761 y=-1.8092662 ll=6 lb='2_-_Arthr-Brachic_-_Drosophila_melanogaster_-_PYRD_DROME';
195: x=-1.3108233 y=-1.7821815 lb='2_-_Arthr-Brachic_-_Drosophila_pseudoobscura_pseudoobscura_-_Q297N6_DROPS';
196: x=-0.44860286 y=-1.3251969 ll=11 lb='98_Bacteria_ProteoB_A-AlphaP_A-Ricketts';
197: x=-0.9892668 y=-1.6760365 ll=6 lb='2_-_A-Ricketts_-_Neorickettsia_sennetsu_str._Miyayama_-_Q2GEM2_NEOSM';
198: x=-0.6603955 y=-1.4709864 ll=11 lb='98';
199: x=-0.9018432 y=-1.631854 lb='100';
200: x=-0.9639997 y=-1.6727251 ll=6 lb='2_-_A-Ricketts_-_Wolbachia_endosymbiont_of_Culex_quinquefasciatus_Pel_-_B3CMR9_WOLPP';
201: x=-0.9281043 y=-1.6494659 ll=11 lb='75';
202: x=-0.963523 y=-1.6730641 ll=6 lb='2_-_A-Ricketts_-_Wolbachia_endosymbiont_of_Drosophila_melanogaster_-_Q73FT4_WOLPM';
203: x=-0.99727845 y=-1.6961617 lb='2_-_A-Ricketts_-_Wolbachia_endosymbiont_strain_TRS_of_Brugia_malayi_-_Q5GTI4_WOLTR';
204: x=-0.74460524 y=-1.5300881 ll=11 lb='13';
205: x=-0.9735294 y=-1.6886944 lb='100';
206: x=-1.0642189 y=-1.7507173 ll=6 lb='2_-_A-Ricketts_-_Ehrlichia_ruminantium_str._Welgevonden_-_Q5HBZ6_EHRRW';
207: x=-1.0464916 y=-1.7395729 ll=11 lb='96';
208: x=-1.1357186 y=-1.8013924 ll=6 lb='2_-_A-Ricketts_-_Ehrlichia_canis_str._Jake_-_Q3YSS6_EHRCJ';
209: x=-1.0933275 y=-1.7724442 lb='2_-_A-Ricketts_-_Ehrlichia_chaffeensis_str._Arkansas_-_Q2GFQ4_EHRCR';
210: x=-0.9339506 y=-1.6655631 ll=11 lb='99';
211: x=-1.0879012 y=-1.77501 ll=6 lb='2_-_A-Ricketts_-_Anaplasma_marginale_str._St._Maries_-_Q5PBF6_ANAMM';
212: x=-1.1685804 y=-1.8345158 lb='2_-_A-Ricketts_-_Anaplasma_phagocytophilum_HZ_-_Q2GJ77_ANAPZ';
213: x=-0.22793293 y=-1.2226262 ll=11 lb='90_Bacteria_ProteoB_A-AlphaP';
214: x=-0.3336073 y=-1.3021767 lb='93';
215: x=-0.99226207 y=-1.782549 ll=6 lb='2_-_A-AlphaP_-_Candidatus_Puniceispirillum_marinum_IMCC1322_-_D5BMV2_PUNMI';
216: x=-0.45093295 y=-1.3910563 ll=11 lb='94_ARs';
217: x=-0.8187999 y=-1.66278 ll=6 lb='2_-_ARs_-_Acidiphilium_multivorum_AIU301_-_F0J0L6_ACIMA';
218: x=-0.5097591 y=-1.4359009 ll=11 lb='63';
219: x=-0.79683506 y=-1.6506492 ll=6 lb='2_-_ARs_-_Granulibacter_bethesdensis_CGDNIH1_-_Q0BQX3_GRABC';
220: x=-0.65573436 y=-1.5478824 ll=11 lb='99';
221: x=-0.9158452 y=-1.7449285 ll=6 lb='2_-_ARs_-_Gluconobacter_oxydans_-_Q5FTP3_GLUOX';
222: x=-0.70499456 y=-1.5859089 ll=11 lb='89';
223: x=-0.84274197 y=-1.6915785 ll=6 lb='2_-_ARs_-_Acetobacter_pasteurianus_IFO_3283-01_-_C7JBY7_ACEP3';
224: x=-0.8614633 y=-1.7074533 lb='2_-_ARs_-_Gluconacetobacter_diazotrophicus_PAl_5_-_A9HBE5_GLUDA';
225: x=-0.28857556 y=-1.292262 ll=11 lb='78';
226: x=-0.3484547 y=-1.3408464 lb='95';
227: x=-0.4354371 y=-1.4096906 lb='98_ARs';
228: x=-0.5842498 y=-1.5267403 ll=5 lb='2_-_ARs_-_Magnetospirillum_magneticum_AMB-1_-_Q2W0D1_MAGSA';
229: x=-0.6940991 y=-1.615692 lb='2_-_ARs_-_Rhodospirillum_rubrum_ATCC_11170_-_PYRD_RHORT';
230: x=-0.37059283 y=-1.3590322 ll=11 lb='80';
231: x=-0.44007003 y=-1.4154042 lb='68_ARs';
232: x=-0.6060038 y=-1.5492069 ll=5 lb='2_-_ARs_-_Azospirillum_sp._B510_-_D3NXI5_AZOS1';
233: x=-0.62777054 y=-1.5686448 lb='2_-_ARs_-_Rhodospirillum_centenum_SW_-_B6IVA9_RHOCS';
234: x=-0.6201154 y=-1.5665526 ll=11 lb='100_ARz_ARz-Xantho';
235: x=-0.7410128 y=-1.6664813 ll=5 lb='2_-_ARz-Xantho_-_Xanthobacter_autotrophicus_Py2_-_PYRD_XANP2';
236: x=-0.7707133 y=-1.6925741 ll=6 lb='2_-_ARz-Xantho_-_Azorhizobium_caulinodans_ORS_571_-_PYRD_AZOC5';
237: x=-0.31846476 y=-1.3278704 ll=11 lb='87';
238: x=-0.34229168 y=-1.350673 lb='44';
239: x=-0.36511427 y=-1.3719906 lb='72';
240: x=-0.44557554 y=-1.4427061 lb='96';
241: x=-0.49586943 y=-1.4866389 lb='83';
242: x=-0.6749281 y=-1.6392648 lb='99_ARd_ARd-Hypho';
243: x=-1.1161902 y=-2.0130854 ll=6 lb='2_-_ARd-Hypho_-_Hirschia_baltica_ATCC_49814_-_C6XQ80_HIRBI';
244: x=-0.95545995 y=-1.8798555 lb='2_-_ARd-Hypho_-_Hyphomonas_neptunium_ATCC_15444_-_Q0BWI4_HYPNA';
245: x=-0.53406 y=-1.5204093 ll=11 lb='38';
246: x=-0.9434699 y=-1.8758565 ll=6 lb='2_-_ARd-Hypho_-_Maricaulis_maris_MCS10_-_Q0ASC6_MARMM';
247: x=-0.58103883 y=-1.5622051 ll=11 lb='60_A-Caulo';
248: x=-0.73043144 y=-1.6935028 ll=5 lb='2_-_A-Caulo_-_Phenylobacterium_zucineum_HLK1_-_B4REB4_PHEZH';
249: x=-0.6818287 y=-1.6524236 ll=11 lb='99';
250: x=-0.7885022 y=-1.7473282 ll=5 lb='2_-_A-Caulo_-_Caulobacter_sp._K31_-_B0T5G7_CAUSK';
251: x=-0.7562924 y=-1.7194847 lb='2_-_A-Caulo_-_Caulobacter_vibrioides_-_Q9AAR8_CAUCR';
252: x=-0.6721557 y=-1.6492612 lb='2_-_A-Caulo_-_Brevundimonas_subvibrioides_ATCC_15264_-_D9QMF9_BRESC';
253: x=-0.4070808 y=-1.4128901 ll=11 lb='88';
254: x=-0.82473946 y=-1.7982957 ll=6 lb='2_-_A-AlphaP_-_Parvularcula_bermudensis_HTCC2503_-_E0TEU3_PARBH';
255: x=-0.58667475 y=-1.588982 ll=11 lb='100_ARd_ARd-Rhodo';
256: x=-0.78107977 y=-1.7705675 ll=5 lb='2_-_ARd-Rhodo_-_Paracoccus_denitrificans_PD1222_-_A1B624_PARDP';
257: x=-0.6283286 y=-1.6300718 ll=11 lb='84';
258: x=-0.7552221 y=-1.7500455 ll=5 lb='2_-_ARd-Rhodo_-_Rhodobacter_capsulatus_SB_1003_-_D5AN59_RHOCB';
259: x=-0.6559035 y=-1.6574386 ll=11 lb='34';
260: x=-0.6894132 y=-1.6902949 lb='84';
261: x=-0.7026477 y=-1.7031928 lb='23';
262: x=-0.76887107 y=-1.7669548 lb='95';
263: x=-0.96815604 y=-1.9576724 ll=6 lb='2_-_ARd-Rhodo_-_Jannaschia_sp._CCS1_-_Q28N32_JANSC';
264: x=-0.9831434 y=-1.9745173 lb='2_-_ARd-Rhodo_-_Roseobacter_denitrificans_OCh_114_-_Q161C8_ROSDO';
265: x=-0.73931104 y=-1.7393597 ll=11 lb='47';
266: x=-0.8814325 y=-1.8787098 ll=6 lb='2_-_ARd-Rhodo_-_Ketogulonicigenium_vulgare_Y25_-_E3F383_KETVY';
267: x=-0.90238285 y=-1.9012012 lb='2_-_ARd-Rhodo_-_Ruegeria_sp._TM1040_-_Q1GGD3_SILST';
268: x=-0.82143307 y=-1.822916 ll=5 lb='2_-_ARd-Rhodo_-_Dinoroseobacter_shibae_DFL_12_-_A8LRE2_DINSH';
269: x=-0.7396751 y=-1.7431356 ll=11 lb='99';
270: x=-0.8016744 y=-1.8061767 ll=5 lb='2_-_ARd-Rhodo_-_Rhodobacter_sphaeroides_ATCC_17025_-_A4WWY4_RHOS5';
271: x=-0.77683854 y=-1.7813842 lb='2_-_ARd-Rhodo_-_Rhodobacter_sphaeroides_2.4.1_-_PYRD_RHOS4';
272: x=-0.48408404 y=-1.5010993 ll=11 lb='100_A-Sphingo';
273: x=-0.57009685 y=-1.591249 lb='98';
274: x=-0.67821693 y=-1.7038839 ll=5 lb='2_-_A-Sphingo_-_Novosphingobium_aromaticivorans_DSM_12444_-_PYRD_NOVAD';
275: x=-0.73472184 y=-1.7648416 lb='2_-_A-Sphingo_-_Erythrobacter_litoralis_HTCC2594_-_PYRD_ERYLH';
276: x=-0.5141788 y=-1.5334166 ll=11 lb='55';
277: x=-0.6159008 y=-1.6419898 ll=5 lb='2_-_A-Sphingo_-_Sphingomonas_wittichii_RW1_-_A5VAF6_SPHWW';
278: x=-0.6972362 y=-1.7311914 lb='2_-_A-Sphingo_-_Sphingobium_japonicum_UT26S_-_D4Z6K5_SPHJU';
279: x=-0.35629305 y=-1.379246 ll=11 lb='91_ARz';
280: x=-0.3957295 y=-1.4324673 lb='53';
281: x=-0.44984537 y=-1.4993708 lb='82';
282: x=-0.49539402 y=-1.5549899 lb='61';
283: x=-0.54380095 y=-1.6137354 lb='95';
284: x=-0.5904492 y=-1.6653756 lb='91_ARz-Phyllo';
285: x=-0.7413579 y=-1.8304117 ll=5 lb='2_-_ARz-Phyllo_-_Chelativorans_sp._BNC1_-_PYRD_MESSB';
286: x=-0.73450047 y=-1.8258163 ll=11 lb='100';
287: x=-0.7659457 y=-1.8606265 ll=5 lb='2_-_ARz-Phyllo_-_Mesorhizobium_loti_-_PYRD_RHILO';
288: x=-0.78897136 y=-1.8868556 lb='2_-_ARz-Phyllo_-_Mesorhizobium_ciceri_biovar_biserrulae_WSM1271_-_E8TKQ4_MESCW';
289: x=-0.5830939 y=-1.6623133 ll=11 lb='92';
290: x=-0.6101307 y=-1.6949228 lb='88';
291: x=-0.90396374 y=-2.0364876 lb='100_ARz-Bartonella';
292: x=-0.9279936 y=-2.064081 lb='54';
293: x=-0.9950417 y=-2.1401367 ll=6 lb='2_-_ARz-Bartonella_-_Bartonella_grahamii_as4aup_-_C6AC21_BARGA';
294: x=-0.9456571 y=-2.0844884 ll=11 lb='86';
295: x=-1.0214505 y=-2.171522 ll=6 lb='2_-_ARz-Bartonella_-_Bartonella_henselae_-_PYRD_BARHE';
296: x=-0.98474044 y=-2.1299207 lb='2_-_ARz-Bartonella_-_Bartonella_quintana_-_PYRD_BARQU';
297: x=-0.9130293 y=-2.0472214 ll=11 lb='11';
298: x=-1.0308373 y=-2.185857 ll=6 lb='2_-_ARz-Bartonella_-_Bartonella_clarridgeiae_73_-_E6YGC6_BARC7';
299: x=-1.0324768 y=-2.189525 lb='2_-_ARz-Bartonella_-_Bartonella_bacilliformis_KC583_-_PYRD_BARBK';
300: x=-0.632642 y=-1.7229265 ll=11 lb='92_ARz-Rhizo';
301: x=-0.7651966 y=-1.8828022 ll=5 lb='2_-_ARz-Rhizo_-_Agrobacterium_sp._H13-3_-_F0L5W8_9RHIZ';
302: x=-0.6557486 y=-1.7518499 ll=11 lb='88';
303: x=-0.7587954 y=-1.8776797 ll=5 lb='2_-_ARz-Rhizo_-_Agrobacterium_vitis_S4_-_PYRD_AGRVS';
304: x=-0.6810806 y=-1.7837566 ll=11 lb='91';
305: x=-0.7337878 y=-1.8489186 ll=5 lb='2_-_ARz-Rhizo_-_Rhizobium_etli_CFN_42_-_PYRD_RHIEC';
306: x=-0.69559985 y=-1.8021585 ll=11 lb='2';
307: x=-0.73477924 y=-1.8515065 lb='98';
308: x=-0.75938386 y=-1.882305 ll=5 lb='2_-_ARz-Rhizo_-_Sinorhizobium_fredii_NGR234_-_PYRD_RHISN';
309: x=-0.79311013 y=-1.9254355 lb='2_-_ARz-Rhizo_-_Sinorhizobium_medicae_WSM419_-_PYRD_SINMW';
310: x=-0.7524122 y=-1.875067 lb='2_-_ARz-Rhizo_-_Agrobacterium_radiobacter_K84_-_PYRD_AGRRK';
311: x=-0.61311114 y=-1.7020626 ll=11 lb='75';
312: x=-0.8648967 y=-2.0313132 lb='100_ARz-Rhizo';
313: x=-0.9205893 y=-2.103685 ll=5 lb='2_-_ARz-Rhizo_-_Candidatus_Liberibacter_solanacearum_CLso-ZC1_-_E4UCM9_LIBSC';
314: x=-0.96673864 y=-2.1653275 lb='2_-_ARz-Rhizo_-_Candidatus_Liberibacter_asiaticus_str._psy62_-_C6XEV5_LIBAP';
315: x=-0.7148009 y=-1.838432 ll=11 lb='99_ARz-Bruc';
316: x=-0.7422307 y=-1.8749845 ll=5 lb='2_-_ARz-Bruc_-_Brucella_melitensis_-_PYRD_BRUME';
317: x=-0.76171505 y=-1.9017446 lb='2_-_ARz-Bruc_-_Ochrobactrum_anthropi_ATCC_49188_-_PYRD_OCHA4';
318: x=-0.68420523 y=-1.8130535 lb='2_-_A-AlphaP_-_Polymorphum_gilvum_SL003B-26A1_-_F2IY73_9PROT';
319: x=-0.55201364 y=-1.6417091 ll=11 lb='98';
320: x=-0.7711074 y=-1.9450012 ll=5 lb='2_-_ARz_-_Hyphomicrobium_denitrificans_ATCC_51888_-_D8JRL0_HYPDA';
321: x=-0.77641356 y=-1.9563454 lb='2_-_ARz_-_Rhodomicrobium_vannielii_ATCC_17100_-_E3I3N9_RHOVT';
322: x=-0.44202635 y=-1.5040506 ll=11 lb='97';
323: x=-0.55775744 y=-1.6716325 lb='100_ARz-Methylb';
324: x=-0.581644 y=-1.7057767 lb='88';
325: x=-0.6367108 y=-1.7839851 ll=5 lb='2_-_ARz-Methylb_-_Methylobacterium_nodulans_ORS_2060_-_PYRD_METNO';
326: x=-0.62987214 y=-1.7751619 lb='2_-_ARz-Methylb_-_Methylobacterium_sp._4-46_-_B0UQH7_METS4';
327: x=-0.58468133 y=-1.7111287 ll=11 lb='88';
328: x=-0.6500154 y=-1.8063499 ll=5 lb='2_-_ARz-Methylb_-_Methylobacterium_extorquens_DM4_-_C7CJ51_METED';
329: x=-0.6550953 y=-1.8150984 lb='2_-_ARz-Methylb_-_Methylobacterium_radiotolerans_JCM_2831_-_B1LVB3_METRJ';
330: x=-0.47782895 y=-1.5609071 ll=11 lb='89';
331: x=-0.6272864 y=-1.7844943 ll=5 lb='2_-_ARz-Xantho_-_Starkeya_novella_DSM_506_-_D6ZZY8_STAND';
332: x=-0.5091691 y=-1.611013 ll=11 lb='69';
333: x=-0.53746456 y=-1.6541871 lb='26_ARz-Beijer';
334: x=-0.6519455 y=-1.8277162 ll=5 lb='2_-_ARz-Beijer_-_Methylocella_silvestris_BL2_-_B8EML0_METSB';
335: x=-0.7152197 y=-1.9272113 lb='2_-_ARz-Beijer_-_Beijerinckia_indica_subsp._indica_ATCC_9039_-_B2IIL8_BEII9';
336: x=-0.62974733 y=-1.8064144 ll=11 lb='99_ARz-Bradic';
337: x=-0.7225933 y=-1.9509292 ll=5 lb='2_-_ARz-Bradic_-_Oligotropha_carboxidovorans_OM5_-_B6JDA3_OLICO';
338: x=-0.6621515 y=-1.859284 ll=11 lb='91';
339: x=-0.67540896 y=-1.8803377 lb='8';
340: x=-0.7139108 y=-1.941072 ll=5 lb='2_-_ARz-Bradic_-_Bradyrhizobium_sp._BTAi1_-_PYRD_BRASB';
341: x=-0.72400475 y=-1.9580315 lb='2_-_ARz-Bradic_-_Bradyrhizobium_japonicum_-_PYRD_BRAJA';
342: x=-0.6699589 y=-1.8721974 ll=11 lb='60';
343: x=-0.7243953 y=-1.9604135 ll=5 lb='2_-_ARz-Bradic_-_Nitrobacter_winogradskyi_Nb-255_-_Q3SVG0_NITWN';
344: x=-0.68980414 y=-1.9052469 ll=11 lb='94';
345: x=-0.7234987 y=-1.9605976 ll=5 lb='2_-_ARz-Bradic_-_Rhodopseudomonas_palustris_BisB18_-_Q21BB0_RHOPB';
346: x=-0.71024066 y=-1.9395157 ll=11 lb='94';
347: x=-0.7330254 y=-1.9774605 ll=5 lb='2_-_ARz-Bradic_-_Rhodopseudomonas_palustris_HaA2_-_PYRD_RHOP2';
348: x=-0.736301 y=-1.9835175 lb='2_-_ARz-Bradic_-_Rhodopseudomonas_palustris_-_PYRD_RHOPA';
349: x=-0.52529615 y=-1.6685842 lb='2_-_ARz-Phyllo_-_Parvibaculum_lavamentivorans_DS-1_-_PYRD_PARL1';
350: x=-0.01190649 y=-1.1361706 ll=11 lb='50';
351: x=-0.055210523 y=-1.2309242 lb='49_Bacteria';
352: x=-0.36824188 y=-1.7743771 ll=5 lb='2_-_Chloroflexi_-_Herpetosiphon_aurantiacus_ATCC_23779_-_A9AYV1_HERA2';
353: x=-0.079671204 y=-1.2848784 ll=11 lb='23';
354: x=-0.14860494 y=-1.4276254 lb='68_ProteoB';
355: x=-0.66505027 y=-2.3369188 ll=5 lb='2_-_DeltaP_-_Bacteriovorax_marinus_SJ_-_E1X5I4_BACMS';
356: x=-0.31146976 y=-1.7675095 ll=11 lb='99_EpsilonP';
357: x=-0.52469945 y=-2.1482923 ll=5 lb='2_-_EpsilonP_-_Nautilia_profundicola_AmH_-_PYRD_NAUPA';
358: x=-0.39943117 y=-1.952513 ll=11 lb='97';
359: x=-0.4488398 y=-2.045309 lb='96';
360: x=-0.5247326 y=-2.1837745 lb='98';
361: x=-0.66372275 y=-2.4355478 ll=5 lb='2_-_EpsilonP_-_Campylobacter_jejuni_RM1221_-_Q5HUY8_CAMJR';
362: x=-0.59644866 y=-2.3155653 lb='2_-_EpsilonP_-_Campylobacter_lari_RM2100_-_B9KFX2_CAMLR';
363: x=-0.48943833 y=-2.122685 ll=11 lb='83';
364: x=-0.6821041 y=-2.4819093 ll=5 lb='2_-_EpsilonP_-_Campylobacter_hominis_ATCC_BAA-381_-_A7I0X8_CAMHC';
365: x=-0.5378815 y=-2.2156956 ll=11 lb='84';
366: x=-0.64233714 y=-2.4133182 ll=5 lb='2_-_EpsilonP_-_Campylobacter_fetus_subsp._fetus_82-40_-_A0RP28_CAMFF';
367: x=-0.632477 y=-2.3986695 ll=11 lb='99';
368: x=-0.6800147 y=-2.4899416 ll=5 lb='2_-_EpsilonP_-_Campylobacter_concisus_13826_-_A7ZDQ3_CAMC1';
369: x=-0.69891 y=-2.528129 lb='2_-_EpsilonP_-_Campylobacter_curvus_525.92_-_A7GYB2_CAMC5';
370: x=-0.41624892 y=-1.9896088 ll=11 lb='73';
371: x=-0.47481522 y=-2.1099546 lb='99';
372: x=-0.5669228 y=-2.2921565 ll=5 lb='2_-_EpsilonP_-_Wolinella_succinogenes_-_Q7M7L8_WOLSU';
373: x=-0.55050665 y=-2.2666955 ll=11 lb='99';
374: x=-0.59352875 y=-2.3537555 lb='68';
375: x=-0.74255246 y=-2.6530354 ll=5 lb='2_-_EpsilonP_-_Helicobacter_hepaticus_-_Q7VFQ1_HELHP';
376: x=-0.7044155 y=-2.5798695 lb='2_-_EpsilonP_-_Helicobacter_mustelae_12198_-_D3UJI2_HELM1';
377: x=-0.5929995 y=-2.356068 ll=11 lb='34';
378: x=-0.7593862 y=-2.7033017 lb='100';
379: x=-0.75945574 y=-2.703446 ll=5 lb='2_-_EpsilonP_-_Helicobacter_pylori_J99_-_PYRD_HELPJ';
380: x=-0.8242719 y=-2.8397717 lb='2_-_EpsilonP_-_Helicobacter_pylori_51_-_D0IRU1_HELP1';
381: x=-0.78128105 y=-2.7583356 lb='2_-_EpsilonP_-_Helicobacter_felis_ATCC_49179_-_E7ACA5_HELFC';
382: x=-0.43293652 y=-2.0282712 ll=11 lb='86';
383: x=-0.51239514 y=-2.2021344 lb='100';
384: x=-0.60041374 y=-2.393195 ll=5 lb='2_-_EpsilonP_-_Arcobacter_nitrofigilis_DSM_7299_-_D5V0G6_ARCNC';
385: x=-0.58855194 y=-2.3701174 lb='2_-_EpsilonP_-_Arcobacter_butzleri_RM4018_-_A8ET62_ARCB4';
386: x=-0.44572464 y=-2.0583994 ll=11 lb='6';
387: x=-0.57558995 y=-2.3495278 ll=5 lb='2_-_EpsilonP_-_Sulfurospirillum_deleyianum_DSM_6946_-_D1B1W1_SULD5';
388: x=-0.4632899 y=-2.1001337 ll=11 lb='84';
389: x=-0.48724633 y=-2.156102 lb='79';
390: x=-0.6097196 y=-2.4351919 ll=5 lb='2_-_EpsilonP_-_Nitratiruptor_sp._SB155-2_-_PYRD_NITSB';
391: x=-0.5292326 y=-2.2550201 ll=11 lb='94';
392: x=-0.62965935 y=-2.4876919 ll=5 lb='2_-_EpsilonP_-_Sulfuricurvum_kujiense_DSM_16994_-_E4U2E8_SULKY';
393: x=-0.57640433 y=-2.3670979 ll=11 lb='93';
394: x=-0.63598067 y=-2.5074573 ll=5 lb='2_-_EpsilonP_-_Sulfurimonas_denitrificans_DSM_1251_-_PYRD_SULDN';
395: x=-0.63525236 y=-2.508111 lb='2_-_EpsilonP_-_Sulfurimonas_autotrophica_DSM_16294_-_E0URN7_SULAO';
396: x=-0.5341637 y=-2.2744029 ll=11 lb='99';
397: x=-0.6190803 y=-2.4814024 ll=5 lb='2_-_EpsilonP_-_Nitratifractor_salsuginis_DSM_16511_-_E6WZQ3_NITSE';
398: x=-0.6086411 y=-2.4591346 lb='2_-_EpsilonP_-_Sulfurovum_sp._NBC37-1_-_PYRD_SULNB';
399: x=-0.10882641 y=-1.3632938 ll=11 lb='20';
400: x=-0.55275273 y=-2.4839284 ll=5 lb='2_-_DeltaP_-_Bdellovibrio_bacteriovorus_-_Q6MPX3_BDEBA';
401: x=-0.15879777 y=-1.4989526 ll=11 lb='87';
402: x=-0.3991245 y=-2.1393852 lb='100_Firmicutes_F-Bacil_FB-Staph';
403: x=-0.45341012 y=-2.278885 ll=5 lb='2_-_FB-Staph_-_Staphylococcus_saprophyticus_subsp._saprophyticus_ATCC_15305_-_Q4A0I0_STAS1';
404: x=-0.4463771 y=-2.266475 ll=11 lb='95';
405: x=-0.4848796 y=-2.3672183 ll=5 lb='2_-_FB-Staph_-_Staphylococcus_aureus_subsp._aureus_Mu50_-_Q99R49_STAAM';
406: x=-0.4613025 y=-2.3069935 ll=11 lb='83';
407: x=-0.509084 y=-2.4343235 ll=5 lb='2_-_FB-Staph_-_Staphylococcus_epidermidis_ATCC_12228_-_Q8CMZ6_STAES';
408: x=-0.4877949 y=-2.3795907 ll=11 lb='98';
409: x=-0.528361 y=-2.4897168 ll=5 lb='2_-_FB-Staph_-_Staphylococcus_lugdunensis_HKU09-01_-_D3QH37_STALH';
410: x=-0.51319015 y=-2.4498415 lb='2_-_FB-Staph_-_Staphylococcus_haemolyticus_JCSC1435_-_Q4L995_STAHJ';
411: x=-0.43249622 y=-2.2781618 ll=11 lb='100_Bactero_Bac-Bacteroidia.1';
412: x=-0.60301846 y=-2.7589686 ll=5 lb='2_-_Bac-Bacteroidia_-_Bacteroides_fragilis_-_Q64UC1_BACFR';
413: x=-0.5863986 y=-2.7205985 lb='2_-_Bac-Bacteroidia_-_Bacteroides_thetaiotaomicron_-_Q8A908_BACTN';
414: x=0.0017259746 y=-1.1569715 ll=11 lb='21';
415: x=-0.08490828 y=-1.4416927 lb='99_Archaea_EuryArc_Eury-HaloB';
416: x=-0.24331622 y=-1.9107778 lb='100';
417: x=-0.25779763 y=-1.9532362 ll=5 lb='2_-_Eury-HaloB_-_Haloterrigena_turkmenica_DSM_5511_-_Plasmid_pHTUR04_-_D2S350_HALTV';
418: x=-0.2743989 y=-2.0037496 lb='2_-_Eury-HaloB_-_Natrialba_magadii_ATCC_43099_-_D3STE1_NATMM';
419: x=-0.1323077 y=-1.6009278 ll=11 lb='96';
420: x=-0.22000684 y=-1.8686286 ll=5 lb='2_-_Eury-HaloB_-_Halalkalicoccus_jeotgali_B3_-_D8J3R8_HALJB';
421: x=-0.16030979 y=-1.6960518 ll=11 lb='90';
422: x=-0.23568776 y=-1.9309436 ll=5 lb='2_-_Eury-HaloB_-_Halobacterium_sp._NRC-1_-_PYRD_HALSA';
423: x=-0.18678267 y=-1.7869972 ll=11 lb='81';
424: x=-0.23437017 y=-1.9384364 ll=5 lb='2_-_Eury-HaloB_-_Halorubrum_lacusprofundi_ATCC_49239_-_B9LQM3_HALLT';
425: x=-0.20203029 y=-1.8399768 ll=11 lb='56';
426: x=-0.21699114 y=-1.8913735 lb='95';
427: x=-0.23276147 y=-1.9437718 lb='93';
428: x=-0.2521138 y=-2.0073726 lb='88';
429: x=-0.2926883 y=-2.1392837 ll=5 lb='2_-_Eury-HaloB_-_Halogeometricum_borinquense_DSM_11551_-_E4NTH9_HALBP';
430: x=-0.36107078 y=-2.3693917 lb='2_-_Eury-HaloB_-_Haloquadratum_walsbyi_DSM_16790_-_Q18DM4_HALWD';
431: x=-0.26545978 y=-2.054849 lb='2_-_Eury-HaloB_-_Haloferax_volcanii_DS2_-_D4GXY2_HALVD';
432: x=-0.23935492 y=-1.9708885 ll=11 lb='94';
433: x=-0.32116598 y=-2.25515 ll=5 lb='2_-_Eury-HaloB_-_Halorhabdus_utahensis_DSM_12940_-_C7NQU7_HALUD';
434: x=-0.2640596 y=-2.0597587 ll=11 lb='94';
435: x=-0.30195346 y=-2.1944911 ll=5 lb='2_-_Eury-HaloB_-_Halomicrobium_mukohataei_DSM_12286_-_C7NZA8_HALMD';
436: x=-0.3024848 y=-2.1996264 lb='2_-_Eury-HaloB_-_Haloarcula_marismortui_ATCC_43049_-_PYRD_HALMA';
437: x=-0.27010942 y=-2.0937953 lb='2_-_Eury-HaloB_-_Natronomonas_pharaonis_DSM_2160_-_PYRD_NATPD';
438: x=0.018400855 y=-1.1805022 ll=11 lb='94';
439: x=-0.13374828 y=-1.7690848 lb='100_Bacteria_Chloroflexi';
440: x=-0.15846118 y=-1.8635043 ll=5 lb='2_-_Chloroflexi_-_Roseiflexus_castenholzii_DSM_13941_-_PYRD_ROSCS';
441: x=-0.15926138 y=-1.8690298 lb='2_-_Chloroflexi_-_Roseiflexus_sp._RS-1_-_PYRD_ROSS1';
442: x=0.06295696 y=-1.2425766 ll=11;
443: x=0.0883727 y=-1.281874 lb='46_Bacteria';
444: x=0.09144932 y=-1.311203 lb='87';
445: x=0.096890904 y=-1.3646367 lb='68';
446: x=0.09305623 y=-1.4034578 lb='39';
447: x=0.08265503 y=-1.4536105 lb='54';
448: x=0.03837408 y=-1.6639193 lb='99';
449: x=0.020192176 y=-1.7477503 lb='94_Actino_Act-Actinob';
450: x=0.008367309 y=-1.8014846 lb='31';
451: x=-0.0037194027 y=-1.8541248 lb='64';
452: x=-0.057546694 y=-2.0704486 ll=5 lb='2_-_Act-Actinob_-_Actinosynnema_mirum_DSM_43827_-_C6WDG7_ACTMD';
453: x=-0.01840258 y=-1.9189733 ll=11 lb='77';
454: x=-0.03113393 y=-1.973661 lb='42';
455: x=-0.17804193 y=-2.5797095 ll=5 lb='2_-_Act-Actinob_-_Propionibacterium_freudenreichii_subsp._shermanii_CIRM-BIA1_-_D7GDQ7_PROFC';
456: x=-0.03906716 y=-2.0082119 ll=11 lb='20';
457: x=-0.06829371 y=-2.1337547 lb='53';
458: x=-0.10145374 y=-2.2742648 ll=5 lb='2_-_Act-Actinob_-_Nakamurella_multipartita_DSM_44233_-_C8XJK1_NAKMY';
459: x=-0.2703103 y=-3.01358 lb='2_-_Act-Actinob_-_Kytococcus_sedentarius_DSM_20547_-_C7NF21_KYTSD';
460: x=-0.07424561 y=-2.165793 lb='2_-_Act-Actinob_-_Intrasporangium_calvum_DSM_43043_-_E6S640_INTC7';
461: x=-0.044337153 y=-2.0403228 ll=11 lb='98';
462: x=-0.094442315 y=-2.2713418 ll=5 lb='2_-_Act-Actinob_-_Saccharomonospora_viridis_DSM_43017_-_C7MZD7_SACVD';
463: x=-0.08600146 y=-2.2382042 lb='2_-_Act-Actinob_-_Amycolatopsis_mediterranei_U32_-_D8HVV1_AMYMU';
464: x=-0.003948368 y=-1.8637075 ll=11 lb='44';
465: x=-0.08997613 y=-2.2849324 ll=5 lb='2_-_Act-Actinob_-_Stackebrandtia_nassauensis_DSM_44728_-_D3QBE3_STANL';
466: x=-0.01718438 y=-1.9316604 ll=11 lb='93';
467: x=-0.040806092 y=-2.0510051 ll=5 lb='2_-_Act-Actinob_-_Salinispora_arenicola_CNS-205_-_PYRD_SALAI';
468: x=-0.03270078 y=-2.0126271 lb='2_-_Act-Actinob_-_Micromonospora_sp._L5_-_E8S313_MICSL';
469: x=-0.022126853 y=-1.9760512 lb='2_-_Act-Actinob_-_Kribbella_flavida_DSM_17836_-_D2PV93_KRIFD';
470: x=0.009119961 y=-1.8301549 ll=11 lb='99_Chloroflexi.2';
471: x=-0.013941779 y=-1.958916 ll=5 lb='2_-_Chloroflexi_-_Chloroflexus_sp._Y-400-fl_-_PYRD_CHLSY';
472: x=-0.01063517 y=-1.9444401 lb='2_-_Chloroflexi_-_Chloroflexus_aggregans_DSM_9485_-_B8GB72_CHLAD';
473: x=-0.010498539 y=-2.012673 lb='2_-_G-Chromat_-_Allochromatium_vinosum_DSM_180_-_D3RQ20_ALLVD';
474: x=0.08977143 y=-1.4620057 ll=11 lb='85';
475: x=0.071858376 y=-1.6327688 lb='99_Cyano.1';
476: x=0.05534947 y=-1.78568 lb='99_Cy-Chroococc_etc.';
477: x=0.050861467 y=-1.825015 lb='11_Cy-Chroococc_etc.';
478: x=0.042354707 y=-1.8976183 lb='53';
479: x=0.009918669 y=-2.0998333 ll=5 lb='2_-_Cyano_-_Acaryochloris_marina_MBIC11017_-_PYRD_ACAM1';
480: x=0.034917023 y=-1.9628053 ll=11 lb='88_Cy-Chroococc_etc.';
481: x=0.030927345 y=-1.9959863 lb='82';
482: x=0.012883212 y=-2.1179082 lb='99_Cy-Nostoc';
483: x=-0.008112066 y=-2.254069 ll=5 lb='2_-_Cy-Nostoc_-_-Nostoc_azollae-_0708_-_D7DXX8_NOSA0';
484: x=0.0044050985 y=-2.176417 ll=11 lb='82';
485: x=-0.012560046 y=-2.2910485 ll=5 lb='2_-_Cy-Nostoc_-_Nostoc_punctiforme_PCC_73102_-_PYRD_NOSP7';
486: x=-0.010689986 y=-2.2828622 lb='2_-_Cy-Nostoc_-_Nostoc_sp._PCC_7120_-_PYRD_NOSS1';
487: x=0.026039874 y=-2.040006 ll=11 lb='29';
488: x=0.017608002 y=-2.1139064 lb='97_Cy-Chroococc';
489: x=0.015994035 y=-2.1263723 lb='12';
490: x=-0.018447198 y=-2.3802972 ll=5 lb='2_-_Cy-Chroococc_-_Microcystis_aeruginosa_NIES-843_-_B0JV85_MICAN';
491: x=-0.004858878 y=-2.2913597 ll=11 lb='99_CyC-Cyanothece';
492: x=-0.016977115 y=-2.3849585 ll=5 lb='2_-_CyC-Cyanothece_-_Cyanothece_sp._PCC_7822_-_E0U849_CYAP2';
493: x=-0.017465983 y=-2.3935952 lb='2_-_CyC-Cyanothece_-_Cyanothece_sp._PCC_7424_-_PYRD_CYAP7';
494: x=0.010360364 y=-2.1829972 ll=11 lb='94';
495: x=-0.054314274 y=-2.7349813 ll=5 lb='2_-_Cy-Chroococc_-_cyanobacterium_UCYN-A_-_D3EQW8_UCYNA';
496: x=0.0072723087 y=-2.2133205 ll=11 lb='8';
497: x=0.004159173 y=-2.2429976 lb='0';
498: x=-0.017959699 y=-2.4422133 ll=5 lb='2_-_CyC-Cyanothece_-_Cyanothece_sp._PCC_8802_-_C7QVT5_CYAP0';
499: x=0.0011156957 y=-2.272883 ll=11 lb='63';
500: x=-0.025035061 y=-2.522175 ll=5 lb='2_-_CyC-Synechococ_-_Synechococcus_sp._PCC_7002_-_B1XIS4_SYNP2';
501: x=-0.013910409 y=-2.4250026 lb='2_-_CyC-Cyanothece_-_Cyanothece_sp._ATCC_51142_-_PYRD_CYAA5';
502: x=-0.027967745 y=-2.5936213 lb='2_-_Cy-Chroococc_-_Synechocystis_sp._PCC_6803_-_PYRD_SYNY3';
503: x=-0.009506457 y=-2.4506803 lb='2_-_Cy-Oscillator_-_Trichodesmium_erythraeum_IMS101_-_PYRD_TRIEI';
504: x=0.02779064 y=-2.05487 ll=11 lb='95_Cy-Chroococc';
505: x=0.011540611 y=-2.2568471 ll=5 lb='2_-_CyC-Cyanothece_-_Cyanothece_sp._PCC_7425_-_PYRD_CYAP4';
506: x=0.004767105 y=-2.364495 lb='2_-_Cy-Chroococc_-_Thermosynechococcus_elongatus_BP-1_-_PYRD_THEEB';
507: x=0.02425186 y=-2.2147877 lb='2_-_CyC-Synechococ_-_Synechococcus_elongatus_PCC_6301_-_PYRD_SYNP6';
508: x=0.04511827 y=-1.9586678 ll=11 lb='99_Cy-Chroococc_CyC-Synechococ';
509: x=0.036822062 y=-2.09208 ll=5 lb='2_-_CyC-Synechococ_-_Synechococcus_sp._JA-2-3B-a_2-13__-_PYRD_SYNJB';
510: x=0.039242145 y=-2.0634031 lb='2_-_CyC-Synechococ_-_Synechococcus_sp._JA-3-3Ab_-_PYRD_SYNJA';
511: x=0.057547126 y=-1.918831 lb='2_-_Cyano_-_Gloeobacter_violaceus_-_PYRD_GLOVI';
512: x=0.08986125 y=-1.5213056 ll=11 lb='89';
513: x=0.089215696 y=-1.6633642 lb='71';
514: x=0.084277794 y=-2.0255504 lb='99_Cyano.2';
515: x=0.06897711 y=-2.3994575 lb='100_Cy-Prochloro';
516: x=0.064921245 y=-2.4917285 ll=5 lb='2_-_Cy-Prochloro_-_Prochlorococcus_marinus_str._MIT_9312_-_Q31CY2_PROM9';
517: x=0.06549818 y=-2.4912817 lb='2_-_Cy-Prochloro_-_Prochlorococcus_marinus_subsp._pastoris_str._CCMP1986_-_Q7V386_PROMP';
518: x=0.08319059 y=-2.1690965 ll=11 lb='95';
519: x=0.07448445 y=-2.4426978 ll=5 lb='2_-_Cy-Prochloro_-_Prochlorococcus_marinus_str._NATL2A_-_Q46HH4_PROMT';
520: x=0.08277757 y=-2.2599854 ll=11 lb='89';
521: x=0.08223953 y=-2.3310235 lb='91';
522: x=0.07682886 y=-2.5410938 ll=5 lb='2_-_Cy-Prochloro_-_Prochlorococcus_marinus_str._MIT_9211_-_A9BDG2_PROM4';
523: x=0.08157166 y=-2.4779918 ll=11 lb='100_CyC-Synechococ';
524: x=0.08125543 y=-2.4969692 lb='47';
525: x=0.07986705 y=-2.5674655 ll=5 lb='2_-_Cy-Prochloro_-_Prochlorococcus_marinus_str._MIT_9313_-_PYRD_PROMM';
526: x=0.07775778 y=-2.7535155 lb='2_-_CyC-Synechococ_-_Synechococcus_sp._RCC307_-_A5GWJ7_SYNR3';
527: x=0.08159075 y=-2.4905918 ll=11 lb='2_Cy-Chroococc';
528: x=0.081321456 y=-2.5498512 lb='98';
529: x=0.08099859 y=-2.59248 ll=5 lb='2_-_CyC-Synechococ_-_Synechococcus_sp._WH_8102_-_PYRD_SYNPX';
530: x=0.08118836 y=-2.637721 lb='2_-_CyC-Synechococ_-_Synechococcus_sp._CC9902_-_Q3AVW9_SYNS9';
531: x=0.08185408 y=-2.5253608 ll=11 lb='84';
532: x=0.082213625 y=-2.60448 ll=5 lb='2_-_CyC-Synechococ_-_Synechococcus_sp._CC9311_-_Q0I6L3_SYNS3';
533: x=0.082573295 y=-2.593187 lb='2_-_CyC-Synechococ_-_Synechococcus_sp._WH_7803_-_A5GPC9_SYNPW';
534: x=0.08603272 y=-2.4553282 lb='2_-_Cy-Prochloro_-_Prochlorococcus_marinus_-_Q7VDZ0_PROMA';
535: x=0.10521272 y=-2.219044 ll=11 lb='100_Spirochaetes.2';
536: x=0.114651226 y=-2.6343768 ll=5 lb='2_-_Spirochaetes_-_Leptospira_biflexa_serovar_Patoc_strain_-Patoc_1__Paris_-_-_B0SJR7_LEPBP';
537: x=0.11705063 y=-2.5910656 ll=11 lb='99';
538: x=0.118229024 y=-2.6319988 ll=5 lb='2_-_Spirochaetes_-_Leptospira_interrogans_-_Q8EYC6_LEPIN';
539: x=0.12076897 y=-2.6977508 lb='2_-_Spirochaetes_-_Leptospira_borgpetersenii_serovar_Hardjo-bovis_L550_-_Q056I9_LEPBL';
540: x=0.09732569 y=-1.6911216 ll=11 lb='98_Chl-Ver-Len_Verruco';
541: x=0.11209689 y=-2.0520895 ll=5 lb='2_-_Verruco_-_Coraliomargarita_akajimensis_DSM_45221_-_D5EJ92_CORAD';
542: x=0.11728787 y=-2.115923 lb='2_-_Verruco_-_Opitutus_terrae_PB90-1_-_B1ZSY3_OPITP';
543: x=0.12703174 y=-1.4827104 ll=11 lb='96';
544: x=0.16583344 y=-1.6493834 lb='96';
545: x=0.18419066 y=-1.7293329 lb='74_Actino_etc.';
546: x=0.19625033 y=-1.7825947 lb='85_Actino_etc.';
547: x=0.2069567 y=-1.9394197 lb='99_Actino_Act-Actinob';
548: x=0.24266763 y=-2.6123729 ll=5 lb='2_-_Act-Actinob_-_Mobiluncus_curtisii_ATCC_43063_-_D6ZHM1_MOBCV';
549: x=0.2127697 y=-2.0209327 ll=11 lb='86';
550: x=0.21551578 y=-2.063033 lb='86';
551: x=0.23381138 y=-2.3723726 ll=5 lb='2_-_Act-Actinob_-_Jonesia_denitrificans_DSM_20603_-_C7R4Q6_JONDD';
552: x=0.21734932 y=-2.0898907 ll=11 lb='54';
553: x=0.23378931 y=-2.3419352 ll=5 lb='2_-_Act-Actinob_-_Xylanimonas_cellulosilytica_DSM_15894_-_D1BTR6_XYLCX';
554: x=0.22830597 y=-2.2435305 lb='2_-_Act-Actinob_-_Sanguibacter_keddieii_DSM_10542_-_D1BFX6_SANKS';
555: x=0.21851893 y=-2.0923917 ll=11 lb='85';
556: x=0.2314381 y=-2.2592926 ll=5 lb='2_-_Act-Actinob_-_Cellulomonas_flavigena_DSM_20109_-_D5UFW7_CELFN';
557: x=0.25188228 y=-2.4919312 lb='2_-_Act-Actinob_-_Beutenbergia_cavernae_DSM_12333_-_C5C505_BEUC1';
558: x=0.20431483 y=-1.8154289 ll=11 lb='84_Actino_etc.';
559: x=0.2103791 y=-1.8525163 lb='85_Actino_Act-Actinob';
560: x=0.21467076 y=-1.8946583 lb='66';
561: x=0.22407198 y=-1.9961138 lb='98';
562: x=0.23711696 y=-2.1416905 ll=5 lb='2_-_Act-Actinob_-_Thermobifida_fusca_YX_-_PYRD_THEFY';
563: x=0.24088302 y=-2.171741 lb='2_-_Act-Actinob_-_Nocardiopsis_dassonvillei_subsp._dassonvillei_DSM_43111_-_D7AZF1_NOCDD';
564: x=0.2205809 y=-1.9494003 ll=11 lb='69';
565: x=0.24081638 y=-2.1481025 ll=5 lb='2_-_Act-Actinob_-_Thermomonospora_curvata_DSM_43183_-_D1A1H0_THECD';
566: x=0.23207954 y=-2.052964 ll=11 lb='97';
567: x=0.250366 y=-2.2223396 ll=5 lb='2_-_Act-Actinob_-_Streptosporangium_roseum_DSM_43021_-_D2B990_STRRD';
568: x=0.2453531 y=-2.1692991 lb='2_-_Act-Actinob_-_Thermobispora_bispora_DSM_43833_-_D6Y9L8_THEBD';
569: x=0.21812746 y=-1.895778 ll=11 lb='84';
570: x=0.23307881 y=-1.9908292 lb='96';
571: x=0.2527129 y=-2.1461732 lb='99';
572: x=0.27924508 y=-2.366834 ll=5 lb='2_-_Act-Actinob_-_Clavibacter_michiganensis_subsp._sepedonicus_-_PYRD_CLAMS';
573: x=0.26103824 y=-2.2104766 ll=11 lb='57';
574: x=0.28982982 y=-2.4382744 ll=5 lb='2_-_Act-Actinob_-_Leifsonia_xyli_subsp._xyli_-_PYRD_LEIXX';
575: x=0.2839114 y=-2.3830373 lb='2_-_Act-Actinob_-_Microbacterium_testaceum_StLB037_-_E8N832_MICTS';
576: x=0.24418946 y=-2.05751 ll=11 lb='74';
577: x=0.26036987 y=-2.1716082 lb='96';
578: x=0.2866447 y=-2.3610146 ll=5 lb='2_-_Act-Actinob_-_Micrococcus_luteus_NCTC_2665_-_C5CCB9_MICLC';
579: x=0.31846762 y=-2.572551 lb='2_-_Act-Actinob_-_Brachybacterium_faecium_DSM_4810_-_C7MD08_BRAFD';
580: x=0.25317788 y=-2.1095088 ll=11 lb='30';
581: x=0.28636685 y=-2.3291655 ll=5 lb='2_-_Act-Actinob_-_Kocuria_rhizophila_DC2201_-_PYRD_KOCRD';
582: x=0.2693882 y=-2.2016232 ll=11 lb='94';
583: x=0.3028384 y=-2.4142785 ll=5 lb='2_-_Act-Actinob_-_Arthrobacter_arilaitensis_Re117_-_E1VW86_ARTAR';
584: x=0.27724764 y=-2.245505 ll=11 lb='54';
585: x=0.2989068 y=-2.3754928 lb='99';
586: x=0.31364954 y=-2.4656556 ll=5 lb='2_-_Act-Actinob_-_Rothia_dentocariosa_ATCC_17931_-_E3H2E4_ROTDC';
587: x=0.31273463 y=-2.4569576 lb='2_-_Act-Actinob_-_Rothia_mucilaginosa_DY-18_-_D2NTB5_ROTMD';
588: x=0.29304048 y=-2.3307037 ll=11 lb='98';
589: x=0.32920474 y=-2.5362058 ll=5 lb='2_-_Act-Actinob_-_Renibacterium_salmoninarum_ATCC_33209_-_A9WML3_RENSM';
590: x=0.3025506 y=-2.3811553 ll=11 lb='91';
591: x=0.3212998 y=-2.4840407 ll=5 lb='2_-_Act-Actinob_-_Arthrobacter_aurescens_TC1_-_A1R6U8_ARTAT';
592: x=0.3101187 y=-2.4206464 ll=11 lb='70';
593: x=0.32100517 y=-2.4783995 ll=5 lb='2_-_Act-Actinob_-_Arthrobacter_phenanthrenivorans_Sphe3_-_F0M1V3_ARTPP';
594: x=0.3284289 y=-2.5146499 lb='2_-_Act-Actinob_-_Arthrobacter_sp._FB24_-_PYRD_ARTS2';
595: x=0.22478566 y=-1.926034 ll=11 lb='87';
596: x=0.23810443 y=-1.9912478 lb='88';
597: x=0.28134745 y=-2.2063034 ll=5 lb='2_-_Act-Actinob_-_Catenulispora_acidiphila_DSM_44928_-_C7PVT2_CATAD';
598: x=0.29168218 y=-2.2495906 lb='2_-_Act-Actinob_-_Kineococcus_radiotolerans_SRS30216_-_PYRD_KINRD';
599: x=0.2363065 y=-1.976916 ll=11 lb='91';
600: x=0.2572162 y=-2.0705805 lb='97';
601: x=0.31423295 y=-2.3373656 ll=5 lb='2_-_Act-Actinob_-_Kitasatospora_setae_KM-6054_-_E4N7N6_KITSK';
602: x=0.2824331 y=-2.1819513 ll=11 lb='99';
603: x=0.302801 y=-2.2745066 ll=5 lb='2_-_Act-Actinob_-_Streptomyces_bingchenggensis_BCW-1_-_D7BWT5_STRBB';
604: x=0.28843057 y=-2.2080715 ll=11 lb='25';
605: x=0.31109023 y=-2.3081484 ll=5 lb='2_-_Act-Actinob_-_Streptomyces_venezuelae_ATCC_10712_-_F2RCL1_9ACTO';
606: x=0.2991258 y=-2.254013 lb='2_-_Act-Actinob_-_Streptomyces_coelicolor_-_PYRD_STRCO';
607: x=0.3079279 y=-2.2763393 lb='2_-_Act-Actinob_-_Nocardioides_sp._JS614_-_PYRD_NOCSJ';
608: x=0.21579322 y=-1.8504666 ll=11 lb='38';
609: x=0.248417 y=-1.9510796 lb='98_Actino_Act-Actinob';
610: x=0.35433105 y=-2.3823032 ll=5 lb='2_-_Act-Actinob_-_Segniliparus_rotundus_DSM_44985_-_D6ZFF8_SEGRD';
611: x=0.26796174 y=-2.0107398 ll=11 lb='91';
612: x=0.2769901 y=-2.0444 lb='46';
613: x=0.3303018 y=-2.255915 ll=5 lb='2_-_Act-Actinob_-_Tsukamurella_paurometabola_DSM_20162_-_D5UPI5_TSUPD';
614: x=0.28386465 y=-2.0697234 ll=11 lb='85';
615: x=0.34448603 y=-2.3042347 ll=5 lb='2_-_Act-Actinob_-_Gordonia_bronchialis_DSM_43247_-_D0LDQ3_GORB4';
616: x=0.30096725 y=-2.1319768 ll=11 lb='94';
617: x=0.34451798 y=-2.296335 ll=5 lb='2_-_Act-Actinob_-_Nocardia_farcinica_-_PYRD_NOCFA';
618: x=0.31375614 y=-2.1779823 ll=11 lb='62';
619: x=0.33250922 y=-2.2470622 ll=5 lb='2_-_Act-Actinob_-_Rhodococcus_erythropolis_PR4_-_PYRD_RHOE4';
620: x=0.3198182 y=-2.199536 ll=11 lb='31';
621: x=0.33169377 y=-2.2422562 ll=5 lb='2_-_Act-Actinob_-_Rhodococcus_jostii_RHA1_-_Q0SIB3_RHOSR';
622: x=0.35845393 y=-2.3353267 lb='2_-_Act-Actinob_-_Rhodococcus_equi_103S_-_E4WHC7_RHOE1';
623: x=0.28538433 y=-2.060826 ll=11 lb='60';
624: x=0.32518867 y=-2.1861675 lb='99';
625: x=0.39632615 y=-2.4305544 ll=5 lb='2_-_Act-Actinob_-_Mycobacterium_abscessus_ATCC_19977_-_PYRD_MYCA9';
626: x=0.3355318 y=-2.2183986 ll=11 lb='14';
627: x=0.34519514 y=-2.250506 lb='89';
628: x=0.38188446 y=-2.3737612 ll=5 lb='2_-_Act-Actinob_-_Mycobacterium_sp._MCS_-_PYRD_MYCSS';
629: x=0.37986225 y=-2.3644385 lb='2_-_Act-Actinob_-_Mycobacterium_smegmatis_str._MC2_155_-_PYRD_MYCS2';
630: x=0.34475625 y=-2.246556 ll=11 lb='80';
631: x=0.36642152 y=-2.3155022 lb='98';
632: x=0.39068645 y=-2.3935473 ll=5 lb='2_-_Act-Actinob_-_Mycobacterium_sp._Spyr1_-_E6TH58_MYCSR';
633: x=0.3877296 y=-2.3826 lb='2_-_Act-Actinob_-_Mycobacterium_vanbaalenii_PYR-1_-_PYRD_MYCVP';
634: x=0.35960793 y=-2.2909791 ll=11 lb='92';
635: x=0.36767656 y=-2.3153586 lb='88';
636: x=0.4011393 y=-2.418559 ll=5 lb='2_-_Act-Actinob_-_Mycobacterium_leprae_-_PYRD_MYCLE';
637: x=0.37557486 y=-2.3389835 ll=11 lb='88';
638: x=0.40167534 y=-2.4178464 ll=5 lb='2_-_Act-Actinob_-_Mycobacterium_marinum_M_-_PYRD_MYCMM';
639: x=0.4129348 y=-2.4496155 lb='2_-_Act-Actinob_-_Mycobacterium_bovis_-_PYRD_MYCBO';
640: x=0.37611988 y=-2.338915 lb='2_-_Act-Actinob_-_Mycobacterium_avium_subsp._paratuberculosis_-_PYRD_MYCPA';
641: x=0.32323793 y=-2.1607783 ll=11 lb='99';
642: x=0.43288898 y=-2.4729507 ll=5 lb='2_-_Act-Actinob_-_Corynebacterium_kroppenstedtii_DSM_44385_-_C4LIM2_CORK4';
643: x=0.33038867 y=-2.1794884 ll=11 lb='79';
644: x=0.39431196 y=-2.356319 lb='99';
645: x=0.4605546 y=-2.5413167 ll=5 lb='2_-_Act-Actinob_-_Corynebacterium_urealyticum_DSM_7109_-_B1VDU1_CORU7';
646: x=0.46478015 y=-2.549423 lb='2_-_Act-Actinob_-_Corynebacterium_jeikeium_K411_-_Q4JVN4_CORJK';
647: x=0.34546417 y=-2.2182283 ll=11 lb='90';
648: x=0.37011504 y=-2.2827282 lb='98';
649: x=0.39648926 y=-2.353664 ll=5 lb='2_-_Act-Actinob_-_Corynebacterium_efficiens_-_PYRD_COREF';
650: x=0.381169 y=-2.3113906 ll=11 lb='53';
651: x=0.39990455 y=-2.3608618 ll=5 lb='2_-_Act-Actinob_-_Corynebacterium_glutamicum_-_PYRD_CORGL';
652: x=0.39364427 y=-2.3434489 ll=11 lb='88';
653: x=0.44012338 y=-2.4639668 ll=5 lb='2_-_Act-Actinob_-_Corynebacterium_diphtheriae_-_PYRD_CORDI';
654: x=0.4428592 y=-2.4687932 lb='2_-_Act-Actinob_-_Corynebacterium_pseudotuberculosis_I19_-_E3FAS5_CORP9';
655: x=0.3576689 y=-2.2485008 ll=11 lb='46';
656: x=0.41170973 y=-2.3837218 ll=5 lb='2_-_Act-Actinob_-_Corynebacterium_aurimucosum_ATCC_700975_-_C3PG86_CORA7';
657: x=0.4365482 y=-2.4424543 lb='2_-_Act-Actinob_-_Corynebacterium_jeikeium_K411_-_Q4JXE0_CORJK';
658: x=0.35063845 y=-2.1763608 lb='2_-_DeltaP_-_Haliangium_ochraceum_DSM_14365_-_D0LKB4_HALO1';
659: x=0.59157413 y=-2.6972558 lb='2_-_Act-Actinob_-_Tropheryma_whipplei_TW08/27_-_Q83HK8_TROW8';
660: x=0.43159717 y=-2.270276 lb='2_-_DeltaP_-_Sorangium_cellulosum_-So_ce_56-_-_A9F3A8_SORC5';
661: x=0.1596698 y=-1.5541257 ll=11 lb='63';
662: x=0.20907712 y=-1.6648855 lb='82';
663: x=0.3441079 y=-1.9725914 lb='99_DeinoTherm';
664: x=0.39446995 y=-2.088307 ll=5 lb='2_-_DeinoTherm_-_Thermus_thermophilus_HB27_-_PYRD_THET2';
665: x=0.39378232 y=-2.084863 lb='2_-_DeinoTherm_-_Thermus_scotoductus_SA-01_-_E8PMA7_THESS';
666: x=0.33146724 y=-1.9348477 ll=11 lb='99_Chloroflexi.3';
667: x=0.52826816 y=-2.372462 ll=5 lb='2_-_Chloroflexi_-_Thermomicrobium_roseum_DSM_5159_-_Plasmid_Tros_-_B9L4A8_THERP';
668: x=0.44050464 y=-2.1734324 lb='2_-_Chloroflexi_-_Sphaerobacter_thermophilus_DSM_20745_-_D1C9W1_SPHTD';
669: x=0.2226272 y=-1.687581 ll=11 lb='97_DeinoTherm';
670: x=0.3558344 y=-1.9744413 ll=5 lb='2_-_DT-Deinococc_-_Truepera_radiovictrix_DSM_17093_-_D7CUX9_TRURR';
671: x=0.2714579 y=-1.7902834 ll=11 lb='94';
672: x=0.3486272 y=-1.9538648 ll=5 lb='2_-_DeinoTherm_-_Meiothermus_silvanus_DSM_9946_-_D7BGD6_MEISD';
673: x=0.35597354 y=-1.9666599 lb='2_-_DeinoTherm_-_Meiothermus_ruber_DSM_1279_-_D3PLT0_MEIRD';
674: x=0.5304252 y=-2.21324 lb='2_-_Verruco_-_Methylacidiphilum_infernorum_V4_-_PYRD_METI4';
675: x=0.14086235 y=-1.3213876 ll=11 lb='86';
676: x=0.27791986 y=-1.5576748 lb='99_Bactero';
677: x=0.2985174 y=-1.5990403 lb='Bac-Cytoph';
678: x=0.4296172 y=-1.8643354 ll=5 lb='2_-_Bac-Cytoph_-_Dyadobacter_fermentans_DSM_18053_-_C6W7C5_DYAFD';
679: x=0.3869559 y=-1.7753083 lb='2_-_Bac-Cytoph_-_Spirosoma_linguale_DSM_74_-_D2QSN9_SPILD';
680: x=0.30644253 y=-1.6061685 ll=11 lb='46_BacF-Flavo';
681: x=0.50658375 y=-1.9991149 ll=5 lb='2_-_BacF-Flavo_-_Weeksella_virosa_DSM_16922_-_F0P020_WEEVC';
682: x=0.32536358 y=-1.6381159 ll=11 lb='84';
683: x=0.36638343 y=-1.7168738 lb='94';
684: x=0.4882398 y=-1.9525777 ll=5 lb='2_-_Bac-Flavo_-_Fluviicola_taffensis_DSM_16823_-_F2IBP3_9FLAO';
685: x=0.5065314 y=-1.9839791 lb='2_-_Bac-Cytoph_-_Leadbetterella_byssophila_DSM_17132_-_E4RQU3_LEAB4';
686: x=0.35926268 y=-1.6945701 ll=11 lb='96';
687: x=0.36967358 y=-1.7121483 lb='0';
688: x=0.46566162 y=-1.8924267 ll=5 lb='2_-_Bac-Cytoph_-_Marivirga_tractuosa_DSM_4126_-_E4TNN7_MARTH';
689: x=0.40129128 y=-1.7651664 ll=11 lb='95';
690: x=0.48266727 y=-1.9147091 lb='100_Bac-Sphingo';
691: x=0.56573355 y=-2.0684655 ll=5 lb='2_-_Bac-Sphingo_-_Pedobacter_heparinus_DSM_2366_-_C6XSD7_PEDHD';
692: x=0.53573453 y=-2.0115297 lb='2_-_Bac-Sphingo_-_Pedobacter_saltans_DSM_12145_-_F0S5A5_PEDSD';
693: x=0.4340212 y=-1.8193012 ll=11 lb='96_Bac-Flavo';
694: x=0.5296888 y=-1.9913638 ll=5 lb='2_-_BacF-Flavo_-_Capnocytophaga_ochracea_DSM_7271_-_C7M3T4_CAPOD';
695: x=0.4485494 y=-1.8431671 ll=11 lb='56';
696: x=0.46253955 y=-1.8663065 lb='47';
697: x=0.47352007 y=-1.884593 lb='56';
698: x=0.48165083 y=-1.8987088 lb='82';
699: x=0.5032427 y=-1.936725 lb='93';
700: x=0.56563365 y=-2.0473547 ll=5 lb='2_-_BacF-Flavo_-_Zunongwangia_profunda_SM-A87_-_D5BH37_ZUNPS';
701: x=0.55722684 y=-2.0311067 lb='2_-_BacF-Flavo_-_Gramella_forsetii_KT0803_-_PYRD_GRAFK';
702: x=0.5141724 y=-1.9543866 ll=11 lb='97';
703: x=0.5810604 y=-2.0697017 ll=5 lb='2_-_BacF-Flavo_-_Flavobacterium_psychrophilum_JIP02/86_-_PYRD_FLAPJ';
704: x=0.56053567 y=-2.0332127 lb='2_-_BacF-Flavo_-_Flavobacterium_johnsoniae_UW101_-_PYRD_FLAJ1';
705: x=0.48892254 y=-1.9095533 ll=11 lb='84';
706: x=0.55191773 y=-2.014463 lb='99';
707: x=0.5895537 y=-2.0775726 ll=5 lb='2_-_BacF-Flavo_-_Riemerella_anatipestifer_RA-GD_-_F0TM51_RIEAR';
708: x=0.6004021 y=-2.0946553 lb='2_-_BacF-Flavo_-_Riemerella_anatipestifer_DSM_15868_-_E4TD04_RIEAD';
709: x=0.54763097 y=-2.003415 ll=11 lb='98';
710: x=0.56922 y=-2.0381646 lb='33';
711: x=0.65685904 y=-2.1811543 ll=5 lb='2_-_BacF-Flavo_-_Cellulophaga_lytica_DSM_7489_-_F0RFZ9_CELLC';
712: x=0.5877907 y=-2.0678554 ll=11 lb='54';
713: x=0.6291903 y=-2.1344922 ll=5 lb='2_-_BacF-Flavo_-_Maribacter_sp._HTCC2170_-_A4AVH7_MARSH';
714: x=0.6830015 y=-2.2190552 lb='2_-_BacF-Flavo_-_Cellulophaga_algicola_DSM_14237_-_E6X9F0_CELAD';
715: x=0.72161704 y=-2.2760372 lb='2_-_BacF-Flavo_-_Robiginitalea_biformata_HTCC2501_-_A4CMM3_ROBBH';
716: x=0.5353274 y=-1.9788498 lb='2_-_BacF-Flavo_-_Croceibacter_atlanticus_HTCC2559_-_A3UBP7_CROAH';
717: x=0.5441849 y=-1.9890903 lb='2_-_BacF-Flavo_-_Flavobacteriaceae_bacterium_3519-10_-_C6WZI6_FLAB3';
718: x=0.39654088 y=-1.750338 ll=11 lb='88';
719: x=0.5579555 y=-1.9934036 ll=5 lb='2_-_Bac-Sphingo_-_Chitinophaga_pinensis_DSM_2588_-_C7PU35_CHIPD';
720: x=0.5133087 y=-1.9238815 lb='2_-_Bac-Cytoph_-_Cytophaga_hutchinsonii_ATCC_33406_-_Q11RL2_CYTH3';
721: x=0.40794793 y=-1.4947008 ll=11 lb='100';
722: x=0.45244506 y=-1.5595533 lb='54';
723: x=0.78252697 y=-2.0437694 ll=4 lb='2_-_G-GammaP_-_Dichelobacter_nodosus_VCS1703A_-_PYRD_DICNV';
724: x=0.7289984 y=-1.9600103 ll=5 lb='2_-_Verruco_-_Akkermansia_muciniphila_ATCC_BAA-835_-_PYRD_AKKM8';
725: x=0.44093478 y=-1.5158232 ll=11 lb='9_ProteoB';
726: x=0.476393 y=-1.5645963 lb='45_G-GammaP';
727: x=0.6501974 y=-1.8067362 lb='100_G-Xanthom';
728: x=0.73485225 y=-1.9277443 ll=4 lb='2_-_G-Xanthom_-_Stenotrophomonas_maltophilia_R551-3_-_PYRD_STRM5';
729: x=0.6761268 y=-1.8426304 ll=11 lb='11';
730: x=0.7069971 y=-1.8856381 lb='68';
731: x=0.76708794 y=-1.9704351 ll=4 lb='2_-_G-Xanthom_-_Xanthomonas_albilineans_GPE_PC73_-_D2U9Z9_XANAP';
732: x=0.7407673 y=-1.9323864 ll=11 lb='0';
733: x=0.8502887 y=-2.0849688 ll=4 lb='2_-_G-Xanthom_-_Xylella_fastidiosa_-_PYRD_XYLFA';
734: x=0.8174347 y=-2.0378428 lb='2_-_G-Xanthom_-_Xanthomonas_axonopodis_pv._citri_-_PYRD_XANAC';
735: x=0.7508288 y=-1.9440852 lb='2_-_G-Xanthom_-_Pseudoxanthomonas_suwonensis_11-1_-_E6WSD8_PSEUU';
736: x=0.5782434 y=-1.700321 ll=11 lb='96_G-Chromat.2';
737: x=0.89011556 y=-2.1185517 ll=4 lb='2_-_G-Chromat_-_Halorhodospira_halophila_SL1_-_PYRD_HALHL';
738: x=0.75969064 y=-1.940596 lb='2_-_G-Chromat_-_Alkalilimnicola_ehrlichii_MLHE-1_-_PYRD_ALHEH';
739: x=0.48167568 y=-1.5407088 ll=11 lb='90';
740: x=0.5187531 y=-1.5706066 lb='87_G-GammaP';
741: x=0.53804916 y=-1.5863601 lb='27';
742: x=0.5743512 y=-1.6283015 lb='45';
743: x=0.628396 y=-1.6922928 lb='94';
744: x=0.66135186 y=-1.7315547 lb='51';
745: x=0.6994991 y=-1.7796028 lb='92';
746: x=0.8437132 y=-1.9670069 lb='100_G-Alterom';
747: x=0.8985607 y=-2.038729 ll=4 lb='2_-_G-Alterom_-_Marinobacter_aquaeolei_VT8_-_PYRD_MARAV';
748: x=0.9162845 y=-2.0607235 lb='2_-_G-Alterom_-_Marinobacter_adhaerens_HP15_-_E4PJF5_MARAH';
749: x=0.7543393 y=-1.8478234 ll=11 lb='57';
750: x=0.9196751 y=-2.0586817 ll=4 lb='2_-_G-Pseudom_-_Cellvibrio_japonicus_Ueda107_-_PYRD_CELJU';
751: x=0.79098463 y=-1.893128 ll=11 lb='50';
752: x=0.94665796 y=-2.08799 lb='100_G-Oceanosp';
753: x=1.0136752 y=-2.172401 ll=4 lb='2_-_G-Oceanosp_-_Marinomonas_sp._MWYL1_-_PYRD_MARMS';
754: x=1.0330502 y=-2.195461 lb='2_-_G-Oceanosp_-_Marinomonas_mediterranea_MMB-1_-_F2JWN2_9GAMM';
755: x=0.8486538 y=-1.9635476 ll=11 lb='95_G-Alterom.1';
756: x=1.0502533 y=-2.2112467 ll=4 lb='2_-_G-Alterom_-_Teredinibacter_turnerae_T7901_-_PYRD_TERTT';
757: x=0.9711528 y=-2.1122093 lb='2_-_G-Alterom_-_Saccharophagus_degradans_2-40_-_PYRD_SACD2';
758: x=0.774142 y=-1.860282 ll=11 lb='99_G-Pseudom.1';
759: x=0.86281294 y=-1.966572 ll=4 lb='2_-_G-Pseudom_-_Pseudomonas_stutzeri_DSM_4166_-_F2N0M6_PSEST';
760: x=0.79167944 y=-1.8801755 ll=11 lb='82';
761: x=0.8403623 y=-1.9378182 ll=4 lb='2_-_G-Pseudom_-_Azotobacter_vinelandii_DJ_-_PYRD_AZOVD';
762: x=0.8026547 y=-1.8925494 ll=11 lb='87';
763: x=0.8525308 y=-1.9508841 ll=4 lb='2_-_G-Pseudom_-_Pseudomonas_mendocina_ymp_-_PYRD_PSEMY';
764: x=0.81371397 y=-1.9049423 ll=11 lb='88';
765: x=0.8497739 y=-1.946604 ll=4 lb='2_-_G-Pseudom_-_Pseudomonas_aeruginosa_-_PYRD_PSEAE';
766: x=0.8217042 y=-1.9138416 ll=11 lb='85';
767: x=0.88835686 y=-1.9899122 ll=4 lb='2_-_G-Pseudom_-_Pseudomonas_putida_KT2440_-_PYRD_PSEPK';
768: x=0.84189457 y=-1.9361926 ll=11 lb='94';
769: x=0.8654181 y=-1.9625527 lb='95';
770: x=0.87278354 y=-1.9708568 ll=4 lb='2_-_G-Pseudom_-_Pseudomonas_syringae_pv._phaseolicola_1448A_-_PYRD_PSE14';
771: x=0.88066363 y=-1.9795328 lb='2_-_G-Pseudom_-_Pseudomonas_syringae_pv._tomato_-_PYRD_PSESM';
772: x=0.86811787 y=-1.9648708 ll=11 lb='86';
773: x=0.90927273 y=-2.010153 ll=4 lb='2_-_G-Pseudom_-_Pseudomonas_fluorescens_Pf-5_-_PYRD_PSEF5';
774: x=0.9108531 y=-2.0113232 lb='2_-_G-Pseudom_-_Pseudomonas_fluorescens_Pf0-1_-_PYRD_PSEPF';
775: x=0.9379848 y=-2.024746 lb='2_-_G-Oceanosp_-_Hahella_chejuensis_KCTC_2396_-_PYRD_HAHCH';
776: x=0.60251516 y=-1.6576415 ll=11 lb='G-Oceanosp';
777: x=0.896567 y=-1.9695987 ll=4 lb='2_-_G-Oceanosp_-_Alcanivorax_borkumensis_SK2_-_Q0VQU7_ALCBS';
778: x=0.6530116 y=-1.7099286 ll=11 lb='45';
779: x=0.9225783 y=-1.9924601 ll=4 lb='2_-_G-GammaP_-_Methylococcus_capsulatus_-_PYRD_METCA';
780: x=0.81915665 y=-1.8809255 ll=11 lb='99';
781: x=0.9084581 y=-1.9733937 ll=4 lb='2_-_G-Oceanosp_-_Halomonas_elongata_DSM_2581_-_E1V4J3_HALED';
782: x=0.9112606 y=-1.9751463 lb='2_-_G-Oceanosp_-_Chromohalobacter_salexigens_DSM_3043_-_Q1QXW1_CHRSD';
783: x=0.58102226 y=-1.617107 ll=11 lb='88';
784: x=0.66408694 y=-1.6796372 lb='96';
785: x=0.688477 y=-1.6983474 lb='21';
786: x=0.73543423 y=-1.7348236 lb='92';
787: x=0.83717173 y=-1.8327796 lb='99_G-Alterom';
788: x=0.9987519 y=-1.9960822 ll=4 lb='2_-_G-Alterom_-_Ferrimonas_balearica_DSM_9799_-_E1ST40_FERBD';
789: x=0.92156297 y=-1.9135429 ll=11 lb='86';
790: x=1.0235838 y=-2.0154092 ll=4 lb='2_-_G-Alterom_-_Shewanella_denitrificans_OS217_-_PYRD_SHEDO';
791: x=0.9654494 y=-1.9552885 ll=11 lb='87';
792: x=1.0170985 y=-2.0062382 ll=4 lb='2_-_G-Alterom_-_Shewanella_amazonensis_SB2B_-_PYRD_SHEAM';
793: x=0.9954742 y=-1.9836761 ll=11 lb='7';
794: x=1.1040716 y=-2.0895123 ll=4 lb='2_-_G-Alterom_-_Shewanella_frigidimarina_NCIMB_400_-_PYRD_SHEFN';
795: x=1.0107774 y=-1.9980571 ll=11 lb='41';
796: x=1.0623485 y=-2.0477114 ll=4 lb='2_-_G-Alterom_-_Shewanella_oneidensis_-_PYRD_SHEON';
797: x=1.0681299 y=-2.0516276 ll=11 lb='99';
798: x=1.1339196 y=-2.1142085 ll=4 lb='2_-_G-Alterom_-_Shewanella_woodyi_ATCC_51908_-_PYRD_SHEWM';
799: x=1.0889137 y=-2.0709233 ll=11 lb='42';
800: x=1.1389548 y=-2.1179495 ll=4 lb='2_-_G-Alterom_-_Shewanella_piezotolerans_WP3_-_PYRD_SHEPW';
801: x=1.0972182 y=-2.0785866 ll=11 lb='62';
802: x=1.1763445 y=-2.1520476 ll=4 lb='2_-_G-Alterom_-_Shewanella_violacea_DSS12_-_D4ZJI0_SHEVD';
803: x=1.1338526 y=-2.1121871 lb='2_-_G-Alterom_-_Shewanella_loihica_PV-4_-_PYRD_SHELP';
804: x=0.82307976 y=-1.7991532 ll=11 lb='98';
805: x=0.86982673 y=-1.8412529 lb='91_G-Aerom';
806: x=0.98668236 y=-1.9471345 ll=4 lb='2_-_G-Aerom_-_Tolumonas_auensis_DSM_9187_-_C4LEY9_TOLAT';
807: x=0.9774343 y=-1.937574 lb='2_-_G-Aerom_-_Aeromonas_salmonicida_subsp._salmonicida_A449_-_PYRD_AERS4';
808: x=0.83946055 y=-1.8110242 ll=11 lb='10';
809: x=0.8605884 y=-1.8264333 lb='32';
810: x=0.92364484 y=-1.880512 lb='97_G-Vibriom';
811: x=0.9972018 y=-1.9455554 ll=4 lb='2_-_G-Vibriom_-_Photobacterium_profundum_-_PYRD_PHOPR';
812: x=0.9838055 y=-1.9317917 ll=11 lb='96';
813: x=1.0345136 y=-1.9760863 ll=4 lb='2_-_G-Vibriom_-_Vibrio_fischeri_ES114_-_PYRD_VIBF1';
814: x=1.0268619 y=-1.9682674 ll=11 lb='94';
815: x=1.0481995 y=-1.9865671 lb='93';
816: x=1.1240004 y=-2.0519753 ll=4 lb='2_-_G-Vibriom_-_Vibrio_vulnificus_-_PYRD_VIBVU';
817: x=1.0821574 y=-2.015512 lb='2_-_G-Vibriom_-_Vibrio_parahaemolyticus_-_PYRD_VIBPA';
818: x=1.0428213 y=-1.9816223 ll=11 lb='43';
819: x=1.0791417 y=-2.0122032 ll=4 lb='2_-_G-Vibriom_-_Vibrio_splendidus_LGP32_-_PYRD_VIBSL';
820: x=1.1596096 y=-2.0787516 lb='2_-_G-Vibriom_-_Vibrio_cholerae_-_PYRD_VIBCH';
821: x=0.9362282 y=-1.8795202 ll=11 lb='96';
822: x=1.005653 y=-1.9314537 lb='96_G-Enterom';
823: x=1.0384698 y=-1.956314 lb='78';
824: x=1.1459228 y=-2.0445836 ll=4 lb='2_-_G-Enterom_-_Proteus_mirabilis_HI4320_-_PYRD_PROMH';
825: x=1.0648984 y=-1.976209 ll=11 lb='85';
826: x=1.3047488 y=-2.1708174 ll=4 lb='2_-_G-Enterom_-_Candidatus_Hamiltonella_defensa_5AT__Acyrthosiphon_pisum__-_PYRD_HAMD5';
827: x=1.0788953 y=-1.9866797 ll=11 lb='81';
828: x=1.0944266 y=-1.9988959 lb='47';
829: x=1.1833669 y=-2.0697289 lb='99';
830: x=1.3305166 y=-2.187651 ll=4 lb='2_-_G-GammaP_-_Baumannia_cicadellinicola_str._Hc__Homalodisca_coagulata__-_PYRD_BAUCH';
831: x=1.2173585 y=-2.0966322 lb='2_-_G-Enterom_-_Sodalis_glossinidius_str._-morsitans-_-_PYRD_SODGM';
832: x=1.1148332 y=-2.0147476 ll=11 lb='90';
833: x=1.1673051 y=-2.055763 ll=4 lb='2_-_G-Enterom_-_Dickeya_dadantii_3937_-_E0SGV7_DICD3';
834: x=1.1503041 y=-2.0421293 lb='2_-_G-Enterom_-_Pectobacterium_atrosepticum_-_PYRD_ERWCT';
835: x=1.0934384 y=-1.9972862 ll=11 lb='70';
836: x=1.0994943 y=-2.0018451 lb='69';
837: x=1.1744963 y=-2.059021 ll=4 lb='2_-_G-Enterom_-_Edwardsiella_tarda_FL6-60_-_E0T4S9_EDWTF';
838: x=1.1181678 y=-2.0158138 ll=11 lb='83';
839: x=1.164913 y=-2.0510032 ll=4 lb='2_-_G-Enterom_-_Yersinia_pestis_-_PYRD_YERPE';
840: x=1.1716422 y=-2.0555634 lb='2_-_G-Enterom_-_Rahnella_sp._Y9602_-_E8XVA7_RAHSY';
841: x=1.122342 y=-2.0179665 ll=11 lb='91';
842: x=1.148261 y=-2.0368698 lb='76';
843: x=1.2132535 y=-2.0845726 ll=4 lb='2_-_G-Enterom_-_Salmonella_enterica_subsp._enterica_serovar_Typhi_-_PYRD_SALTI';
844: x=1.2039056 y=-2.077195 lb='2_-_G-Enterom_-_Cronobacter_turicensis_z3032_-_C9Y0N5_CROTZ';
845: x=1.1622417 y=-2.0461504 ll=11 lb='97';
846: x=1.2258475 y=-2.0916598 ll=4 lb='2_-_G-Enterom_-_Erwinia_sp._Ejp617_-_E3DC41_ERWSE';
847: x=1.1867893 y=-2.0633788 ll=11 lb='32';
848: x=1.3015305 y=-2.1444287 ll=4 lb='2_-_G-Enterom_-_Pantoea_ananatis_AJ13355_-_F2EQ87_PANAN';
849: x=1.260506 y=-2.1147835 lb='2_-_G-Enterom_-_Erwinia_billingiae_Eb661_-_D8MQF4_ERWBE';
850: x=1.0320336 y=-1.9494956 ll=11 lb='51';
851: x=1.1119665 y=-2.004518 ll=4 lb='2_-_G-Enterom_-_Xenorhabdus_nematophila_ATCC_19061_-_D3VC01_XENNA';
852: x=1.0758468 y=-1.9792651 lb='2_-_G-Enterom_-_Photorhabdus_asymbiotica_subsp._asymbiotica_ATCC_43949_-_C7BPR7_PHOAA';
853: x=1.0060412 y=-1.9236293 ll=11 lb='54';
854: x=1.1183078 y=-1.9959973 lb='98_G-Pasteur';
855: x=1.2273972 y=-2.067729 lb='99';
856: x=1.2535866 y=-2.0851781 lb='81';
857: x=1.3122963 y=-2.1245515 ll=4 lb='2_-_G-Pasteur_-_Mannheimia_succiniciproducens_MBEL55E_-_PYRD_MANSM';
858: x=1.3376752 y=-2.1408362 lb='2_-_G-Pasteur_-_Actinobacillus_succinogenes_130Z_-_PYRD_ACTSZ';
859: x=1.2519255 y=-2.0836456 ll=11 lb='92';
860: x=1.3440689 y=-2.1438353 ll=4 lb='2_-_G-Pasteur_-_Haemophilus_influenzae_86-028NP_-_PYRD_HAEI8';
861: x=1.319536 y=-2.1272278 lb='2_-_G-Pasteur_-_Haemophilus_parainfluenzae_T3T1_-_E1W5X0_HAEP3';
862: x=1.3292985 y=-2.1284125 ll=11 lb='100';
863: x=1.4360107 y=-2.1962883 ll=4 lb='2_-_G-Pasteur_-_Haemophilus_ducreyi_-_PYRD_HAEDU';
864: x=1.3712711 y=-2.154577 ll=11 lb='34';
865: x=1.4814081 y=-2.2236977 ll=4 lb='2_-_G-Pasteur_-_Haemophilus_parasuis_SH0165_-_PYRD_HAEPS';
866: x=1.4432335 y=-2.1991343 lb='2_-_G-Pasteur_-_Actinobacillus_pleuropneumoniae_serovar_7_str._AP76_-_PYRD_ACTP7';
867: x=1.1953865 y=-2.0377164 ll=11 lb='99_G-Enterom';
868: x=1.5947224 y=-2.2816398 ll=4 lb='2_-_G-Enterom_-_Wigglesworthia_glossinidia_endosymbiont_of_Glossina_brevipalpis_-_PYRD_WIGBR';
869: x=1.3576176 y=-2.1347973 ll=11 lb='99';
870: x=1.5062091 y=-2.224329 ll=4 lb='2_-_G-Enterom_-_Buchnera_aphidicola__Schizaphis_graminum__-_PYRD_BUCAP';
871: x=1.5305095 y=-2.2375479 lb='2_-_G-Enterom_-_Buchnera_aphidicola__Acyrthosiphon_pisum__-_PYRD_BUCAI';
872: x=1.062889 y=-1.9419836 lb='2_-_G-Alterom_-_Psychromonas_ingrahamii_37_-_PYRD_PSYIN';
873: x=0.76729584 y=-1.7435886 ll=11 lb='95_G-Alterom.2';
874: x=1.107787 y=-1.9404005 ll=4 lb='2_-_G-Alterom_-_Pseudoalteromonas_haloplanktis_TAC125_-_PYRD_PSEHT';
875: x=0.9440076 y=-1.8443086 lb='2_-_G-Alterom_-_Colwellia_psychrerythraea_34H_-_PYRD_COLP3';
876: x=0.7135877 y=-1.7070616 ll=11 lb='87_G-Alterom';
877: x=1.0073841 y=-1.872166 ll=4 lb='2_-_G-Alterom_-_Idiomarina_loihiensis_-_PYRD_IDILO';
878: x=0.8057541 y=-1.7577597 ll=11 lb='92';
879: x=1.0232546 y=-1.87826 ll=4 lb='2_-_G-Alterom_-_Alteromonas_macleodii_str._-Deep_ecotype-_-_F2G292_ALTMD';
880: x=1.0922002 y=-1.9141967 lb='2_-_G-Alterom_-_Pseudoalteromonas_atlantica_T6c_-_PYRD_PSEA6';
881: x=0.6509622 y=-1.6528633 ll=11 lb='80';
882: x=0.7484707 y=-1.7045918 lb='95_G-Legionel';
883: x=1.1822658 y=-1.9380994 ll=4 lb='2_-_G-Legionel_-_Coxiella_burnetii_-_PYRD_COXBU';
884: x=1.0002421 y=-1.8371809 ll=11 lb='100';
885: x=1.1413636 y=-1.912046 ll=4 lb='2_-_G-Legionel_-_Legionella_pneumophila_subsp._pneumophila_str._Philadelphia_1_-_PYRD_LEGPH';
886: x=1.1434187 y=-1.9120281 lb='2_-_G-Legionel_-_Legionella_longbeachae_NSW150_-_D3HRA6_LEGLN';
887: x=0.80638826 y=-1.7305503 ll=11 lb='99_G-Pseudom.2';
888: x=0.9386641 y=-1.7981756 lb='99';
889: x=1.0182122 y=-1.8391484 ll=4 lb='2_-_G-Pseudom_-_Acinetobacter_baumannii_TCDC-AB0715_-_F0QKP3_ACIBD';
890: x=0.9942744 y=-1.8263937 lb='2_-_G-Pseudom_-_Acinetobacter_sp._ADP1_-_PYRD_ACIAD';
891: x=1.0038036 y=-1.8277345 ll=11 lb='99';
892: x=1.2601279 y=-1.9558537 ll=4 lb='2_-_G-Pseudom_-_Moraxella_catarrhalis_RH4_-_D5VBY5_MORCR';
893: x=1.0653428 y=-1.8577979 ll=11 lb='61';
894: x=1.1766559 y=-1.9125954 ll=4 lb='2_-_G-Pseudom_-_Psychrobacter_arcticus_273-4_-_PYRD_PSYA2';
895: x=1.1895206 y=-1.9179965 lb='2_-_G-Pseudom_-_Psychrobacter_sp._PRwf-1_-_PYRD_PSYWF';
896: x=0.6347877 y=-1.6255608 ll=11 lb='94';
897: x=1.0086522 y=-1.8040124 ll=4 lb='2_-_G-Chromat_-_Halothiobacillus_neapolitanus_c2_-_D0KZL1_HALNC';
898: x=1.0396659 y=-1.8158125 lb='2_-_G-Oceanosp_-_Kangiella_koreensis_DSM_16069_-_C7RA95_KANKD';
899: x=0.59446186 y=-1.5763379 ll=11 lb='99_B-BetaP';
900: x=0.6868005 y=-1.6134031 lb='98_B-Burk';
901: x=0.7378024 y=-1.6347781 lb='2';
902: x=1.1053745 y=-1.8034385 lb='100';
903: x=1.2077539 y=-1.8507913 ll=4 lb='2_-_B-Burk_-_Polynucleobacter_necessarius_subsp._asymbioticus_QLW-P1DMWA-1_-_PYRD_POLSQ';
904: x=1.1921477 y=-1.8429368 lb='2_-_B-Burk_-_Polynucleobacter_necessarius_subsp._necessarius_STIR1_-_PYRD_POLNS';
905: x=0.783487 y=-1.6536001 ll=11 lb='48';
906: x=1.0354029 y=-1.7664316 ll=4 lb='2_-_B-Burk_-_Thiomonas_sp._3As_-_D6CVI4_THIS3';
907: x=0.89146674 y=-1.6977053 ll=11 lb='99';
908: x=0.92240214 y=-1.7105603 lb='33';
909: x=1.0458125 y=-1.7649397 ll=4 lb='2_-_B-Burk_-_Variovorax_paradoxus_S110_-_C5CXD4_VARPS';
910: x=0.9660249 y=-1.7285327 ll=11 lb='91';
911: x=0.9964985 y=-1.7411959 lb='16';
912: x=1.0206898 y=-1.7513345 lb='77';
913: x=1.1593647 y=-1.8114393 ll=4 lb='2_-_B-Burk_-_Comamonas_testosteroni_CNB-2_-_D0IVQ8_COMT2';
914: x=1.0628082 y=-1.7688366 ll=11 lb='93';
915: x=1.1119674 y=-1.7896147 lb='97';
916: x=1.1517906 y=-1.8065891 ll=4 lb='2_-_B-Burk_-_Acidovorax_ebreus_TPSY_-_PYRD_ACIET';
917: x=1.1862384 y=-1.8207418 lb='2_-_B-Burk_-_Alicycliphilus_denitrificans_BC_-_E8U118_ALIDB';
918: x=1.0847207 y=-1.777787 ll=11 lb='7';
919: x=1.2129261 y=-1.8306072 ll=4 lb='2_-_B-Burk_-_Acidovorax_avenae_subsp._avenae_ATCC_19860_-_F0Q386_ACIAP';
920: x=1.252266 y=-1.8456305 lb='2_-_B-Burk_-_Verminephrobacter_eiseniae_EF01-2_-_PYRD_VEREI';
921: x=1.0961685 y=-1.7808537 lb='2_-_B-Burk_-_Polaromonas_sp._JS666_-_PYRD_POLSJ';
922: x=1.1804271 y=-1.8123405 lb='2_-_B-Burk_-_Rhodoferax_ferrireducens_T118_-_PYRD_RHOFD';
923: x=0.96446246 y=-1.7254764 ll=11 lb='95';
924: x=1.0802242 y=-1.7699199 ll=4 lb='2_-_B-Burk_-_Leptothrix_cholodnii_SP-6_-_PYRD_LEPCP';
925: x=1.0877806 y=-1.7719656 lb='2_-_B-Burk_-_Methylibium_petroleiphilum_PM1_-_PYRD_METPP';
926: x=0.7773053 y=-1.6456559 ll=11 lb='85';
927: x=0.8706666 y=-1.6792456 lb='94';
928: x=0.98255056 y=-1.7206519 ll=4 lb='2_-_B-Burk_-_Bordetella_avium_197N_-_PYRD_BORA1';
929: x=0.90022576 y=-1.6897795 ll=11 lb='15';
930: x=0.97180086 y=-1.7157761 ll=4 lb='2_-_B-Burk_-_Bordetella_bronchiseptica_-_PYRD_BORBR';
931: x=0.9236873 y=-1.6980603 ll=11 lb='27';
932: x=1.0270123 y=-1.7348818 ll=4 lb='2_-_B-Burk_-_Achromobacter_xylosoxidans_A8_-_E3HJP5_ACHXA';
933: x=1.0085803 y=-1.7277347 lb='2_-_B-Burk_-_Bordetella_petrii_DSM_12804_-_PYRD_BORPD';
934: x=1.296701 y=-1.823687 lb='2_-_B-Burk_-_Taylorella_equigenitalis_MCE9_-_E8UEC3_TAYEM';
935: x=0.63642925 y=-1.5871187 ll=11 lb='54';
936: x=0.65332323 y=-1.5915679 lb='67';
937: x=0.90698653 y=-1.676801 ll=4 lb='2_-_B-BetaP_-_Thiobacillus_denitrificans_ATCC_25259_-_PYRD_THIDA';
938: x=0.6791537 y=-1.5982867 ll=11 lb='21';
939: x=0.7189502 y=-1.6090257 lb='86';
940: x=0.7440646 y=-1.6161302 lb='25';
941: x=0.8002421 y=-1.6329452 lb='94';
942: x=0.97048396 y=-1.6878613 lb='99_B-Rhodocycl';
943: x=1.044153 y=-1.712119 ll=4 lb='2_-_B-Rhodocycl_-_Thauera_sp._MZ1T_-_C4K9W9_THASP';
944: x=1.0121617 y=-1.7011663 ll=11 lb='72';
945: x=1.0678368 y=-1.7191257 ll=4 lb='2_-_B-Rhodocycl_-_Aromatoleum_aromaticum_EbN1_-_PYRD_AROAE';
946: x=1.1049328 y=-1.7304727 lb='2_-_B-Rhodocycl_-_Azoarcus_sp._BH72_-_PYRD_AZOSB';
947: x=0.90437776 y=-1.6630865 ll=11 lb='99_B-Burk';
948: x=0.9852363 y=-1.6875563 lb='98';
949: x=1.0641776 y=-1.7119688 ll=4 lb='2_-_B-Burk_-_Burkholderia_rhizoxinica_HKI_454_-_E5ARX5_BURRH';
950: x=1.0347269 y=-1.7023697 ll=11 lb='95';
951: x=1.0771374 y=-1.7152041 ll=4 lb='2_-_B-Burk_-_Burkholderia_sp._383_-_PYRD_BURS3';
952: x=1.0736282 y=-1.7138853 lb='2_-_B-Burk_-_Burkholderia_pseudomallei_-_PYRD_BURPS';
953: x=0.9613427 y=-1.679015 ll=11 lb='92';
954: x=1.0080096 y=-1.6923693 lb='94';
955: x=1.1395695 y=-1.7304485 ll=4 lb='2_-_B-Burk_-_Janthinobacterium_sp._Marseille_-_PYRD_JANMA';
956: x=1.1038678 y=-1.7194865 lb='2_-_B-Burk_-_Herbaspirillum_seropedicae_SmR1_-_D8J1D6_HERSS';
957: x=1.0095185 y=-1.6921717 ll=11 lb='91';
958: x=1.1000934 y=-1.7172025 ll=4 lb='2_-_B-Burk_-_Ralstonia_eutropha_JMP134_-_PYRD_CUPPJ';
959: x=1.1439501 y=-1.7284473 lb='2_-_B-Burk_-_Ralstonia_solanacearum_-_PYRD_RALSO';
960: x=0.81878704 y=-1.6348435 ll=11 lb='98';
961: x=0.97269917 y=-1.6753769 ll=4 lb='2_-_B-BetaP_-_Sideroxydans_lithotrophicus_ES-1_-_D5CME1_SIDLE';
962: x=0.85050225 y=-1.6426841 ll=11 lb='36';
963: x=0.93754417 y=-1.6644826 lb='95_B-Nitrosomo';
964: x=1.2172526 y=-1.7363356 ll=4 lb='2_-_B-Nitrosomo_-_Nitrosospira_multiformis_ATCC_25196_-_PYRD_NITMU';
965: x=1.1344464 y=-1.7131606 ll=11 lb='99';
966: x=1.2446917 y=-1.7407701 ll=4 lb='2_-_B-Nitrosomo_-_Nitrosomonas_europaea_-_PYRD_NITEU';
967: x=1.2090573 y=-1.7313663 lb='2_-_B-Nitrosomo_-_Nitrosomonas_eutropha_C91_-_PYRD_NITEC';
968: x=1.0150611 y=-1.6817827 lb='2_-_B-BetaP_-_Gallionella_capsiferriformans_ES-2_-_D9SJH6_GALCS';
969: x=0.82804257 y=-1.633206 ll=11 lb='99';
970: x=0.97289145 y=-1.6666958 ll=4 lb='2_-_B-BetaP_-_Methylovorus_sp._MP688_-_E4QLC1_METS6';
971: x=0.88055396 y=-1.6446785 ll=11 lb='84';
972: x=1.0839661 y=-1.6904118 ll=4 lb='2_-_B-BetaP_-_Methylobacillus_flagellatus_KT_-_PYRD_METFK';
973: x=1.0127839 y=-1.6731478 ll=11 lb='99';
974: x=1.1207864 y=-1.6967436 ll=4 lb='2_-_B-BetaP_-_Methylotenera_versatilis_301_-_D7DM31_METS0';
975: x=1.0641313 y=-1.6840404 lb='2_-_B-BetaP_-_Methylotenera_mobilis_JLW8_-_C6WYC8_METML';
976: x=0.7651392 y=-1.6154412 ll=11 lb='97';
977: x=1.1415008 y=-1.6929004 ll=4 lb='2_-_B-Neisser_-_Laribacter_hongkongensis_HLHK9_-_C1D903_LARHH';
978: x=0.8291077 y=-1.6280017 ll=11 lb='4';
979: x=1.0577224 y=-1.673611 ll=4 lb='2_-_B-BetaP_-_Candidatus_Accumulibacter_phosphatis_clade_IIA_str._UW-1_-_C7RU74_ACCPU';
980: x=1.0012442 y=-1.6612602 lb='2_-_B-Rhodocycl_-_Dechloromonas_aromatica_RCB_-_PYRD_DECAR';
981: x=0.6993552 y=-1.5986844 ll=11 lb='92_B-Neisser';
982: x=1.1025314 y=-1.6740512 ll=4 lb='2_-_B-Neisser_-_Neisseria_meningitidis_serogroup_B_-_PYRD_NEIMB';
983: x=0.90629494 y=-1.636072 lb='2_-_B-Neisser_-_Chromobacterium_violaceum_-_PYRD_CHRVO';
984: x=0.1104499 y=-1.2486525 ll=11 lb='87_Bacteria';
985: x=0.18393849 y=-1.2603261 lb='92';
986: x=0.7409789 y=-1.3574843 ll=4 lb='2_-_FB-Plaeni_-_Brevibacillus_brevis_NBRC_100599_-_C0Z506_BREBN';
987: x=0.24014093 y=-1.2690794 ll=11 lb='77_ProteoB';
988: x=0.77386534 y=-1.3588421 ll=4 lb='2_-_G-Acidithio_-_Acidithiobacillus_ferrooxidans_ATCC_23270_-_PYRD_ACIF2';
989: x=0.3520744 y=-1.2861654 ll=11 lb='78_DeltaP';
990: x=0.6666601 y=-1.3361374 lb='100';
991: x=0.7804375 y=-1.3545645 ll=4 lb='2_-_DeltaP_-_Myxococcus_xanthus_DK_1622_-_PYRD_MYXXD';
992: x=0.73413664 y=-1.3466467 lb='2_-_DeltaP_-_Stigmatella_aurantiaca_DW4/3-1_-_Q08UF3_STIAD';
993: x=0.67081445 y=-1.3328449 ll=11 lb='100';
994: x=0.7713366 y=-1.3478775 ll=4 lb='2_-_DeltaP_-_Anaeromyxobacter_dehalogenans_2CP-C_-_PYRD_ANADE';
995: x=0.7930151 y=-1.3503631 lb='2_-_DeltaP_-_Anaeromyxobacter_sp._Fw109-5_-_PYRD_ANADF';
996: x=0.18611765 y=-1.2569377 ll=11 lb='88';
997: x=0.2772819 y=-1.2671995 lb='88';
998: x=0.505581 y=-1.2971091 lb='99_Firmicutes_F-Bacil_FB-Plaeni';
999: x=0.68663543 y=-1.3219459 ll=4 lb='2_-_FB-Plaeni_-_Paenibacillus_sp._JDR-2_-_C6CYB0_PAESJ';
1000: x=0.60661757 y=-1.3100348 ll=11 lb='96';
1001: x=0.7266816 y=-1.3257644 ll=4 lb='2_-_FB-Plaeni_-_Paenibacillus_sp._Y412MC10_-_D3EA44_GEOS4';
1002: x=0.7851515 y=-1.3323251 lb='2_-_FB-Plaeni_-_Paenibacillus_polymyxa_SC2_-_E3EHA1_PAEPS';
1003: x=0.38038257 y=-1.277857 ll=11 lb='30';
1004: x=0.93946743 y=-1.3442222 ll=4 lb='2_-_FB-Alicyclo_-_Alicyclobacillus_acidocaldarius_subsp._acidocaldarius_DSM_446_-_C8WV30_ALIAD';
1005: x=0.5519118 y=-1.2950627 ll=11 lb='98_DeinoTherm_DT-Deinococc';
1006: x=0.7428261 y=-1.3165526 ll=4 lb='2_-_DT-Deinococc_-_Deinococcus_maricopensis_DSM_21211_-_E8U9C4_DEIML';
1007: x=0.6796392 y=-1.307484 ll=11 lb='98';
1008: x=0.84143543 y=-1.3247043 ll=4 lb='2_-_DT-Deinococc_-_Deinococcus_deserti_VCD115_-_PYRD_DEIDV';
1009: x=0.74696124 y=-1.3138252 ll=11 lb='94';
1010: x=0.871556 y=-1.326323 ll=4 lb='2_-_DT-Deinococc_-_Deinococcus_geothermalis_DSM_11300_-_PYRD_DEIGD';
1011: x=0.81763834 y=-1.3202665 ll=11 lb='95';
1012: x=0.9661311 y=-1.3342532 ll=4 lb='2_-_DT-Deinococc_-_Deinococcus_radiodurans_-_PYRD_DEIRA';
1013: x=1.0244875 y=-1.3384862 lb='2_-_DT-Deinococc_-_Deinococcus_proteolyticus_MRP_-_F0RNZ8_DEIPM';
1014: x=1.179545 y=-1.3383784 lb='2_-_Thermobacu_-_Thermobaculum_terrenum_ATCC_BAA-798_-_D1CE91_THET1';
1015: fg=0 0 0 x=8.373425E-4 y=0.020462375 lc=0 0 0 ll=11 lb='95';
1016: x=0.006694747 y=0.45009243 lb='96';
1017: fg=153 153 153 x=1.2103292 y=0.45373887 lc=153 153 153 lb='99';
1018: x=2.3797662 y=0.42893547 ll=3 lb='Act-Actinob_-_Geodermatophilus_obscurus_DSM_43160_-_D2S9D7_GEOOG';
1019: x=1.5844524 y=0.45600572 ll=11 lb='77';
1020: x=2.1218698 y=0.4543776 lb='99_Bacteria.1';
1021: x=2.5954556 y=0.4472034 ll=3 lb='A-Sphingo_-_Zymomonas_mobilis_-_Q5NRB0_ZYMMO';
1022: x=2.47489 y=0.4543776 ll=11 lb='97_Actino_Act-Actinob.1';
1023: x=2.524139 y=0.45407918 lb='33';
1024: x=2.6008859 y=0.45338166 ll=3 lb='Act-Actinob_-_Bifidobacterium_adolescentis_ATCC_15703_-_A0ZZT0_BIFAA';
1025: x=2.5824788 y=0.45390245 lb='Act-Actinob_-_Bifidobacterium_dentium_Bd1_-_D2Q7Y3_BIFDB';
1026: x=2.524079 y=0.45467564 ll=11 lb='15';
1027: x=2.6484385 y=0.45505238 ll=3 lb='Act-Actinob_-_Bifidobacterium_longum_-_Q8G4V9_BIFLO';
1028: x=2.6368842 y=0.4557009 lb='Act-Actinob_-_Bifidobacterium_bifidum_PRL2010_-_E4NYX1_BIFBP';
1029: x=2.1710904 y=0.46844813 ll=11 lb='99';
1030: x=2.8391337 y=0.47856808 ll=3 lb='Chlamid_-_Waddlia_chondrophila_WSU_86-1044_-_D6YUA1_WADCW';
1031: x=2.448329 y=0.4751686 ll=11 lb='97_Eukaryota_Amobozoa';
1032: x=2.6712887 y=0.4798975 ll=3 lb='Amobozoa_-_Dictyostelium_discoideum_-_PYRD_DICDI';
1033: x=2.6619995 y=0.48099586 lb='Amobozoa_-_Polysphondylium_pallidum_-_D3B8X3_POLPA';
1034: fg=0 0 0 x=0.0038890766 y=0.6558833 lc=0 0 0 ll=11 lb='76';
1035: fg=51 153 0 x=0.6053682 y=0.7589159 lc=51 153 0 lb='99';
1036: x=1.4752252 y=0.79583126 lb='100_Bacteria_Actino_Act-Actinob';
1037: x=1.6784123 y=0.8026049 ll=2 lb='1_-_Act-Actinob_-_Frankia_sp._EuI1c_-_E3ITU4_FRASU';
1038: x=1.5797472 y=0.8005843 ll=11 lb='92';
1039: x=1.8552234 y=0.81143916 ll=2 lb='1_-_Act-Actinob_-_Frankia_sp._EAN1pec_-_A8L1Y0_FRASN';
1040: x=1.6683031 y=0.80488014 ll=11 lb='95';
1041: x=1.8013456 y=0.8109301 ll=2 lb='1_-_Act-Actinob_-_Frankia_sp._CcI3_-_Q2JDS8_FRASC';
1042: x=1.791849 y=0.8112486 lb='1_-_Act-Actinob_-_Frankia_alni_ACN14a_-_Q0RPH9_FRAAA';
1043: x=0.80301744 y=0.79524356 ll=11 lb='84';
1044: x=2.1907713 y=0.90477943 lb='100';
1045: x=2.3511665 y=0.9145097 lb='88_Eukaryota_Fungi_Fung-Asco_Asco-Pezizomyc';
1046: x=2.4662654 y=0.9211422 ll=3 lb='1_-_Asco-Pezizomyc_-_Botryotinia_fuckeliana_B05.10_-_A6SLQ0_BOTFB';
1047: x=2.4413636 y=0.9202558 lb='1_-_Asco-Pezizomyc_-_Sclerotinia_sclerotiorum_1980_UF-70_-_A7EUV5_SCLS1';
1048: x=2.5632472 y=0.9364511 ll=11 lb='99';
1049: x=2.652079 y=0.9437335 lb='86';
1050: x=2.7731311 y=0.95291924 lb='90';
1051: x=3.4192495 y=0.99801284 ll=3 lb='1_-_Asco-Pezizomyc_-_Tuber_melanosporum_Mel28_-_D5GK06_TUBMM';
1052: x=2.8760111 y=0.9610396 ll=11 lb='24';
1053: x=3.4426422 y=1.004037 ll=3 lb='1_-_G-Pasteur_-_Haemophilus_somnus_129PT_-_Q0I2I6_HAES1';
1054: x=3.510353 y=1.0130426 lb='1_-_Asco-Pezizomyc_-_Sordaria_macrospora_k-hell_-_D1ZEM0_SORMK';
1055: x=2.729777 y=0.9508146 ll=11 lb='65_Eukaryota_Fungi_Fung-Asco_Asco-Pezizomyc';
1056: x=3.3949816 y=1.0094073 ll=3 lb='1_-_Asco-Pezizomyc_-_Nectria_haematococca_mpVI_77-13-4_-_C7ZII6_NECH7';
1057: x=3.1284726 y=0.98836833 lb='1_-_Asco-Pezizomyc_-_Pyrenophora_tritici-repentis_Pt-1C-BFP_-_B2VR65_PYRTR';
1058: x=3.254558 y=1.0057951 lb='1_-_Asco-Pezizomyc_-_Magnaporthe_oryzae_70-15_-_A4RI73_MAGO7';
1059: x=1.1575003 y=0.8693201 ll=11 lb='95';
1060: x=1.827009 y=0.94057703 ll=2 lb='1_A_-_Strameno_-_Thalassiosira_pseudonana_-_B8C398_THAPS';
1061: x=1.3791088 y=0.9163309 ll=11 lb='85';
1062: x=1.8154631 y=0.9654484 ll=2 lb='1_A_-_G-Alterom_-_Shewanella_violacea_DSS12_-_D4ZB29_SHEVD';
1063: x=1.5786269 y=0.9592876 ll=11 lb='96';
1064: x=1.6921643 y=0.9830136 lb='51';
1065: x=1.8079612 y=1.005023 lb='95';
1066: x=1.8539257 y=1.0127534 lb='25_Bacteria_F-LactoBacil';
1067: x=1.9267917 y=1.023876 lb='85';
1068: x=2.2503798 y=1.062287 ll=2 lb='1_A_-_FL-Lactob_-_Lactobacillus_sakei_subsp._sakei_23K_-_Q38YI0_LACSS';
1069: x=2.0373983 y=1.0411025 ll=11 lb='98';
1070: x=2.1135674 y=1.0510814 lb='95';
1071: x=2.2827637 y=1.072206 ll=2 lb='1_A_-_FusoB_-_Leptotrichia_buccalis_C-1013-b_-_C7NDX2_LEPBD';
1072: x=2.171707 y=1.0588776 ll=11 lb='94_Firmicutes_FL-Streptoc';
1073: x=2.2377822 y=1.0675341 ll=2 lb='1_A_-_FL-Streptoc_-_Streptococcus_pneumoniae_-_PYRDA_STRPN';
1074: x=2.3183436 y=1.078993 lb='1_A_-_FL-Streptoc_-_Streptococcus_suis_JS14_-_E8UJZ3_STREJ';
1075: x=2.102892 y=1.0519134 ll=11 lb='97_Firmicutes_FL-Streptoc';
1076: x=2.1466913 y=1.059007 lb='91';
1077: x=2.1561472 y=1.0604798 lb='8';
1078: x=2.301838 y=1.0813655 ll=2 lb='1_A_-_FL-Streptoc_-_Streptococcus_uberis_0140J_-_PYRDA_STRU0';
1079: x=2.186161 y=1.0652475 ll=11 lb='62';
1080: x=2.2964346 y=1.0817385 ll=2 lb='1_A_-_FL-Streptoc_-_Streptococcus_gallolyticus_subsp._gallolyticus_ATCC_BAA-2069_-_F0VWA7_STRG2';
1081: x=2.2326946 y=1.072784 ll=11 lb='91';
1082: x=2.3329756 y=1.0884023 ll=2 lb='1_A_-_FL-Streptoc_-_Steptococcus_equi_subsp._zooepidemicus_H70_-_PYRDA_STRS7';
1083: x=2.352089 y=1.0924922 ll=11 lb='99';
1084: x=2.408267 y=1.1015906 ll=2 lb='1_A_-_FL-Streptoc_-_Streptococcus_pyogenes_serotype_M1_-_PYRDA_STRP1';
1085: x=2.521194 y=1.1209326 lb='1_A_-_FL-Streptoc_-_Streptococcus_dysgalactiae_subsp._equisimilis_ATCC_12394_-_E8QC68_STRED';
1086: x=2.218321 y=1.0717244 ll=11 lb='97';
1087: x=2.293703 y=1.0848724 ll=2 lb='1_A_-_FL-Streptoc_-_Streptococcus_mutans_-_Q8DVA1_STRMU';
1088: x=2.3894997 y=1.102651 lb='1_A_-_FL-Streptoc_-_Streptococcus_agalactiae_serogroup_III_-_PYRDA_STRA3';
1089: x=2.1995575 y=1.0699834 lb='1_A_-_FL-Streptoc_-_Streptococcus_thermophilus_LMG_18311_-_Q5M402_STRT2';
1090: x=1.954008 y=1.0333514 ll=11 lb='80_Firmicutes';
1091: x=2.3167984 y=1.1034462 ll=2 lb='1_A_-_FL-Lactob_-_Lactobacillus_casei_ATCC_334_-_Q037W8_LACC3';
1092: x=2.1074045 y=1.0654068 ll=11 lb='99_FL-Leuconost';
1093: x=2.5242794 y=1.1485746 ll=2 lb='1_A_-_FL-Leuconost_-_Oenococcus_oeni_PSU-1_-_Q04H26_OENOB';
1094: x=2.233019 y=1.092054 ll=11 lb='97';
1095: x=2.314609 y=1.1088461 ll=2 lb='1_A_-_FL-Leuconost_-_Leuconostoc_mesenteroides_subsp._mesenteroides_ATCC_8293_-_Q03WP6_LEUMM';
1096: x=2.2882144 y=1.1039376 ll=11 lb='89';
1097: x=2.4340687 y=1.1348784 ll=2 lb='1_A_-_FL-Leuconost_-_Leuconostoc_gasicomitatum_LMG_18811_-_D8MFW4_LEUGT';
1098: x=2.3422108 y=1.1157345 lb='1_A_-_FL-Leuconost_-_Leuconostoc_kimchii_IMSNU_11154_-_D5T4Q5_LEUKI';
1099: x=1.8819796 y=1.023084 ll=11 lb='95';
1100: x=2.2176893 y=1.098562 ll=2 lb='1_A_-_FL-Enteroc_-_Enterococcus_faecalis_-_Q841I8_ENTFA';
1101: x=1.954943 y=1.041122 ll=11 lb='89';
1102: x=2.1408 y=1.0840931 ll=2 lb='1_A_-_FL-Streptoc_-_Lactococcus_lactis_subsp._lactis_-_PYRDA_LACLA';
1103: x=2.105387 y=1.0787987 ll=11 lb='99_Eukaryota_Fungi_Fung-Asco_Asco-Saccharomyc';
1104: x=2.1324334 y=1.0853982 lb='73';
1105: x=2.263592 y=1.1165612 ll=2 lb='1_A_-_Asco-Saccharomyc_-_Zygosaccharomyces_rouxii_CBS_732_-_C5DUP9_ZYGRC';
1106: x=2.1659446 y=1.0936829 ll=11 lb='78';
1107: x=2.3557458 y=1.1399957 ll=2 lb='1_A_-_Asco-Saccharomyc_-_Lachancea_thermotolerans_CBS_6340_-_C5DJY4_LACTC';
1108: x=2.254005 y=1.1157364 lb='1_A_-_Asco-Saccharomyc_-_Lachancea_kluyveri_-_PYRD1_SACKL';
1109: x=2.1508636 y=1.090628 ll=11 lb='51';
1110: x=2.2812114 y=1.1241125 ll=2 lb='1_A_-_Asco-Saccharomyc_-_Saccharomyces_cerevisiae_S288c_-_PYRD_YEAST';
1111: x=2.408151 y=1.1583858 lb='1_A_-_Asco-Saccharomyc_-_Kluyveromyces_lactis_NRRL_Y-1140_-_PYRD1_KLULA';
1112: x=1.8739189 y=1.0350249 ll=11 lb='71';
1113: x=2.1369593 y=1.1085759 lb='99_Eukaryota_Euglenozoa';
1114: x=2.2501829 y=1.1394969 lb='95';
1115: x=2.3412073 y=1.1640593 ll=2 lb='1_A_-_Euglenozoa_-_Leishmania_major_-_Q4QEW7_LEIMA';
1116: x=2.3380687 y=1.1637846 lb='1_A_-_Euglenozoa_-_Leishmania_braziliensis_-_E9AI53_LEIBR';
1117: x=2.1910002 y=1.1240404 ll=11 lb='36';
1118: x=2.456963 y=1.1992781 ll=2 lb='1_A_-_Euglenozoa_-_Trypanosoma_cruzi_-_Q4DGY9_TRYCR';
1119: x=2.3264985 y=1.1632594 lb='1_A_-_Euglenozoa_-_Trypanosoma_brucei_gambiense_DAL972_-_C9ZPR4_TRYB9';
1120: x=2.103323 y=1.1036899 ll=11 lb='93_Bacteria_ProteoB_B-BetaP_B-Neisser';
1121: x=2.4628513 y=1.2101179 ll=2 lb='1_A_-_B-Neisser_-_Chromobacterium_violaceum_-_Q7NS75_CHRVO';
1122: x=2.4502451 y=1.2086767 lb='1_A_-_B-Neisser_-_Laribacter_hongkongensis_HLHK9_-_C1D530_LARHH';
1123: x=2.0913916 y=1.1195633 ll=11 lb='100_Bacteria_Bactero_Bac-Flavo_BacF-Blatt';
1124: x=2.226919 y=1.1614751 ll=2 lb='1_A_-_BacF-Blatt_-_Blattabacterium_sp.__Periplaneta_americana__str._BPLAN_-_D0J8T6_BLASP';
1125: x=2.3546484 y=1.2027261 lb='1_A_-_BacF-Blatt_-_Blattabacterium_sp.__Blattella_germanica__str._Bge_-_D0JBI0_BLASB';
1126: fg=0 0 0 x=-0.019914819 y=0.81025887 lc=0 0 0 ll=11 lb='62';
1127: x=0.016193826 y=0.8657202 lb='51';
1128: x=0.15061128 y=1.0066025 lb='96';
1129: fg=153 153 153 x=0.38301528 y=1.0942155 lc=153 153 153 lb='98';
1130: x=0.7831795 y=1.2259815 lb='99_Bacteria.2';
1131: x=1.2792772 y=1.386011 ll=2 lb='1_Yge_-_FC-Clostrid_-_Clostridium_difficile_630_-_Q188E6_CLOD6';
1132: x=1.0183215 y=1.3041992 ll=11 lb='91_Spirochaetes';
1133: x=1.5185506 y=1.4689144 ll=2 lb='1_Yge_-_Spirochaetes_-_Spirochaeta_smaragdinae_DSM_11293_-_E1RB06_SPISS';
1134: x=1.4668202 y=1.4548988 lb='1_Yge_-_Spirochaetes_-_Spirochaeta_smaragdinae_DSM_11293_-_E1R8T3_SPISS';
1135: x=0.5480069 y=1.1581336 ll=11 lb='96';
1136: x=0.9758706 y=1.3076937 lb='99_Bacteria_Thermotogae';
1137: x=1.4899498 y=1.4839026 ll=2 lb='1_Yge_-_Thermotogae_-_Kosmotoga_olearia_TBF_19.5.1_-_C5CHS6_KOSOT';
1138: x=1.3546494 y=1.4413853 ll=11 lb='99';
1139: x=1.4397502 y=1.4711324 ll=2 lb='1_Yge_-_Thermotogae_-_Thermosipho_melanesiensis_BI429_-_A6LJ97_THEM4';
1140: x=1.4622699 y=1.4797375 lb='1_Yge_-_Thermotogae_-_Thermosipho_africanus_TCF52B_-_B7IFI6_THEAB';
1141: x=0.6381624 y=1.1940057 ll=11 lb='79';
1142: x=0.76250356 y=1.2417431 lb='85';
1143: x=0.85446787 y=1.2757773 lb='88_Bacteria';
1144: x=1.1315044 y=1.3773503 lb='99_Firmicutes_F-Clostrc_FC-Clostrid';
1145: x=1.276149 y=1.4298865 ll=2 lb='1_Yge_-_FC-Clostrid_-_Clostridium_botulinum_E3_str._Alaska_E43_-_B2V0D3_CLOBA';
1146: x=1.2508066 y=1.4215019 lb='1_Yge_-_FC-Clostrid_-_Clostridium_difficile_630_-_Q181U4_CLOD6';
1147: x=1.4693086 y=1.5075637 lb='1_Yge_-_FusoB_-_Ilyobacter_polytropus_DSM_2926_-_E3H718_ILYPC';
1148: x=0.790486 y=1.252779 ll=11 lb='31';
1149: x=1.0032295 y=1.3351963 lb='99_Bacteria.3';
1150: x=1.2787237 y=1.4409646 ll=2 lb='1_Yge_-_Thermotogae_-_Petrotoga_mobilis_SJ95_-_A9BIU8_PETMO';
1151: x=1.2113729 y=1.4165576 lb='1_Yge_-_F-Halan_-_Halanaerobium_hydrogeniformans_-_E4RJU5_HALSL';
1152: x=1.1293548 y=1.3888026 ll=11 lb='99_Eukaryota_Parabasal';
1153: x=1.2936286 y=1.4541659 ll=2 lb='1_Yge_-_Parabasal_-_Trichomonas_vaginalis_-_A2EWL7_TRIVA';
1154: x=1.391091 y=1.4947867 lb='1_Yge_-_Parabasal_-_Trichomonas_vaginalis_-_A2FQA9_TRIVA';
1155: x=0.74951446 y=1.2410707 ll=11 lb='80';
1156: x=1.3908741 y=1.5053091 ll=2 lb='1_Yge_-_Chloroflexi_-_Anaerolinea_thermophila_UNI-1_-_E8N002_ANATU';
1157: x=1.2547705 y=1.456433 ll=11 lb='100_Archaea_CrenArc_Cren-thermop';
1158: x=1.3262563 y=1.4863929 ll=2 lb='1_Yge_-_Cren-thermop_-_Desulfurococcus_mucosus_DSM_2162_-_E8R9H1_DESM0';
1159: x=1.286145 y=1.4699187 ll=11 lb='63';
1160: x=1.398789 y=1.5179325 ll=2 lb='1_Yge_-_Cren-thermop_-_Thermosphaera_aggregans_DSM_11486_-_D5U0C9_THEAM';
1161: x=1.3918165 y=1.515719 lb='1_Yge_-_Cren-thermop_-_Staphylothermus_hellenicus_DSM_12710_-_D7DC08_STAHD';
1162: fg=0 0 0 x=0.20974831 y=1.0753461 lc=0 0 0 ll=11 lb='77';
1163: fg=102 102 102 x=0.8108949 y=1.3445956 lc=102 102 102 lb='100_Bacteria.1';
1164: x=1.4845911 y=1.6414521 ll=2 lb='1_-_FC-Clostrid_-_Clostridium_botulinum_Ba4_str._657_-_Plasmid_pCLJ_-_C3KS38_CLOB6';
1165: x=1.2442186 y=1.5402566 ll=11 lb='99';
1166: x=1.8254879 y=1.8006033 ll=2 lb='1_-_G-Enterom_-_Erwinia_amylovora_ATCC_49946_-_D4IBL2_ERWAE';
1167: x=1.5966545 y=1.7006812 lb='1_-_Act-Actinob_-_Streptomyces_bingchenggensis_BCW-1_-_D7C2Q3_STRBB';
1168: fg=0 0 0 x=0.30753997 y=1.1911356 lc=0 0 0 ll=11 lb='96';
1169: x=0.40879887 y=1.2697932 lb='58';
1170: fg=0 204 204 x=0.6611475 y=1.4645936 lc=0 204 204 lb='99';
1171: x=0.8456518 y=1.5506105 lb='12';
1172: x=1.6161933 y=1.9070033 ll=2 lb='1_PydA_-_Cren-thermop_-_Sulfolobus_tokodaii_str._7_-_Q972L2_SULTO';
1173: x=1.407431 y=1.8145897 lb='1_PydA_-_DeltaP_-_Geobacter_lovleyi_SZ_-_B3E2T4_GEOLS';
1174: x=0.7333869 y=1.5210607 ll=11 lb='46';
1175: x=1.1263266 y=1.7356571 lb='100_Eukaryota';
1176: x=1.2367367 y=1.7950898 lb='91';
1177: x=1.8897338 y=2.106776 ll=2 lb='1_PydA_-_Alveolata_-_Paramecium_tetraurelia_-_A0CDX9_PARTE';
1178: x=1.3401885 y=1.8511817 ll=11 lb='95_Metazoa_etc.';
1179: x=1.3545717 y=1.8587008 lb='23';
1180: x=1.5237145 y=1.9406974 ll=2 lb='1_PydA_FS_-_Metaz-Arthropod_-_Pediculus_humanus_corporis_-_E0VSW7_PEDHC';
1181: x=1.3952905 y=1.8801444 ll=11 lb='91';
1182: x=1.4326444 y=1.8996716 lb='92';
1183: x=1.4443618 y=1.905662 lb='23';
1184: x=1.5015432 y=1.9340268 lb='98_Metazoa_Metaz-Chordata';
1185: x=1.56614 y=1.9658269 ll=2 lb='1_PydA_-_Metaz-Chordata_-_Mus_musculus_-_DPYD_MOUSE';
1186: x=1.5549709 y=1.9607317 lb='1_PydA_-_Metaz-Chordata_-_Gallus_gallus_-_E1C4J1_CHICK';
1187: x=1.4690729 y=1.9184848 ll=11 lb='65';
1188: x=1.4879135 y=1.928117 lb='37_Metazoa';
1189: x=1.5892355 y=1.9795306 ll=2 lb='1_PydA_FS_-_Metaz-Chordata_-_Branchiostoma_floridae_-_C3YCJ1_BRAFL';
1190: x=1.574467 y=1.9726981 lb='1_PydA_FS_-_Metaz-Cnidaria_-_Nematostella_vectensis_-_A7SJG5_NEMVE';
1191: x=1.6075096 y=1.991389 ll=11 lb='100_Amobozoa';
1192: x=1.7089721 y=2.0444298 ll=2 lb='1_PydA_FS_-_Amobozoa_-_Polysphondylium_pallidum_-_D3B847_POLPA';
1193: x=1.6863874 y=2.033234 lb='1_PydA_FS_-_Amobozoa_-_Dictyostelium_discoideum_-_DPYD_DICDI';
1194: x=1.4482225 y=1.9081793 ll=11 lb='Metazoa';
1195: x=1.5858941 y=1.9822865 ll=2 lb='1_PydA_FS_-_Arthr-Chelicer_-_Ixodes_scapularis_-_B7QG52_IXOSC';
1196: x=1.4799231 y=1.9256167 ll=11 lb='87_Metaz-Chordata';
1197: x=1.5359521 y=1.9562159 ll=2 lb='1_PydA_-_Metaz-Chordata_-_Danio_rerio_-_DPYD_DANRE';
1198: x=1.5598905 y=1.9699205 lb='1_PydA_FS_-_Metaz-Chordata_-_Tetraodon_nigroviridis_-_Q4SZ09_TETNG';
1199: x=1.6359783 y=2.0154033 lb='1_PydA_FS_-_Metaz-Nematod_-_Caenorhabditis_elegans_-_DPYD_CAEEL';
1200: x=1.3700215 y=1.868668 ll=11 lb='90_Metazoa_Metaz-Arthropod';
1201: x=1.5212256 y=1.9548495 ll=2 lb='1_PydA_FS_-_Metaz-Arthropod_-_Tribolium_castaneum_-_D6WGA9_TRICA';
1202: x=1.4096879 y=1.8920796 ll=11 lb='87_Arthr-Dipt';
1203: x=1.5210382 y=1.9568936 lb='99_Arthr-Nematoc.1';
1204: x=1.5802743 y=1.9911335 ll=2 lb='1_PydA_FS_-_Arthr-Nematoc_-_Anopheles_gambiae_-_Q7QHY0_ANOGA';
1205: x=1.573164 y=1.9874464 lb='1_PydA_FS_-_Arthr-Nematoc_-_Aedes_aegypti_-_Q16TK6_AEDAE';
1206: x=1.4884266 y=1.9391978 ll=11 lb='99_Arthr-Brachic.1';
1207: x=1.5475185 y=1.9743165 ll=2 lb='1_PydA_FS_-_Arthr-Brachic_-_Drosophila_pseudoobscura_pseudoobscura_-_Q29IG0_DROPS';
1208: x=1.5370605 y=1.9685014 lb='1_PydA_FS_-_Arthr-Brachic_-_Drosophila_melanogaster_-_Q9W374_DROME';
1209: x=1.4483951 y=1.9337263 ll=11 lb='99';
1210: x=1.8646965 y=2.1880128 ll=2 lb='1_PydA_-_Parabasal_-_Trichomonas_vaginalis_-_A2ELU8_TRIVA';
1211: x=1.880348 y=2.2011802 lb='1_PydA_-_Amobozoa_-_Entamoeba_histolytica_-_C4LX69_ENTHI';
1212: x=0.7760061 y=1.5585177 ll=11 lb='62';
1213: x=2.535775 y=2.6629264 ll=2 lb='1_PydA_-_Bacteria_-_Candidatus_Cloacamonas_acidaminovorans_-_B0VG14_CLOAI';
1214: x=0.81251866 y=1.5908043 ll=11 lb='36';
1215: x=1.0760849 y=1.7994097 lb='100_Bacteria.2';
1216: x=1.1022308 y=1.8195932 lb='41';
1217: x=1.1318035 y=1.8395561 lb='87';
1218: x=1.2577626 y=1.9223804 lb='100_Firmicutes_F-Bacil';
1219: x=1.3816035 y=2.0011513 ll=2 lb='1_PydA_-_FB-Plaeni_-_Brevibacillus_brevis_NBRC_100599_-_C0ZEK5_BREBN';
1220: x=1.3007991 y=1.9508662 ll=11 lb='94';
1221: x=1.349162 y=1.9820414 ll=2 lb='1_PydA_-_FB-Bacil_-_Geobacillus_kaustophilus_-_Q5L029_GEOKA';
1222: x=1.3240843 y=1.9663802 ll=11 lb='86';
1223: x=1.3403774 y=1.9770938 lb='47';
1224: x=1.4359785 y=2.0395422 ll=2 lb='1_PydA_-_FB-Plano_-_Solibacillus_silvestris_StLB046_-_F2F074_9BACL';
1225: x=1.3898767 y=2.0098572 lb='1_PydA_-_FB-Bacil_-_Bacillus_cellulosilyticus_DSM_2522_-_E6TSS0_BACCJ';
1226: x=1.342161 y=1.978583 ll=11 lb='15';
1227: x=1.392499 y=2.012342 ll=2 lb='1_PydA_-_FB-Plaeni_-_Paenibacillus_sp._JDR-2_-_C6CZ10_PAESJ';
1228: x=1.4803417 y=2.072472 lb='1_PydA_-_FB-Bacil_-_Bacillus_clausii_KSM-K16_-_Q5WBE7_BACSK';
1229: x=1.1606156 y=1.8597776 ll=11 lb='59';
1230: x=1.38589 y=2.0158553 lb='100_ProteoB_DeltaP.1';
1231: x=1.4644061 y=2.0699027 ll=2 lb='1_PydA_-_DeltaP_-_Sorangium_cellulosum_-So_ce_56-_-_A9GKC4_SORC5';
1232: x=1.4745766 y=2.077699 lb='1_PydA_-_DeltaP_-_Stigmatella_aurantiaca_DW4/3-1_-_Q099I4_STIAD';
1233: x=1.2702613 y=1.9377271 ll=11 lb='99_Acido';
1234: x=1.390238 y=2.022475 ll=2 lb='1_PydA_-_Acido_-_Acidobacterium_sp._MP5ACTX9_-_E8WW31_ACISM';
1235: x=1.3404465 y=1.9879439 lb='1_PydA_-_Acido_-_Candidatus_Solibacter_usitatus_Ellin6076_-_Q01P61_SOLUE';
1236: x=1.1401091 y=1.8507091 ll=11 lb='88';
1237: x=1.2571788 y=1.946286 lb='99_ProteoB';
1238: x=1.4261369 y=2.0687287 ll=2 lb='1_PydA_-_ARs_-_Azospirillum_sp._B510_-_Plasmid_pAB510d_-_D3P5M6_AZOS1';
1239: x=1.2816119 y=1.966357 ll=11 lb='18';
1240: x=1.309731 y=1.9893137 lb='91';
1241: x=1.332991 y=2.0080698 lb='92';
1242: x=1.5002124 y=2.130806 ll=2 lb='1_PydA_-_B-Burk_-_Burkholderia_sp._383_-_Q39PB0_BURS3';
1243: x=1.3711503 y=2.039031 ll=11 lb='94';
1244: x=1.3949605 y=2.0575268 lb='66_A-AlphaP';
1245: x=1.4298693 y=2.0844748 lb='90';
1246: x=1.5037448 y=2.1393893 ll=2 lb='1_PydA_-_ARd-Rhodo_-_Rhodobacter_sphaeroides_2.4.1_-_Q3J1H6_RHOS4';
1247: x=1.4482384 y=2.0987437 ll=11 lb='33';
1248: x=1.5117133 y=2.146527 ll=2 lb='1_PydA_-_ARd-Rhodo_-_Dinoroseobacter_shibae_DFL_12_-_A8LIZ1_DINSH';
1249: x=1.4738677 y=2.1187773 ll=11 lb='49';
1250: x=1.5252651 y=2.1584535 lb='95_ARd_ARd-Rhodo';
1251: x=1.5992491 y=2.2148533 ll=2 lb='1_PydA_-_ARd-Rhodo_-_Ruegeria_sp._TM1040_-_Q1GGI3_SILST';
1252: x=1.5633063 y=2.1880038 ll=11 lb='74';
1253: x=1.6208227 y=2.2324035 ll=2 lb='1_PydA_-_ARd-Rhodo_-_Roseobacter_denitrificans_OCh_114_-_Q164I0_ROSDO';
1254: x=1.6132964 y=2.2270792 lb='1_PydA_-_ARd-Rhodo_-_Jannaschia_sp._CCS1_-_Q28NT3_JANSC';
1255: x=1.5166012 y=2.1528108 ll=11 lb='84_ARz';
1256: x=1.554686 y=2.1829538 ll=2 lb='1_PydA_-_ARz-Phyllo_-_Mesorhizobium_loti_-_Q98K45_RHILO';
1257: x=1.6075193 y=2.22567 lb='1_PydA_-_ARz-Bruc_-_Brucella_melitensis_-_Q8YF83_BRUME';
1258: x=1.4679166 y=2.1167216 lb='1_PydA_-_A-AlphaP_-_Polymorphum_gilvum_SL003B-26A1_-_F2IVR6_9PROT';
1259: x=1.4305193 y=2.089636 ll=11 lb='99';
1260: x=1.5101721 y=2.1554737 lb='99_B-BetaP_B-Burk';
1261: x=1.5958811 y=2.2258813 ll=2 lb='1_PydA_-_B-Burk_-_Polaromonas_naphthalenivorans_CJ2_-_A1VUI4_POLNA';
1262: x=1.5599782 y=2.196896 lb='1_PydA_-_B-Burk_-_Thiomonas_sp._3As_-_D6CNT1_THIS3';
1263: x=1.4494014 y=2.1059294 ll=11 lb='48';
1264: x=1.6209288 y=2.2503505 ll=2 lb='1_PydA_-_G-Pseudom_-_Pseudomonas_aeruginosa_-_Q9I678_PSEAE';
1265: x=1.4819244 y=2.1341655 ll=11 lb='65';
1266: x=1.5664537 y=2.2062166 ll=2 lb='1_PydA_-_G-Enterom_-_Dickeya_dadantii_Ech703_-_C6C5Q1_DICDC';
1267: x=1.5465955 y=2.1906571 ll=11 lb='98_B-BetaP_B-Burk';
1268: x=1.5732908 y=2.2136924 ll=2 lb='1_PydA_-_B-Burk_-_Acidovorax_avenae_subsp._avenae_ATCC_19860_-_F0QAD0_ACIAP';
1269: x=1.5676422 y=2.2091546 ll=11 lb='41';
1270: x=1.6514127 y=2.28233 ll=2 lb='1_PydA_-_B-Burk_-_Delftia_acidovorans_SPH-1_-_A9BVY7_DELAS';
1271: x=1.663688 y=2.294084 lb='1_PydA_-_B-Burk_-_Verminephrobacter_eiseniae_EF01-2_-_A1WQE9_VEREI';
1272: x=1.3642209 y=2.0383866 ll=11 lb='99_A-AlphaP_ARs';
1273: x=1.4346031 y=2.1013868 ll=2 lb='1_PydA_-_ARs_-_Gluconacetobacter_diazotrophicus_PAl_5_-_B5ZE73_GLUDA';
1274: x=1.4311002 y=2.0989852 lb='1_PydA_-_ARs_-_Acetobacter_pasteurianus_IFO_3283-01_-_C7JE92_ACEP3';
1275: x=1.423426 y=2.0964265 lb='1_PydA_-_ARz-Bradic_-_Bradyrhizobium_sp._BTAi1_-_A5EP72_BRASB';
1276: x=1.4443175 y=2.1331365 lb='1_PydA_-_Bac-Sphingo_-_Chitinophaga_pinensis_DSM_2588_-_C7PTC5_CHIPD';
1277: x=1.1744919 y=1.8935863 ll=11 lb='96';
1278: x=1.208249 y=1.9256967 lb='35_DeinoTherm';
1279: x=1.3706223 y=2.0782866 ll=2 lb='1_PydA_-_DT-Deinococc_-_Truepera_radiovictrix_DSM_17093_-_D7CUR2_TRURR';
1280: x=1.2562207 y=1.9716061 ll=11 lb='93';
1281: x=1.3020345 y=2.015185 ll=2 lb='1_PydA_-_DeinoTherm_-_Meiothermus_silvanus_DSM_9946_-_D7BHP0_MEISD';
1282: x=1.3224298 y=2.0353541 lb='1_PydA_-_DeinoTherm_-_Meiothermus_ruber_DSM_1279_-_D3PT63_MEIRD';
1283: x=1.5967066 y=2.305066 lb='1_PydA_-_Verruco_-_Methylacidiphilum_infernorum_V4_-_B3E020_METI4';
1284: x=0.89662075 y=1.6827797 ll=11 lb='92';
1285: x=1.3561707 y=2.141634 lb='100_Eukaryota_ViridiPl';
1286: x=1.4151453 y=2.19981 ll=2 lb='1_PydA_-_Vir-Bryo_-_Physcomitrella_patens_subsp._patens_-_A9TR52_PHYPA';
1287: x=1.4118133 y=2.19753 ll=11 lb='37';
1288: x=1.4831082 y=2.268717 ll=2 lb='1_PydA_-_Vir-Liliops_-_Oryza_sativa_Japonica_Group_-_Q6Z744_ORYSJ';
1289: x=1.4664353 y=2.2527344 lb='1_PydA_-_Vir-eudicot_-_Arabidopsis_thaliana_-_Q9LVI9_ARATH';
1290: x=1.1929139 y=2.0127835 ll=11 lb='100_Bacteria.3';
1291: x=1.4360988 y=2.2615578 ll=2 lb='1_PydA_FS_-_FL-Lactob_-_Lactobacillus_reuteri_JCM_1112_-_B2G8H5_LACRJ';
1292: x=1.2387291 y=2.0641234 ll=11 lb='74';
1293: x=1.4552478 y=2.28832 ll=2 lb='1_PydA_FS_-_FB-Bacil_-_Geobacillus_sp._Y4.1MC1_-_E3IHA4_GEOS0';
1294: x=1.2745016 y=2.104455 ll=11 lb='91';
1295: x=1.2963734 y=2.1277997 lb='48';
1296: x=1.431771 y=2.2697096 ll=2 lb='1_PydA_FS_-_FC-Clostrid_-_Clostridium_tetani_-_Q897C4_CLOTE';
1297: x=1.3254323 y=2.1590047 ll=11 lb='79';
1298: x=1.5052655 y=2.3497884 ll=2 lb='1_PydA_FS_-_G-Enterom_-_Salmonella_enterica_subsp._enterica_serovar_Typhimurium_-_PREA_SALTY';
1299: x=1.3383453 y=2.172956 ll=11 lb='64_Firmicutes_F-Clostrc_FC-Clostrid';
1300: x=1.4545194 y=2.29771 ll=2 lb='1_PydA_FS_-_FC-Clostrid_-_Clostridium_botulinum_E3_str._Alaska_E43_-_B2V451_CLOBA';
1301: x=1.4048651 y=2.245262 lb='1_PydA_FS_-_FC-Clostrid_-_Clostridium_botulinum_H04402_065_-_E8ZN83_CLOB0';
1302: x=1.2956532 y=2.1288924 ll=11 lb='84';
1303: x=1.3145794 y=2.150361 lb='83';
1304: x=1.4448313 y=2.2945514 lb='98_Bactero_Bac-Bacteroidia';
1305: x=1.6666937 y=2.5386646 ll=2 lb='1_PydA_-_Bac-Bacteroidia_-_Parabacteroides_distasonis_ATCC_8503_-_A6LB69_PARD8';
1306: x=1.8008373 y=2.691062 lb='1_PydA_-_Bac-Bacteroidia_-_Prevotella_ruminicola_23_-_D5ETZ8_PRER2';
1307: x=1.3495371 y=2.1905031 ll=11 lb='2_Firmicutes';
1308: x=1.4800459 y=2.3376443 ll=2 lb='1_PydA_FS_-_F-Halan_-_Halanaerobium_praevalens_DSM_2228_-_E3DNW6_HALPG';
1309: x=1.4925921 y=2.3557813 ll=11 lb='100';
1310: x=1.6135343 y=2.4938123 ll=2 lb='1_PydA_-_Firmicutes_-_Syntrophobotulus_glycolicus_DSM_8271_-_F0SVX7_SYNGF';
1311: x=1.5254997 y=2.3940344 ll=11 lb='63';
1312: x=1.5861536 y=2.4641109 ll=2 lb='1_PydA_-_FC-Clostrid_-_Clostridium_beijerinckii_NCIMB_8052_-_A6LUT3_CLOB8';
1313: x=1.639815 y=2.527737 lb='1_PydA_-_Firmicutes_-_Clostridium_lentocellum_DSM_5427_-_F2JM71_9FIRM';
1314: x=1.3400079 y=2.1820605 ll=11 lb='83_Firmicutes.1';
1315: x=1.4308134 y=2.2902412 lb='97_F-Clostrc_FC-Clostrid';
1316: x=1.5200299 y=2.3958774 ll=2 lb='1_PydA_FS_-_FC-Clostrid_-_Clostridium_kluyveri_NBRC_12016_-_B9E3U1_CLOK1';
1317: x=1.5172038 y=2.3937976 lb='1_PydA_-_FC-Clostrid_-_Clostridium_ljungdahlii_DSM_13528_-_D8GT29_CLOLD';
1318: x=1.5284591 y=2.4107602 lb='1_PydA_-_Firmicutes_-_Ethanoligenens_harbinense_YUAN-3_-_E6U518_ETHHY';
1319: fg=0 0 0 x=0.9077067 y=1.8827858 lc=0 0 0 lb='1_-_FC-Clostrid_-_Alkaliphilus_oremlandii_OhILAs_-_A8MJK5_ALKOO';
1320: fg=204 0 204 x=0.43167853 y=1.4348625 lc=204 0 204 ll=11 lb='99_Bacteria.4';
1321: x=0.9271638 y=2.051241 ll=2 lb='1_C_-_F-Halan_-_Acetohalobium_arabaticum_DSM_5501_-_D9QUU7_ACEAZ';
1322: x=0.7038913 y=1.9733378 ll=11 lb='100';
1323: x=0.9843029 y=2.3265278 ll=1 lb='1_C_-_FC-ThermAnaer_-_Caldicellulosiruptor_kronotskyensis_2002_-_E4SEF7_CALK2';
1324: x=0.7432112 y=2.051707 ll=11 lb='85';
1325: x=1.1496751 y=2.8497362 lb='100';
1326: x=1.192299 y=2.9098847 lb='16';
1327: x=1.3041894 y=3.0637906 lb='91';
1328: x=1.4224766 y=3.2194452 lb='93';
1329: x=1.7355441 y=3.618711 ll=2 lb='1_C_-_DeltaP_-_Desulfotalea_psychrophila_-_Q6AQ75_DESPS';
1330: x=1.5673018 y=3.4112248 ll=11 lb='99_Chlorobi';
1331: x=1.6470962 y=3.5149164 lb='92';
1332: x=1.7460313 y=3.6426785 ll=2 lb='1_C_-_Chlorobi_-_Prosthecochloris_aestuarii_DSM_271_-_B4S6B9_PROA2';
1333: x=1.7728766 y=3.6793947 lb='1_C_-_Chlorobi_-_Chlorobium_phaeobacteroides_BS1_-_B3EQ67_CHLPB';
1334: x=1.633178 y=3.499567 ll=11 lb='94';
1335: x=1.769054 y=3.679496 ll=2 lb='1_C_-_Chlorobi_-_Chlorobium_limicola_DSM_245_-_B3EIF4_CHLL2';
1336: x=1.7247975 y=3.6232116 ll=11 lb='99';
1337: x=1.8605493 y=3.8052592 ll=2 lb='1_C_-_Chlorobi_-_Chlorobium_phaeovibrioides_DSM_265_-_A4SGX5_PROVI';
1338: x=1.8262461 y=3.7609918 lb='1_C_-_Chlorobi_-_Chlorobium_luteolum_DSM_273_-_Q3B155_PELLD';
1339: x=1.4704037 y=3.3013818 ll=11 lb='99_Bactero_Bac-Bacteroidia';
1340: x=1.6364008 y=3.535628 lb='99';
1341: x=1.7243294 y=3.658128 lb='100';
1342: x=1.7886422 y=3.7465906 ll=2 lb='1_C_-_Bac-Bacteroidia_-_Bacteroides_fragilis_-_Q64S33_BACFR';
1343: x=1.7530601 y=3.6984122 ll=11 lb='68';
1344: x=1.8842618 y=3.8811991 ll=2 lb='1_C_-_Bac-Bacteroidia_-_Bacteroides_helcogenes_P_36-108_-_E6SPN5_BACT6';
1345: x=1.8201182 y=3.7930408 lb='1_C_-_Bac-Bacteroidia_-_Bacteroides_thetaiotaomicron_-_Q8A841_BACTN';
1346: x=1.6772093 y=3.5943387 ll=11 lb='49';
1347: x=1.8146071 y=3.790739 ll=2 lb='1_C_-_Bac-Bacteroidia_-_Bacteroides_salanitronis_DSM_18170_-_F0R3B9_BACSH';
1348: x=1.817114 y=3.7969246 lb='1_C_-_Bac-Bacteroidia_-_Bacteroides_vulgatus_ATCC_8482_-_A6L708_BACV8';
1349: x=1.5457411 y=3.4126213 ll=11 lb='81';
1350: x=1.7148601 y=3.6607115 ll=2 lb='1_C_-_Bac-Bacteroidia_-_Parabacteroides_distasonis_ATCC_8503_-_A6L9F5_PARD8';
1351: x=1.8904287 y=3.9249053 lb='1_C_-_Bac-Bacteroidia_-_Porphyromonas_gingivalis_ATCC_33277_-_B2RMC2_PORG3';
1352: x=1.2905966 y=3.0608654 ll=11 lb='96';
1353: x=1.667983 y=3.6291516 ll=2 lb='1_C_-_Bacteria_-_Deferribacter_desulfuricans_SSM1_-_D3PBD2_DEFDS';
1354: x=1.3459084 y=3.1463876 ll=11 lb='60';
1355: x=1.8156775 y=3.8631742 ll=2 lb='1_C_-_Bacteria_-_Denitrovibrio_acetiphilus_DSM_12809_-_D4H6L7_DENA2';
1356: x=1.3935394 y=3.2205255 ll=11 lb='86';
1357: x=1.7174652 y=3.7213733 ll=2 lb='1_C_-_Bacteria_-_Denitrovibrio_acetiphilus_DSM_12809_-_D4H5R7_DENA2';
1358: x=1.6316197 y=3.593578 lb='1_C_-_Bacteria_-_Calditerrivibrio_nitroreducens_DSM_19672_-_E4TGJ1_CALNY';
1359: x=1.1913341 y=2.943126 ll=11 lb='23';
1360: x=1.2393181 y=3.0489666 lb='34';
1361: x=1.30013 y=3.1820292 lb='88';
1362: x=1.3502232 y=3.2907653 lb='76';
1363: x=1.3769673 y=3.3483586 lb='28';
1364: x=1.4038223 y=3.405735 lb='34';
1365: x=1.4683913 y=3.516279 lb='93';
1366: x=1.5024102 y=3.5717833 lb='41_ProteoB';
1367: x=1.555593 y=3.6568108 lb='89_A-AlphaP';
1368: x=1.7955009 y=4.037798 ll=1 lb='1_C_-_ARd-Rhodo_-_Rhodobacter_capsulatus_SB_1003_-_D5AU33_RHOCB';
1369: x=1.7640843 y=3.992399 lb='1_C_-_A-Caulo_-_Phenylobacterium_zucineum_HLK1_-_Plasmid_pHLK1_-_B4RIA1_PHEZH';
1370: x=1.5356368 y=3.6267395 ll=11 lb='19';
1371: x=1.8076831 y=4.0706034 ll=1 lb='1_C_-_G-Pseudom_-_Azotobacter_vinelandii_DJ_-_C1DSD9_AZOVD';
1372: x=1.5718318 y=3.6870174 ll=11 lb='86_A-AlphaP';
1373: x=1.8331282 y=4.1191974 ll=1 lb='1_C_-_ARz-Beijer_-_Methylocella_silvestris_BL2_-_B8EIT2_METSB';
1374: x=1.7933964 y=4.0585475 lb='1_C_-_ARs_-_Magnetospirillum_magneticum_AMB-1_-_Q2W4R2_MAGSA';
1375: x=1.5221515 y=3.6116045 ll=11 lb='94';
1376: x=1.7034221 y=3.9197974 ll=1 lb='1_C_-_G-GammaP_-_Methylococcus_capsulatus_-_Q60AS6_METCA';
1377: x=1.5972816 y=3.745771 ll=11 lb='97_Actino_Act-Actinob.2';
1378: x=1.6427617 y=3.825847 lb='69';
1379: x=1.8023728 y=4.1010165 ll=1 lb='1_C_-_Act-Actinob_-_Intrasporangium_calvum_DSM_43043_-_E6SC15_INTC7';
1380: x=1.6890011 y=3.907837 ll=11 lb='93';
1381: x=1.7989804 y=4.100116 ll=1 lb='1_C_-_Act-Actinob_-_Mycobacterium_vanbaalenii_PYR-1_-_A1TCI7_MYCVP';
1382: x=1.7096244 y=3.9446657 ll=11 lb='53';
1383: x=1.8245131 y=4.148382 ll=1 lb='1_C_-_Act-Actinob_-_Mycobacterium_marinum_M_-_B2HIS7_MYCMM';
1384: x=1.8057147 y=4.117489 lb='1_C_-_Act-Actinob_-_Mycobacterium_sp._MCS_-_Q1B2B6_MYCSS';
1385: x=1.6627122 y=3.8660111 ll=11 lb='97';
1386: x=1.8549963 y=4.2168317 ll=1 lb='1_C_-_Act-Actinob_-_Propionibacterium_freudenreichii_subsp._shermanii_CIRM-BIA1_-_D7GHX8_PROFC';
1387: x=1.7828674 y=4.08842 lb='1_C_-_Act-Actinob_-_Propionibacterium_acnes_SK137_-_D4H915_PROAS';
1388: x=1.4438003 y=3.4999218 ll=11 lb='96';
1389: x=1.4819356 y=3.5795066 lb='83';
1390: x=1.5649958 y=3.7378092 lb='95';
1391: x=1.8599886 y=4.295914 lb='100_ProteoB_DeltaP.2';
1392: x=1.9237456 y=4.4156585 ll=1 lb='1_C_-_DeltaP_-_Anaeromyxobacter_dehalogenans_2CP-C_-_Q2IP03_ANADE';
1393: x=1.9447725 y=4.457502 lb='1_C_-_DeltaP_-_Anaeromyxobacter_sp._Fw109-5_-_A7H8H3_ANADF';
1394: x=1.778311 y=4.1504197 lb='1_C_-_Verruco_-_Methylacidiphilum_infernorum_V4_-_B3E0W2_METI4';
1395: x=1.4992907 y=3.616586 ll=11 lb='68';
1396: x=1.525338 y=3.6718006 lb='50';
1397: x=1.5589682 y=3.7425327 lb='88';
1398: x=1.6734124 y=3.9672263 ll=1 lb='1_C_-_Chlorobi_-_Chloroherpeton_thalassium_ATCC_35110_-_B3QW98_CHLT3';
1399: x=1.5827544 y=3.7929537 ll=11 lb='91_Cyano';
1400: x=1.5998871 y=3.828988 lb='24_Cy-Chroococc';
1401: x=1.6257629 y=3.8829887 lb='92';
1402: x=1.6523112 y=3.9363046 lb='82';
1403: x=1.8032274 y=4.237098 ll=1 lb='1_C_-_CyC-Synechococ_-_Synechococcus_sp._PCC_7002_-_B1XME7_SYNP2';
1404: x=1.768862 y=4.1721582 lb='1_C_-_Cyano_-_Acaryochloris_marina_MBIC11017_-_Plasmid_pREB4_-_A8ZNQ0_ACAM1';
1405: x=1.6465198 y=3.9269884 ll=11 lb='85_CyC-Cyanothece';
1406: x=1.6868051 y=4.010411 lb='96';
1407: x=1.75765 y=4.1559873 ll=1 lb='1_C_-_Cy-Chroococc_-_Microcystis_aeruginosa_NIES-843_-_B0JPR3_MICAN';
1408: x=1.759852 y=4.162853 lb='1_C_-_CyC-Cyanothece_-_Cyanothece_sp._PCC_7822_-_E0U9R9_CYAP2';
1409: x=1.6808197 y=4.000853 ll=11 lb='94';
1410: x=1.7864087 y=4.2246776 ll=1 lb='1_C_-_Cy-Chroococc_-_Synechocystis_sp._PCC_6803_-_Q55989_SYNY3';
1411: x=1.6976402 y=4.037365 ll=11 lb='19';
1412: x=1.7252688 y=4.096863 ll=1 lb='1_C_-_CyC-Cyanothece_-_Cyanothece_sp._PCC_8802_-_C7QR56_CYAP0';
1413: x=1.7517724 y=4.1558113 lb='1_C_-_CyC-Cyanothece_-_Cyanothece_sp._ATCC_51142_-_B1WXQ9_CYAA5';
1414: x=1.7060004 y=4.0649457 lb='1_C_-_CyC-Cyanothece_-_Cyanothece_sp._PCC_7425_-_B8HYM6_CYAP4';
1415: x=1.6988299 y=4.055302 lb='1_C_-_Cy-Nostoc_-_Nostoc_sp._PCC_7120_-_Q8YVR2_NOSS1';
1416: x=1.8149519 y=4.337239 lb='1_C_-_CyC-Synechococ_-_Synechococcus_elongatus_PCC_6301_-_Q5N1B0_SYNP6';
1417: x=1.8344722 y=4.399657 lb='1_C_-_Verruco_-_Methylacidiphilum_infernorum_V4_-_B3DVT8_METI4';
1418: x=1.4550568 y=3.530197 ll=11 lb='8';
1419: x=1.4719793 y=3.5725405 lb='80';
1420: x=1.4933937 y=3.6256561 lb='85';
1421: x=1.5511864 y=3.7641408 lb='98_Acido';
1422: x=1.6808001 y=4.0720963 ll=1 lb='1_C_-_Acido_-_Candidatus_Solibacter_usitatus_Ellin6076_-_Q01R12_SOLUE';
1423: x=1.6993599 y=4.1222463 lb='1_C_-_Acido_-_Candidatus_Koribacter_versatilis_Ellin345_-_Q1ITR6_ACIBL';
1424: x=1.511801 y=3.6721232 ll=11 lb='64_Chloroflexi';
1425: x=1.6864852 y=4.105405 lb='100';
1426: x=1.714559 y=4.1744347 ll=1 lb='1_C_-_Chloroflexi_-_Chloroflexus_aggregans_DSM_9485_-_B8G4M8_CHLAD';
1427: x=1.7103623 y=4.1651506 lb='1_C_-_Chloroflexi_-_Chloroflexus_sp._Y-400-fl_-_B9LHS1_CHLSY';
1428: x=1.5349346 y=3.7315705 ll=11 lb='22';
1429: x=1.638229 y=3.9946485 ll=1 lb='1_C_-_Chloroflexi_-_Roseiflexus_castenholzii_DSM_13941_-_A7NKY0_ROSCS';
1430: x=1.6339775 y=3.9883838 lb='1_C_-_Chloroflexi_-_Anaerolinea_thermophila_UNI-1_-_E8N1B4_ANATU';
1431: x=1.7527858 y=4.314008 lb='1_C_-_EpsilonP_-_Sulfuricurvum_kujiense_DSM_16994_-_E4U1P6_SULKY';
1432: x=1.4904572 y=3.6319656 ll=11 lb='95';
1433: x=1.6461585 y=4.050737 ll=1 lb='1_C_-_DeinoTherm_-_Thermus_scotoductus_SA-01_-_E8PRA1_THESS';
1434: x=1.520931 y=3.7204342 ll=11 lb='93';
1435: x=1.5983287 y=3.936585 lb='100_ProteoB';
1436: x=1.7419082 y=4.3300357 ll=1 lb='1_C_-_G-Chromat_-_Allochromatium_vinosum_DSM_180_-_D3RMH0_ALLVD';
1437: x=1.6340678 y=4.037355 ll=11 lb='16_B-BetaP';
1438: x=1.7857077 y=4.4608445 ll=1 lb='1_C_-_B-Rhodocycl_-_Dechloromonas_aromatica_RCB_-_Q47C62_DECAR';
1439: x=1.7402987 y=4.339791 lb='1_C_-_B-BetaP_-_Thiobacillus_denitrificans_ATCC_25259_-_Q3SG36_THIDA';
1440: x=1.5587484 y=3.83355 ll=11 lb='94';
1441: x=1.7319708 y=4.336432 ll=1 lb='1_C_-_Verruco_-_Coraliomargarita_akajimensis_DSM_45221_-_D5EIA6_CORAD';
1442: x=1.5803275 y=3.8987517 ll=11 lb='11';
1443: x=1.7416917 y=4.376591 ll=1 lb='1_C_-_Verruco_-_Opitutus_terrae_PB90-1_-_B1ZTF1_OPITP';
1444: x=1.641443 y=4.085306 ll=11 lb='94';
1445: x=1.8632578 y=4.7555237 ll=1 lb='1_C_-_Act-Actinob_-_Propionibacterium_freudenreichii_subsp._shermanii_CIRM-BIA1_-_D7GCH8_PROFC';
1446: x=1.8079454 y=4.5988064 lb='1_C_-_G-Alterom_-_Marinobacter_adhaerens_HP15_-_E4PRQ8_MARAH';
1447: x=1.7609938 y=4.5576363 lb='1_C_-_PlanctoM_-_Rhodopirellula_baltica_-_Q7UHA6_RHOBA';
1448: x=1.611054 y=4.129693 lb='1_C_-_ARs_-_Acetobacter_pasteurianus_IFO_3283-01_-_C7JI08_ACEP3';
1449: x=1.6465681 y=4.320589 lb='1_C_-_Synergist_-_Aminobacterium_colombiense_DSM_12261_-_D5ECG1_AMICL';
1450: x=1.4520934 y=3.7637703 lb='1_C_-_Spirochaetes_-_Spirochaeta_thermophila_DSM_6192_-_E0RP44_SPITD';
1451: x=1.2427107 y=3.1216397 ll=11 lb='95_Spirochaetes';
1452: x=1.4122691 y=3.7041435 ll=1 lb='1_C_-_Spirochaetes_-_Spirochaeta_sp._Buddy_-_F0RWA7_SPHGB';
1453: x=1.3648821 y=3.5510275 lb='1_C_-_Spirochaetes_-_Spirochaeta_smaragdinae_DSM_11293_-_E1R365_SPISS';
1454: x=0.83373374 y=2.3812087 ll=11 lb='99';
1455: x=0.8860062 y=2.5692484 ll=1 lb='1_C_-_Dictyoglomi_-_Dictyoglomus_turgidum_DSM_6724_-_B8E1W3_DICTD';
1456: x=0.8980674 y=2.6181915 lb='1_C_-_Thermotogae_-_Thermotoga_lettingae_TMO_-_A8F8E8_THELT';
1457: fg=204 102 0 x=0.023282392 y=0.95729625 lc=204 102 0 ll=11 lb='89';
1458: x=0.06759342 y=1.1287117 lb='53';
1459: x=0.2908387 y=1.9712262 ll=1 lb='1_B_-_Eury-Mpyri_-_Methanopyrus_kandleri_AV19_-_PYRDB_METKA';
1460: x=0.29648668 y=2.0253778 ll=11 lb='100_Bacteria_Spirochaetes';
1461: x=0.45140132 y=2.6246588 ll=1 lb='1_B_-_Spirochaetes_-_Spirochaeta_smaragdinae_DSM_11293_-_E1R528_SPISS';
1462: x=0.44554582 y=2.616772 lb='1_B_-_Spirochaetes_-_Spirochaeta_sp._Buddy_-_F0RTV2_SPHGB';
1463: x=0.034873523 y=1.127081 ll=11 lb='95_Archaea';
1464: x=0.049583383 y=1.2560046 lb='97_EuryArc_etc.';
1465: x=0.09345834 y=1.4419175 lb='99_EuryArc';
1466: x=0.13795254 y=1.6230735 ll=1 lb='1_B_-_Eury-Acidulip_-_Aciduliprofundum_boonei_T469_-_B5IGE2_ACIB4';
1467: x=0.15053514 y=1.6870915 ll=11 lb='99_Eury-Tplasmata';
1468: x=0.22765836 y=2.009516 ll=1 lb='1_B_-_Eury-Tplasmata_-_Picrophilus_torridus_DSM_9790_-_Q6L2P2_PICTO';
1469: x=0.19187523 y=1.8671364 ll=11 lb='98';
1470: x=0.2296861 y=2.0295532 ll=1 lb='1_B_-_Eury-Tplasmata_-_Thermoplasma_acidophilum_DSM_1728_-_PYRDB_THEAC';
1471: x=0.23267631 y=2.047335 lb='1_B_-_Eury-Tplasmata_-_Thermoplasma_volcanium_GSS1_-_PYRDB_THEVO';
1472: x=0.05755377 y=1.3342698 ll=11 lb='82_EuryArc_etc.';
1473: x=0.13765652 y=1.7264836 lb='100_EuryArc_Eury-Tcocci';
1474: x=0.16059057 y=1.8306999 ll=1 lb='1_B_-_Eury-Tcocci_-_Thermococcus_barophilus_MP_-_F0LIQ5_THEBM';
1475: x=0.15092947 y=1.7924924 ll=11 lb='22';
1476: x=0.15630877 y=1.8184304 lb='83';
1477: x=0.17185195 y=1.891158 ll=1 lb='1_B_-_Eury-Tcocci_-_Pyrococcus_horikoshii_OT3_-_PYRDB_PYRHO';
1478: x=0.16346441 y=1.8534672 ll=11 lb='93';
1479: x=0.18596852 y=1.9619782 ll=1 lb='1_B_-_Eury-Tcocci_-_Pyrococcus_furiosus_DSM_3638_-_PYRDB_PYRFU';
1480: x=0.17389469 y=1.9053389 lb='1_B_-_Eury-Tcocci_-_Pyrococcus_abyssi_GE5_-_PYRDB_PYRAB';
1481: x=0.1742323 y=1.9140896 ll=11 lb='99';
1482: x=0.18583174 y=1.9736404 ll=1 lb='1_B_-_Eury-Tcocci_-_Thermococcus_kodakarensis_KOD1_-_PYRDB_PYRKO';
1483: x=0.17775553 y=1.9327804 lb='1_B_-_Eury-Tcocci_-_Thermococcus_gammatolerans_EJ3_-_C5A3P6_THEGJ';
1484: x=0.061500654 y=1.3815353 ll=11 lb='85';
1485: x=0.084267616 y=1.5181715 lb='97';
1486: x=0.17077073 y=2.001146 lb='100_ThaumArc';
1487: x=0.22293606 y=2.2874017 ll=1 lb='1_B_-_ThaumArc_-_Nitrosopumilus_maritimus_SCM1_-_A9A3M4_NITMS';
1488: x=0.22185756 y=2.2914453 lb='1_B_-_ThaumArc_-_Cenarchaeum_symbiosum_A_-_A0RV22_CENSY';
1489: x=0.12350287 y=1.7627747 ll=11 lb='99_EuryArc_Eury-Archaeogl';
1490: x=0.17335196 y=2.0564542 ll=1 lb='1_B_-_Eury-Archaeogl_-_Archaeoglobus_profundus_DSM_5631_-_D2RGR3_ARCPA';
1491: x=0.13631454 y=1.8442233 ll=11 lb='43';
1492: x=0.15654112 y=1.9703214 lb='97';
1493: x=0.19356577 y=2.1967545 ll=1 lb='1_B_-_Eury-Archaeogl_-_Ferroglobus_placidus_DSM_10642_-_D3S110_FERPA';
1494: x=0.19424891 y=2.210044 lb='1_B_-_Eury-Archaeogl_-_Archaeoglobus_veneficus_SNP6_-_F2KR10_ARCVE';
1495: x=0.20914201 y=2.3262224 lb='1_B_-_Eury-Archaeogl_-_Archaeoglobus_fulgidus_DSM_4304_-_PYRDB_ARCFU';
1496: x=0.06420311 y=1.4229673 ll=11 lb='68_EuryArc';
1497: x=0.088789366 y=1.6506939 lb='99_Eury-Mmicrobia';
1498: x=0.12668742 y=1.9434108 lb='99';
1499: x=0.16826776 y=2.2303638 ll=1 lb='1_B_-_Eury-Mmicrobia_-_Methanocorpusculum_labreanum_Z_-_A2SR11_METLZ';
1500: x=0.13628127 y=2.019317 ll=11 lb='89';
1501: x=0.17495699 y=2.2981172 ll=1 lb='1_B_-_Eury-Mmicrobia_-_Methanoplanus_petrolearius_DSM_11571_-_E1RJ08_METP4';
1502: x=0.1451421 y=2.0911727 ll=11 lb='39';
1503: x=0.18683995 y=2.405751 ll=1 lb='1_B_-_Eury-Mmicrobia_-_Methanospirillum_hungatei_JF-1_-_Q2FP82_METHJ';
1504: x=0.15234907 y=2.151111 ll=11 lb='86';
1505: x=0.18213375 y=2.386766 ll=1 lb='1_B_-_Eury-Mmicrobia_-_Methanosphaerula_palustris_E1-9c_-_B8GJX8_METPE';
1506: x=0.16068941 y=2.2222939 ll=11 lb='45';
1507: x=0.18561235 y=2.429571 ll=1 lb='1_B_-_Eury-Mmicrobia_-_Methanoregula_boonei_6A8_-_A7I7B7_METB6';
1508: x=0.1794225 y=2.3864787 lb='1_B_-_Eury-Mmicrobia_-_Methanoculleus_marisnigri_JR1_-_A3CTM9_METMJ';
1509: x=0.09671399 y=1.7391295 ll=11 lb='70';
1510: x=0.13738407 y=2.1158304 ll=1 lb='1_B_-_Eury-Mmicrobia_-_Methanosaeta_thermophila_PT_-_A0B6B7_METTP';
1511: x=0.10185093 y=1.7984776 ll=11 lb='59';
1512: x=0.12889978 y=2.0640838 ll=1 lb='1_B_-_Eury-Mmicrobia_-_Methanocella_paludicola_SANAE_-_D1YYV3_METPS';
1513: x=0.11214711 y=1.9217784 ll=11 lb='97';
1514: x=0.12461718 y=2.056352 lb='99';
1515: x=0.13415134 y=2.1559567 ll=1 lb='1_B_-_Eury-Mmicrobia_-_Methanosarcina_acetivorans_C2A_-_PYRDB_METAC';
1516: x=0.13047117 y=2.1216803 lb='1_B_-_Eury-Mmicrobia_-_Methanosarcina_barkeri_str._Fusaro_-_Q46CG9_METBF';
1517: x=0.12066882 y=2.0318692 ll=11 lb='97';
1518: x=0.13376103 y=2.1886535 ll=1 lb='1_B_-_Eury-Mmicrobia_-_Methanococcoides_burtonii_DSM_6242_-_Q12WM9_METBU';
1519: x=0.12666275 y=2.1124766 ll=11 lb='96';
1520: x=0.14532685 y=2.3535953 ll=1 lb='1_B_-_Eury-Mmicrobia_-_Methanohalophilus_mahii_DSM_5219_-_D5E722_METMS';
1521: x=0.14364934 y=2.3506718 lb='1_B_-_Eury-Mmicrobia_-_Methanohalobium_evestigatum_Z-7303_-_D7E6C8_METEZ';
1522: x=0.068241164 y=1.5797453 ll=11 lb='97';
1523: x=0.07910496 y=1.8109301 lb='100_Eury-Mcocci';
1524: x=0.086093634 y=1.9290936 lb='96';
1525: x=0.09877412 y=2.1235006 ll=1 lb='1_B_-_Eury-Mcocci_-_Methanocaldococcus_infernus_ME_-_D5VQZ7_METIM';
1526: x=0.08788952 y=1.9611033 ll=11 lb='81';
1527: x=0.09396837 y=2.0638838 ll=1 lb='1_B_-_Eury-Mcocci_-_Methanocaldococcus_jannaschii_DSM_2661_-_PYRDB_METJA';
1528: x=0.09407839 y=2.0777292 lb='1_B_-_Eury-Mcocci_-_Methanocaldococcus_vulcanius_M7_-_C9RH17_METVM';
1529: x=0.08601436 y=1.9932994 ll=11 lb='99';
1530: x=0.09308587 y=2.1437833 ll=1 lb='1_B_-_Eury-Mcocci_-_Methanococcus_aeolicus_Nankai-3_-_A6UVH1_META3';
1531: x=0.08763649 y=2.039841 ll=11 lb='87';
1532: x=0.09372414 y=2.1886065 ll=1 lb='1_B_-_Eury-Mcocci_-_Methanococcus_voltae_A3_-_D7DUN8_METV3';
1533: x=0.09131181 y=2.1553426 ll=11 lb='99';
1534: x=0.09370826 y=2.2241008 ll=1 lb='1_B_-_Eury-Mcocci_-_Methanococcus_maripaludis_S2_-_Q6M033_METMP';
1535: x=0.09447432 y=2.265197 lb='1_B_-_Eury-Mcocci_-_Methanococcus_vannielii_SB_-_A6US48_METVS';
1536: x=0.06922735 y=1.7967631 ll=11 lb='99_Eury-MetB';
1537: x=0.07705211 y=2.1410842 ll=1 lb='1_B_-_Eury-MetB_-_Methanothermus_fervidus_DSM_2088_-_E3GWH5_METFV';
1538: x=0.069341384 y=1.8720429 ll=11 lb='78';
1539: x=0.0771113 y=2.338318 ll=1 lb='1_B_-_Eury-MetB_-_Methanosphaera_stadtmanae_DSM_3091_-_Q2NEG1_METST';
1540: x=0.06924841 y=1.9334229 ll=11 lb='93';
1541: x=0.06945303 y=1.9784524 lb='9';
1542: x=0.0725434 y=2.269896 ll=1 lb='1_B_-_Eury-MetB_-_Methanobacterium_sp._AL-21_-_F0T8L7_METSL';
1543: x=0.0697843 y=2.1971421 ll=11 lb='100';
1544: x=0.07025071 y=2.299781 ll=1 lb='1_B_-_Eury-MetB_-_Methanothermobacter_thermautotrophicus_str._Delta_H_-_PYRDB_METTH';
1545: x=0.06968952 y=2.259712 lb='1_B_-_Eury-MetB_-_Methanothermobacter_marburgensis_str._Marburg_-_D9PY79_METTM';
1546: x=0.0684202 y=2.0115285 ll=11 lb='94';
1547: x=0.066349864 y=2.2848806 ll=1 lb='1_B_-_Eury-MetB_-_Methanobrevibacter_smithii_ATCC_35061_-_A5UM21_METS3';
1548: x=0.06517898 y=2.2492664 lb='1_B_-_Eury-MetB_-_Methanobrevibacter_ruminantium_M1_-_D3E0B2_METRM';
1549: x=0.023660885 y=1.3073928 ll=11 lb='97_Cren-thermop';
1550: x=0.015997276 y=1.443988 lb='22_CrenArc';
1551: x=0.008443019 y=1.6285934 lb='92';
1552: x=0.0044629066 y=1.7831222 lb='97';
1553: x=-0.002468341 y=2.135064 ll=1 lb='1_B_-_Cren-thermop_-_Ignisphaera_aggregans_DSM_17230_-_E0SQF1_IGNAA';
1554: x=-0.0017441388 y=1.9987329 ll=11 lb='99';
1555: x=-0.0061635105 y=2.170316 ll=1 lb='1_B_-_Cren-thermop_-_Desulfurococcus_mucosus_DSM_2162_-_E8R8P5_DESM0';
1556: x=-0.005023172 y=2.1017807 lb='1_B_-_Cren-thermop_-_Desulfurococcus_kamchatkensis_1221n_-_B8D3W9_DESK1';
1557: x=0.0070234863 y=1.656968 ll=11 lb='25';
1558: x=0.0030378096 y=1.7417843 lb='75';
1559: x=-0.019732159 y=2.3427832 ll=1 lb='1_B_-_Cren-thermop_-_Ignicoccus_hospitalis_KIN4/I_-_A8A909_IGNH4';
1560: x=-6.951467E-4 y=1.816401 ll=11 lb='43';
1561: x=-0.012455659 y=2.0839527 ll=1 lb='1_B_-_Cren-thermop_-_Hyperthermus_butylicus_DSM_5456_-_A2BJH2_HYPBU';
1562: x=-0.0056471964 y=1.9097197 ll=11 lb='86';
1563: x=-0.02643803 y=2.3253 ll=1 lb='1_B_-_Cren-thermop_-_Acidilobus_saccharovorans_345-15_-_D9Q234_ACIS3';
1564: x=-0.03827509 y=2.4912753 lb='1_B_-_Cren-thermop_-_Aeropyrum_pernix_K1_-_PYRDA_AERPE';
1565: x=-0.050483327 y=2.5817416 lb='1_B_-_Cren-thermop_-_Staphylothermus_hellenicus_DSM_12710_-_D7DB07_STAHD';
1566: x=-0.05416743 y=2.3160899 ll=11 lb='100';
1567: x=-0.07746069 y=2.6427205 lb='99';
1568: x=-0.08183137 y=2.7067413 ll=1 lb='1_B_-_Cren-thermop_-_Sulfolobus_islandicus_HVE10/4_-_F0NPS9_SULIH';
1569: x=-0.08240087 y=2.709157 lb='1_B_-_Cren-thermop_-_Sulfolobus_solfataricus_P2_-_PYRDB_SULSO';
1570: x=-0.059450097 y=2.3771217 ll=11 lb='44';
1571: x=-0.08909199 y=2.7455513 ll=1 lb='1_B_-_Cren-thermop_-_Sulfolobus_acidocaldarius_DSM_639_-_PYRDB_SULAC';
1572: x=-0.065892264 y=2.4490137 ll=11 lb='13';
1573: x=-0.1074163 y=2.92875 ll=1 lb='1_B_-_Cren-thermop_-_Metallosphaera_sedula_DSM_5348_-_A4YI48_METS5';
1574: x=-0.08998076 y=2.70897 lb='1_B_-_Cren-thermop_-_Sulfolobus_tokodaii_str._7_-_Q970X6_SULTO';
1575: x=0.009640018 y=1.4450707 ll=11 lb='87';
1576: x=-0.042331077 y=1.9712101 ll=1 lb='1_B_-_Cren-thermop_-_Thermofilum_pendens_Hrk_5_-_A1RZC9_THEPD';
1577: x=-0.03865323 y=1.9054446 lb='1_B_-_KorArc_-_Candidatus_Korarchaeum_cryptofilum_OPF8_-_B1L3H1_KORCO';
1578: fg=51 0 255 x=-0.17509164 y=0.9500091 lc=51 0 255 ll=11 lb='97_Bacteria_etc.';
1579: x=-0.2504077 y=1.6283507 ll=1 lb='1_B_-_Act-Rubrob_-_Rubrobacter_xylanophilus_DSM_9941_-_Q1AVZ1_RUBXD';
1580: x=-0.23053463 y=0.99963695 ll=11 lb='47_Bacteria_etc.';
1581: x=-0.35959232 y=1.1201843 lb='98_Bacteria_etc.';
1582: x=-0.39826068 y=1.1590288 lb='83_Bacteria_etc.';
1583: x=-0.4622464 y=1.7051331 ll=1 lb='1_B_-_FC-ThermAnaer_-_Ammonifex_degensii_KC4_-_C9RBA2_AMMDK';
1584: x=-0.4475621 y=1.2082556 ll=11 lb='91_Bacteria_etc..2';
1585: x=-0.49992007 y=1.2614933 lb='91_Bacteria_etc..1';
1586: x=-0.55452734 y=1.3241987 lb='96_Bacteria';
1587: x=-0.57999766 y=1.3687291 lb='91';
1588: x=-0.60931087 y=1.4408064 lb='92';
1589: x=-0.6190652 y=1.4857807 lb='69';
1590: x=-0.6348018 y=1.5838866 lb='94';
1591: x=-0.6543744 y=1.7387446 lb='98_Firmicutes';
1592: x=-0.68794036 y=2.010943 ll=1 lb='1_B_-_Firmicutes_-_Ethanoligenens_harbinense_YUAN-3_-_E6U5E3_ETHHY';
1593: x=-0.7048812 y=2.1288486 lb='1_B_-_Firmicutes_-_Ruminococcus_albus_7_-_E6UIK2_RUMA7';
1594: x=-0.6448901 y=1.644432 ll=11 lb='15';
1595: x=-0.70921224 y=2.1186595 ll=1 lb='1_B_-_Firmicutes_-_Acidaminococcus_fermentans_DSM_20731_-_D2RKS2_ACIFV';
1596: x=-0.6889725 y=1.9041373 ll=11 lb='100_Bactero_Bac-Bacteroidia.2';
1597: x=-0.7048015 y=2.0133762 lb='98';
1598: x=-0.7270012 y=2.16992 ll=1 lb='1_B_-_Bac-Bacteroidia_-_Prevotella_denticola_F0289_-_F2KTR7_9BACT';
1599: x=-0.71606284 y=2.0894675 lb='1_B_-_Bac-Bacteroidia_-_Prevotella_ruminicola_23_-_D5EXT1_PRER2';
1600: x=-0.69935584 y=1.9631405 ll=11 lb='92';
1601: x=-0.70344204 y=1.9886149 lb='0';
1602: x=-0.712195 y=2.0442607 lb='93';
1603: x=-0.75358206 y=2.3126686 ll=1 lb='1_B_-_Bac-Bacteroidia_-_Candidatus_Azobacteroides_pseudotrichonymphae_genomovar._CFP2_-_PYRDB_AZOPC';
1604: x=-0.72898793 y=2.1489525 lb='1_B_-_Bac-Bacteroidia_-_Parabacteroides_distasonis_ATCC_8503_-_PYRDB_PARD8';
1605: x=-0.72791505 y=2.13549 lb='1_B_-_Bac-Bacteroidia_-_Paludibacter_propionicigenes_WB4_-_E4T2E8_PALPW';
1606: x=-0.7034057 y=1.9849883 ll=11 lb='56';
1607: x=-0.7528548 y=2.271056 ll=1 lb='1_B_-_Bac-Bacteroidia_-_Porphyromonas_gingivalis_ATCC_33277_-_B2RJ79_PORG3';
1608: x=-0.7155592 y=2.0494628 ll=11 lb='95';
1609: x=-0.72316426 y=2.0911956 lb='88';
1610: x=-0.7306235 y=2.1328428 ll=1 lb='1_B_-_Bac-Bacteroidia_-_Bacteroides_thetaiotaomicron_-_PYRDB_BACTN';
1611: x=-0.73307556 y=2.1446648 lb='1_B_-_Bac-Bacteroidia_-_Bacteroides_helcogenes_P_36-108_-_E6STM0_BACT6';
1612: x=-0.7260459 y=2.103301 ll=11 lb='43';
1613: x=-0.74708265 y=2.2130735 ll=1 lb='1_B_-_Bac-Bacteroidia_-_Bacteroides_salanitronis_DSM_18170_-_F0R0K1_BACSH';
1614: x=-0.73862755 y=2.166868 lb='1_B_-_Bac-Bacteroidia_-_Bacteroides_vulgatus_ATCC_8482_-_PYRDB_BACV8';
1615: x=-0.64655536 y=1.592125 ll=11 lb='93';
1616: x=-0.65457165 y=1.623528 lb='12';
1617: x=-0.6714251 y=1.6959221 lb='91';
1618: x=-0.7209425 y=1.9209381 lb='99';
1619: x=-0.7473376 y=2.0462995 lb='51';
1620: x=-0.84450704 y=2.5220783 ll=1 lb='1_B_-_FB-Alicyclo_-_Bacillus_tusciae_DSM_2912_-_D5WY07_BACT2';
1621: x=-0.7736442 y=2.1693897 ll=11 lb='90_ProteoB';
1622: x=-0.84150785 y=2.4917028 ll=1 lb='1_B_-_ARz-Methylb_-_Methylobacterium_sp._4-46_-_B0ULA2_METS4';
1623: x=-0.85305494 y=2.5355272 lb='1_B_-_G-Pseudom_-_Pseudomonas_putida_GB-1_-_B0KI96_PSEPG';
1624: x=-0.7440865 y=2.0217352 ll=11 lb='41';
1625: x=-0.79959506 y=2.2668896 lb='99_ProteoB_B-BetaP_B-Burk';
1626: x=-0.8138464 y=2.330728 ll=1 lb='1_B_-_B-Burk_-_Burkholderia_sp._CCGE1003_-_E1TJK1_BURSG';
1627: x=-0.83272666 y=2.4111848 lb='1_B_-_B-Burk_-_Burkholderia_ambifaria_AMMD_-_Q0B324_BURCM';
1628: x=-0.94552267 y=2.875288 lb='1_B_-_Act-Actinob_-_Arthrobacter_arilaitensis_Re117_-_E1W0E4_ARTAR';
1629: x=-0.69661576 y=1.7958665 ll=11 lb='88';
1630: x=-0.7898332 y=2.1753964 lb='99_Synergist';
1631: x=-0.9837112 y=2.9752135 ll=1 lb='1_B_-_Synergist_-_Thermanaerovibrio_acidaminovorans_DSM_6589_-_D1B5N0_THEAS';
1632: x=-0.9376699 y=2.7695296 lb='1_B_-_Synergist_-_Aminobacterium_colombiense_DSM_12261_-_D5EGN2_AMICL';
1633: x=-0.8961693 y=2.567831 ll=11 lb='100_Dictyoglomi';
1634: x=-0.9234311 y=2.6746264 ll=1 lb='1_B_-_Dictyoglomi_-_Dictyoglomus_turgidum_DSM_6724_-_B8E2K2_DICTD';
1635: x=-0.9217431 y=2.6655397 lb='1_B_-_Dictyoglomi_-_Dictyoglomus_thermophilum_H-6-12_-_B5YFH3_DICT6';
1636: x=-0.6737909 y=1.6903074 ll=11 lb='53';
1637: x=-0.7623925 y=2.0166848 lb='98';
1638: x=-1.0004842 y=2.9043589 ll=1 lb='1_B_-_Act-Rubrob_-_Conexibacter_woesei_DSM_14684_-_D3FE09_CONWI';
1639: x=-0.92063403 y=2.5926838 lb='1_B_-_Bacteria_-_Candidatus_Cloacamonas_acidaminovorans_-_B0VIM3_CLOAI';
1640: x=-0.7449624 y=1.9320794 ll=11 lb='99_PlanctoM';
1641: x=-0.86957955 y=2.3751585 ll=1 lb='1_B_-_PlanctoM_-_Isosphaera_pallida_ATCC_43644_-_E8R3E5_ISOPI';
1642: x=-0.7874918 y=2.074954 ll=11 lb='90';
1643: x=-0.83234364 y=2.2290387 lb='97';
1644: x=-0.916489 y=2.521411 ll=1 lb='1_B_-_PlanctoM_-_Pirellula_staleyi_DSM_6068_-_D2QWH7_PIRSD';
1645: x=-0.88609433 y=2.4116318 lb='1_B_-_PlanctoM_-_Rhodopirellula_baltica_-_Q7UML7_RHOBA';
1646: x=-0.8212972 y=2.1860547 ll=11 lb='85';
1647: x=-0.89934474 y=2.4453743 ll=1 lb='1_B_-_PlanctoM_-_Planctomyces_brasiliensis_DSM_5305_-_F0SMD1_PLABD';
1648: x=-0.9134623 y=2.4856904 lb='1_B_-_PlanctoM_-_Planctomyces_limnophilus_DSM_3776_-_D5SRT3_PLAL2';
1649: x=-0.8593561 y=2.2693274 ll=8 lb='1_B_-_FC-ThermAnaer_-_Carboxydothermus_hydrogenoformans_Z-2901_-_PYRDB_CARHZ';
1650: x=-0.6233629 y=1.4677863 ll=11 lb='23';
1651: x=-0.6947928 y=1.6836132 lb='100';
1652: x=-0.7920565 y=1.9835783 lb='100_Spirochaetes.1';
1653: x=-0.83035207 y=2.1029143 ll=8 lb='1_B_-_Spirochaetes_-_Brachyspira_murdochii_DSM_12563_-_D5U5J6_BRAM5';
1654: x=-0.81158566 y=2.043191 lb='1_B_-_Spirochaetes_-_Brachyspira_pilosicoli_95/1000_-_D8ID37_BRAP9';
1655: x=-0.7408777 y=1.8200818 ll=11 lb='96_FusoB';
1656: x=-0.797228 y=1.9886317 ll=8 lb='1_B_-_FusoB_-_Ilyobacter_polytropus_DSM_2926_-_Plasmid_pILYOP01_-_E3HDR1_ILYPC';
1657: x=-0.81580925 y=2.0397747 lb='1_B_-_FusoB_-_Sebaldella_termitidis_ATCC_33386_-_D1AMD6_SEBTE';
1658: x=-0.6360299 y=1.4914038 ll=11 lb='50';
1659: x=-0.66419876 y=1.5446973 lb='94';
1660: x=-0.6793686 y=1.5736092 lb='50';
1661: x=-0.70373446 y=1.6286796 lb='86';
1662: x=-0.72946626 y=1.6998614 lb='26_Firmicutes';
1663: x=-0.78450537 y=1.8550504 lb='99_F-Thermoan_FC-ThermAnaer';
1664: x=-0.8515313 y=2.0477357 ll=8 lb='1_B_-_FC-ThermAnaer_-_Thermoanaerobacterium_thermosaccharolyticum_DSM_571_-_D9TNT1_THETC';
1665: x=-0.8266647 y=1.9727899 ll=11 lb='94';
1666: x=-0.8753629 y=2.1101 ll=8 lb='1_B_-_FC-ThermAnaer_-_Thermoanaerobacter_brockii_subsp._finnii_Ako-1_-_E8UTV6_THEBF';
1667: x=-0.8940794 y=2.1592789 lb='1_B_-_FC-ThermAnaer_-_Caldanaerobacter_subterraneus_subsp._tengcongensis_-_PYRDB_THETN';
1668: x=-0.7997092 y=1.8887857 ll=11 lb='99_F-Clostrc_FC-Clostrid';
1669: x=-0.85876787 y=2.0491142 ll=8 lb='1_B_-_FC-Clostrid_-_Clostridium_thermocellum_DSM_1313_-_E6UPU0_CLOTL';
1670: x=-0.8710617 y=2.0789287 lb='1_B_-_FC-Clostrid_-_Clostridium_cellulolyticum_H10_-_B8I775_CLOCE';
1671: x=-0.73894024 y=1.7051002 ll=11 lb='64';
1672: x=-0.8831272 y=2.07897 lb='100_Firmicutes_F-Thermoan_FC-ThermAnaer';
1673: x=-0.9163283 y=2.1658416 ll=8 lb='1_B_-_FC-ThermAnaer_-_Caldicellulosiruptor_kronotskyensis_2002_-_E4SBR1_CALK2';
1674: x=-0.9113562 y=2.151511 lb='1_B_-_FC-ThermAnaer_-_Caldicellulosiruptor_obsidiansis_OB47_-_D9TKD8_CALOO';
1675: x=-0.7913064 y=1.8169816 ll=11 lb='97';
1676: x=-0.8244018 y=1.8882523 lb='77';
1677: x=-0.85081244 y=1.9455812 lb='54';
1678: x=-0.8802865 y=2.016208 lb='94_Firmicutes.1';
1679: x=-0.90533185 y=2.0772603 lb='82';
1680: x=-0.9194361 y=2.1122441 lb='11';
1681: x=-1.1225868 y=2.625072 ll=8 lb='1_B_-_Firmicutes_-_Eubacterium_limosum_KIST612_-_E3GQ47_EUBLK';
1682: x=-0.9465944 y=2.1790228 ll=11 lb='12_F-Clostrc_FC-Clostrid';
1683: x=-1.0844736 y=2.521015 ll=8 lb='1_B_-_FC-Clostrid_-_Clostridium_tetani_-_Q896R8_CLOTE';
1684: x=-1.0293742 y=2.3808136 lb='1_B_-_FC-Clostrid_-_Clostridium_difficile_630_-_PYRDB_CLOD6';
1685: x=-0.9949077 y=2.290088 ll=11 lb='99_F-Bacil_FB-Plaeni';
1686: x=-1.0783733 y=2.4900906 ll=8 lb='1_B_-_FB-Plaeni_-_Paenibacillus_polymyxa_SC2_-_E3E924_PAEPS';
1687: x=-1.1310447 y=2.6108217 lb='1_B_-_FB-Plaeni_-_Paenibacillus_sp._Y412MC10_-_D3EAH8_GEOS4';
1688: x=-0.9435184 y=2.1614943 ll=11 lb='97';
1689: x=-1.0800865 y=2.477899 ll=8 lb='1_B_-_FC-Clostrid_-_Clostridium_sticklandii_DSM_519_-_E3PUS7_CLOSD';
1690: x=-1.0847777 y=2.4833934 lb='1_B_-_Firmicutes_-_Filifactor_alocis_ATCC_35896_-_D6GQ12_FILAD';
1691: x=-0.86634666 y=1.977502 ll=11 lb='64';
1692: x=-0.87682676 y=1.999204 lb='9';
1693: x=-1.0170926 y=2.3136477 ll=8 lb='1_B_-_Thermotogae_-_Petrotoga_mobilis_SJ95_-_PYRDB_PETMO';
1694: x=-0.90483654 y=2.0567603 ll=11 lb='91_Firmicutes_F-Clostrc_FC-Clostrid';
1695: x=-0.9928603 y=2.2509189 ll=8 lb='1_B_-_FC-Clostrid_-_Clostridium_botulinum_H04402_065_-_E8ZV58_CLOB0';
1696: x=-0.91637254 y=2.0802839 ll=11 lb='82';
1697: x=-0.94175404 y=2.1336672 lb='96';
1698: x=-1.0399109 y=2.3467345 ll=8 lb='1_B_-_FC-Clostrid_-_Clostridium_acetobutylicum_-_Q97FS7_CLOAB';
1699: x=-0.9530801 y=2.1573038 ll=11 lb='25';
1700: x=-0.9669882 y=2.1865556 lb='70';
1701: x=-1.0214338 y=2.3019679 lb='99';
1702: x=-1.0925581 y=2.4539266 ll=8 lb='1_B_-_FC-Clostrid_-_Clostridium_kluyveri_NBRC_12016_-_B9E690_CLOK1';
1703: x=-1.0614405 y=2.3861113 lb='1_B_-_FC-Clostrid_-_Clostridium_ljungdahlii_DSM_13528_-_D8GT11_CLOLD';
1704: x=-1.0812516 y=2.4231708 lb='1_B_-_FC-Clostrid_-_Clostridium_cellulovorans_743B_-_D9SWU4_CLOC7';
1705: x=-1.0381738 y=2.3308218 lb='1_B_-_FC-Clostrid_-_Clostridium_novyi_NT_-_A0Q2N1_CLONN';
1706: x=-0.92670685 y=2.1005738 ll=11 lb='79';
1707: x=-0.9815717 y=2.209104 lb='99';
1708: x=-1.0738796 y=2.3944836 ll=8 lb='1_B_-_FC-Clostrid_-_Clostridium_perfringens_-_Q8XL64_CLOPE';
1709: x=-1.0148983 y=2.274536 ll=11 lb='81';
1710: x=-1.0817457 y=2.4067695 ll=8 lb='1_B_-_FC-Clostrid_-_Clostridium_botulinum_E3_str._Alaska_E43_-_B2UW88_CLOBA';
1711: x=-1.0866958 y=2.4144495 lb='1_B_-_FC-Clostrid_-_Clostridium_beijerinckii_NCIMB_8052_-_A6LS59_CLOB8';
1712: x=-1.0469254 y=2.331393 lb='1_B_-_FC-Clostrid_-_Clostridium_tetani_-_Q891J3_CLOTE';
1713: x=-1.0608045 y=2.345402 lb='1_B_-_Firmicutes_-_Finegoldia_magna_ATCC_29328_-_B0S1A3_FINM2';
1714: x=-1.0497607 y=2.3084326 lb='1_B_-_Spirochaetes_-_Treponema_succinifaciens_DSM_2489_-_F2NWQ6_9SPIO';
1715: x=-0.9421567 y=2.0941954 lb='1_B_-_Firmicutes_-_Anaerococcus_prevotii_DSM_20548_-_C7RH52_ANAPD';
1716: x=-0.7135999 y=1.6272469 ll=11 lb='88';
1717: x=-0.737669 y=1.6654699 lb='75';
1718: x=-0.79081017 y=1.759698 lb='96';
1719: x=-1.0482748 y=2.2260811 ll=8 lb='1_B_-_Bacteria_-_Desulfurispirillum_indicum_S5_-_E6W796_DESIS';
1720: x=-0.87702435 y=1.9114933 ll=11 lb='99';
1721: x=-0.9580225 y=2.0561388 ll=8 lb='1_B_-_Bacteria_-_Deferribacter_desulfuricans_SSM1_-_D3PDL4_DEFDS';
1722: x=-0.907405 y=1.9646086 ll=11 lb='73';
1723: x=-0.9889472 y=2.108178 ll=8 lb='1_B_-_Bacteria_-_Denitrovibrio_acetiphilus_DSM_12809_-_D4H842_DENA2';
1724: x=-0.9683532 y=2.0704205 lb='1_B_-_Bacteria_-_Calditerrivibrio_nitroreducens_DSM_19672_-_E4THY9_CALNY';
1725: x=-0.7967226 y=1.7567774 ll=11 lb='87';
1726: x=-0.9536881 y=2.0181813 lb='100_Acido';
1727: x=-1.0261159 y=2.1404724 lb='98';
1728: x=-1.1241294 y=2.3082745 ll=8 lb='1_B_-_Acido_-_Acidobacterium_capsulatum_ATCC_51196_-_C1F4C8_ACIC5';
1729: x=-1.0652014 y=2.206013 ll=11 lb='70';
1730: x=-1.2024184 y=2.4376976 ll=8 lb='1_B_-_Acido_-_Acidobacterium_sp._MP5ACTX9_-_E8X4D1_ACISM';
1731: x=-1.1659875 y=2.373858 lb='1_B_-_Acido_-_Terriglobus_saanensis_SP1PR4_-_E8V882_TERSS';
1732: x=-0.99671066 y=2.0883758 ll=11 lb='89';
1733: x=-1.1994137 y=2.4213607 ll=8 lb='1_B_-_Acido_-_Candidatus_Solibacter_usitatus_Ellin6076_-_PYRDA_SOLUE';
1734: x=-1.1170263 y=2.2833517 lb='1_B_-_Acido_-_Candidatus_Koribacter_versatilis_Ellin345_-_Q1IUQ6_ACIBL';
1735: x=-0.8577526 y=1.8480779 ll=11 lb='84';
1736: x=-1.1847031 y=2.3707988 ll=8 lb='1_B_-_Spirochaetes_-_Spirochaeta_thermophila_DSM_6192_-_E0RQT8_SPITD';
1737: x=-1.0406891 y=2.1199632 ll=11 lb='100_Chlorobi';
1738: x=-1.1417651 y=2.2794044 ll=8 lb='1_B_-_Chlorobi_-_Chloroherpeton_thalassium_ATCC_35110_-_B3QW90_CHLT3';
1739: x=-1.1176414 y=2.233587 ll=11 lb='98';
1740: x=-1.1244016 y=2.2437668 lb='78';
1741: x=-1.174489 y=2.321211 lb='99';
1742: x=-1.2200607 y=2.3921435 ll=8 lb='1_B_-_Chlorobi_-_Chlorobium_phaeovibrioides_DSM_265_-_A4SFY9_PROVI';
1743: x=-1.226786 y=2.401537 lb='1_B_-_Chlorobi_-_Chlorobium_luteolum_DSM_273_-_Q3B2I1_PELLD';
1744: x=-1.1368505 y=2.2622685 ll=11 lb='84';
1745: x=-1.1456366 y=2.2754126 lb='70';
1746: x=-1.2219608 y=2.3911042 ll=8 lb='1_B_-_Chlorobi_-_Chlorobium_phaeobacteroides_DSM_266_-_A1BE22_CHLPD';
1747: x=-1.1597489 y=2.2963867 ll=11 lb='65';
1748: x=-1.195999 y=2.3506167 ll=8 lb='1_B_-_Chlorobi_-_Pelodictyon_phaeoclathratiforme_BU-1_-_B4SE25_PELPB';
1749: x=-1.2110916 y=2.3721967 lb='1_B_-_Chlorobi_-_Chlorobium_chlorochromatii_CaD3_-_Q3APP1_CHLCH';
1750: x=-1.3698875 y=2.6019087 lb='1_B_-_Chlorobi_-_Chlorobium_limicola_DSM_245_-_B3EF39_CHLL2';
1751: x=-1.1465536 y=2.2746496 ll=11 lb='93';
1752: x=-1.1807469 y=2.3235264 lb='88';
1753: x=-1.2548127 y=2.430084 ll=8 lb='1_B_-_Chlorobi_-_Chlorobium_phaeobacteroides_BS1_-_B3EMU5_CHLPB';
1754: x=-1.2592394 y=2.4350052 lb='1_B_-_Chlorobi_-_Prosthecochloris_aestuarii_DSM_271_-_B4S5L2_PROA2';
1755: x=-1.2123419 y=2.3668928 lb='1_B_-_Chlorobi_-_Chlorobaculum_tepidum_-_Q8KC29_CHLTE';
1756: x=-0.790626 y=1.7331966 ll=11 lb='92';
1757: x=-1.078888 y=2.1322389 ll=8 lb='1_B_-_DeltaP_-_Hippea_maritima_DSM_10411_-_F2LWV8_9DELT';
1758: x=-1.020316 y=2.0471325 lb='1_B_-_Nitrospirae_-_Thermodesulfovibrio_yellowstonii_DSM_11347_-_PYRDB_THEYD';
1759: x=-0.99463385 y=1.9906343 lb='1_B_-_ElusiM_-_Elusimicrobium_minutum_Pei191_-_B2KCN8_ELUMP';
1760: x=-0.83294076 y=1.7521559 ll=11 lb='100_Aquif';
1761: x=-0.9034059 y=1.846057 ll=8 lb='1_B_-_Aquif_-_Thermovibrio_ammonificans_HB-1_-_E8T3K1_THEA1';
1762: x=-0.8836076 y=1.8188287 lb='1_B_-_Aquif_-_Desulfurobacterium_thermolithotrophum_DSM_11699_-_F0S2A4_DESTD';
1763: x=-0.625124 y=1.4137871 ll=11 lb='92';
1764: x=-0.6512785 y=1.4457242 lb='68_Firmicutes';
1765: x=-0.72461176 y=1.5386674 lb='89';
1766: x=-0.77499926 y=1.6029283 lb='39';
1767: x=-1.0484128 y=1.9582251 ll=8 lb='1_B_-_Firmicutes_-_Veillonella_parvula_DSM_2008_-_D1BLJ4_VEIPT';
1768: x=-0.868154 y=1.7209933 ll=11 lb='88_F-Halan';
1769: x=-1.0393348 y=1.9406734 ll=8 lb='1_B_-_F-Halan_-_Halothermothrix_orenii_H_168_-_B8CWM9_HALOH';
1770: x=-1.1528684 y=2.079603 ll=11 lb='100';
1771: x=-1.2622582 y=2.2182446 ll=8 lb='1_B_-_F-Halan_-_Halanaerobium_praevalens_DSM_2228_-_E3DNQ8_HALPG';
1772: x=-1.2551006 y=2.2075708 lb='1_B_-_F-Halan_-_Halanaerobium_hydrogeniformans_-_E4RIV7_HALSL';
1773: x=-1.0784308 y=1.976094 lb='1_B_-_F-Natran_-_Natranaerobius_thermophilus_JW/NM-WN-LF_-_PYRDB_NATTJ';
1774: x=-0.66000205 y=1.4560534 ll=11 lb='60';
1775: x=-0.8111761 y=1.6406511 ll=8 lb='1_B_-_Firmicutes_-_Heliobacterium_modesticaldum_Ice1_-_PYRDB_HELMI';
1776: x=-0.6943155 y=1.4964331 ll=11 lb='79';
1777: x=-0.92718613 y=1.7773011 ll=8 lb='1_B_-_F-Halan_-_Acetohalobium_arabaticum_DSM_5501_-_D9QPJ4_ACEAZ';
1778: x=-0.7234678 y=1.5305295 ll=11 lb='37';
1779: x=-0.860229 y=1.6934595 ll=8 lb='1_B_-_Firmicutes_-_Thermincola_potens_JR_-_D5X7V7_THEPJ';
1780: x=-0.7650229 y=1.578835 ll=11 lb='62';
1781: x=-0.9464975 y=1.792393 ll=8 lb='1_B_-_Firmicutes_-_Desulfotomaculum_reducens_MI-1_-_PYRDB_DESRM';
1782: x=-0.8225158 y=1.6452593 ll=11 lb='95';
1783: x=-0.91361475 y=1.7511567 ll=8 lb='1_B_-_Firmicutes_-_Desulfotomaculum_acetoxidans_DSM_771_-_C8W0A6_DESAS';
1784: x=-0.9802694 y=1.8264073 lb='1_B_-_Firmicutes_-_Pelotomaculum_thermopropionicum_SI_-_A5D199_PELTS';
1785: x=-0.6496201 y=1.4366679 ll=11 lb='83';
1786: x=-0.7304176 y=1.5266582 lb='94_Firmicutes.2';
1787: x=-0.90119106 y=1.7191955 lb='99';
1788: x=-1.059107 y=1.8983268 ll=8 lb='1_B_-_Firmicutes_-_Desulfitobacterium_hafniense_Y51_-_Q24TJ6_DESHY';
1789: x=-1.0233095 y=1.8560396 lb='1_B_-_Firmicutes_-_Syntrophobotulus_glycolicus_DSM_8271_-_F0T0H7_SYNGF';
1790: x=-0.8477686 y=1.6557784 ll=11 lb='99';
1791: x=-1.0045991 y=1.8293914 ll=8 lb='1_B_-_Firmicutes_-_Syntrophothermus_lipocalidus_DSM_12680_-_D7CLN6_SYNLT';
1792: x=-1.0686758 y=1.8973659 lb='1_B_-_Firmicutes_-_Syntrophomonas_wolfei_subsp._wolfei_str._Goettingen_-_PYRDB_SYNWW';
1793: x=-0.6842722 y=1.4682575 ll=11 lb='66';
1794: x=-0.7184379 y=1.4995937 lb='1';
1795: x=-0.9148973 y=1.711848 ll=8 lb='1_B_-_FC-ThermAnaer_-_Moorella_thermoacetica_ATCC_39073_-_Q2RGM0_MOOTA';
1796: x=-0.76241636 y=1.5396854 ll=11 lb='79';
1797: x=-0.9386142 y=1.7266122 lb='100_Chloroflexi';
1798: x=-1.0893922 y=1.8875453 ll=8 lb='1_B_-_Chloroflexi_-_Dehalococcoides_sp._CBDB1_-_Q3ZYT3_DEHSC';
1799: x=-1.1352091 y=1.9339162 lb='1_B_-_Chloroflexi_-_Dehalogenimonas_lykanthroporepellens_BL-DC-9_-_D8K382_DEHLB';
1800: x=-0.7921171 y=1.5664334 ll=11 lb='77_ProteoB_etc.';
1801: x=-0.8186435 y=1.5924426 lb='71_ProteoB_DeltaP';
1802: x=-0.83823526 y=1.6117691 lb='84';
1803: x=-0.9411404 y=1.7176793 lb='98';
1804: x=-1.1154842 y=1.8993033 ll=8 lb='1_B_-_DeltaP_-_Desulfatibacillum_alkenivorans_AK-01_-_B8FHT8_DESAA';
1805: x=-0.98155123 y=1.7590189 ll=11 lb='18';
1806: x=-1.1785462 y=1.9617666 ll=8 lb='1_B_-_DeltaP_-_Desulfobacterium_autotrophicum_HRM2_-_C0QK08_DESAH';
1807: x=-1.1747785 y=1.9554929 lb='1_B_-_DeltaP_-_Desulfococcus_oleovorans_Hxd3_-_A8ZZE6_DESOH';
1808: x=-0.8979589 y=1.6696224 ll=11 lb='85';
1809: x=-0.95546186 y=1.7270384 lb='59';
1810: x=-1.3138621 y=2.087071 ll=8 lb='1_B_-_DeltaP_-_Desulfarculus_baarsii_DSM_2075_-_E1QKM2_DESB2';
1811: x=-1.1343902 y=1.9046167 lb='1_B_-_DeltaP_-_Pelobacter_carbinolicus_DSM_2380_-_Q3A512_PELCD';
1812: x=-1.0043998 y=1.7714874 ll=11 lb='98';
1813: x=-1.0540076 y=1.819834 lb='96';
1814: x=-1.1071247 y=1.8719152 ll=8 lb='1_B_-_DeltaP_-_Geobacter_lovleyi_SZ_-_PYRDB_GEOLS';
1815: x=-1.1633129 y=1.9257165 lb='1_B_-_DeltaP_-_Pelobacter_propionicus_DSM_2379_-_PYRDB_PELPD';
1816: x=-1.031191 y=1.7968177 ll=11 lb='82';
1817: x=-1.1557081 y=1.9159817 ll=8 lb='1_B_-_DeltaP_-_Geobacter_sulfurreducens_-_PYRDB_GEOSL';
1818: x=-1.0710957 y=1.834318 ll=11 lb='90';
1819: x=-1.1512008 y=1.9100547 ll=8 lb='1_B_-_DeltaP_-_Geobacter_sp._FRC-32_-_PYRDB_GEOSF';
1820: x=-1.1822855 y=1.9381758 lb='1_B_-_DeltaP_-_Geobacter_sp._M18_-_E8WUL2_GEOS8';
1821: x=-1.0595187 y=1.8147166 lb='1_B_-_DeltaP_-_Syntrophus_aciditrophicus_SB_-_Q2LSY8_SYNAS';
1822: x=-0.81402564 y=1.5848798 ll=11 lb='81';
1823: x=-0.8689539 y=1.6343474 lb='91';
1824: x=-0.9064212 y=1.6682962 lb='51_ProteoB_DeltaP';
1825: x=-1.0489687 y=1.7982453 ll=8 lb='1_B_-_DeltaP_-_Desulfurivibrio_alkaliphilus_AHT2_-_D6Z558_DESAT';
1826: x=-1.2020025 y=1.9344928 lb='1_B_-_DeltaP_-_Syntrophobacter_fumaroxidans_MPOB_-_A0LM76_SYNFM';
1827: x=-1.1861728 y=1.9165686 lb='1_B_-_Firmicutes_-_Symbiobacterium_thermophilum_-_Q67PZ8_SYMTH';
1828: x=-0.87856334 y=1.638224 ll=11 lb='92_ProteoB_DeltaP';
1829: x=-1.1599749 y=1.8855499 ll=8 lb='1_B_-_DeltaP_-_Desulfotalea_psychrophila_-_Q6AIT6_DESPS';
1830: x=-1.04985 y=1.778931 ll=11 lb='100';
1831: x=-1.244912 y=1.9482827 ll=8 lb='1_B_-_DeltaP_-_Desulfovibrio_desulfuricans_subsp._desulfuricans_str._ATCC_27774_-_B8J451_DESDA';
1832: x=-1.1218053 y=1.837676 ll=11 lb='95';
1833: x=-1.1423594 y=1.8545606 lb='69';
1834: x=-1.1739944 y=1.8810331 lb='89';
1835: x=-1.3340912 y=2.0183358 ll=8 lb='1_B_-_DeltaP_-_Desulfovibrio_magneticus_RS-1_-_PYRDB_DESMR';
1836: x=-1.1922238 y=1.896194 ll=11 lb='59';
1837: x=-1.265117 y=1.9575679 lb='97';
1838: x=-1.3534503 y=2.0324006 ll=8 lb='1_B_-_DeltaP_-_Desulfovibrio_aespoeensis_Aspo-2_-_E6VU33_DESAO';
1839: x=-1.4580483 y=2.1190145 lb='1_B_-_DeltaP_-_Desulfovibrio_salexigens_DSM_2638_-_PYRDB_DESAD';
1840: x=-1.2628727 y=1.95423 ll=11 lb='96';
1841: x=-1.4427427 y=2.102903 ll=8 lb='1_B_-_DeltaP_-_Desulfohalobium_retbaense_DSM_5692_-_C8WZ46_DESRD';
1842: x=-1.4609222 y=2.1159196 lb='1_B_-_DeltaP_-_Desulfomicrobium_baculatum_DSM_4028_-_C7LUK6_DESBD';
1843: x=-1.1878073 y=1.8907559 ll=11 lb='95';
1844: x=-1.3060223 y=1.98608 ll=8 lb='1_B_-_DeltaP_-_Desulfovibrio_desulfuricans_subsp._desulfuricans_str._G20_-_Q30UR4_DESDG';
1845: x=-1.2235867 y=1.9190743 ll=11 lb='76';
1846: x=-1.2830523 y=1.9664334 ll=8 lb='1_B_-_DeltaP_-_Desulfovibrio_vulgaris_str._Hildenborough_-_Q725V9_DESVH';
1847: x=-1.3308202 y=2.0034196 lb='1_B_-_DeltaP_-_Desulfovibrio_vulgaris_str._-Miyazaki_F-_-_B8DQG7_DESVM';
1848: x=-1.3258315 y=1.9961628 lb='1_B_-_DeltaP_-_Lawsonia_intracellularis_PHE/MN1-00_-_Q1MQG1_LAWIP';
1849: x=-1.0163863 y=1.7230309 lb='1_B_-_Firmicutes_-_Candidatus_Desulforudis_audaxviator_MP104C_-_PYRDB_DESAP';
1850: x=-0.58535534 y=1.339259 ll=11 lb='7';
1851: x=-0.728507 y=1.4168764 lb='99';
1852: x=-0.8231875 y=1.4685843 lb='26';
1853: x=-0.8530156 y=1.4851098 lb='0';
1854: x=-0.9315663 y=1.5442419 lb='96_Firmicutes_F-Bacil_FB-Bacil';
1855: x=-1.0924058 y=1.6660852 ll=8 lb='1_B_-_FB-Bacil_-_Bacillus_cellulosilyticus_DSM_2522_-_E6TTQ3_BACCJ';
1856: x=-1.1971343 y=1.742901 lb='1_B_-_FB-Bacil_-_Bacillus_selenitireducens_MLS10_-_D6XTQ0_BACIE';
1857: x=-0.91182667 y=1.5172284 ll=11 lb='95';
1858: x=-0.99375224 y=1.5682985 lb='98';
1859: x=-1.0280392 y=1.5922077 lb='89';
1860: x=-1.0482136 y=1.6069213 lb='83_Firmicutes.2';
1861: x=-1.18033 y=1.7045088 ll=8 lb='1_B_-_FL-Streptoc_-_Lactococcus_lactis_subsp._lactis_-_PYRDB_LACLA';
1862: x=-1.1137773 y=1.6544349 ll=11 lb='96';
1863: x=-1.285256 y=1.7794983 ll=8 lb='1_B_-_FB-Listeria_-_Listeria_innocua_-_PYRDB_LISIN';
1864: x=-1.2278097 y=1.7365476 lb='1_B_-_FL-Enteroc_-_Enterococcus_faecalis_-_PYRDB_ENTFA';
1865: x=-1.0481961 y=1.605993 ll=11 lb='82';
1866: x=-1.3251672 y=1.8028977 ll=8 lb='1_B_-_Act-Actinob_-_Propionibacterium_acnes_SK137_-_D4HDG1_PROAS';
1867: x=-1.0945402 y=1.6374824 ll=11 lb='84_Firmicutes_F-LactoBacil';
1868: x=-1.2764163 y=1.76513 ll=8 lb='1_B_-_FL-Lactob_-_Lactobacillus_sakei_subsp._sakei_23K_-_PYRDB_LACSS';
1869: x=-1.2761453 y=1.7600744 ll=11 lb='100_FL-Streptoc';
1870: x=-1.2997103 y=1.776086 lb='84';
1871: x=-1.4035112 y=1.8480028 ll=8 lb='1_B_-_FL-Streptoc_-_Streptococcus_suis_JS14_-_E8UNJ8_STREJ';
1872: x=-1.3250725 y=1.7932067 ll=11 lb='90';
1873: x=-1.3550643 y=1.8135852 lb='87';
1874: x=-1.4068762 y=1.8490195 ll=8 lb='1_B_-_FL-Streptoc_-_Streptococcus_gordonii_str._Challis_-_A8AXM9_STRGC';
1875: x=-1.4678515 y=1.8897219 lb='1_B_-_FL-Streptoc_-_Streptococcus_pneumoniae_-_PYRDB_STRPN';
1876: x=-1.4180714 y=1.8551685 lb='1_B_-_FL-Streptoc_-_Streptococcus_thermophilus_LMG_18311_-_Q5M4J2_STRT2';
1877: x=-1.3193599 y=1.7884902 lb='1_B_-_FL-Streptoc_-_Streptococcus_mutans_-_Q8DTV0_STRMU';
1878: x=-1.0747328 y=1.615435 ll=11 lb='98_Firmicutes_F-LactoBacil';
1879: x=-1.1397609 y=1.6546166 lb='95_FL-Lactob';
1880: x=-1.2067367 y=1.6975032 lb='90';
1881: x=-1.5375255 y=1.9121538 ll=8 lb='1_B_-_FL-Lactob_-_Lactobacillus_reuteri_JCM_1112_-_PYRDA_LACRJ';
1882: x=-1.4349104 y=1.8426366 ll=11 lb='99';
1883: x=-1.6456912 y=1.9776055 ll=8 lb='1_B_-_FL-Lactob_-_Pediococcus_pentosaceus_ATCC_25745_-_PYRDA_PEDPA';
1884: x=-1.6228762 y=1.9613967 lb='1_B_-_FL-Lactob_-_Lactobacillus_plantarum_-_PYRDA_LACPL';
1885: x=-1.3339676 y=1.76924 ll=11 lb='99';
1886: x=-1.3500366 y=1.7791896 lb='10';
1887: x=-1.6331357 y=1.9556658 ll=8 lb='1_B_-_FL-Lactob_-_Lactobacillus_fermentum_CECT_5716_-_D8IIA4_LACFC';
1888: x=-1.5364974 y=1.8938612 lb='1_B_-_FL-Lactob_-_Lactobacillus_salivarius_UCC118_-_Q1WVA8_LACS1';
1889: x=-1.4131676 y=1.8153402 ll=11 lb='93';
1890: x=-1.5324135 y=1.8852345 lb='98';
1891: x=-1.5513942 y=1.8966709 lb='66';
1892: x=-1.5962373 y=1.9238759 ll=8 lb='1_B_-_FL-Lactob_-_Lactobacillus_amylovorus_GRL1118_-_F2M0X7_LACAM';
1893: x=-1.6210629 y=1.9383615 lb='1_B_-_FL-Lactob_-_Lactobacillus_acidophilus_-_PYRDA_LACAC';
1894: x=-1.5537894 y=1.8975902 ll=11 lb='88';
1895: x=-1.6171652 y=1.934737 lb='99';
1896: x=-1.691615 y=1.9786782 ll=8 lb='1_B_-_FL-Lactob_-_Lactobacillus_johnsonii_-_PYRDA_LACJO';
1897: x=-1.6613284 y=1.9604433 lb='1_B_-_FL-Lactob_-_Lactobacillus_gasseri_ATCC_33323_-_Q043A7_LACGA';
1898: x=-1.5736673 y=1.9089199 ll=11 lb='40';
1899: x=-1.6937776 y=1.977862 ll=8 lb='1_B_-_FL-Lactob_-_Lactobacillus_delbrueckii_subsp._bulgaricus_ATCC_11842_-_PYRDA_LACDA';
1900: x=-1.6312889 y=1.9415315 lb='1_B_-_FL-Lactob_-_Lactobacillus_crispatus_ST1_-_D5GYG2_LACCS';
1901: x=-1.8674778 y=2.0688403 lb='1_B_-_FL-Lactob_-_Lactobacillus_delbrueckii_subsp._bulgaricus_ATCC_11842_-_Q1G992_LACDA';
1902: x=-1.1428822 y=1.6518534 ll=11 lb='86';
1903: x=-1.6756485 y=1.9407214 lb='100_FL-Leuconost';
1904: x=-1.8270452 y=2.0240004 ll=8 lb='1_B_-_FL-Leuconost_-_Leuconostoc_kimchii_IMSNU_11154_-_D5T0J3_LEUKI';
1905: x=-1.7466458 y=1.9789386 ll=11 lb='44';
1906: x=-1.9335852 y=2.080298 ll=8 lb='1_B_-_FL-Leuconost_-_Leuconostoc_citreum_KM20_-_B1MZ73_LEUCK';
1907: x=-1.9116881 y=2.0671356 lb='1_B_-_FL-Leuconost_-_Leuconostoc_gasicomitatum_LMG_18811_-_D8MFA2_LEUGT';
1908: x=-1.4885142 y=1.8325365 ll=11 lb='100_FL-Lactob';
1909: x=-1.5724026 y=1.8767142 ll=8 lb='1_B_-_FL-Lactob_-_Lactobacillus_casei_ATCC_334_-_PYRDA_LACC3';
1910: x=-1.5554135 y=1.8672513 lb='1_B_-_FL-Lactob_-_Lactobacillus_rhamnosus_Lc_705_-_C7TJC7_LACRL';
1911: x=-0.95958567 y=1.5384458 ll=11 lb='94';
1912: x=-0.9851321 y=1.5508301 lb='37_F-Bacil';
1913: x=-1.0448933 y=1.5802495 lb='88';
1914: x=-1.1840963 y=1.6514162 ll=8 lb='1_B_-_FB-Plano_-_Solibacillus_silvestris_StLB046_-_F2F689_9BACL';
1915: x=-1.0983907 y=1.6063844 ll=11 lb='83';
1916: x=-1.1983393 y=1.655964 lb='99_Firmicutes_FB-Staph';
1917: x=-1.3263514 y=1.7204341 ll=8 lb='1_B_-_FB-Staph_-_Macrococcus_caseolyticus_JCSC5402_-_B9EB71_MACCJ';
1918: x=-1.2860835 y=1.6991589 ll=11 lb='97';
1919: x=-1.3192205 y=1.7155967 ll=8 lb='1_B_-_FB-Staph_-_Staphylococcus_carnosus_subsp._carnosus_TM300_-_PYRDB_STACT';
1920: x=-1.3874089 y=1.7486589 lb='1_B_-_FB-Staph_-_Staphylococcus_pseudintermedius_ED99_-_F0P7L4_STAPE';
1921: x=-1.162168 y=1.6368263 ll=11 lb='93';
1922: x=-1.2620702 y=1.6848834 ll=8 lb='1_B_-_FusoB_-_Fusobacterium_nucleatum_subsp._nucleatum_-_PYRDB_FUSNN';
1923: x=-1.3754388 y=1.7378318 lb='1_B_-_Tenerites_-_Mycoplasma_penetrans_-_PYRDB_MYCPE';
1924: x=-1.183692 y=1.6426685 ll=11 lb='100_Firmicutes';
1925: x=-1.2651179 y=1.6806297 ll=8 lb='1_B_-_F-Bacil_-_Exiguobacterium_sp._AT1b_-_C4L5W5_EXISA';
1926: x=-1.3536174 y=1.7206389 lb='1_B_-_F-Bacil_-_Exiguobacterium_sibiricum_255-15_-_PYRDB_EXIS2';
1927: x=-0.98891425 y=1.5506332 ll=11 lb='40_Firmicutes_F-Bacil_FB-Bacil';
1928: x=-1.0080423 y=1.5586498 lb='39';
1929: x=-1.0611703 y=1.581868 lb='96';
1930: x=-1.1527567 y=1.6232226 ll=8 lb='1_B_-_FB-Bacil_-_Bacillus_cereus_ATCC_14579_-_PYRDB_BACCR';
1931: x=-1.1258835 y=1.6099162 ll=11 lb='98';
1932: x=-1.194159 y=1.6402483 ll=8 lb='1_B_-_FB-Bacil_-_Bacillus_pumilus_SAFR-032_-_PYRDB_BACP2';
1933: x=-1.163046 y=1.6258897 ll=11 lb='86';
1934: x=-1.2545768 y=1.6658909 ll=8 lb='1_B_-_FB-Bacil_-_Bacillus_licheniformis_ATCC_14580_-_Q65JU5_BACLD';
1935: x=-1.1923729 y=1.6383901 ll=11 lb='89';
1936: x=-1.2302245 y=1.6546597 ll=8 lb='1_B_-_FB-Bacil_-_Bacillus_subtilis_-_PYRDB_BACSU';
1937: x=-1.2421954 y=1.6594485 lb='1_B_-_FB-Bacil_-_Bacillus_atrophaeus_1942_-_E3DZT3_BACA1';
1938: x=-1.0373586 y=1.5704175 ll=11 lb='0';
1939: x=-1.0884429 y=1.591464 lb='94';
1940: x=-1.1465276 y=1.6156008 ll=8 lb='1_B_-_FB-Bacil_-_Geobacillus_kaustophilus_-_PYRDB_GEOKA';
1941: x=-1.182703 y=1.6299653 lb='1_B_-_FB-Bacil_-_Geobacillus_sp._Y4.1MC1_-_E3IAM5_GEOS0';
1942: x=-1.1115474 y=1.5996766 ll=11 lb='96';
1943: x=-1.256932 y=1.6580347 ll=8 lb='1_B_-_FB-Bacil_-_Bacillus_pseudofirmus_OF4_-_D3FTA6_BACPE';
1944: x=-1.161115 y=1.619052 ll=11 lb='17';
1945: x=-1.3144323 y=1.6795183 ll=8 lb='1_B_-_FB-Bacil_-_Bacillus_halodurans_-_PYRDB_BACHD';
1946: x=-1.3915756 y=1.708333 lb='1_B_-_FB-Bacil_-_Bacillus_clausii_KSM-K16_-_PYRDB_BACSK';
1947: x=-1.1845353 y=1.6250571 lb='1_B_-_FB-Bacil_-_Bacillus_megaterium_QM_B1551_-_D5DQU5_BACMQ';
1948: x=-0.96092755 y=1.5195594 ll=11 lb='85';
1949: x=-1.5810018 y=1.7511756 ll=8 lb='1_B_-_Act-Actinob_-_Arcanobacterium_haemolyticum_DSM_20595_-_D7BP93_ARCHD';
1950: x=-1.2850491 y=1.6383957 lb='1_B_-_Firmicutes_-_Clostridiales_genomosp._BVAB3_str._UPII9-5_-_D3R1H9_CLOB3';
1951: x=-0.9925665 y=1.5118804 lb='1_B_-_FB-Alicyclo_-_Bacillus_tusciae_DSM_2912_-_D5WY03_BACT2';
1952: x=-0.65870786 y=1.3619432 ll=11 lb='86';
1953: x=-0.765241 y=1.3970224 lb='96_Firmicutes';
1954: x=-1.1858696 y=1.545485 ll=8 lb='1_B_-_Firmicutes_-_Clostridium_lentocellum_DSM_5427_-_F2JN86_9FIRM';
1955: x=-0.85462344 y=1.4261544 ll=11 lb='6_F-Clostrc_FC-Clostrid';
1956: x=-0.95617354 y=1.4609623 lb='98';
1957: x=-1.0734746 y=1.5015665 ll=8 lb='1_B_-_FC-Clostrid_-_Alkaliphilus_oremlandii_OhILAs_-_PYRDB_ALKOO';
1958: x=-1.0447702 y=1.4910306 lb='1_B_-_FC-Clostrid_-_Alkaliphilus_metalliredigens_QYMF_-_PYRDB_ALKMQ';
1959: x=-1.0134754 y=1.4768654 ll=11 lb='99';
1960: x=-1.2500027 y=1.5555441 ll=8 lb='1_B_-_Firmicutes_-_Butyrivibrio_proteoclasticus_B316_-_E0RZV3_BUTPB';
1961: x=-1.06101 y=1.4918816 ll=11 lb='76';
1962: x=-1.0808724 y=1.4982225 lb='85';
1963: x=-1.1272397 y=1.5131794 lb='84';
1964: x=-1.2891092 y=1.5659367 ll=8 lb='1_B_-_Firmicutes_-_Eubacterium_eligens_ATCC_27750_-_C4Z463_EUBE2';
1965: x=-1.3481654 y=1.5837067 lb='1_B_-_Firmicutes_-_Eubacterium_rectale_ATCC_33656_-_C4ZG02_EUBR3';
1966: x=-1.2461945 y=1.5498974 lb='1_B_-_FC-Clostrid_-_Clostridium_phytofermentans_ISDg_-_PYRDB_CLOPH';
1967: x=-1.1738666 y=1.5264083 lb='1_B_-_FC-Clostrid_-_Clostridium_saccharolyticum_WM1_-_D9RAB9_CLOSW';
1968: x=-0.75857866 y=1.3901955 ll=11 lb='92_Actino_Act-Coryob';
1969: x=-1.1893322 y=1.5162896 lb='100';
1970: x=-1.4746358 y=1.6016865 ll=8 lb='1_B_-_Act-Coryob_-_Coriobacterium_glomerans_PW2_-_F2N9N3_9ACTN';
1971: x=-1.3285383 y=1.5565819 ll=11 lb='81';
1972: x=-1.5264721 y=1.6145228 ll=8 lb='1_B_-_Act-Coryob_-_Olsenella_uli_DSM_7084_-_E1QVE7_OLSUV';
1973: x=-1.6972007 y=1.6620792 lb='1_B_-_Act-Coryob_-_Atopobium_parvulum_DSM_20469_-_C8W700_ATOPD';
1974: x=-1.0056218 y=1.4576622 ll=11 lb='99';
1975: x=-1.1726067 y=1.5043542 ll=8 lb='1_B_-_Act-Coryob_-_Slackia_heliotrinireducens_DSM_20476_-_C7N5N5_SLAHD';
1976: x=-1.0722294 y=1.4756359 ll=11 lb='90';
1977: x=-1.2643055 y=1.5280912 ll=8 lb='1_B_-_Act-Coryob_-_Cryptobacterium_curtum_DSM_15641_-_C7MNJ7_CRYCD';
1978: x=-1.2136114 y=1.5133278 lb='1_B_-_Act-Coryob_-_Eggerthella_lenta_DSM_2243_-_C8WHP0_EGGLE';
1979: x=-0.5292422 y=1.2673432 ll=11 lb='4';
1980: x=-0.6714727 y=1.3011367 lb='92';
1981: x=-0.9375181 y=1.3652004 lb='99_Bacteria.5';
1982: x=-1.277911 y=1.4537425 ll=8 lb='1_B_-_Magnetococ_-_Magnetococcus_sp._MC-1_-_A0LD69_MAGSM';
1983: x=-1.1145498 y=1.4072626 ll=11 lb='92_ProteoB_G-GammaP';
1984: x=-1.4204422 y=1.4848548 ll=8 lb='1_B_-_G-Thiotr_-_Thiomicrospira_crunogena_XCL-2_-_Q31E83_THICR';
1985: x=-1.1900339 y=1.424956 ll=11 lb='70';
1986: x=-1.3988863 y=1.4759175 lb='99_G-SulfSymb';
1987: x=-1.5201166 y=1.505888 ll=8 lb='1_B_-_G-SulfSymb_-_Candidatus_Vesicomyosocius_okutanii_HA_-_A5CY10_VESOH';
1988: x=-1.4557508 y=1.4896104 lb='1_B_-_G-SulfSymb_-_Candidatus_Ruthia_magnifica_str._Cm__Calyptogena_magnifica__-_A1AV53_RUTMC';
1989: x=-1.3024876 y=1.4505972 ll=11 lb='96_G-Chromat.1';
1990: x=-1.4768809 y=1.4914747 ll=8 lb='1_B_-_G-Chromat_-_Nitrosococcus_oceani_ATCC_19707_-_Q3J7C7_NITOC';
1991: x=-1.3447526 y=1.4600997 ll=11 lb='77';
1992: x=-1.4545739 y=1.4851407 ll=8 lb='1_B_-_G-Chromat_-_Thioalkalivibrio_sp._K90mix_-_D3SBS0_THISK';
1993: x=-1.427719 y=1.4784892 lb='1_B_-_G-Chromat_-_Thioalkalivibrio_sulfidophilus_HL-EbGr7_-_B8GR92_THISH';
1994: x=-1.5370188 y=1.4874908 lb='1_B_-_Eury-Tcocci_-_Thermococcus_sibiricus_MM_739_-_C6A1L2_THESM';
1995: x=-0.6232135 y=1.2837335 ll=11 lb='57_Bacteria';
1996: x=-1.3977429 y=1.4455874 ll=8 lb='1_B_-_Gemmatimon_-_Gemmatimonas_aurantiaca_T-27_-_C1A4J6_GEMAT';
1997: x=-0.6918735 y=1.2954949 ll=11 lb='23';
1998: x=-0.95794463 y=1.3452322 lb='99_Aquif';
1999: x=-1.1016134 y=1.3738946 lb='98';
2000: x=-1.3039601 y=1.4149011 ll=8 lb='1_B_-_Aquif_-_Sulfurihydrogenibium_azorense_Az-Fu1_-_C1DU98_SULAA';
2001: x=-1.2667304 y=1.406316 lb='1_B_-_Aquif_-_Persephonella_marina_EX-H1_-_C0QU30_PERMH';
2002: x=-1.1715071 y=1.3838162 ll=11 lb='99';
2003: x=-1.368245 y=1.4212102 ll=8 lb='1_B_-_Aquif_-_Hydrogenobaculum_sp._Y04AAS1_-_B4U9W8_HYDS0';
2004: x=-1.2194769 y=1.3923329 ll=11 lb='81';
2005: x=-1.3369001 y=1.4139152 ll=8 lb='1_B_-_Aquif_-_Aquifex_aeolicus_-_PYRDA_AQUAE';
2006: x=-1.3968394 y=1.4232682 ll=11 lb='99';
2007: x=-1.4970226 y=1.4410549 ll=8 lb='1_B_-_Aquif_-_Hydrogenobacter_thermophilus_TK-6_-_D3DGD0_HYDTT';
2008: x=-1.5724614 y=1.4533521 lb='1_B_-_Aquif_-_Thermocrinis_albus_DSM_14484_-_D3SNJ9_THEAH';
2009: x=-1.2880281 y=1.3864945 ll=11 lb='100_Actino_Act-Actinob.1';
2010: x=-1.3748416 y=1.4000154 lb='99';
2011: x=-1.4671228 y=1.415248 ll=8 lb='1_B_-_Act-Actinob_-_Gardnerella_vaginalis_ATCC_14019_-_E3D9U0_GARV3';
2012: x=-1.4639593 y=1.4136187 ll=11 lb='98';
2013: x=-1.5550374 y=1.4280864 ll=8 lb='1_B_-_Act-Actinob_-_Bifidobacterium_animalis_subsp._lactis_V9_-_D5TH53_BIFAV';
2014: x=-1.5537903 y=1.4270525 ll=11 lb='97';
2015: x=-1.6517951 y=1.4420124 ll=8 lb='1_B_-_Act-Actinob_-_Bifidobacterium_longum_-_Q8G660_BIFLO';
2016: x=-1.6580681 y=1.4423239 lb='1_B_-_Act-Actinob_-_Bifidobacterium_dentium_Bd1_-_D2QA97_BIFDB';
2017: x=-1.2953564 y=1.3875225 lb='1_B_-_Act-Actinob_-_Bifidobacterium_bifidum_PRL2010_-_E4NWU4_BIFBP';
2018: x=-0.5539054 y=1.2218602 ll=11 lb='92_Bacteria.1';
2019: x=-1.007529 y=1.2812896 lb='100_DeinoTherm';
2020: x=-1.1812838 y=1.3045889 ll=8 lb='1_B_-_DeinoTherm_-_Oceanithermus_profundus_DSM_14977_-_E4U7H2_OCEP5';
2021: x=-1.0953236 y=1.2925211 lb='1_B_-_DeinoTherm_-_Marinithermus_hydrothermalis_DSM_14884_-_F2NMH1_9DEIN';
2022: x=-1.0201709 y=1.2786404 lb='1_B_-_Firmicutes_-_Thermaerobacter_marianensis_DSM_12885_-_E6SJH3_THEM7';
2023: x=-0.42405605 y=1.1254691 ll=11 lb='83_Bacteria';
2024: x=-1.0195428 y=1.1888477 lb='99_Chloroflexi.1';
2025: x=-1.8146018 y=1.2783422 lb='100';
2026: x=-1.9585625 y=1.2949888 ll=8 lb='1_B_-_Chloroflexi_-_Chloroflexus_sp._Y-400-fl_-_B9LJ97_CHLSY';
2027: x=-2.0259783 y=1.3014872 lb='1_B_-_Chloroflexi_-_Chloroflexus_aggregans_DSM_9485_-_B8G6V4_CHLAD';
2028: x=-1.4981312 y=1.236854 ll=11 lb='99';
2029: x=-1.6523992 y=1.2528005 ll=8 lb='1_B_-_Chloroflexi_-_Roseiflexus_castenholzii_DSM_13941_-_A7NSB8_ROSCS';
2030: x=-1.6349756 y=1.2501619 lb='1_B_-_Chloroflexi_-_Roseiflexus_sp._RS-1_-_A5URC7_ROSS1';
2031: x=-0.4759997 y=1.1290942 ll=11 lb='23_Actino';
2032: x=-0.5884718 y=1.1372863 lb='68_Act-Actinob';
2033: x=-1.3577735 y=1.2073975 ll=8 lb='1_B_-_Act-Actinob_-_Intrasporangium_calvum_DSM_43043_-_E6S8Y2_INTC7';
2034: x=-0.7398835 y=1.1478536 ll=11 lb='93';
2035: x=-1.0471547 y=1.1739808 ll=8 lb='1_B_-_Act-Actinob_-_Thermomonospora_curvata_DSM_43183_-_D1A830_THECD';
2036: x=-0.788625 y=1.151107 ll=11 lb='70';
2037: x=-0.9644894 y=1.1644521 lb='99';
2038: x=-1.1488161 y=1.179001 ll=8 lb='1_B_-_Act-Actinob_-_Thermobifida_fusca_YX_-_Q47R20_THEFY';
2039: x=-1.2735606 y=1.1869637 lb='1_B_-_Act-Actinob_-_Nocardiopsis_dassonvillei_subsp._dassonvillei_DSM_43111_-_D7B1T3_NOCDD';
2040: x=-0.8465485 y=1.1546209 ll=11 lb='56';
2041: x=-1.1514301 y=1.1749711 ll=8 lb='1_B_-_Act-Actinob_-_Acidothermus_cellulolyticus_11B_-_A0LUF8_ACIC1';
2042: x=-0.9997244 y=1.1634475 ll=11 lb='99';
2043: x=-1.1339077 y=1.1715876 ll=8 lb='1_B_-_Act-Actinob_-_Streptosporangium_roseum_DSM_43021_-_D2B6K4_STRRD';
2044: x=-1.1902407 y=1.1738468 lb='1_B_-_Act-Actinob_-_Thermobispora_bispora_DSM_43833_-_D6Y9F5_THEBD';
2045: x=-1.532867 y=1.1803629 lb='1_B_-_Actino_-_Acidimicrobium_ferrooxidans_DSM_10331_-_C7M0V6_ACIFD';
2046: x=-0.41922918 y=1.0042111 ll=11 lb='92_Bacteria.2';
2047: x=-1.6122754 y=1.0548421 ll=8 lb='1_B_-_FC-ThermAnaer_-_Coprothermobacter_proteolyticus_DSM_5265_-_B5YA20_COPPD';
2048: x=-0.5161474 y=1.0062667 ll=11 lb='36';
2049: x=-1.4834332 y=1.0297143 lb='100_Thermotogae';
2050: x=-1.9413304 y=1.0463681 ll=8 lb='1_B_-_Thermotogae_-_Thermotoga_lettingae_TMO_-_A8F8J3_THELT';
2051: x=-1.6382284 y=1.0329976 ll=11 lb='50';
2052: x=-1.8540782 y=1.0388843 lb='98';
2053: x=-2.0212915 y=1.0439515 ll=8 lb='1_B_-_Thermotogae_-_Thermosipho_melanesiensis_BI429_-_A6LJP0_THEM4';
2054: x=-2.0701146 y=1.0441211 lb='1_B_-_Thermotogae_-_Thermosipho_africanus_TCF52B_-_B7IFY5_THEAB';
2055: x=-1.7505856 y=1.0346996 ll=11 lb='86';
2056: x=-2.2417245 y=1.043628 ll=8 lb='1_B_-_Thermotogae_-_Thermotoga_maritima_-_PYRDB_THEMA';
2057: x=-2.2001624 y=1.0401479 lb='1_B_-_Thermotogae_-_Fervidobacterium_nodosum_Rt17-B1_-_A7HK93_FERNB';
2058: x=-1.8131236 y=1.0141251 lb='1_B_-_Act-Actinob_-_Saccharopolyspora_erythraea_NRRL_2338_-_A4FBL7_SACEN';
2059: fg=153 153 153 x=0.38973102 y=4.160328E-4 lc=153 153 153 ll=11 lb='96_Archaea_CrenArc_Cren-thermop';
2060: x=1.3649282 y=-0.0587436 lb='100';
2061: x=1.8364626 y=-0.09452489 ll=3 lb='Cren-thermop_-_Thermoproteus_uzoniensis_768-20_-_F2L3L7_9CREN';
2062: x=1.6134859 y=-0.07306653 ll=11 lb='94';
2063: x=1.7592413 y=-0.08323903 ll=3 lb='Cren-thermop_-_Pyrobaculum_calidifontis_JCM_11548_-_A3MX28_PYRCJ';
2064: x=1.7762736 y=-0.08195232 ll=11 lb='97';
2065: x=1.9537538 y=-0.09325878 ll=3 lb='Cren-thermop_-_Pyrobaculum_arsenaticum_DSM_13514_-_A4WLH6_PYRAR';
2066: x=1.8594332 y=-0.08623895 ll=11 lb='65';
2067: x=1.9611218 y=-0.09178964 lb='97';
2068: x=2.0669162 y=-0.09788596 ll=3 lb='Cren-thermop_-_Thermoproteus_neutrophilus_V24Sta_-_B1Y9W3_THENV';
2069: x=2.204269 y=-0.10432317 lb='Cren-thermop_-_Pyrobaculum_islandicum_DSM_4184_-_A1RRV3_PYRIL';
2070: x=2.0077798 y=-0.09298485 lb='Cren-thermop_-_Pyrobaculum_aerophilum_str._IM2_-_Q8ZTG4_PYRAE';
2071: x=0.7629237 y=-0.012025037 ll=11 lb='96';
2072: x=1.874531 y=-0.05582669 ll=3 lb='Cren-thermop_-_Caldivirga_maquilingensis_IC-167_-_A8MCA1_CALMQ';
2073: x=1.2400247 y=-0.02648324 ll=11 lb='98';
2074: x=1.2761146 y=-0.027686365 ll=3 lb='Cren-thermop_-_Vulcanisaeta_distributa_DSM_14429_-_E1QQK0_VULDI';
2075: x=1.5202905 y=-0.034126725 lb='Cren-thermop_-_Vulcanisaeta_moutnovskia_768-28_-_F0QW78_VULM7';
edges
6: fg=255 0 0 w=1 sh=1 dr=1 lc=255 0 0 lk=null lx=0 ly=0 ll=11 lv=1;
7: dr=1;
5: dr=1;
9: dr=1;
12: dr=1;
14: dr=1;
16: dr=1;
18: dr=1;
19: dr=1;
17: dr=1;
15: dr=1;
13: dr=1;
11: dr=1;
21: dr=1;
22: dr=1;
20: dr=1;
10: dr=1;
8: dr=1;
4: dr=1;
28: dr=1;
32: dr=1;
33: dr=1;
31: dr=1;
35: dr=1;
36: dr=1;
34: dr=1;
30: dr=1;
38: dr=1;
40: dr=1;
41: dr=1;
39: dr=1;
37: dr=1;
29: dr=1;
27: dr=1;
44: dr=1;
47: dr=1;
49: dr=1;
50: dr=1;
48: dr=1;
46: dr=1;
51: dr=1;
45: dr=1;
43: dr=1;
53: dr=1;
57: dr=1;
60: dr=1;
62: dr=1;
66: dr=1;
67: dr=1;
65: dr=1;
68: dr=1;
64: dr=1;
70: dr=1;
71: dr=1;
69: dr=1;
63: dr=1;
61: dr=1;
59: dr=1;
73: dr=1;
77: dr=1;
80: dr=1;
82: dr=1;
83: dr=1;
81: dr=1;
79: dr=1;
85: dr=1;
86: dr=1;
84: dr=1;
78: dr=1;
76: dr=1;
88: dr=1;
91: dr=1;
95: dr=1;
96: dr=1;
94: dr=1;
97: dr=1;
93: dr=1;
99: dr=1;
100: dr=1;
98: dr=1;
92: dr=1;
90: dr=1;
101: dr=1;
89: dr=1;
87: dr=1;
75: dr=1;
102: dr=1;
74: dr=1;
72: dr=1;
58: dr=1;
56: dr=1;
106: dr=1;
109: dr=1;
111: dr=1;
114: dr=1;
115: dr=1;
113: dr=1;
117: dr=1;
119: dr=1;
120: dr=1;
118: dr=1;
116: dr=1;
112: dr=1;
110: dr=1;
108: dr=1;
123: dr=1;
127: dr=1;
129: dr=1;
131: dr=1;
132: dr=1;
130: dr=1;
128: dr=1;
126: dr=1;
133: dr=1;
125: dr=1;
134: dr=1;
124: dr=1;
122: dr=1;
135: dr=1;
121: dr=1;
107: dr=1;
105: dr=1;
138: dr=1;
139: dr=1;
137: dr=1;
141: dr=1;
143: dr=1;
145: dr=1;
146: dr=1;
144: dr=1;
142: dr=1;
140: dr=1;
136: dr=1;
104: dr=1;
148: dr=1;
149: dr=1;
147: dr=1;
103: dr=1;
55: dr=1;
153: dr=1;
154: dr=1;
152: dr=1;
157: dr=1;
158: dr=1;
156: dr=1;
160: dr=1;
163: dr=1;
165: dr=1;
166: dr=1;
164: dr=1;
162: dr=1;
168: dr=1;
170: dr=1;
171: dr=1;
169: dr=1;
167: dr=1;
161: dr=1;
159: dr=1;
155: dr=1;
151: dr=1;
174: dr=1;
175: dr=1;
173: dr=1;
178: dr=1;
179: dr=1;
177: dr=1;
183: dr=1;
184: dr=1;
182: dr=1;
186: dr=1;
187: dr=1;
185: dr=1;
181: dr=1;
189: dr=1;
191: dr=1;
193: dr=1;
194: dr=1;
192: dr=1;
190: dr=1;
188: dr=1;
180: dr=1;
176: dr=1;
172: dr=1;
150: dr=1;
54: dr=1;
52: dr=1;
42: dr=1;
26: dr=1;
196: dr=1;
199: dr=1;
201: dr=1;
202: dr=1;
200: dr=1;
198: dr=1;
205: dr=1;
207: dr=1;
208: dr=1;
206: dr=1;
204: dr=1;
210: dr=1;
211: dr=1;
209: dr=1;
203: dr=1;
197: dr=1;
195: dr=1;
25: dr=1;
214: dr=1;
216: dr=1;
218: dr=1;
220: dr=1;
222: dr=1;
223: dr=1;
221: dr=1;
219: dr=1;
217: dr=1;
215: dr=1;
213: dr=1;
227: dr=1;
228: dr=1;
226: dr=1;
231: dr=1;
232: dr=1;
230: dr=1;
234: dr=1;
235: dr=1;
233: dr=1;
229: dr=1;
225: dr=1;
242: dr=1;
243: dr=1;
241: dr=1;
245: dr=1;
247: dr=1;
249: dr=1;
250: dr=1;
248: dr=1;
246: dr=1;
244: dr=1;
240: dr=1;
251: dr=1;
239: dr=1;
253: dr=1;
255: dr=1;
257: dr=1;
262: dr=1;
263: dr=1;
261: dr=1;
265: dr=1;
266: dr=1;
264: dr=1;
260: dr=1;
267: dr=1;
259: dr=1;
269: dr=1;
270: dr=1;
268: dr=1;
258: dr=1;
256: dr=1;
254: dr=1;
252: dr=1;
238: dr=1;
273: dr=1;
274: dr=1;
272: dr=1;
276: dr=1;
277: dr=1;
275: dr=1;
271: dr=1;
237: dr=1;
284: dr=1;
286: dr=1;
287: dr=1;
285: dr=1;
283: dr=1;
292: dr=1;
294: dr=1;
295: dr=1;
293: dr=1;
291: dr=1;
297: dr=1;
298: dr=1;
296: dr=1;
290: dr=1;
300: dr=1;
302: dr=1;
304: dr=1;
307: dr=1;
308: dr=1;
306: dr=1;
309: dr=1;
305: dr=1;
303: dr=1;
301: dr=1;
299: dr=1;
289: dr=1;
312: dr=1;
313: dr=1;
311: dr=1;
315: dr=1;
316: dr=1;
314: dr=1;
310: dr=1;
288: dr=1;
282: dr=1;
317: dr=1;
281: dr=1;
319: dr=1;
320: dr=1;
318: dr=1;
280: dr=1;
324: dr=1;
325: dr=1;
323: dr=1;
327: dr=1;
328: dr=1;
326: dr=1;
322: dr=1;
330: dr=1;
333: dr=1;
334: dr=1;
332: dr=1;
336: dr=1;
339: dr=1;
340: dr=1;
338: dr=1;
342: dr=1;
344: dr=1;
346: dr=1;
347: dr=1;
345: dr=1;
343: dr=1;
341: dr=1;
337: dr=1;
335: dr=1;
331: dr=1;
329: dr=1;
321: dr=1;
279: dr=1;
348: dr=1;
278: dr=1;
236: dr=1;
224: dr=1;
212: dr=1;
24: dr=1;
351: dr=1;
354: dr=1;
356: dr=1;
360: dr=1;
361: dr=1;
359: dr=1;
363: dr=1;
365: dr=1;
367: dr=1;
368: dr=1;
366: dr=1;
364: dr=1;
362: dr=1;
358: dr=1;
371: dr=1;
374: dr=1;
375: dr=1;
373: dr=1;
378: dr=1;
379: dr=1;
377: dr=1;
380: dr=1;
376: dr=1;
372: dr=1;
370: dr=1;
383: dr=1;
384: dr=1;
382: dr=1;
386: dr=1;
389: dr=1;
391: dr=1;
393: dr=1;
394: dr=1;
392: dr=1;
390: dr=1;
388: dr=1;
396: dr=1;
397: dr=1;
395: dr=1;
387: dr=1;
385: dr=1;
381: dr=1;
369: dr=1;
357: dr=1;
355: dr=1;
353: dr=1;
399: dr=1;
402: dr=1;
404: dr=1;
406: dr=1;
408: dr=1;
409: dr=1;
407: dr=1;
405: dr=1;
403: dr=1;
401: dr=1;
411: dr=1;
412: dr=1;
410: dr=1;
400: dr=1;
398: dr=1;
352: dr=1;
350: dr=1;
416: dr=1;
417: dr=1;
415: dr=1;
419: dr=1;
421: dr=1;
423: dr=1;
428: dr=1;
429: dr=1;
427: dr=1;
430: dr=1;
426: dr=1;
432: dr=1;
434: dr=1;
435: dr=1;
433: dr=1;
431: dr=1;
425: dr=1;
436: dr=1;
424: dr=1;
422: dr=1;
420: dr=1;
418: dr=1;
414: dr=1;
439: dr=1;
440: dr=1;
438: dr=1;
451: dr=1;
454: dr=1;
457: dr=1;
458: dr=1;
456: dr=1;
459: dr=1;
455: dr=1;
453: dr=1;
461: dr=1;
462: dr=1;
460: dr=1;
452: dr=1;
450: dr=1;
464: dr=1;
466: dr=1;
467: dr=1;
465: dr=1;
463: dr=1;
449: dr=1;
468: dr=1;
448: dr=1;
470: dr=1;
471: dr=1;
469: dr=1;
447: dr=1;
472: dr=1;
446: dr=1;
478: dr=1;
482: dr=1;
484: dr=1;
485: dr=1;
483: dr=1;
481: dr=1;
489: dr=1;
491: dr=1;
492: dr=1;
490: dr=1;
488: dr=1;
494: dr=1;
497: dr=1;
499: dr=1;
500: dr=1;
498: dr=1;
496: dr=1;
501: dr=1;
495: dr=1;
493: dr=1;
487: dr=1;
502: dr=1;
486: dr=1;
480: dr=1;
504: dr=1;
505: dr=1;
503: dr=1;
479: dr=1;
477: dr=1;
506: dr=1;
476: dr=1;
508: dr=1;
509: dr=1;
507: dr=1;
475: dr=1;
510: dr=1;
474: dr=1;
515: dr=1;
516: dr=1;
514: dr=1;
518: dr=1;
521: dr=1;
524: dr=1;
525: dr=1;
523: dr=1;
528: dr=1;
529: dr=1;
527: dr=1;
531: dr=1;
532: dr=1;
530: dr=1;
526: dr=1;
522: dr=1;
520: dr=1;
533: dr=1;
519: dr=1;
517: dr=1;
513: dr=1;
535: dr=1;
537: dr=1;
538: dr=1;
536: dr=1;
534: dr=1;
512: dr=1;
540: dr=1;
541: dr=1;
539: dr=1;
511: dr=1;
473: dr=1;
445: dr=1;
547: dr=1;
550: dr=1;
552: dr=1;
553: dr=1;
551: dr=1;
549: dr=1;
555: dr=1;
556: dr=1;
554: dr=1;
548: dr=1;
546: dr=1;
561: dr=1;
562: dr=1;
560: dr=1;
564: dr=1;
566: dr=1;
567: dr=1;
565: dr=1;
563: dr=1;
559: dr=1;
571: dr=1;
573: dr=1;
574: dr=1;
572: dr=1;
570: dr=1;
577: dr=1;
578: dr=1;
576: dr=1;
580: dr=1;
582: dr=1;
585: dr=1;
586: dr=1;
584: dr=1;
588: dr=1;
590: dr=1;
592: dr=1;
593: dr=1;
591: dr=1;
589: dr=1;
587: dr=1;
583: dr=1;
581: dr=1;
579: dr=1;
575: dr=1;
569: dr=1;
596: dr=1;
597: dr=1;
595: dr=1;
600: dr=1;
602: dr=1;
604: dr=1;
605: dr=1;
603: dr=1;
601: dr=1;
599: dr=1;
606: dr=1;
598: dr=1;
594: dr=1;
568: dr=1;
558: dr=1;
609: dr=1;
612: dr=1;
614: dr=1;
616: dr=1;
618: dr=1;
620: dr=1;
621: dr=1;
619: dr=1;
617: dr=1;
615: dr=1;
613: dr=1;
611: dr=1;
624: dr=1;
627: dr=1;
628: dr=1;
626: dr=1;
631: dr=1;
632: dr=1;
630: dr=1;
635: dr=1;
637: dr=1;
638: dr=1;
636: dr=1;
634: dr=1;
639: dr=1;
633: dr=1;
629: dr=1;
625: dr=1;
623: dr=1;
641: dr=1;
644: dr=1;
645: dr=1;
643: dr=1;
648: dr=1;
650: dr=1;
652: dr=1;
653: dr=1;
651: dr=1;
649: dr=1;
647: dr=1;
655: dr=1;
656: dr=1;
654: dr=1;
646: dr=1;
642: dr=1;
640: dr=1;
622: dr=1;
610: dr=1;
608: dr=1;
657: dr=1;
607: dr=1;
557: dr=1;
545: dr=1;
658: dr=1;
544: dr=1;
659: dr=1;
543: dr=1;
663: dr=1;
664: dr=1;
662: dr=1;
666: dr=1;
667: dr=1;
665: dr=1;
661: dr=1;
669: dr=1;
671: dr=1;
672: dr=1;
670: dr=1;
668: dr=1;
660: dr=1;
542: dr=1;
444: dr=1;
673: dr=1;
443: dr=1;
677: dr=1;
678: dr=1;
676: dr=1;
680: dr=1;
683: dr=1;
684: dr=1;
682: dr=1;
687: dr=1;
690: dr=1;
691: dr=1;
689: dr=1;
693: dr=1;
699: dr=1;
700: dr=1;
698: dr=1;
702: dr=1;
703: dr=1;
701: dr=1;
697: dr=1;
706: dr=1;
707: dr=1;
705: dr=1;
710: dr=1;
712: dr=1;
713: dr=1;
711: dr=1;
709: dr=1;
714: dr=1;
708: dr=1;
704: dr=1;
696: dr=1;
715: dr=1;
695: dr=1;
716: dr=1;
694: dr=1;
692: dr=1;
688: dr=1;
686: dr=1;
718: dr=1;
719: dr=1;
717: dr=1;
685: dr=1;
681: dr=1;
679: dr=1;
675: dr=1;
722: dr=1;
723: dr=1;
721: dr=1;
727: dr=1;
730: dr=1;
732: dr=1;
733: dr=1;
731: dr=1;
729: dr=1;
734: dr=1;
728: dr=1;
726: dr=1;
736: dr=1;
737: dr=1;
735: dr=1;
725: dr=1;
746: dr=1;
747: dr=1;
745: dr=1;
749: dr=1;
752: dr=1;
753: dr=1;
751: dr=1;
755: dr=1;
756: dr=1;
754: dr=1;
750: dr=1;
748: dr=1;
744: dr=1;
758: dr=1;
760: dr=1;
762: dr=1;
764: dr=1;
766: dr=1;
769: dr=1;
770: dr=1;
768: dr=1;
772: dr=1;
773: dr=1;
771: dr=1;
767: dr=1;
765: dr=1;
763: dr=1;
761: dr=1;
759: dr=1;
757: dr=1;
743: dr=1;
774: dr=1;
742: dr=1;
776: dr=1;
778: dr=1;
780: dr=1;
781: dr=1;
779: dr=1;
777: dr=1;
775: dr=1;
741: dr=1;
787: dr=1;
789: dr=1;
791: dr=1;
793: dr=1;
795: dr=1;
797: dr=1;
799: dr=1;
801: dr=1;
802: dr=1;
800: dr=1;
798: dr=1;
796: dr=1;
794: dr=1;
792: dr=1;
790: dr=1;
788: dr=1;
786: dr=1;
805: dr=1;
806: dr=1;
804: dr=1;
810: dr=1;
812: dr=1;
815: dr=1;
816: dr=1;
814: dr=1;
818: dr=1;
819: dr=1;
817: dr=1;
813: dr=1;
811: dr=1;
809: dr=1;
823: dr=1;
825: dr=1;
829: dr=1;
830: dr=1;
828: dr=1;
832: dr=1;
833: dr=1;
831: dr=1;
827: dr=1;
836: dr=1;
838: dr=1;
839: dr=1;
837: dr=1;
835: dr=1;
842: dr=1;
843: dr=1;
841: dr=1;
845: dr=1;
847: dr=1;
848: dr=1;
846: dr=1;
844: dr=1;
840: dr=1;
834: dr=1;
826: dr=1;
824: dr=1;
822: dr=1;
850: dr=1;
851: dr=1;
849: dr=1;
821: dr=1;
856: dr=1;
857: dr=1;
855: dr=1;
859: dr=1;
860: dr=1;
858: dr=1;
854: dr=1;
862: dr=1;
864: dr=1;
865: dr=1;
863: dr=1;
861: dr=1;
853: dr=1;
867: dr=1;
869: dr=1;
870: dr=1;
868: dr=1;
866: dr=1;
852: dr=1;
820: dr=1;
808: dr=1;
871: dr=1;
807: dr=1;
803: dr=1;
785: dr=1;
873: dr=1;
874: dr=1;
872: dr=1;
784: dr=1;
876: dr=1;
878: dr=1;
879: dr=1;
877: dr=1;
875: dr=1;
783: dr=1;
882: dr=1;
884: dr=1;
885: dr=1;
883: dr=1;
881: dr=1;
888: dr=1;
889: dr=1;
887: dr=1;
891: dr=1;
893: dr=1;
894: dr=1;
892: dr=1;
890: dr=1;
886: dr=1;
880: dr=1;
782: dr=1;
740: dr=1;
896: dr=1;
897: dr=1;
895: dr=1;
739: dr=1;
902: dr=1;
903: dr=1;
901: dr=1;
905: dr=1;
908: dr=1;
912: dr=1;
915: dr=1;
916: dr=1;
914: dr=1;
918: dr=1;
919: dr=1;
917: dr=1;
913: dr=1;
911: dr=1;
920: dr=1;
910: dr=1;
921: dr=1;
909: dr=1;
907: dr=1;
923: dr=1;
924: dr=1;
922: dr=1;
906: dr=1;
904: dr=1;
900: dr=1;
927: dr=1;
929: dr=1;
931: dr=1;
932: dr=1;
930: dr=1;
928: dr=1;
926: dr=1;
933: dr=1;
925: dr=1;
899: dr=1;
936: dr=1;
942: dr=1;
944: dr=1;
945: dr=1;
943: dr=1;
941: dr=1;
948: dr=1;
950: dr=1;
951: dr=1;
949: dr=1;
947: dr=1;
954: dr=1;
955: dr=1;
953: dr=1;
957: dr=1;
958: dr=1;
956: dr=1;
952: dr=1;
946: dr=1;
940: dr=1;
960: dr=1;
963: dr=1;
965: dr=1;
966: dr=1;
964: dr=1;
962: dr=1;
967: dr=1;
961: dr=1;
959: dr=1;
939: dr=1;
969: dr=1;
971: dr=1;
973: dr=1;
974: dr=1;
972: dr=1;
970: dr=1;
968: dr=1;
938: dr=1;
976: dr=1;
978: dr=1;
979: dr=1;
977: dr=1;
975: dr=1;
937: dr=1;
935: dr=1;
981: dr=1;
982: dr=1;
980: dr=1;
934: dr=1;
898: dr=1;
738: dr=1;
724: dr=1;
720: dr=1;
674: dr=1;
442: dr=1;
985: dr=1;
987: dr=1;
990: dr=1;
991: dr=1;
989: dr=1;
993: dr=1;
994: dr=1;
992: dr=1;
988: dr=1;
986: dr=1;
984: dr=1;
998: dr=1;
1000: dr=1;
1001: dr=1;
999: dr=1;
997: dr=1;
1003: dr=1;
1005: dr=1;
1007: dr=1;
1009: dr=1;
1011: dr=1;
1012: dr=1;
1010: dr=1;
1008: dr=1;
1006: dr=1;
1004: dr=1;
1002: dr=1;
996: dr=1;
1013: dr=1;
995: dr=1;
983: dr=1;
441: dr=1;
437: dr=1;
413: dr=1;
349: dr=1;
23: dr=1;
3: fg=0 0 0 dr=1 lc=0 0 0;
2: dr=1;
1: dr=1;
1017: fg=153 153 153 dr=1 lc=153 153 153;
1020: dr=1;
1023: dr=1;
1024: dr=1;
1022: dr=1;
1026: dr=1;
1027: dr=1;
1025: dr=1;
1021: dr=1;
1019: dr=1;
1029: dr=1;
1031: dr=1;
1032: dr=1;
1030: dr=1;
1028: dr=1;
1018: dr=1;
1016: dr=1;
1036: fg=51 153 0 dr=1 lc=51 153 0;
1038: dr=1;
1040: dr=1;
1041: dr=1;
1039: dr=1;
1037: dr=1;
1035: dr=1;
1045: dr=1;
1046: dr=1;
1044: dr=1;
1050: dr=1;
1052: dr=1;
1053: dr=1;
1051: dr=1;
1049: dr=1;
1055: dr=1;
1056: dr=1;
1054: dr=1;
1048: dr=1;
1057: dr=1;
1047: dr=1;
1043: dr=1;
1059: dr=1;
1061: dr=1;
1067: dr=1;
1070: dr=1;
1072: dr=1;
1073: dr=1;
1071: dr=1;
1069: dr=1;
1077: dr=1;
1079: dr=1;
1081: dr=1;
1083: dr=1;
1084: dr=1;
1082: dr=1;
1080: dr=1;
1078: dr=1;
1076: dr=1;
1086: dr=1;
1087: dr=1;
1085: dr=1;
1075: dr=1;
1088: dr=1;
1074: dr=1;
1068: dr=1;
1066: dr=1;
1090: dr=1;
1092: dr=1;
1094: dr=1;
1096: dr=1;
1097: dr=1;
1095: dr=1;
1093: dr=1;
1091: dr=1;
1089: dr=1;
1065: dr=1;
1099: dr=1;
1101: dr=1;
1104: dr=1;
1106: dr=1;
1107: dr=1;
1105: dr=1;
1103: dr=1;
1109: dr=1;
1110: dr=1;
1108: dr=1;
1102: dr=1;
1100: dr=1;
1098: dr=1;
1064: dr=1;
1114: dr=1;
1115: dr=1;
1113: dr=1;
1117: dr=1;
1118: dr=1;
1116: dr=1;
1112: dr=1;
1120: dr=1;
1121: dr=1;
1119: dr=1;
1111: dr=1;
1063: dr=1;
1123: dr=1;
1124: dr=1;
1122: dr=1;
1062: dr=1;
1060: dr=1;
1058: dr=1;
1042: dr=1;
1034: dr=1;
1130: fg=153 153 153 dr=1 lc=153 153 153;
1132: dr=1;
1133: dr=1;
1131: dr=1;
1129: dr=1;
1136: dr=1;
1138: dr=1;
1139: dr=1;
1137: dr=1;
1135: dr=1;
1144: dr=1;
1145: dr=1;
1143: dr=1;
1146: dr=1;
1142: dr=1;
1149: dr=1;
1150: dr=1;
1148: dr=1;
1152: dr=1;
1153: dr=1;
1151: dr=1;
1147: dr=1;
1141: dr=1;
1155: dr=1;
1157: dr=1;
1159: dr=1;
1160: dr=1;
1158: dr=1;
1156: dr=1;
1154: dr=1;
1140: dr=1;
1134: dr=1;
1128: dr=1;
1163: fg=102 102 102 dr=1 lc=102 102 102;
1165: dr=1;
1166: dr=1;
1164: dr=1;
1162: dr=1;
1171: fg=0 204 204 dr=1 lc=0 204 204;
1172: dr=1;
1170: dr=1;
1176: dr=1;
1179: dr=1;
1184: dr=1;
1185: dr=1;
1183: dr=1;
1188: dr=1;
1189: dr=1;
1187: dr=1;
1191: dr=1;
1192: dr=1;
1190: dr=1;
1186: dr=1;
1182: dr=1;
1194: dr=1;
1196: dr=1;
1197: dr=1;
1195: dr=1;
1193: dr=1;
1181: dr=1;
1198: dr=1;
1180: dr=1;
1178: dr=1;
1200: dr=1;
1203: dr=1;
1204: dr=1;
1202: dr=1;
1206: dr=1;
1207: dr=1;
1205: dr=1;
1201: dr=1;
1199: dr=1;
1177: dr=1;
1175: dr=1;
1209: dr=1;
1210: dr=1;
1208: dr=1;
1174: dr=1;
1212: dr=1;
1218: dr=1;
1220: dr=1;
1223: dr=1;
1224: dr=1;
1222: dr=1;
1226: dr=1;
1227: dr=1;
1225: dr=1;
1221: dr=1;
1219: dr=1;
1217: dr=1;
1230: dr=1;
1231: dr=1;
1229: dr=1;
1233: dr=1;
1234: dr=1;
1232: dr=1;
1228: dr=1;
1216: dr=1;
1237: dr=1;
1241: dr=1;
1245: dr=1;
1247: dr=1;
1250: dr=1;
1252: dr=1;
1253: dr=1;
1251: dr=1;
1249: dr=1;
1255: dr=1;
1256: dr=1;
1254: dr=1;
1248: dr=1;
1246: dr=1;
1244: dr=1;
1257: dr=1;
1243: dr=1;
1260: dr=1;
1261: dr=1;
1259: dr=1;
1263: dr=1;
1265: dr=1;
1267: dr=1;
1269: dr=1;
1270: dr=1;
1268: dr=1;
1266: dr=1;
1264: dr=1;
1262: dr=1;
1258: dr=1;
1242: dr=1;
1240: dr=1;
1272: dr=1;
1273: dr=1;
1271: dr=1;
1239: dr=1;
1274: dr=1;
1238: dr=1;
1236: dr=1;
1275: dr=1;
1235: dr=1;
1215: dr=1;
1278: dr=1;
1280: dr=1;
1281: dr=1;
1279: dr=1;
1277: dr=1;
1282: dr=1;
1276: dr=1;
1214: dr=1;
1285: dr=1;
1287: dr=1;
1288: dr=1;
1286: dr=1;
1284: dr=1;
1290: dr=1;
1292: dr=1;
1295: dr=1;
1297: dr=1;
1299: dr=1;
1300: dr=1;
1298: dr=1;
1296: dr=1;
1294: dr=1;
1304: dr=1;
1305: dr=1;
1303: dr=1;
1307: dr=1;
1309: dr=1;
1311: dr=1;
1312: dr=1;
1310: dr=1;
1308: dr=1;
1306: dr=1;
1302: dr=1;
1315: dr=1;
1316: dr=1;
1314: dr=1;
1317: dr=1;
1313: dr=1;
1301: dr=1;
1293: dr=1;
1291: dr=1;
1289: dr=1;
1283: dr=1;
1213: dr=1;
1211: dr=1;
1173: dr=1;
1169: dr=1;
1318: dr=1;
1168: fg=0 0 0 dr=1 lc=0 0 0;
1320: fg=204 0 204 dr=1 lc=204 0 204;
1322: dr=1;
1328: dr=1;
1331: dr=1;
1332: dr=1;
1330: dr=1;
1334: dr=1;
1336: dr=1;
1337: dr=1;
1335: dr=1;
1333: dr=1;
1329: dr=1;
1327: dr=1;
1341: dr=1;
1343: dr=1;
1344: dr=1;
1342: dr=1;
1340: dr=1;
1346: dr=1;
1347: dr=1;
1345: dr=1;
1339: dr=1;
1349: dr=1;
1350: dr=1;
1348: dr=1;
1338: dr=1;
1326: dr=1;
1352: dr=1;
1354: dr=1;
1356: dr=1;
1357: dr=1;
1355: dr=1;
1353: dr=1;
1351: dr=1;
1325: dr=1;
1367: dr=1;
1368: dr=1;
1366: dr=1;
1370: dr=1;
1372: dr=1;
1373: dr=1;
1371: dr=1;
1369: dr=1;
1365: dr=1;
1375: dr=1;
1378: dr=1;
1380: dr=1;
1382: dr=1;
1383: dr=1;
1381: dr=1;
1379: dr=1;
1377: dr=1;
1385: dr=1;
1386: dr=1;
1384: dr=1;
1376: dr=1;
1374: dr=1;
1364: dr=1;
1391: dr=1;
1392: dr=1;
1390: dr=1;
1393: dr=1;
1389: dr=1;
1397: dr=1;
1402: dr=1;
1403: dr=1;
1401: dr=1;
1406: dr=1;
1407: dr=1;
1405: dr=1;
1409: dr=1;
1411: dr=1;
1412: dr=1;
1410: dr=1;
1408: dr=1;
1404: dr=1;
1400: dr=1;
1413: dr=1;
1399: dr=1;
1414: dr=1;
1398: dr=1;
1396: dr=1;
1415: dr=1;
1395: dr=1;
1416: dr=1;
1394: dr=1;
1388: dr=1;
1421: dr=1;
1422: dr=1;
1420: dr=1;
1425: dr=1;
1426: dr=1;
1424: dr=1;
1428: dr=1;
1429: dr=1;
1427: dr=1;
1423: dr=1;
1419: dr=1;
1430: dr=1;
1418: dr=1;
1432: dr=1;
1435: dr=1;
1437: dr=1;
1438: dr=1;
1436: dr=1;
1434: dr=1;
1440: dr=1;
1442: dr=1;
1444: dr=1;
1445: dr=1;
1443: dr=1;
1441: dr=1;
1439: dr=1;
1433: dr=1;
1431: dr=1;
1417: dr=1;
1387: dr=1;
1363: dr=1;
1446: dr=1;
1362: dr=1;
1447: dr=1;
1361: dr=1;
1448: dr=1;
1360: dr=1;
1449: dr=1;
1359: dr=1;
1451: dr=1;
1452: dr=1;
1450: dr=1;
1358: dr=1;
1324: dr=1;
1454: dr=1;
1455: dr=1;
1453: dr=1;
1323: dr=1;
1321: dr=1;
1319: dr=1;
1167: fg=0 0 0 dr=1 lc=0 0 0;
1161: dr=1;
1127: dr=1;
1458: fg=204 102 0 dr=1 lc=204 102 0;
1460: dr=1;
1461: dr=1;
1459: dr=1;
1457: dr=1;
1465: dr=1;
1467: dr=1;
1469: dr=1;
1470: dr=1;
1468: dr=1;
1466: dr=1;
1464: dr=1;
1473: dr=1;
1476: dr=1;
1478: dr=1;
1479: dr=1;
1477: dr=1;
1475: dr=1;
1481: dr=1;
1482: dr=1;
1480: dr=1;
1474: dr=1;
1472: dr=1;
1486: dr=1;
1487: dr=1;
1485: dr=1;
1489: dr=1;
1492: dr=1;
1493: dr=1;
1491: dr=1;
1494: dr=1;
1490: dr=1;
1488: dr=1;
1484: dr=1;
1498: dr=1;
1500: dr=1;
1502: dr=1;
1504: dr=1;
1506: dr=1;
1507: dr=1;
1505: dr=1;
1503: dr=1;
1501: dr=1;
1499: dr=1;
1497: dr=1;
1509: dr=1;
1511: dr=1;
1514: dr=1;
1515: dr=1;
1513: dr=1;
1517: dr=1;
1519: dr=1;
1520: dr=1;
1518: dr=1;
1516: dr=1;
1512: dr=1;
1510: dr=1;
1508: dr=1;
1496: dr=1;
1524: dr=1;
1526: dr=1;
1527: dr=1;
1525: dr=1;
1523: dr=1;
1529: dr=1;
1531: dr=1;
1533: dr=1;
1534: dr=1;
1532: dr=1;
1530: dr=1;
1528: dr=1;
1522: dr=1;
1536: dr=1;
1538: dr=1;
1541: dr=1;
1543: dr=1;
1544: dr=1;
1542: dr=1;
1540: dr=1;
1546: dr=1;
1547: dr=1;
1545: dr=1;
1539: dr=1;
1537: dr=1;
1535: dr=1;
1521: dr=1;
1495: dr=1;
1483: dr=1;
1471: dr=1;
1463: dr=1;
1552: dr=1;
1554: dr=1;
1555: dr=1;
1553: dr=1;
1551: dr=1;
1558: dr=1;
1560: dr=1;
1562: dr=1;
1563: dr=1;
1561: dr=1;
1559: dr=1;
1557: dr=1;
1564: dr=1;
1556: dr=1;
1550: dr=1;
1567: dr=1;
1568: dr=1;
1566: dr=1;
1570: dr=1;
1572: dr=1;
1573: dr=1;
1571: dr=1;
1569: dr=1;
1565: dr=1;
1549: dr=1;
1575: dr=1;
1576: dr=1;
1574: dr=1;
1548: dr=1;
1462: dr=1;
1456: dr=1;
1126: fg=0 0 0 dr=1 lc=0 0 0;
1578: fg=51 0 255 dr=1 lc=51 0 255;
1582: dr=1;
1591: dr=1;
1592: dr=1;
1590: dr=1;
1594: dr=1;
1597: dr=1;
1598: dr=1;
1596: dr=1;
1602: dr=1;
1603: dr=1;
1601: dr=1;
1604: dr=1;
1600: dr=1;
1606: dr=1;
1609: dr=1;
1610: dr=1;
1608: dr=1;
1612: dr=1;
1613: dr=1;
1611: dr=1;
1607: dr=1;
1605: dr=1;
1599: dr=1;
1595: dr=1;
1593: dr=1;
1589: dr=1;
1619: dr=1;
1621: dr=1;
1622: dr=1;
1620: dr=1;
1618: dr=1;
1625: dr=1;
1626: dr=1;
1624: dr=1;
1627: dr=1;
1623: dr=1;
1617: dr=1;
1630: dr=1;
1631: dr=1;
1629: dr=1;
1633: dr=1;
1634: dr=1;
1632: dr=1;
1628: dr=1;
1616: dr=1;
1637: dr=1;
1638: dr=1;
1636: dr=1;
1640: dr=1;
1643: dr=1;
1644: dr=1;
1642: dr=1;
1646: dr=1;
1647: dr=1;
1645: dr=1;
1641: dr=1;
1639: dr=1;
1635: dr=1;
1615: dr=1;
1648: dr=1;
1614: dr=1;
1588: dr=1;
1652: dr=1;
1653: dr=1;
1651: dr=1;
1655: dr=1;
1656: dr=1;
1654: dr=1;
1650: dr=1;
1663: dr=1;
1665: dr=1;
1666: dr=1;
1664: dr=1;
1662: dr=1;
1668: dr=1;
1669: dr=1;
1667: dr=1;
1661: dr=1;
1672: dr=1;
1673: dr=1;
1671: dr=1;
1680: dr=1;
1682: dr=1;
1683: dr=1;
1681: dr=1;
1679: dr=1;
1685: dr=1;
1686: dr=1;
1684: dr=1;
1678: dr=1;
1688: dr=1;
1689: dr=1;
1687: dr=1;
1677: dr=1;
1692: dr=1;
1694: dr=1;
1697: dr=1;
1701: dr=1;
1702: dr=1;
1700: dr=1;
1703: dr=1;
1699: dr=1;
1704: dr=1;
1698: dr=1;
1696: dr=1;
1707: dr=1;
1709: dr=1;
1710: dr=1;
1708: dr=1;
1706: dr=1;
1711: dr=1;
1705: dr=1;
1695: dr=1;
1693: dr=1;
1691: dr=1;
1712: dr=1;
1690: dr=1;
1676: dr=1;
1713: dr=1;
1675: dr=1;
1714: dr=1;
1674: dr=1;
1670: dr=1;
1660: dr=1;
1718: dr=1;
1720: dr=1;
1722: dr=1;
1723: dr=1;
1721: dr=1;
1719: dr=1;
1717: dr=1;
1727: dr=1;
1729: dr=1;
1730: dr=1;
1728: dr=1;
1726: dr=1;
1732: dr=1;
1733: dr=1;
1731: dr=1;
1725: dr=1;
1735: dr=1;
1737: dr=1;
1741: dr=1;
1742: dr=1;
1740: dr=1;
1745: dr=1;
1747: dr=1;
1748: dr=1;
1746: dr=1;
1744: dr=1;
1749: dr=1;
1743: dr=1;
1739: dr=1;
1752: dr=1;
1753: dr=1;
1751: dr=1;
1754: dr=1;
1750: dr=1;
1738: dr=1;
1736: dr=1;
1734: dr=1;
1724: dr=1;
1716: dr=1;
1756: dr=1;
1757: dr=1;
1755: dr=1;
1715: dr=1;
1659: dr=1;
1758: dr=1;
1658: dr=1;
1760: dr=1;
1761: dr=1;
1759: dr=1;
1657: dr=1;
1649: dr=1;
1587: dr=1;
1766: dr=1;
1768: dr=1;
1770: dr=1;
1771: dr=1;
1769: dr=1;
1767: dr=1;
1765: dr=1;
1772: dr=1;
1764: dr=1;
1774: dr=1;
1776: dr=1;
1778: dr=1;
1780: dr=1;
1782: dr=1;
1783: dr=1;
1781: dr=1;
1779: dr=1;
1777: dr=1;
1775: dr=1;
1773: dr=1;
1763: dr=1;
1787: dr=1;
1788: dr=1;
1786: dr=1;
1790: dr=1;
1791: dr=1;
1789: dr=1;
1785: dr=1;
1794: dr=1;
1797: dr=1;
1798: dr=1;
1796: dr=1;
1803: dr=1;
1805: dr=1;
1806: dr=1;
1804: dr=1;
1802: dr=1;
1809: dr=1;
1810: dr=1;
1808: dr=1;
1813: dr=1;
1814: dr=1;
1812: dr=1;
1816: dr=1;
1818: dr=1;
1819: dr=1;
1817: dr=1;
1815: dr=1;
1811: dr=1;
1807: dr=1;
1801: dr=1;
1820: dr=1;
1800: dr=1;
1824: dr=1;
1825: dr=1;
1823: dr=1;
1826: dr=1;
1822: dr=1;
1828: dr=1;
1830: dr=1;
1834: dr=1;
1837: dr=1;
1838: dr=1;
1836: dr=1;
1840: dr=1;
1841: dr=1;
1839: dr=1;
1835: dr=1;
1833: dr=1;
1843: dr=1;
1845: dr=1;
1846: dr=1;
1844: dr=1;
1842: dr=1;
1832: dr=1;
1847: dr=1;
1831: dr=1;
1829: dr=1;
1827: dr=1;
1821: dr=1;
1799: dr=1;
1795: dr=1;
1793: dr=1;
1848: dr=1;
1792: dr=1;
1784: dr=1;
1762: dr=1;
1586: dr=1;
1854: dr=1;
1855: dr=1;
1853: dr=1;
1860: dr=1;
1862: dr=1;
1863: dr=1;
1861: dr=1;
1859: dr=1;
1865: dr=1;
1867: dr=1;
1870: dr=1;
1873: dr=1;
1874: dr=1;
1872: dr=1;
1875: dr=1;
1871: dr=1;
1869: dr=1;
1876: dr=1;
1868: dr=1;
1866: dr=1;
1864: dr=1;
1858: dr=1;
1880: dr=1;
1882: dr=1;
1883: dr=1;
1881: dr=1;
1879: dr=1;
1886: dr=1;
1887: dr=1;
1885: dr=1;
1891: dr=1;
1892: dr=1;
1890: dr=1;
1895: dr=1;
1896: dr=1;
1894: dr=1;
1898: dr=1;
1899: dr=1;
1897: dr=1;
1893: dr=1;
1889: dr=1;
1900: dr=1;
1888: dr=1;
1884: dr=1;
1878: dr=1;
1903: dr=1;
1905: dr=1;
1906: dr=1;
1904: dr=1;
1902: dr=1;
1908: dr=1;
1909: dr=1;
1907: dr=1;
1901: dr=1;
1877: dr=1;
1857: dr=1;
1913: dr=1;
1916: dr=1;
1918: dr=1;
1919: dr=1;
1917: dr=1;
1915: dr=1;
1921: dr=1;
1922: dr=1;
1920: dr=1;
1914: dr=1;
1912: dr=1;
1924: dr=1;
1925: dr=1;
1923: dr=1;
1911: dr=1;
1929: dr=1;
1931: dr=1;
1933: dr=1;
1935: dr=1;
1936: dr=1;
1934: dr=1;
1932: dr=1;
1930: dr=1;
1928: dr=1;
1939: dr=1;
1940: dr=1;
1938: dr=1;
1942: dr=1;
1944: dr=1;
1945: dr=1;
1943: dr=1;
1941: dr=1;
1937: dr=1;
1927: dr=1;
1946: dr=1;
1926: dr=1;
1910: dr=1;
1856: dr=1;
1852: dr=1;
1948: dr=1;
1949: dr=1;
1947: dr=1;
1851: dr=1;
1950: dr=1;
1850: dr=1;
1953: dr=1;
1956: dr=1;
1957: dr=1;
1955: dr=1;
1959: dr=1;
1963: dr=1;
1964: dr=1;
1962: dr=1;
1965: dr=1;
1961: dr=1;
1966: dr=1;
1960: dr=1;
1958: dr=1;
1954: dr=1;
1952: dr=1;
1969: dr=1;
1971: dr=1;
1972: dr=1;
1970: dr=1;
1968: dr=1;
1974: dr=1;
1976: dr=1;
1977: dr=1;
1975: dr=1;
1973: dr=1;
1967: dr=1;
1951: dr=1;
1849: dr=1;
1585: dr=1;
1981: dr=1;
1983: dr=1;
1986: dr=1;
1987: dr=1;
1985: dr=1;
1989: dr=1;
1991: dr=1;
1992: dr=1;
1990: dr=1;
1988: dr=1;
1984: dr=1;
1982: dr=1;
1980: dr=1;
1993: dr=1;
1979: dr=1;
1995: dr=1;
1999: dr=1;
2000: dr=1;
1998: dr=1;
2002: dr=1;
2004: dr=1;
2006: dr=1;
2007: dr=1;
2005: dr=1;
2003: dr=1;
2001: dr=1;
1997: dr=1;
2010: dr=1;
2012: dr=1;
2014: dr=1;
2015: dr=1;
2013: dr=1;
2011: dr=1;
2009: dr=1;
2016: dr=1;
2008: dr=1;
1996: dr=1;
1994: dr=1;
1978: dr=1;
1584: dr=1;
2019: dr=1;
2020: dr=1;
2018: dr=1;
2021: dr=1;
2017: dr=1;
1583: dr=1;
1581: dr=1;
2025: dr=1;
2026: dr=1;
2024: dr=1;
2028: dr=1;
2029: dr=1;
2027: dr=1;
2023: dr=1;
2032: dr=1;
2034: dr=1;
2037: dr=1;
2038: dr=1;
2036: dr=1;
2040: dr=1;
2042: dr=1;
2043: dr=1;
2041: dr=1;
2039: dr=1;
2035: dr=1;
2033: dr=1;
2031: dr=1;
2044: dr=1;
2030: dr=1;
2022: dr=1;
1580: dr=1;
2046: dr=1;
2049: dr=1;
2052: dr=1;
2053: dr=1;
2051: dr=1;
2055: dr=1;
2056: dr=1;
2054: dr=1;
2050: dr=1;
2048: dr=1;
2057: dr=1;
2047: dr=1;
2045: dr=1;
1579: dr=1;
1577: dr=1;
1125: fg=0 0 0 dr=1 lc=0 0 0;
1033: dr=1;
1015: dr=1;
2060: fg=153 153 153 dr=1 lc=153 153 153;
2062: dr=1;
2064: dr=1;
2067: dr=1;
2068: dr=1;
2066: dr=1;
2069: dr=1;
2065: dr=1;
2063: dr=1;
2061: dr=1;
2059: dr=1;
2071: dr=1;
2073: dr=1;
2074: dr=1;
2072: dr=1;
2070: dr=1;
2058: dr=1;
1014: fg=0 0 0 dr=1 lc=0 0 0;
}
{DENDRO
root=1
drawer=RadialPhylogram
toscale=true
radiallabels=false
collapsed=0
trans=angle:3.1730087 scaleX:113.96249 scaleY:113.96249 flipH:0 flipV:0 leftMargin:927 rightMargin:927 topMargin:553 bottomMargin:553;
}
