# Supplementary material for: Identifying reaction modules in metabolic pathways: bioinformatic deduction and experimental validation of a new putative route in purine catabolism
Source: BMC Syst Biol. 2013 Oct 5;7:99. doi: 10.1186/1752-0509-7-99 (PMC4016543; doi:10.1186/1752-0509-7-99)
Supplement: Additional file 4 — Complete tree of DHases can be viewed in three different formats (Newick [60], NeXML http://www.nexml.org/ , and Dendroscope [61]). [file 1752-0509-7-99-S4.nexml]

<?xml version="1.0" encoding="UTF-8"?>
<nex:nexml xmlns:nex="http://www.nexml.org/2009" xmlns="http://www.nexml.org/2009" xmlns:rdf="http://www.w3.org/1999/02/22-rdf-syntax-ns#" xmlns:xsd="http://www.w3.org/2001/XMLSchema#" xmlns:xsi="http://www.w3.org/2001/XMLSchema-instance" generator="org.nexml.model.impl.DocumentImpl" version="0.9">
  <otus id="otus1"/>
  <trees id="trees2" otus="otus1">
    <tree about="#tree3" id="tree3" label="[1]Tree1" xsi:type="nex:FloatTree">
      <meta content="angle:3.1730087 scaleX:113.96249 scaleY:113.96249 flipH:0 flipV:0 leftMargin:927 rightMargin:927 topMargin:553 bottomMargin:553;" datatype="xsd:string" id="meta8311" property="trans" xsi:type="nex:LiteralMeta"/>
      <meta content="" datatype="xsd:string" id="meta8310" property="collapsed" xsi:type="nex:LiteralMeta"/>
      <meta content="false" datatype="xsd:boolean" id="meta8309" property="radiallabels" xsi:type="nex:LiteralMeta"/>
      <meta content="true" datatype="xsd:boolean" id="meta8308" property="sparselabels" xsi:type="nex:LiteralMeta"/>
      <meta content="true" datatype="xsd:boolean" id="meta8307" property="toscale" xsi:type="nex:LiteralMeta"/>
      <meta content="RadialPhylogram" datatype="xsd:string" id="meta8306" property="drawer" xsi:type="nex:LiteralMeta"/>
      <meta content="true" datatype="xsd:boolean" id="meta8305" property="embellished" xsi:type="nex:LiteralMeta"/>
      <meta content="node6" datatype="xsd:string" id="meta8304" property="root" xsi:type="nex:LiteralMeta"/>
      <meta content=" fg=255 0 0 w=1 sh=1 dr=1 lc=255 0 0 lk=null lx=0 ly=0 ll=11 lv=1;" datatype="xsd:string" id="meta5" property="default_edge_format" xsi:type="nex:LiteralMeta"/>
      <meta content=" nh=2 nw=2 fg=0 0 0 bg=0 0 0 w=1 sh=0 fx=1 lc=0 0 0 lk=null lx=0 ly=0 ll=11 lv=1;" datatype="xsd:string" id="meta4" property="default_node_format" xsi:type="nex:LiteralMeta"/>
      <node about="#node6" id="node6">
        <meta content=" x=0.0 y=0.0;" datatype="xsd:string" id="meta7" property="format" xsi:type="nex:LiteralMeta"/>
      </node>
      <node about="#node8" id="node8">
        <meta content=" x=-0.015909508 y=-0.38878512;" datatype="xsd:string" id="meta9" property="format" xsi:type="nex:LiteralMeta"/>
      </node>
      <node about="#node10" id="node10">
        <meta content=" x=-0.025246842 y=-0.61696416;" datatype="xsd:string" id="meta11" property="format" xsi:type="nex:LiteralMeta"/>
      </node>
      <node about="#node12" id="node12" label="85">
        <meta content=" fg=255 0 0 x=-0.037544794 y=-0.9174926 lc=255 0 0;" datatype="xsd:string" id="meta13" property="format" xsi:type="nex:LiteralMeta"/>
      </node>
      <node about="#node14" id="node14" label="89_Bacteria">
        <meta content=" fg=255 0 0 x=-0.20810138 y=-0.9221441 lc=255 0 0;" datatype="xsd:string" id="meta15" property="format" xsi:type="nex:LiteralMeta"/>
      </node>
      <node about="#node16" id="node16" label="97_Bactero_Bac-Sphingo">
        <meta content=" fg=255 0 0 x=-0.40571046 y=-0.9227428 lc=255 0 0;" datatype="xsd:string" id="meta17" property="format" xsi:type="nex:LiteralMeta"/>
      </node>
      <node about="#node18" id="node18" label="2_-_Bac-Sphingo_-_Salinibacter_ruber_DSM_13855_-_Q2S001_SALRD">
        <meta content=" fg=255 0 0 x=-0.7183605 y=-0.9227428 lc=255 0 0 ll=6;" datatype="xsd:string" id="meta19" property="format" xsi:type="nex:LiteralMeta"/>
      </node>
      <node about="#node20" id="node20" label="2_-_Bac-Sphingo_-_Rhodothermus_marinus_DSM_4252_-_D0MFJ9_RHOM4">
        <meta content=" fg=255 0 0 x=-0.61047673 y=-0.92398345 lc=255 0 0 ll=6;" datatype="xsd:string" id="meta21" property="format" xsi:type="nex:LiteralMeta"/>
      </node>
      <node about="#node26" id="node26" label="93">
        <meta content=" fg=255 0 0 x=-0.47153503 y=-0.93092614 lc=255 0 0;" datatype="xsd:string" id="meta27" property="format" xsi:type="nex:LiteralMeta"/>
      </node>
      <node about="#node28" id="node28" label="2_-_PlanctoM_-_Rhodopirellula_baltica_-_Q7UL43_RHOBA">
        <meta content=" fg=255 0 0 x=-1.4623523 y=-0.94293344 lc=255 0 0 ll=6;" datatype="xsd:string" id="meta29" property="format" xsi:type="nex:LiteralMeta"/>
      </node>
      <node about="#node30" id="node30" label="100_Actino_Act-Actinob.2">
        <meta content=" fg=255 0 0 x=-1.5032429 y=-0.9684494 lc=255 0 0;" datatype="xsd:string" id="meta31" property="format" xsi:type="nex:LiteralMeta"/>
      </node>
      <node about="#node32" id="node32" label="82">
        <meta content=" fg=255 0 0 x=-1.5494816 y=-0.96985066 lc=255 0 0;" datatype="xsd:string" id="meta33" property="format" xsi:type="nex:LiteralMeta"/>
      </node>
      <node about="#node34" id="node34" label="2_-_Act-Actinob_-_Bifidobacterium_animalis_subsp._lactis_V9_-_D5TIH4_BIFAV">
        <meta content=" fg=255 0 0 x=-1.6661724 y=-0.9719719 lc=255 0 0 ll=6;" datatype="xsd:string" id="meta35" property="format" xsi:type="nex:LiteralMeta"/>
      </node>
      <node about="#node36" id="node36" label="80">
        <meta content=" fg=255 0 0 x=-1.597455 y=-0.9714499 lc=255 0 0;" datatype="xsd:string" id="meta37" property="format" xsi:type="nex:LiteralMeta"/>
      </node>
      <node about="#node38" id="node38" label="2_-_Act-Actinob_-_Bifidobacterium_longum_-_Q8G505_BIFLO">
        <meta content=" fg=255 0 0 x=-1.6539584 y=-0.9728196 lc=255 0 0 ll=6;" datatype="xsd:string" id="meta39" property="format" xsi:type="nex:LiteralMeta"/>
      </node>
      <node about="#node40" id="node40" label="98">
        <meta content=" fg=255 0 0 x=-1.6647305 y=-0.97389674 lc=255 0 0;" datatype="xsd:string" id="meta41" property="format" xsi:type="nex:LiteralMeta"/>
      </node>
      <node about="#node42" id="node42" label="2_-_Act-Actinob_-_Bifidobacterium_bifidum_PRL2010_-_E4NZU4_BIFBP">
        <meta content=" fg=255 0 0 x=-1.750861 y=-0.9765068 lc=255 0 0 ll=6;" datatype="xsd:string" id="meta43" property="format" xsi:type="nex:LiteralMeta"/>
      </node>
      <node about="#node44" id="node44" label="90">
        <meta content=" fg=255 0 0 x=-1.6968056 y=-0.9751606 lc=255 0 0;" datatype="xsd:string" id="meta45" property="format" xsi:type="nex:LiteralMeta"/>
      </node>
      <node about="#node46" id="node46" label="2_-_Act-Actinob_-_Bifidobacterium_dentium_Bd1_-_D2Q620_BIFDB">
        <meta content=" fg=255 0 0 x=-1.7662297 y=-0.9776856 lc=255 0 0 ll=6;" datatype="xsd:string" id="meta47" property="format" xsi:type="nex:LiteralMeta"/>
      </node>
      <node about="#node48" id="node48" label="2_-_Act-Actinob_-_Bifidobacterium_adolescentis_ATCC_15703_-_A1A332_BIFAA">
        <meta content=" fg=255 0 0 x=-1.7551432 y=-0.97763634 lc=255 0 0 ll=6;" datatype="xsd:string" id="meta49" property="format" xsi:type="nex:LiteralMeta"/>
      </node>
      <node about="#node66" id="node66" label="90">
        <meta content=" fg=255 0 0 x=-1.6188295 y=-0.97440755 lc=255 0 0;" datatype="xsd:string" id="meta67" property="format" xsi:type="nex:LiteralMeta"/>
      </node>
      <node about="#node68" id="node68" label="2_-_Act-Actinob_-_Gardnerella_vaginalis_409-05_-_D2R9S5_GARV4">
        <meta content=" fg=255 0 0 x=-1.7131286 y=-0.97898203 lc=255 0 0 ll=6;" datatype="xsd:string" id="meta69" property="format" xsi:type="nex:LiteralMeta"/>
      </node>
      <node about="#node70" id="node70" label="2_-_Act-Actinob_-_Gardnerella_vaginalis_ATCC_14019_-_E3D8T3_GARV3">
        <meta content=" fg=255 0 0 x=-1.7875483 y=-0.98361707 lc=255 0 0 ll=6;" datatype="xsd:string" id="meta71" property="format" xsi:type="nex:LiteralMeta"/>
      </node>
      <node about="#node88" id="node88" label="31">
        <meta content=" fg=255 0 0 x=-0.039309777 y=-1.0839432 lc=255 0 0;" datatype="xsd:string" id="meta89" property="format" xsi:type="nex:LiteralMeta"/>
      </node>
      <node about="#node90" id="node90" label="99">
        <meta content=" fg=255 0 0 x=-0.1818343 y=-1.1715945 lc=255 0 0;" datatype="xsd:string" id="meta91" property="format" xsi:type="nex:LiteralMeta"/>
      </node>
      <node about="#node92" id="node92" label="88">
        <meta content=" fg=255 0 0 x=-0.26989 y=-1.2029744 lc=255 0 0;" datatype="xsd:string" id="meta93" property="format" xsi:type="nex:LiteralMeta"/>
      </node>
      <node about="#node94" id="node94" label="80_Eukaryota">
        <meta content=" fg=255 0 0 x=-0.35330153 y=-1.2301604 lc=255 0 0;" datatype="xsd:string" id="meta95" property="format" xsi:type="nex:LiteralMeta"/>
      </node>
      <node about="#node96" id="node96" label="92_Alveolata">
        <meta content=" fg=255 0 0 x=-0.5308758 y=-1.2447178 lc=255 0 0;" datatype="xsd:string" id="meta97" property="format" xsi:type="nex:LiteralMeta"/>
      </node>
      <node about="#node98" id="node98" label="2_-_Alveolata_-_Toxoplasma_gondii_-_Q8MXD1_TOXGO">
        <meta content=" fg=255 0 0 x=-1.0246681 y=-1.2746733 lc=255 0 0 ll=6;" datatype="xsd:string" id="meta99" property="format" xsi:type="nex:LiteralMeta"/>
      </node>
      <node about="#node100" id="node100" label="94">
        <meta content=" fg=255 0 0 x=-0.75634223 y=-1.2638892 lc=255 0 0;" datatype="xsd:string" id="meta101" property="format" xsi:type="nex:LiteralMeta"/>
      </node>
      <node about="#node102" id="node102" label="100">
        <meta content=" fg=255 0 0 x=-1.3514115 y=-1.3090447 lc=255 0 0;" datatype="xsd:string" id="meta103" property="format" xsi:type="nex:LiteralMeta"/>
      </node>
      <node about="#node104" id="node104" label="77">
        <meta content=" fg=255 0 0 x=-1.4355568 y=-1.3149173 lc=255 0 0;" datatype="xsd:string" id="meta105" property="format" xsi:type="nex:LiteralMeta"/>
      </node>
      <node about="#node106" id="node106" label="2_-_Alveolata_-_Plasmodium_knowlesi_strain_H_-_B3L830_PLAKH">
        <meta content=" fg=255 0 0 x=-1.4828016 y=-1.3180708 lc=255 0 0 ll=6;" datatype="xsd:string" id="meta107" property="format" xsi:type="nex:LiteralMeta"/>
      </node>
      <node about="#node108" id="node108" label="2_-_Alveolata_-_Plasmodium_vivax_SaI-1_-_A5K1N1_PLAVS">
        <meta content=" fg=255 0 0 x=-1.586806 y=-1.3259338 lc=255 0 0 ll=6;" datatype="xsd:string" id="meta109" property="format" xsi:type="nex:LiteralMeta"/>
      </node>
      <node about="#node114" id="node114" label="91">
        <meta content=" fg=255 0 0 x=-1.4563992 y=-1.3176515 lc=255 0 0;" datatype="xsd:string" id="meta115" property="format" xsi:type="nex:LiteralMeta"/>
      </node>
      <node about="#node116" id="node116" label="2_-_Alveolata_-_Plasmodium_falciparum_3D7_-_PYRD_PLAF7">
        <meta content=" fg=255 0 0 x=-1.5996836 y=-1.328961 lc=255 0 0 ll=6;" datatype="xsd:string" id="meta117" property="format" xsi:type="nex:LiteralMeta"/>
      </node>
      <node about="#node118" id="node118" label="2_-_Alveolata_-_Plasmodium_yoelii_yoelii_-_Q7RLG4_PLAYO">
        <meta content=" fg=255 0 0 x=-1.6087196 y=-1.3306034 lc=255 0 0 ll=6;" datatype="xsd:string" id="meta119" property="format" xsi:type="nex:LiteralMeta"/>
      </node>
      <node about="#node128" id="node128" label="98">
        <meta content=" fg=255 0 0 x=-1.0032673 y=-1.2879025 lc=255 0 0;" datatype="xsd:string" id="meta129" property="format" xsi:type="nex:LiteralMeta"/>
      </node>
      <node about="#node130" id="node130" label="2_-_Alveolata_-_Babesia_bovis_-_A7AUQ8_BABBO">
        <meta content=" fg=255 0 0 x=-1.3644305 y=-1.3208175 lc=255 0 0 ll=6;" datatype="xsd:string" id="meta131" property="format" xsi:type="nex:LiteralMeta"/>
      </node>
      <node about="#node132" id="node132" label="99">
        <meta content=" fg=255 0 0 x=-1.2841479 y=-1.316077 lc=255 0 0;" datatype="xsd:string" id="meta133" property="format" xsi:type="nex:LiteralMeta"/>
      </node>
      <node about="#node134" id="node134" label="2_-_Alveolata_-_Theileria_annulata_-_Q4UDM3_THEAN">
        <meta content=" fg=255 0 0 x=-1.4280291 y=-1.3300693 lc=255 0 0 ll=6;" datatype="xsd:string" id="meta135" property="format" xsi:type="nex:LiteralMeta"/>
      </node>
      <node about="#node136" id="node136" label="2_-_Alveolata_-_Theileria_parva_-_Q4N5X1_THEPA">
        <meta content=" fg=255 0 0 x=-1.3886808 y=-1.3268824 lc=255 0 0 ll=6;" datatype="xsd:string" id="meta137" property="format" xsi:type="nex:LiteralMeta"/>
      </node>
      <node about="#node154" id="node154" label="75">
        <meta content=" fg=255 0 0 x=-0.3815534 y=-1.240132 lc=255 0 0;" datatype="xsd:string" id="meta155" property="format" xsi:type="nex:LiteralMeta"/>
      </node>
      <node about="#node156" id="node156" label="94">
        <meta content=" fg=255 0 0 x=-0.4902008 y=-1.2533627 lc=255 0 0;" datatype="xsd:string" id="meta157" property="format" xsi:type="nex:LiteralMeta"/>
      </node>
      <node about="#node158" id="node158" label="2_-_Strameno_-_Phytophthora_infestans_T30-4_-_D0MUE3_PHYIT">
        <meta content=" fg=255 0 0 x=-0.8963334 y=-1.2978328 lc=255 0 0 ll=6;" datatype="xsd:string" id="meta159" property="format" xsi:type="nex:LiteralMeta"/>
      </node>
      <node about="#node160" id="node160" label="68_ViridiPl">
        <meta content=" fg=255 0 0 x=-0.5702295 y=-1.2633544 lc=255 0 0;" datatype="xsd:string" id="meta161" property="format" xsi:type="nex:LiteralMeta"/>
      </node>
      <node about="#node162" id="node162" label="99">
        <meta content=" fg=255 0 0 x=-0.7461399 y=-1.2847762 lc=255 0 0;" datatype="xsd:string" id="meta163" property="format" xsi:type="nex:LiteralMeta"/>
      </node>
      <node about="#node164" id="node164" label="2_-_Vir-Bryo_-_Physcomitrella_patens_subsp._patens_-_A9TQR7_PHYPA">
        <meta content=" fg=255 0 0 x=-0.9386571 y=-1.3070375 lc=255 0 0 ll=6;" datatype="xsd:string" id="meta165" property="format" xsi:type="nex:LiteralMeta"/>
      </node>
      <node about="#node166" id="node166" label="97">
        <meta content=" fg=255 0 0 x=-0.8441589 y=-1.2970141 lc=255 0 0;" datatype="xsd:string" id="meta167" property="format" xsi:type="nex:LiteralMeta"/>
      </node>
      <node about="#node168" id="node168" label="2_-_Vir-eudicot_-_Arabidopsis_thaliana_-_Q0WRX8_ARATH">
        <meta content=" fg=255 0 0 x=-0.946076 y=-1.3094252 lc=255 0 0 ll=6;" datatype="xsd:string" id="meta169" property="format" xsi:type="nex:LiteralMeta"/>
      </node>
      <node about="#node170" id="node170" label="2_-_Vir-Liliops_-_Oryza_sativa_Japonica_Group_-_Q9FZM9_ORYSJ">
        <meta content=" fg=255 0 0 x=-0.92758894 y=-1.3076874 lc=255 0 0 ll=6;" datatype="xsd:string" id="meta171" property="format" xsi:type="nex:LiteralMeta"/>
      </node>
      <node about="#node180" id="node180" label="2_-_Vir-Chlorophyt_-_Ostreococcus_lucimarinus_CCE9901_-_A4S598_OSTLU">
        <meta content=" fg=255 0 0 x=-0.9928072 y=-1.3200192 lc=255 0 0 ll=6;" datatype="xsd:string" id="meta181" property="format" xsi:type="nex:LiteralMeta"/>
      </node>
      <node about="#node190" id="node190" label="80">
        <meta content=" fg=255 0 0 x=-0.43000206 y=-1.2580619 lc=255 0 0;" datatype="xsd:string" id="meta191" property="format" xsi:type="nex:LiteralMeta"/>
      </node>
      <node about="#node192" id="node192" label="2_-_Choanoflag_-_Monosiga_brevicollis_-_A9VDH7_MONBE">
        <meta content=" fg=255 0 0 x=-0.90912175 y=-1.3252662 lc=255 0 0 ll=6;" datatype="xsd:string" id="meta193" property="format" xsi:type="nex:LiteralMeta"/>
      </node>
      <node about="#node194" id="node194" label="51">
        <meta content=" fg=255 0 0 x=-0.50759566 y=-1.2870455 lc=255 0 0;" datatype="xsd:string" id="meta195" property="format" xsi:type="nex:LiteralMeta"/>
      </node>
      <node about="#node196" id="node196" label="90_Fungi_Fung-Asco_etc.">
        <meta content=" fg=255 0 0 x=-0.69893813 y=-1.3436869 lc=255 0 0;" datatype="xsd:string" id="meta197" property="format" xsi:type="nex:LiteralMeta"/>
      </node>
      <node about="#node198" id="node198" label="100_Fung-Asco_Asco-Pezizomyc">
        <meta content=" fg=255 0 0 x=-1.3596048 y=-1.4880255 lc=255 0 0;" datatype="xsd:string" id="meta199" property="format" xsi:type="nex:LiteralMeta"/>
      </node>
      <node about="#node200" id="node200" label="2_-_Asco-Pezizomyc_-_Tuber_melanosporum_Mel28_-_D5GAZ7_TUBMM">
        <meta content=" fg=255 0 0 x=-1.7757854 y=-1.5489751 lc=255 0 0 ll=6;" datatype="xsd:string" id="meta201" property="format" xsi:type="nex:LiteralMeta"/>
      </node>
      <node about="#node202" id="node202" label="99">
        <meta content=" fg=255 0 0 x=-1.6899767 y=-1.5612527 lc=255 0 0;" datatype="xsd:string" id="meta203" property="format" xsi:type="nex:LiteralMeta"/>
      </node>
      <node about="#node204" id="node204" label="95">
        <meta content=" fg=255 0 0 x=-1.8058982 y=-1.5811099 lc=255 0 0;" datatype="xsd:string" id="meta205" property="format" xsi:type="nex:LiteralMeta"/>
      </node>
      <node about="#node206" id="node206" label="2_-_Asco-Pezizomyc_-_Verticillium_albo-atrum_VaMs.102_-_C9S736_VERA1">
        <meta content=" fg=255 0 0 x=-1.9712034 y=-1.6063428 lc=255 0 0 ll=6;" datatype="xsd:string" id="meta207" property="format" xsi:type="nex:LiteralMeta"/>
      </node>
      <node about="#node208" id="node208" label="63">
        <meta content=" fg=255 0 0 x=-1.8572627 y=-1.5900688 lc=255 0 0;" datatype="xsd:string" id="meta209" property="format" xsi:type="nex:LiteralMeta"/>
      </node>
      <node about="#node210" id="node210" label="2_-_Asco-Pezizomyc_-_Glomerella_graminicola_M1.001_-_E3QZA4_COLGM">
        <meta content=" fg=255 0 0 x=-2.0022745 y=-1.613104 lc=255 0 0 ll=6;" datatype="xsd:string" id="meta211" property="format" xsi:type="nex:LiteralMeta"/>
      </node>
      <node about="#node212" id="node212" label="81">
        <meta content=" fg=255 0 0 x=-1.9008117 y=-1.5978006 lc=255 0 0;" datatype="xsd:string" id="meta213" property="format" xsi:type="nex:LiteralMeta"/>
      </node>
      <node about="#node214" id="node214" label="92">
        <meta content=" fg=255 0 0 x=-1.9528044 y=-1.6067069 lc=255 0 0;" datatype="xsd:string" id="meta215" property="format" xsi:type="nex:LiteralMeta"/>
      </node>
      <node about="#node216" id="node216" label="86">
        <meta content=" fg=255 0 0 x=-2.0460253 y=-1.6223849 lc=255 0 0;" datatype="xsd:string" id="meta217" property="format" xsi:type="nex:LiteralMeta"/>
      </node>
      <node about="#node218" id="node218" label="2_-_Asco-Pezizomyc_-_Magnaporthe_oryzae_70-15_-_A4QQF0_MAGO7">
        <meta content=" fg=255 0 0 x=-2.2988834 y=-1.6641238 lc=255 0 0 ll=6;" datatype="xsd:string" id="meta219" property="format" xsi:type="nex:LiteralMeta"/>
      </node>
      <node about="#node220" id="node220" label="2_-_Asco-Pezizomyc_-_Grosmannia_clavigera_kw1407_-_F0X877_9PEZI">
        <meta content=" fg=255 0 0 x=-2.3702428 y=-1.677923 lc=255 0 0 ll=6;" datatype="xsd:string" id="meta221" property="format" xsi:type="nex:LiteralMeta"/>
      </node>
      <node about="#node226" id="node226" label="2_-_Asco-Pezizomyc_-_Sordaria_macrospora_k-hell_-_D1ZM19_SORMK">
        <meta content=" fg=255 0 0 x=-2.1038916 y=-1.6335312 lc=255 0 0 ll=6;" datatype="xsd:string" id="meta227" property="format" xsi:type="nex:LiteralMeta"/>
      </node>
      <node about="#node232" id="node232" label="22">
        <meta content=" fg=255 0 0 x=-1.94248 y=-1.6055897 lc=255 0 0;" datatype="xsd:string" id="meta233" property="format" xsi:type="nex:LiteralMeta"/>
      </node>
      <node about="#node234" id="node234" label="2_-_Asco-Pezizomyc_-_Metarhizium_anisopliae_ARSEF_23_-_E9F418_METAR">
        <meta content=" fg=255 0 0 x=-2.0521038 y=-1.6257385 lc=255 0 0 ll=6;" datatype="xsd:string" id="meta235" property="format" xsi:type="nex:LiteralMeta"/>
      </node>
      <node about="#node236" id="node236" label="2_-_Asco-Pezizomyc_-_Nectria_haematococca_mpVI_77-13-4_-_C7Z6N4_NECH7">
        <meta content=" fg=255 0 0 x=-2.0910501 y=-1.6338284 lc=255 0 0 ll=6;" datatype="xsd:string" id="meta237" property="format" xsi:type="nex:LiteralMeta"/>
      </node>
      <node about="#node254" id="node254" label="10">
        <meta content=" fg=255 0 0 x=-1.7602451 y=-1.5783987 lc=255 0 0;" datatype="xsd:string" id="meta255" property="format" xsi:type="nex:LiteralMeta"/>
      </node>
      <node about="#node256" id="node256" label="2_-_Asco-Pezizomyc_-_Sclerotinia_sclerotiorum_1980_UF-70_-_A7F8U3_SCLS1">
        <meta content=" fg=255 0 0 x=-1.9449284 y=-1.6146622 lc=255 0 0 ll=6;" datatype="xsd:string" id="meta257" property="format" xsi:type="nex:LiteralMeta"/>
      </node>
      <node about="#node258" id="node258" label="91">
        <meta content=" fg=255 0 0 x=-1.8846886 y=-1.6091635 lc=255 0 0;" datatype="xsd:string" id="meta259" property="format" xsi:type="nex:LiteralMeta"/>
      </node>
      <node about="#node260" id="node260" label="99">
        <meta content=" fg=255 0 0 x=-2.0259054 y=-1.6436214 lc=255 0 0;" datatype="xsd:string" id="meta261" property="format" xsi:type="nex:LiteralMeta"/>
      </node>
      <node about="#node262" id="node262" label="91">
        <meta content=" fg=255 0 0 x=-2.0827641 y=-1.6560436 lc=255 0 0;" datatype="xsd:string" id="meta263" property="format" xsi:type="nex:LiteralMeta"/>
      </node>
      <node about="#node264" id="node264" label="2_-_Asco-Pezizomyc_-_Arthroderma_gypseum_CBS_118893_-_E4UQG6_ARTGP">
        <meta content=" fg=255 0 0 x=-2.2307167 y=-1.6860269 lc=255 0 0 ll=6;" datatype="xsd:string" id="meta265" property="format" xsi:type="nex:LiteralMeta"/>
      </node>
      <node about="#node266" id="node266" label="81">
        <meta content=" fg=255 0 0 x=-2.102427 y=-1.6604019 lc=255 0 0;" datatype="xsd:string" id="meta267" property="format" xsi:type="nex:LiteralMeta"/>
      </node>
      <node about="#node268" id="node268" label="100">
        <meta content=" fg=255 0 0 x=-2.2229748 y=-1.6863562 lc=255 0 0;" datatype="xsd:string" id="meta269" property="format" xsi:type="nex:LiteralMeta"/>
      </node>
      <node about="#node270" id="node270" label="2_-_Asco-Pezizomyc_-_Paracoccidioides_brasiliensis_Pb01_-_C1H6R7_PARBA">
        <meta content=" fg=255 0 0 x=-2.2826946 y=-1.6988358 lc=255 0 0 ll=6;" datatype="xsd:string" id="meta271" property="format" xsi:type="nex:LiteralMeta"/>
      </node>
      <node about="#node272" id="node272" label="96">
        <meta content=" fg=255 0 0 x=-2.2630005 y=-1.6951008 lc=255 0 0;" datatype="xsd:string" id="meta273" property="format" xsi:type="nex:LiteralMeta"/>
      </node>
      <node about="#node274" id="node274" label="2_-_Asco-Pezizomyc_-_Ajellomyces_capsulatus_H88_-_F0UDX1_AJECA">
        <meta content=" fg=255 0 0 x=-2.3430953 y=-1.7123454 lc=255 0 0 ll=6;" datatype="xsd:string" id="meta275" property="format" xsi:type="nex:LiteralMeta"/>
      </node>
      <node about="#node276" id="node276" label="2_-_Asco-Pezizomyc_-_Ajellomyces_dermatitidis_SLH14081_-_C5JXI9_AJEDS">
        <meta content=" fg=255 0 0 x=-2.3104002 y=-1.7056069 lc=255 0 0 ll=6;" datatype="xsd:string" id="meta277" property="format" xsi:type="nex:LiteralMeta"/>
      </node>
      <node about="#node286" id="node286" label="93">
        <meta content=" fg=255 0 0 x=-2.1449356 y=-1.6702302 lc=255 0 0;" datatype="xsd:string" id="meta287" property="format" xsi:type="nex:LiteralMeta"/>
      </node>
      <node about="#node288" id="node288" label="2_-_Asco-Pezizomyc_-_Coccidioides_posadasii_str._Silveira_-_E9DCM5_COCPS">
        <meta content=" fg=255 0 0 x=-2.2794433 y=-1.7009001 lc=255 0 0 ll=6;" datatype="xsd:string" id="meta289" property="format" xsi:type="nex:LiteralMeta"/>
      </node>
      <node about="#node290" id="node290" label="2_-_Asco-Pezizomyc_-_Uncinocarpus_reesii_1704_-_C4JES7_UNCRE">
        <meta content=" fg=255 0 0 x=-2.1840847 y=-1.6794066 lc=255 0 0 ll=6;" datatype="xsd:string" id="meta291" property="format" xsi:type="nex:LiteralMeta"/>
      </node>
      <node about="#node304" id="node304" label="85">
        <meta content=" fg=255 0 0 x=-2.068793 y=-1.6549162 lc=255 0 0;" datatype="xsd:string" id="meta305" property="format" xsi:type="nex:LiteralMeta"/>
      </node>
      <node about="#node306" id="node306" label="2_-_Asco-Pezizomyc_-_Talaromyces_stipitatus_ATCC_10500_-_B8M8U1_TALSN">
        <meta content=" fg=255 0 0 x=-2.2664144 y=-1.7025033 lc=255 0 0 ll=6;" datatype="xsd:string" id="meta307" property="format" xsi:type="nex:LiteralMeta"/>
      </node>
      <node about="#node308" id="node308" label="74">
        <meta content=" fg=255 0 0 x=-2.1199658 y=-1.6685586 lc=255 0 0;" datatype="xsd:string" id="meta309" property="format" xsi:type="nex:LiteralMeta"/>
      </node>
      <node about="#node310" id="node310" label="82">
        <meta content=" fg=255 0 0 x=-2.147526 y=-1.6758168 lc=255 0 0;" datatype="xsd:string" id="meta311" property="format" xsi:type="nex:LiteralMeta"/>
      </node>
      <node about="#node312" id="node312" label="2_-_Asco-Pezizomyc_-_Aspergillus_oryzae_RIB40_-_Q2UEP2_ASPOR">
        <meta content=" fg=255 0 0 x=-2.1895509 y=-1.6862061 lc=255 0 0 ll=6;" datatype="xsd:string" id="meta313" property="format" xsi:type="nex:LiteralMeta"/>
      </node>
      <node about="#node314" id="node314" label="94">
        <meta content=" fg=255 0 0 x=-2.1857994 y=-1.6860203 lc=255 0 0;" datatype="xsd:string" id="meta315" property="format" xsi:type="nex:LiteralMeta"/>
      </node>
      <node about="#node316" id="node316" label="60">
        <meta content=" fg=255 0 0 x=-2.2077682 y=-1.6917348 lc=255 0 0;" datatype="xsd:string" id="meta317" property="format" xsi:type="nex:LiteralMeta"/>
      </node>
      <node about="#node318" id="node318" label="85">
        <meta content=" fg=255 0 0 x=-2.2241755 y=-1.6959496 lc=255 0 0;" datatype="xsd:string" id="meta319" property="format" xsi:type="nex:LiteralMeta"/>
      </node>
      <node about="#node320" id="node320" label="2_-_Asco-Pezizomyc_-_Aspergillus_terreus_NIH2624_-_Q0CXV7_ASPTN">
        <meta content=" fg=255 0 0 x=-2.3369248 y=-1.7245494 lc=255 0 0 ll=6;" datatype="xsd:string" id="meta321" property="format" xsi:type="nex:LiteralMeta"/>
      </node>
      <node about="#node322" id="node322" label="2_-_Asco-Pezizomyc_-_Emericella_nidulans_-_Q12610_EMENI">
        <meta content=" fg=255 0 0 x=-2.2678714 y=-1.7073157 lc=255 0 0 ll=6;" datatype="xsd:string" id="meta323" property="format" xsi:type="nex:LiteralMeta"/>
      </node>
      <node about="#node328" id="node328" label="2_-_Asco-Pezizomyc_-_Penicillium_chrysogenum_Wisconsin_54-1255_-_B6HSH6_PENCW">
        <meta content=" fg=255 0 0 x=-2.3461547 y=-1.7286282 lc=255 0 0 ll=6;" datatype="xsd:string" id="meta329" property="format" xsi:type="nex:LiteralMeta"/>
      </node>
      <node about="#node334" id="node334" label="60">
        <meta content=" fg=255 0 0 x=-2.199467 y=-1.6897974 lc=255 0 0;" datatype="xsd:string" id="meta335" property="format" xsi:type="nex:LiteralMeta"/>
      </node>
      <node about="#node336" id="node336" label="2_-_Asco-Pezizomyc_-_Aspergillus_fumigatus_Af293_-_Q4X169_ASPFU">
        <meta content=" fg=255 0 0 x=-2.2509806 y=-1.7038656 lc=255 0 0 ll=6;" datatype="xsd:string" id="meta337" property="format" xsi:type="nex:LiteralMeta"/>
      </node>
      <node about="#node338" id="node338" label="2_-_Asco-Pezizomyc_-_Aspergillus_clavatus_NRRL_1_-_A1C6E6_ASPCL">
        <meta content=" fg=255 0 0 x=-2.2852852 y=-1.7137938 lc=255 0 0 ll=6;" datatype="xsd:string" id="meta339" property="format" xsi:type="nex:LiteralMeta"/>
      </node>
      <node about="#node352" id="node352" label="2_-_Asco-Pezizomyc_-_Aspergillus_niger_CBS_513.88_-_A2QCB1_ASPNC">
        <meta content=" fg=255 0 0 x=-2.181121 y=-1.686059 lc=255 0 0 ll=6;" datatype="xsd:string" id="meta353" property="format" xsi:type="nex:LiteralMeta"/>
      </node>
      <node about="#node366" id="node366" label="2_-_Asco-Pezizomyc_-_Pyrenophora_teres_f._teres_0-1_-_E3S6P2_PYRTT">
        <meta content=" fg=255 0 0 x=-2.1131513 y=-1.6760412 lc=255 0 0 ll=6;" datatype="xsd:string" id="meta367" property="format" xsi:type="nex:LiteralMeta"/>
      </node>
      <node about="#node384" id="node384" label="76">
        <meta content=" fg=255 0 0 x=-0.83734936 y=-1.395866 lc=255 0 0;" datatype="xsd:string" id="meta385" property="format" xsi:type="nex:LiteralMeta"/>
      </node>
      <node about="#node386" id="node386" label="93">
        <meta content=" fg=255 0 0 x=-0.9444316 y=-1.4354951 lc=255 0 0;" datatype="xsd:string" id="meta387" property="format" xsi:type="nex:LiteralMeta"/>
      </node>
      <node about="#node388" id="node388" label="97_Fung-Asco_Asco-Saccharomyc">
        <meta content=" fg=255 0 0 x=-1.0827168 y=-1.4838328 lc=255 0 0;" datatype="xsd:string" id="meta389" property="format" xsi:type="nex:LiteralMeta"/>
      </node>
      <node about="#node390" id="node390" label="2_-_Asco-Saccharomyc_-_Yarrowia_lipolytica_CLIB122_-_Q6C8K4_YARLI">
        <meta content=" fg=255 0 0 x=-1.4702684 y=-1.5998344 lc=255 0 0 ll=6;" datatype="xsd:string" id="meta391" property="format" xsi:type="nex:LiteralMeta"/>
      </node>
      <node about="#node392" id="node392" label="98">
        <meta content=" fg=255 0 0 x=-1.2129244 y=-1.5297902 lc=255 0 0;" datatype="xsd:string" id="meta393" property="format" xsi:type="nex:LiteralMeta"/>
      </node>
      <node about="#node394" id="node394" label="88">
        <meta content=" fg=255 0 0 x=-1.2621175 y=-1.5458233 lc=255 0 0;" datatype="xsd:string" id="meta395" property="format" xsi:type="nex:LiteralMeta"/>
      </node>
      <node about="#node396" id="node396" label="2_-_Asco-Saccharomyc_-_Pichia_pastoris_GS115_-_C4R342_PICPG">
        <meta content=" fg=255 0 0 x=-1.532153 y=-1.6284362 lc=255 0 0 ll=6;" datatype="xsd:string" id="meta397" property="format" xsi:type="nex:LiteralMeta"/>
      </node>
      <node about="#node398" id="node398" label="99">
        <meta content=" fg=255 0 0 x=-1.352247 y=-1.5755012 lc=255 0 0;" datatype="xsd:string" id="meta399" property="format" xsi:type="nex:LiteralMeta"/>
      </node>
      <node about="#node400" id="node400" label="2_-_Asco-Saccharomyc_-_Clavispora_lusitaniae_ATCC_42720_-_C4YCC1_CLAL4">
        <meta content=" fg=255 0 0 x=-1.4228294 y=-1.5975633 lc=255 0 0 ll=6;" datatype="xsd:string" id="meta401" property="format" xsi:type="nex:LiteralMeta"/>
      </node>
      <node about="#node402" id="node402" label="90">
        <meta content=" fg=255 0 0 x=-1.3871089 y=-1.5870976 lc=255 0 0;" datatype="xsd:string" id="meta403" property="format" xsi:type="nex:LiteralMeta"/>
      </node>
      <node about="#node404" id="node404" label="56">
        <meta content=" fg=255 0 0 x=-1.410559 y=-1.5946622 lc=255 0 0;" datatype="xsd:string" id="meta405" property="format" xsi:type="nex:LiteralMeta"/>
      </node>
      <node about="#node406" id="node406" label="2_-_Asco-Saccharomyc_-_Meyerozyma_guilliermondii_ATCC_6260_-_A5DEJ4_PICGU">
        <meta content=" fg=255 0 0 x=-1.5406224 y=-1.6361829 lc=255 0 0 ll=6;" datatype="xsd:string" id="meta407" property="format" xsi:type="nex:LiteralMeta"/>
      </node>
      <node about="#node408" id="node408" label="2_-_Asco-Saccharomyc_-_Debaryomyces_hansenii_CBS767_-_Q6BWK7_DEBHA">
        <meta content=" fg=255 0 0 x=-1.4900533 y=-1.6205714 lc=255 0 0 ll=6;" datatype="xsd:string" id="meta409" property="format" xsi:type="nex:LiteralMeta"/>
      </node>
      <node about="#node414" id="node414" label="52">
        <meta content=" fg=255 0 0 x=-1.4259528 y=-1.6002806 lc=255 0 0;" datatype="xsd:string" id="meta415" property="format" xsi:type="nex:LiteralMeta"/>
      </node>
      <node about="#node416" id="node416" label="2_-_Asco-Saccharomyc_-_Scheffersomyces_stipitis_CBS_6054_-_A3LPT0_PICST">
        <meta content=" fg=255 0 0 x=-1.4992158 y=-1.624651 lc=255 0 0 ll=6;" datatype="xsd:string" id="meta417" property="format" xsi:type="nex:LiteralMeta"/>
      </node>
      <node about="#node418" id="node418" label="99">
        <meta content=" fg=255 0 0 x=-1.49814 y=-1.625024 lc=255 0 0;" datatype="xsd:string" id="meta419" property="format" xsi:type="nex:LiteralMeta"/>
      </node>
      <node about="#node420" id="node420" label="2_-_Asco-Saccharomyc_-_Candida_albicans_WO-1_-_C4YD68_CANAW">
        <meta content=" fg=255 0 0 x=-1.5288401 y=-1.6354431 lc=255 0 0 ll=6;" datatype="xsd:string" id="meta421" property="format" xsi:type="nex:LiteralMeta"/>
      </node>
      <node about="#node422" id="node422" label="2_-_Asco-Saccharomyc_-_Candida_tropicalis_MYA-3404_-_C5MBE4_CANTT">
        <meta content=" fg=255 0 0 x=-1.5923266 y=-1.6576271 lc=255 0 0 ll=6;" datatype="xsd:string" id="meta423" property="format" xsi:type="nex:LiteralMeta"/>
      </node>
      <node about="#node444" id="node444" label="7">
        <meta content=" fg=255 0 0 x=-1.249043 y=-1.5434064 lc=255 0 0;" datatype="xsd:string" id="meta445" property="format" xsi:type="nex:LiteralMeta"/>
      </node>
      <node about="#node446" id="node446" label="100">
        <meta content=" fg=255 0 0 x=-1.4384508 y=-1.6141558 lc=255 0 0;" datatype="xsd:string" id="meta447" property="format" xsi:type="nex:LiteralMeta"/>
      </node>
      <node about="#node448" id="node448" label="2_-_Asco-Saccharomyc_-_Kluyveromyces_lactis_NRRL_Y-1140_-_PYRD2_KLULA">
        <meta content=" fg=255 0 0 x=-1.6211262 y=-1.6786318 lc=255 0 0 ll=6;" datatype="xsd:string" id="meta449" property="format" xsi:type="nex:LiteralMeta"/>
      </node>
      <node about="#node450" id="node450" label="94">
        <meta content=" fg=255 0 0 x=-1.5008912 y=-1.637695 lc=255 0 0;" datatype="xsd:string" id="meta451" property="format" xsi:type="nex:LiteralMeta"/>
      </node>
      <node about="#node452" id="node452" label="4">
        <meta content=" fg=255 0 0 x=-1.5260063 y=-1.6470762 lc=255 0 0;" datatype="xsd:string" id="meta453" property="format" xsi:type="nex:LiteralMeta"/>
      </node>
      <node about="#node454" id="node454" label="87">
        <meta content=" fg=255 0 0 x=-1.5579678 y=-1.6589046 lc=255 0 0;" datatype="xsd:string" id="meta455" property="format" xsi:type="nex:LiteralMeta"/>
      </node>
      <node about="#node456" id="node456" label="2_-_Asco-Saccharomyc_-_Lachancea_kluyveri_-_PYRD_SACKL">
        <meta content=" fg=255 0 0 x=-1.6239003 y=-1.682626 lc=255 0 0 ll=6;" datatype="xsd:string" id="meta457" property="format" xsi:type="nex:LiteralMeta"/>
      </node>
      <node about="#node458" id="node458" label="96">
        <meta content=" fg=255 0 0 x=-1.6118233 y=-1.6790212 lc=255 0 0;" datatype="xsd:string" id="meta459" property="format" xsi:type="nex:LiteralMeta"/>
      </node>
      <node about="#node460" id="node460" label="2_-_Asco-Saccharomyc_-_Candida_glabrata_CBS_138_-_PYRD_CANGA">
        <meta content=" fg=255 0 0 x=-1.720255 y=-1.7187767 lc=255 0 0 ll=6;" datatype="xsd:string" id="meta461" property="format" xsi:type="nex:LiteralMeta"/>
      </node>
      <node about="#node462" id="node462" label="90">
        <meta content=" fg=255 0 0 x=-1.6614257 y=-1.6977206 lc=255 0 0;" datatype="xsd:string" id="meta463" property="format" xsi:type="nex:LiteralMeta"/>
      </node>
      <node about="#node464" id="node464" label="2_-_Asco-Saccharomyc_-_Vanderwaltozyma_polyspora_DSM_70294_-_A7TRX4_VANPO">
        <meta content=" fg=255 0 0 x=-1.8185989 y=-1.7564294 lc=255 0 0 ll=6;" datatype="xsd:string" id="meta465" property="format" xsi:type="nex:LiteralMeta"/>
      </node>
      <node about="#node466" id="node466" label="2_-_Asco-Saccharomyc_-_Zygosaccharomyces_rouxii_CBS_732_-_C5DTJ2_ZYGRC">
        <meta content=" fg=255 0 0 x=-1.8260726 y=-1.7603605 lc=255 0 0 ll=6;" datatype="xsd:string" id="meta467" property="format" xsi:type="nex:LiteralMeta"/>
      </node>
      <node about="#node480" id="node480" label="2_-_Asco-Saccharomyc_-_Lachancea_thermotolerans_CBS_6340_-_C5DBT0_LACTC">
        <meta content=" fg=255 0 0 x=-1.7310103 y=-1.7264951 lc=255 0 0 ll=6;" datatype="xsd:string" id="meta481" property="format" xsi:type="nex:LiteralMeta"/>
      </node>
      <node about="#node486" id="node486" label="2_-_Asco-Saccharomyc_-_Ashbya_gossypii_ATCC_10895_-_PYRD_ASHGO">
        <meta content=" fg=255 0 0 x=-1.691633 y=-1.712921 lc=255 0 0 ll=6;" datatype="xsd:string" id="meta487" property="format" xsi:type="nex:LiteralMeta"/>
      </node>
      <node about="#node496" id="node496" label="2_-_Asco-Saccharomyc_-_Pichia_angusta_DL-1_-_E7R3I5_PICAD">
        <meta content=" fg=255 0 0 x=-1.42702 y=-1.6148472 lc=255 0 0 ll=6;" datatype="xsd:string" id="meta497" property="format" xsi:type="nex:LiteralMeta"/>
      </node>
      <node about="#node510" id="node510" label="8">
        <meta content=" fg=255 0 0 x=-1.0158908 y=-1.4659542 lc=255 0 0;" datatype="xsd:string" id="meta511" property="format" xsi:type="nex:LiteralMeta"/>
      </node>
      <node about="#node512" id="node512" label="98_Fung-Asco_Asco-Taphrinomyc">
        <meta content=" fg=255 0 0 x=-1.1811544 y=-1.5340422 lc=255 0 0;" datatype="xsd:string" id="meta513" property="format" xsi:type="nex:LiteralMeta"/>
      </node>
      <node about="#node514" id="node514" label="2_-_Asco-Taphrinomyc_-_Schizosaccharomyces_pombe_972h-_-_PYRD_SCHPO">
        <meta content=" fg=255 0 0 x=-1.4510019 y=-1.6442635 lc=255 0 0 ll=6;" datatype="xsd:string" id="meta515" property="format" xsi:type="nex:LiteralMeta"/>
      </node>
      <node about="#node516" id="node516" label="2_-_Asco-Taphrinomyc_-_Schizosaccharomyces_japonicus_yFS275_-_B6JXQ5_SCHJY">
        <meta content=" fg=255 0 0 x=-1.5916991 y=-1.7046422 lc=255 0 0 ll=6;" datatype="xsd:string" id="meta517" property="format" xsi:type="nex:LiteralMeta"/>
      </node>
      <node about="#node522" id="node522" label="67_Fung-Basidio">
        <meta content=" fg=255 0 0 x=-1.104579 y=-1.5043936 lc=255 0 0;" datatype="xsd:string" id="meta523" property="format" xsi:type="nex:LiteralMeta"/>
      </node>
      <node about="#node524" id="node524" label="2_-_Fung-Basidio_-_Cryptococcus_gattii_WM276_-_E6R1Q1_CRYGW">
        <meta content=" fg=255 0 0 x=-1.504715 y=-1.6735184 lc=255 0 0 ll=6;" datatype="xsd:string" id="meta525" property="format" xsi:type="nex:LiteralMeta"/>
      </node>
      <node about="#node526" id="node526" label="98">
        <meta content=" fg=255 0 0 x=-1.2494669 y=-1.5677134 lc=255 0 0;" datatype="xsd:string" id="meta527" property="format" xsi:type="nex:LiteralMeta"/>
      </node>
      <node about="#node528" id="node528" label="2_-_Fung-Basidio_-_Schizophyllum_commune_H4-8_-_D8Q0M1_SCHCM">
        <meta content=" fg=255 0 0 x=-1.5332065 y=-1.6896726 lc=255 0 0 ll=6;" datatype="xsd:string" id="meta529" property="format" xsi:type="nex:LiteralMeta"/>
      </node>
      <node about="#node530" id="node530" label="93">
        <meta content=" fg=255 0 0 x=-1.3527817 y=-1.6132377 lc=255 0 0;" datatype="xsd:string" id="meta531" property="format" xsi:type="nex:LiteralMeta"/>
      </node>
      <node about="#node532" id="node532" label="2_-_Fung-Basidio_-_Coprinopsis_cinerea_okayama7#130_-_A8N952_COPC7">
        <meta content=" fg=255 0 0 x=-1.5301715 y=-1.6907617 lc=255 0 0 ll=6;" datatype="xsd:string" id="meta533" property="format" xsi:type="nex:LiteralMeta"/>
      </node>
      <node about="#node534" id="node534" label="2_-_Fung-Basidio_-_Laccaria_bicolor_S238N-H82_-_B0CUF5_LACBS">
        <meta content=" fg=255 0 0 x=-1.5223235 y=-1.6885586 lc=255 0 0 ll=6;" datatype="xsd:string" id="meta535" property="format" xsi:type="nex:LiteralMeta"/>
      </node>
      <node about="#node556" id="node556" label="69_Fung-Basidio">
        <meta content=" fg=255 0 0 x=-0.89902085 y=-1.4239382 lc=255 0 0;" datatype="xsd:string" id="meta557" property="format" xsi:type="nex:LiteralMeta"/>
      </node>
      <node about="#node558" id="node558" label="2_-_Fung-Basidio_-_Malassezia_globosa_CBS_7966_-_A8Q682_MALGO">
        <meta content=" fg=255 0 0 x=-1.2775241 y=-1.5948458 lc=255 0 0 ll=6;" datatype="xsd:string" id="meta559" property="format" xsi:type="nex:LiteralMeta"/>
      </node>
      <node about="#node560" id="node560" label="2_-_Fung-Basidio_-_Puccinia_graminis_f._sp._tritici_CRL_75-36-700-3_-_E3L2C6_PUCGT">
        <meta content=" fg=255 0 0 x=-1.3301513 y=-1.6217623 lc=255 0 0 ll=6;" datatype="xsd:string" id="meta561" property="format" xsi:type="nex:LiteralMeta"/>
      </node>
      <node about="#node574" id="node574" label="87_Metazoa_etc.">
        <meta content=" fg=255 0 0 x=-0.5671328 y=-1.319795 lc=255 0 0;" datatype="xsd:string" id="meta575" property="format" xsi:type="nex:LiteralMeta"/>
      </node>
      <node about="#node576" id="node576" label="82">
        <meta content=" fg=255 0 0 x=-0.6168175 y=-1.3448175 lc=255 0 0;" datatype="xsd:string" id="meta577" property="format" xsi:type="nex:LiteralMeta"/>
      </node>
      <node about="#node578" id="node578" label="95">
        <meta content=" fg=255 0 0 x=-0.75587076 y=-1.4101584 lc=255 0 0;" datatype="xsd:string" id="meta579" property="format" xsi:type="nex:LiteralMeta"/>
      </node>
      <node about="#node580" id="node580" label="2_-_Strameno_-_Thalassiosira_pseudonana_-_B8CDH4_THAPS">
        <meta content=" fg=255 0 0 x=-1.1502026 y=-1.593998 lc=255 0 0 ll=6;" datatype="xsd:string" id="meta581" property="format" xsi:type="nex:LiteralMeta"/>
      </node>
      <node about="#node582" id="node582" label="2_-_Metaz-Nematod_-_Caenorhabditis_elegans_-_O01815_CAEEL">
        <meta content=" fg=255 0 0 x=-1.2040124 y=-1.6223992 lc=255 0 0 ll=6;" datatype="xsd:string" id="meta583" property="format" xsi:type="nex:LiteralMeta"/>
      </node>
      <node about="#node588" id="node588" label="85_Metazoa">
        <meta content=" fg=255 0 0 x=-0.69566125 y=-1.3851259 lc=255 0 0;" datatype="xsd:string" id="meta589" property="format" xsi:type="nex:LiteralMeta"/>
      </node>
      <node about="#node590" id="node590" label="79">
        <meta content=" fg=255 0 0 x=-0.75557256 y=-1.4141695 lc=255 0 0;" datatype="xsd:string" id="meta591" property="format" xsi:type="nex:LiteralMeta"/>
      </node>
      <node about="#node592" id="node592" label="2_-_Metaz-Cnidaria_-_Nematostella_vectensis_-_A7SLG1_NEMVE">
        <meta content=" fg=255 0 0 x=-0.9798163 y=-1.5220401 lc=255 0 0 ll=6;" datatype="xsd:string" id="meta593" property="format" xsi:type="nex:LiteralMeta"/>
      </node>
      <node about="#node594" id="node594" label="2_-_Metaz-Chordata_-_Branchiostoma_floridae_-_C3YFF0_BRAFL">
        <meta content=" fg=255 0 0 x=-0.91769135 y=-1.4933685 lc=255 0 0 ll=6;" datatype="xsd:string" id="meta595" property="format" xsi:type="nex:LiteralMeta"/>
      </node>
      <node about="#node600" id="node600" label="99_Metaz-Chordata">
        <meta content=" fg=255 0 0 x=-0.8174239 y=-1.4483098 lc=255 0 0;" datatype="xsd:string" id="meta601" property="format" xsi:type="nex:LiteralMeta"/>
      </node>
      <node about="#node602" id="node602" label="2_-_Metaz-Chordata_-_Xenopus__Silurana__tropicalis_-_Q5BKN2_XENTR">
        <meta content=" fg=255 0 0 x=-0.99361724 y=-1.5357108 lc=255 0 0 ll=6;" datatype="xsd:string" id="meta603" property="format" xsi:type="nex:LiteralMeta"/>
      </node>
      <node about="#node604" id="node604" label="84">
        <meta content=" fg=255 0 0 x=-0.88708913 y=-1.4847281 lc=255 0 0;" datatype="xsd:string" id="meta605" property="format" xsi:type="nex:LiteralMeta"/>
      </node>
      <node about="#node606" id="node606" label="99">
        <meta content=" fg=255 0 0 x=-0.98319745 y=-1.5338628 lc=255 0 0;" datatype="xsd:string" id="meta607" property="format" xsi:type="nex:LiteralMeta"/>
      </node>
      <node about="#node608" id="node608" label="2_-_Metaz-Chordata_-_Bos_taurus_-_PYRD_BOVIN">
        <meta content=" fg=255 0 0 x=-1.0314354 y=-1.5581567 lc=255 0 0 ll=6;" datatype="xsd:string" id="meta609" property="format" xsi:type="nex:LiteralMeta"/>
      </node>
      <node about="#node610" id="node610" label="97">
        <meta content=" fg=255 0 0 x=-1.0251139 y=-1.5554528 lc=255 0 0;" datatype="xsd:string" id="meta611" property="format" xsi:type="nex:LiteralMeta"/>
      </node>
      <node about="#node612" id="node612" label="2_-_Metaz-Chordata_-_Rattus_norvegicus_-_PYRD_RAT">
        <meta content=" fg=255 0 0 x=-1.0692327 y=-1.5780083 lc=255 0 0 ll=6;" datatype="xsd:string" id="meta613" property="format" xsi:type="nex:LiteralMeta"/>
      </node>
      <node about="#node614" id="node614" label="2_-_Metaz-Chordata_-_Mus_musculus_-_Q8BMJ0_MOUSE">
        <meta content=" fg=255 0 0 x=-1.1763631 y=-1.6339376 lc=255 0 0 ll=6;" datatype="xsd:string" id="meta615" property="format" xsi:type="nex:LiteralMeta"/>
      </node>
      <node about="#node624" id="node624" label="64">
        <meta content=" fg=255 0 0 x=-0.9216445 y=-1.5031941 lc=255 0 0;" datatype="xsd:string" id="meta625" property="format" xsi:type="nex:LiteralMeta"/>
      </node>
      <node about="#node626" id="node626" label="2_-_Metaz-Chordata_-_Gallus_gallus_-_Q5ZHY0_CHICK">
        <meta content=" fg=255 0 0 x=-1.0600281 y=-1.5760704 lc=255 0 0 ll=6;" datatype="xsd:string" id="meta627" property="format" xsi:type="nex:LiteralMeta"/>
      </node>
      <node about="#node628" id="node628" label="99">
        <meta content=" fg=255 0 0 x=-1.0277401 y=-1.5603044 lc=255 0 0;" datatype="xsd:string" id="meta629" property="format" xsi:type="nex:LiteralMeta"/>
      </node>
      <node about="#node630" id="node630" label="2_-_Metaz-Chordata_-_Tetraodon_nigroviridis_-_Q4SY37_TETNG">
        <meta content=" fg=255 0 0 x=-1.165265 y=-1.6337962 lc=255 0 0 ll=6;" datatype="xsd:string" id="meta631" property="format" xsi:type="nex:LiteralMeta"/>
      </node>
      <node about="#node632" id="node632" label="2_-_Metaz-Chordata_-_Danio_rerio_-_Q5PR57_DANRE">
        <meta content=" fg=255 0 0 x=-1.1656348 y=-1.6350714 lc=255 0 0 ll=6;" datatype="xsd:string" id="meta633" property="format" xsi:type="nex:LiteralMeta"/>
      </node>
      <node about="#node658" id="node658" label="99_Metazoa_Metaz-Arthropod">
        <meta content=" fg=255 0 0 x=-0.69185865 y=-1.3939203 lc=255 0 0;" datatype="xsd:string" id="meta659" property="format" xsi:type="nex:LiteralMeta"/>
      </node>
      <node about="#node660" id="node660" label="96">
        <meta content=" fg=255 0 0 x=-0.8049082 y=-1.4565524 lc=255 0 0;" datatype="xsd:string" id="meta661" property="format" xsi:type="nex:LiteralMeta"/>
      </node>
      <node about="#node662" id="node662" label="2_-_Metaz-Arthropod_-_Pediculus_humanus_corporis_-_E0VQ82_PEDHC">
        <meta content=" fg=255 0 0 x=-1.1208185 y=-1.6303252 lc=255 0 0 ll=6;" datatype="xsd:string" id="meta663" property="format" xsi:type="nex:LiteralMeta"/>
      </node>
      <node about="#node664" id="node664" label="2_-_Arthr-Hymenopt_-_Solenopsis_invicta_-_E9IG07_SOLIN">
        <meta content=" fg=255 0 0 x=-1.100819 y=-1.6216674 lc=255 0 0 ll=6;" datatype="xsd:string" id="meta665" property="format" xsi:type="nex:LiteralMeta"/>
      </node>
      <node about="#node670" id="node670" label="23">
        <meta content=" fg=255 0 0 x=-0.73681813 y=-1.4210099 lc=255 0 0;" datatype="xsd:string" id="meta671" property="format" xsi:type="nex:LiteralMeta"/>
      </node>
      <node about="#node672" id="node672" label="30">
        <meta content=" fg=255 0 0 x=-0.8004135 y=-1.4572573 lc=255 0 0;" datatype="xsd:string" id="meta673" property="format" xsi:type="nex:LiteralMeta"/>
      </node>
      <node about="#node674" id="node674" label="2_-_Metaz-Arthropod_-_Tribolium_castaneum_-_D6X3Z9_TRICA">
        <meta content=" fg=255 0 0 x=-1.0620648 y=-1.6053418 lc=255 0 0 ll=6;" datatype="xsd:string" id="meta675" property="format" xsi:type="nex:LiteralMeta"/>
      </node>
      <node about="#node676" id="node676" label="2_-_Arthr-Chelicer_-_Ixodes_scapularis_-_B7PXW4_IXOSC">
        <meta content=" fg=255 0 0 x=-1.251419 y=-1.7161295 lc=255 0 0 ll=6;" datatype="xsd:string" id="meta677" property="format" xsi:type="nex:LiteralMeta"/>
      </node>
      <node about="#node682" id="node682" label="77_Arthr-Dipt">
        <meta content=" fg=255 0 0 x=-0.79776734 y=-1.4582391 lc=255 0 0;" datatype="xsd:string" id="meta683" property="format" xsi:type="nex:LiteralMeta"/>
      </node>
      <node about="#node684" id="node684" label="99_Arthr-Nematoc.2">
        <meta content=" fg=255 0 0 x=-1.0032998 y=-1.5803882 lc=255 0 0;" datatype="xsd:string" id="meta685" property="format" xsi:type="nex:LiteralMeta"/>
      </node>
      <node about="#node686" id="node686" label="89">
        <meta content=" fg=255 0 0 x=-1.0735947 y=-1.6215905 lc=255 0 0;" datatype="xsd:string" id="meta687" property="format" xsi:type="nex:LiteralMeta"/>
      </node>
      <node about="#node688" id="node688" label="2_-_Arthr-Nematoc_-_Anopheles_gambiae_-_Q7PYN9_ANOGA">
        <meta content=" fg=255 0 0 x=-1.1465895 y=-1.6640787 lc=255 0 0 ll=6;" datatype="xsd:string" id="meta689" property="format" xsi:type="nex:LiteralMeta"/>
      </node>
      <node about="#node690" id="node690" label="2_-_Arthr-Nematoc_-_Anopheles_darlingi_-_E3WVL4_ANODA">
        <meta content=" fg=255 0 0 x=-1.1879864 y=-1.689106 lc=255 0 0 ll=6;" datatype="xsd:string" id="meta691" property="format" xsi:type="nex:LiteralMeta"/>
      </node>
      <node about="#node696" id="node696" label="96">
        <meta content=" fg=255 0 0 x=-1.0839425 y=-1.6289781 lc=255 0 0;" datatype="xsd:string" id="meta697" property="format" xsi:type="nex:LiteralMeta"/>
      </node>
      <node about="#node698" id="node698" label="2_-_Arthr-Nematoc_-_Culex_quinquefasciatus_-_B0W4C3_CULQU">
        <meta content=" fg=255 0 0 x=-1.2772968 y=-1.7446836 lc=255 0 0 ll=6;" datatype="xsd:string" id="meta699" property="format" xsi:type="nex:LiteralMeta"/>
      </node>
      <node about="#node700" id="node700" label="2_-_Arthr-Nematoc_-_Aedes_aegypti_-_Q177S6_AEDAE">
        <meta content=" fg=255 0 0 x=-1.1917197 y=-1.6943634 lc=255 0 0 ll=6;" datatype="xsd:string" id="meta701" property="format" xsi:type="nex:LiteralMeta"/>
      </node>
      <node about="#node710" id="node710" label="99_Arthr-Brachic.2">
        <meta content=" fg=255 0 0 x=-1.0998203 y=-1.6478037 lc=255 0 0;" datatype="xsd:string" id="meta711" property="format" xsi:type="nex:LiteralMeta"/>
      </node>
      <node about="#node712" id="node712" label="2_-_Arthr-Brachic_-_Drosophila_virilis_-_B4M1H0_DROVI">
        <meta content=" fg=255 0 0 x=-1.4208326 y=-1.8452233 lc=255 0 0 ll=6;" datatype="xsd:string" id="meta713" property="format" xsi:type="nex:LiteralMeta"/>
      </node>
      <node about="#node714" id="node714" label="64">
        <meta content=" fg=255 0 0 x=-1.1404415 y=-1.673469 lc=255 0 0;" datatype="xsd:string" id="meta715" property="format" xsi:type="nex:LiteralMeta"/>
      </node>
      <node about="#node716" id="node716" label="2_-_Arthr-Brachic_-_Drosophila_virilis_-_B4M507_DROVI">
        <meta content=" fg=255 0 0 x=-1.3307782 y=-1.7921196 lc=255 0 0 ll=6;" datatype="xsd:string" id="meta717" property="format" xsi:type="nex:LiteralMeta"/>
      </node>
      <node about="#node718" id="node718" label="96">
        <meta content=" fg=255 0 0 x=-1.2314006 y=-1.7313248 lc=255 0 0;" datatype="xsd:string" id="meta719" property="format" xsi:type="nex:LiteralMeta"/>
      </node>
      <node about="#node720" id="node720" label="2_-_Arthr-Brachic_-_Drosophila_melanogaster_-_PYRD_DROME">
        <meta content=" fg=255 0 0 x=-1.354761 y=-1.8092662 lc=255 0 0 ll=6;" datatype="xsd:string" id="meta721" property="format" xsi:type="nex:LiteralMeta"/>
      </node>
      <node about="#node722" id="node722" label="2_-_Arthr-Brachic_-_Drosophila_pseudoobscura_pseudoobscura_-_Q297N6_DROPS">
        <meta content=" fg=255 0 0 x=-1.3108233 y=-1.7821815 lc=255 0 0 ll=6;" datatype="xsd:string" id="meta723" property="format" xsi:type="nex:LiteralMeta"/>
      </node>
      <node about="#node768" id="node768" label="98_Bacteria_ProteoB_A-AlphaP_A-Ricketts">
        <meta content=" fg=255 0 0 x=-0.44860286 y=-1.3251969 lc=255 0 0;" datatype="xsd:string" id="meta769" property="format" xsi:type="nex:LiteralMeta"/>
      </node>
      <node about="#node770" id="node770" label="2_-_A-Ricketts_-_Neorickettsia_sennetsu_str._Miyayama_-_Q2GEM2_NEOSM">
        <meta content=" fg=255 0 0 x=-0.9892668 y=-1.6760365 lc=255 0 0 ll=6;" datatype="xsd:string" id="meta771" property="format" xsi:type="nex:LiteralMeta"/>
      </node>
      <node about="#node772" id="node772" label="98">
        <meta content=" fg=255 0 0 x=-0.6603955 y=-1.4709864 lc=255 0 0;" datatype="xsd:string" id="meta773" property="format" xsi:type="nex:LiteralMeta"/>
      </node>
      <node about="#node774" id="node774" label="100">
        <meta content=" fg=255 0 0 x=-0.9018432 y=-1.631854 lc=255 0 0;" datatype="xsd:string" id="meta775" property="format" xsi:type="nex:LiteralMeta"/>
      </node>
      <node about="#node776" id="node776" label="2_-_A-Ricketts_-_Wolbachia_endosymbiont_of_Culex_quinquefasciatus_Pel_-_B3CMR9_WOLPP">
        <meta content=" fg=255 0 0 x=-0.9639997 y=-1.6727251 lc=255 0 0 ll=6;" datatype="xsd:string" id="meta777" property="format" xsi:type="nex:LiteralMeta"/>
      </node>
      <node about="#node778" id="node778" label="75">
        <meta content=" fg=255 0 0 x=-0.9281043 y=-1.6494659 lc=255 0 0;" datatype="xsd:string" id="meta779" property="format" xsi:type="nex:LiteralMeta"/>
      </node>
      <node about="#node780" id="node780" label="2_-_A-Ricketts_-_Wolbachia_endosymbiont_of_Drosophila_melanogaster_-_Q73FT4_WOLPM">
        <meta content=" fg=255 0 0 x=-0.963523 y=-1.6730641 lc=255 0 0 ll=6;" datatype="xsd:string" id="meta781" property="format" xsi:type="nex:LiteralMeta"/>
      </node>
      <node about="#node782" id="node782" label="2_-_A-Ricketts_-_Wolbachia_endosymbiont_strain_TRS_of_Brugia_malayi_-_Q5GTI4_WOLTR">
        <meta content=" fg=255 0 0 x=-0.99727845 y=-1.6961617 lc=255 0 0 ll=6;" datatype="xsd:string" id="meta783" property="format" xsi:type="nex:LiteralMeta"/>
      </node>
      <node about="#node792" id="node792" label="13">
        <meta content=" fg=255 0 0 x=-0.74460524 y=-1.5300881 lc=255 0 0;" datatype="xsd:string" id="meta793" property="format" xsi:type="nex:LiteralMeta"/>
      </node>
      <node about="#node794" id="node794" label="100">
        <meta content=" fg=255 0 0 x=-0.9735294 y=-1.6886944 lc=255 0 0;" datatype="xsd:string" id="meta795" property="format" xsi:type="nex:LiteralMeta"/>
      </node>
      <node about="#node796" id="node796" label="2_-_A-Ricketts_-_Ehrlichia_ruminantium_str._Welgevonden_-_Q5HBZ6_EHRRW">
        <meta content=" fg=255 0 0 x=-1.0642189 y=-1.7507173 lc=255 0 0 ll=6;" datatype="xsd:string" id="meta797" property="format" xsi:type="nex:LiteralMeta"/>
      </node>
      <node about="#node798" id="node798" label="96">
        <meta content=" fg=255 0 0 x=-1.0464916 y=-1.7395729 lc=255 0 0;" datatype="xsd:string" id="meta799" property="format" xsi:type="nex:LiteralMeta"/>
      </node>
      <node about="#node800" id="node800" label="2_-_A-Ricketts_-_Ehrlichia_canis_str._Jake_-_Q3YSS6_EHRCJ">
        <meta content=" fg=255 0 0 x=-1.1357186 y=-1.8013924 lc=255 0 0 ll=6;" datatype="xsd:string" id="meta801" property="format" xsi:type="nex:LiteralMeta"/>
      </node>
      <node about="#node802" id="node802" label="2_-_A-Ricketts_-_Ehrlichia_chaffeensis_str._Arkansas_-_Q2GFQ4_EHRCR">
        <meta content=" fg=255 0 0 x=-1.0933275 y=-1.7724442 lc=255 0 0 ll=6;" datatype="xsd:string" id="meta803" property="format" xsi:type="nex:LiteralMeta"/>
      </node>
      <node about="#node812" id="node812" label="99">
        <meta content=" fg=255 0 0 x=-0.9339506 y=-1.6655631 lc=255 0 0;" datatype="xsd:string" id="meta813" property="format" xsi:type="nex:LiteralMeta"/>
      </node>
      <node about="#node814" id="node814" label="2_-_A-Ricketts_-_Anaplasma_marginale_str._St._Maries_-_Q5PBF6_ANAMM">
        <meta content=" fg=255 0 0 x=-1.0879012 y=-1.77501 lc=255 0 0 ll=6;" datatype="xsd:string" id="meta815" property="format" xsi:type="nex:LiteralMeta"/>
      </node>
      <node about="#node816" id="node816" label="2_-_A-Ricketts_-_Anaplasma_phagocytophilum_HZ_-_Q2GJ77_ANAPZ">
        <meta content=" fg=255 0 0 x=-1.1685804 y=-1.8345158 lc=255 0 0 ll=6;" datatype="xsd:string" id="meta817" property="format" xsi:type="nex:LiteralMeta"/>
      </node>
      <node about="#node838" id="node838" label="90_Bacteria_ProteoB_A-AlphaP">
        <meta content=" fg=255 0 0 x=-0.22793293 y=-1.2226262 lc=255 0 0;" datatype="xsd:string" id="meta839" property="format" xsi:type="nex:LiteralMeta"/>
      </node>
      <node about="#node840" id="node840" label="93">
        <meta content=" fg=255 0 0 x=-0.3336073 y=-1.3021767 lc=255 0 0;" datatype="xsd:string" id="meta841" property="format" xsi:type="nex:LiteralMeta"/>
      </node>
      <node about="#node842" id="node842" label="2_-_A-AlphaP_-_Candidatus_Puniceispirillum_marinum_IMCC1322_-_D5BMV2_PUNMI">
        <meta content=" fg=255 0 0 x=-0.99226207 y=-1.782549 lc=255 0 0 ll=6;" datatype="xsd:string" id="meta843" property="format" xsi:type="nex:LiteralMeta"/>
      </node>
      <node about="#node844" id="node844" label="94_ARs">
        <meta content=" fg=255 0 0 x=-0.45093295 y=-1.3910563 lc=255 0 0;" datatype="xsd:string" id="meta845" property="format" xsi:type="nex:LiteralMeta"/>
      </node>
      <node about="#node846" id="node846" label="2_-_ARs_-_Acidiphilium_multivorum_AIU301_-_F0J0L6_ACIMA">
        <meta content=" fg=255 0 0 x=-0.8187999 y=-1.66278 lc=255 0 0 ll=6;" datatype="xsd:string" id="meta847" property="format" xsi:type="nex:LiteralMeta"/>
      </node>
      <node about="#node848" id="node848" label="63">
        <meta content=" fg=255 0 0 x=-0.5097591 y=-1.4359009 lc=255 0 0;" datatype="xsd:string" id="meta849" property="format" xsi:type="nex:LiteralMeta"/>
      </node>
      <node about="#node850" id="node850" label="2_-_ARs_-_Granulibacter_bethesdensis_CGDNIH1_-_Q0BQX3_GRABC">
        <meta content=" fg=255 0 0 x=-0.79683506 y=-1.6506492 lc=255 0 0 ll=6;" datatype="xsd:string" id="meta851" property="format" xsi:type="nex:LiteralMeta"/>
      </node>
      <node about="#node852" id="node852" label="99">
        <meta content=" fg=255 0 0 x=-0.65573436 y=-1.5478824 lc=255 0 0;" datatype="xsd:string" id="meta853" property="format" xsi:type="nex:LiteralMeta"/>
      </node>
      <node about="#node854" id="node854" label="2_-_ARs_-_Gluconobacter_oxydans_-_Q5FTP3_GLUOX">
        <meta content=" fg=255 0 0 x=-0.9158452 y=-1.7449285 lc=255 0 0 ll=6;" datatype="xsd:string" id="meta855" property="format" xsi:type="nex:LiteralMeta"/>
      </node>
      <node about="#node856" id="node856" label="89">
        <meta content=" fg=255 0 0 x=-0.70499456 y=-1.5859089 lc=255 0 0;" datatype="xsd:string" id="meta857" property="format" xsi:type="nex:LiteralMeta"/>
      </node>
      <node about="#node858" id="node858" label="2_-_ARs_-_Acetobacter_pasteurianus_IFO_3283-01_-_C7JBY7_ACEP3">
        <meta content=" fg=255 0 0 x=-0.84274197 y=-1.6915785 lc=255 0 0 ll=6;" datatype="xsd:string" id="meta859" property="format" xsi:type="nex:LiteralMeta"/>
      </node>
      <node about="#node860" id="node860" label="2_-_ARs_-_Gluconacetobacter_diazotrophicus_PAl_5_-_A9HBE5_GLUDA">
        <meta content=" fg=255 0 0 x=-0.8614633 y=-1.7074533 lc=255 0 0 ll=6;" datatype="xsd:string" id="meta861" property="format" xsi:type="nex:LiteralMeta"/>
      </node>
      <node about="#node882" id="node882" label="78">
        <meta content=" fg=255 0 0 x=-0.28857556 y=-1.292262 lc=255 0 0;" datatype="xsd:string" id="meta883" property="format" xsi:type="nex:LiteralMeta"/>
      </node>
      <node about="#node884" id="node884" label="95">
        <meta content=" fg=255 0 0 x=-0.3484547 y=-1.3408464 lc=255 0 0;" datatype="xsd:string" id="meta885" property="format" xsi:type="nex:LiteralMeta"/>
      </node>
      <node about="#node886" id="node886" label="98_ARs">
        <meta content=" fg=255 0 0 x=-0.4354371 y=-1.4096906 lc=255 0 0;" datatype="xsd:string" id="meta887" property="format" xsi:type="nex:LiteralMeta"/>
      </node>
      <node about="#node888" id="node888" label="2_-_ARs_-_Magnetospirillum_magneticum_AMB-1_-_Q2W0D1_MAGSA">
        <meta content=" fg=255 0 0 x=-0.5842498 y=-1.5267403 lc=255 0 0 ll=5;" datatype="xsd:string" id="meta889" property="format" xsi:type="nex:LiteralMeta"/>
      </node>
      <node about="#node890" id="node890" label="2_-_ARs_-_Rhodospirillum_rubrum_ATCC_11170_-_PYRD_RHORT">
        <meta content=" fg=255 0 0 x=-0.6940991 y=-1.615692 lc=255 0 0 ll=5;" datatype="xsd:string" id="meta891" property="format" xsi:type="nex:LiteralMeta"/>
      </node>
      <node about="#node896" id="node896" label="80">
        <meta content=" fg=255 0 0 x=-0.37059283 y=-1.3590322 lc=255 0 0;" datatype="xsd:string" id="meta897" property="format" xsi:type="nex:LiteralMeta"/>
      </node>
      <node about="#node898" id="node898" label="68_ARs">
        <meta content=" fg=255 0 0 x=-0.44007003 y=-1.4154042 lc=255 0 0;" datatype="xsd:string" id="meta899" property="format" xsi:type="nex:LiteralMeta"/>
      </node>
      <node about="#node900" id="node900" label="2_-_ARs_-_Azospirillum_sp._B510_-_D3NXI5_AZOS1">
        <meta content=" fg=255 0 0 x=-0.6060038 y=-1.5492069 lc=255 0 0 ll=5;" datatype="xsd:string" id="meta901" property="format" xsi:type="nex:LiteralMeta"/>
      </node>
      <node about="#node902" id="node902" label="2_-_ARs_-_Rhodospirillum_centenum_SW_-_B6IVA9_RHOCS">
        <meta content=" fg=255 0 0 x=-0.62777054 y=-1.5686448 lc=255 0 0 ll=5;" datatype="xsd:string" id="meta903" property="format" xsi:type="nex:LiteralMeta"/>
      </node>
      <node about="#node908" id="node908" label="100_ARz_ARz-Xantho">
        <meta content=" fg=255 0 0 x=-0.6201154 y=-1.5665526 lc=255 0 0;" datatype="xsd:string" id="meta909" property="format" xsi:type="nex:LiteralMeta"/>
      </node>
      <node about="#node910" id="node910" label="2_-_ARz-Xantho_-_Xanthobacter_autotrophicus_Py2_-_PYRD_XANP2">
        <meta content=" fg=255 0 0 x=-0.7410128 y=-1.6664813 lc=255 0 0 ll=5;" datatype="xsd:string" id="meta911" property="format" xsi:type="nex:LiteralMeta"/>
      </node>
      <node about="#node912" id="node912" label="2_-_ARz-Xantho_-_Azorhizobium_caulinodans_ORS_571_-_PYRD_AZOC5">
        <meta content=" fg=255 0 0 x=-0.7707133 y=-1.6925741 lc=255 0 0 ll=6;" datatype="xsd:string" id="meta913" property="format" xsi:type="nex:LiteralMeta"/>
      </node>
      <node about="#node926" id="node926" label="87">
        <meta content=" fg=255 0 0 x=-0.31846476 y=-1.3278704 lc=255 0 0;" datatype="xsd:string" id="meta927" property="format" xsi:type="nex:LiteralMeta"/>
      </node>
      <node about="#node928" id="node928" label="44">
        <meta content=" fg=255 0 0 x=-0.34229168 y=-1.350673 lc=255 0 0;" datatype="xsd:string" id="meta929" property="format" xsi:type="nex:LiteralMeta"/>
      </node>
      <node about="#node930" id="node930" label="72">
        <meta content=" fg=255 0 0 x=-0.36511427 y=-1.3719906 lc=255 0 0;" datatype="xsd:string" id="meta931" property="format" xsi:type="nex:LiteralMeta"/>
      </node>
      <node about="#node932" id="node932" label="96">
        <meta content=" fg=255 0 0 x=-0.44557554 y=-1.4427061 lc=255 0 0;" datatype="xsd:string" id="meta933" property="format" xsi:type="nex:LiteralMeta"/>
      </node>
      <node about="#node934" id="node934" label="83">
        <meta content=" fg=255 0 0 x=-0.49586943 y=-1.4866389 lc=255 0 0;" datatype="xsd:string" id="meta935" property="format" xsi:type="nex:LiteralMeta"/>
      </node>
      <node about="#node936" id="node936" label="99_ARd_ARd-Hypho">
        <meta content=" fg=255 0 0 x=-0.6749281 y=-1.6392648 lc=255 0 0;" datatype="xsd:string" id="meta937" property="format" xsi:type="nex:LiteralMeta"/>
      </node>
      <node about="#node938" id="node938" label="2_-_ARd-Hypho_-_Hirschia_baltica_ATCC_49814_-_C6XQ80_HIRBI">
        <meta content=" fg=255 0 0 x=-1.1161902 y=-2.0130854 lc=255 0 0 ll=6;" datatype="xsd:string" id="meta939" property="format" xsi:type="nex:LiteralMeta"/>
      </node>
      <node about="#node940" id="node940" label="2_-_ARd-Hypho_-_Hyphomonas_neptunium_ATCC_15444_-_Q0BWI4_HYPNA">
        <meta content=" fg=255 0 0 x=-0.95545995 y=-1.8798555 lc=255 0 0 ll=6;" datatype="xsd:string" id="meta941" property="format" xsi:type="nex:LiteralMeta"/>
      </node>
      <node about="#node946" id="node946" label="38">
        <meta content=" fg=255 0 0 x=-0.53406 y=-1.5204093 lc=255 0 0;" datatype="xsd:string" id="meta947" property="format" xsi:type="nex:LiteralMeta"/>
      </node>
      <node about="#node948" id="node948" label="2_-_ARd-Hypho_-_Maricaulis_maris_MCS10_-_Q0ASC6_MARMM">
        <meta content=" fg=255 0 0 x=-0.9434699 y=-1.8758565 lc=255 0 0 ll=6;" datatype="xsd:string" id="meta949" property="format" xsi:type="nex:LiteralMeta"/>
      </node>
      <node about="#node950" id="node950" label="60_A-Caulo">
        <meta content=" fg=255 0 0 x=-0.58103883 y=-1.5622051 lc=255 0 0;" datatype="xsd:string" id="meta951" property="format" xsi:type="nex:LiteralMeta"/>
      </node>
      <node about="#node952" id="node952" label="2_-_A-Caulo_-_Phenylobacterium_zucineum_HLK1_-_B4REB4_PHEZH">
        <meta content=" fg=255 0 0 x=-0.73043144 y=-1.6935028 lc=255 0 0 ll=5;" datatype="xsd:string" id="meta953" property="format" xsi:type="nex:LiteralMeta"/>
      </node>
      <node about="#node954" id="node954" label="99">
        <meta content=" fg=255 0 0 x=-0.6818287 y=-1.6524236 lc=255 0 0;" datatype="xsd:string" id="meta955" property="format" xsi:type="nex:LiteralMeta"/>
      </node>
      <node about="#node956" id="node956" label="2_-_A-Caulo_-_Caulobacter_sp._K31_-_B0T5G7_CAUSK">
        <meta content=" fg=255 0 0 x=-0.7885022 y=-1.7473282 lc=255 0 0 ll=5;" datatype="xsd:string" id="meta957" property="format" xsi:type="nex:LiteralMeta"/>
      </node>
      <node about="#node958" id="node958" label="2_-_A-Caulo_-_Caulobacter_vibrioides_-_Q9AAR8_CAUCR">
        <meta content=" fg=255 0 0 x=-0.7562924 y=-1.7194847 lc=255 0 0 ll=5;" datatype="xsd:string" id="meta959" property="format" xsi:type="nex:LiteralMeta"/>
      </node>
      <node about="#node976" id="node976" label="2_-_A-Caulo_-_Brevundimonas_subvibrioides_ATCC_15264_-_D9QMF9_BRESC">
        <meta content=" fg=255 0 0 x=-0.6721557 y=-1.6492612 lc=255 0 0 ll=5;" datatype="xsd:string" id="meta977" property="format" xsi:type="nex:LiteralMeta"/>
      </node>
      <node about="#node982" id="node982" label="88">
        <meta content=" fg=255 0 0 x=-0.4070808 y=-1.4128901 lc=255 0 0;" datatype="xsd:string" id="meta983" property="format" xsi:type="nex:LiteralMeta"/>
      </node>
      <node about="#node984" id="node984" label="2_-_A-AlphaP_-_Parvularcula_bermudensis_HTCC2503_-_E0TEU3_PARBH">
        <meta content=" fg=255 0 0 x=-0.82473946 y=-1.7982957 lc=255 0 0 ll=6;" datatype="xsd:string" id="meta985" property="format" xsi:type="nex:LiteralMeta"/>
      </node>
      <node about="#node986" id="node986" label="100_ARd_ARd-Rhodo">
        <meta content=" fg=255 0 0 x=-0.58667475 y=-1.588982 lc=255 0 0;" datatype="xsd:string" id="meta987" property="format" xsi:type="nex:LiteralMeta"/>
      </node>
      <node about="#node988" id="node988" label="2_-_ARd-Rhodo_-_Paracoccus_denitrificans_PD1222_-_A1B624_PARDP">
        <meta content=" fg=255 0 0 x=-0.78107977 y=-1.7705675 lc=255 0 0 ll=5;" datatype="xsd:string" id="meta989" property="format" xsi:type="nex:LiteralMeta"/>
      </node>
      <node about="#node990" id="node990" label="84">
        <meta content=" fg=255 0 0 x=-0.6283286 y=-1.6300718 lc=255 0 0;" datatype="xsd:string" id="meta991" property="format" xsi:type="nex:LiteralMeta"/>
      </node>
      <node about="#node992" id="node992" label="2_-_ARd-Rhodo_-_Rhodobacter_capsulatus_SB_1003_-_D5AN59_RHOCB">
        <meta content=" fg=255 0 0 x=-0.7552221 y=-1.7500455 lc=255 0 0 ll=5;" datatype="xsd:string" id="meta993" property="format" xsi:type="nex:LiteralMeta"/>
      </node>
      <node about="#node994" id="node994" label="34">
        <meta content=" fg=255 0 0 x=-0.6559035 y=-1.6574386 lc=255 0 0;" datatype="xsd:string" id="meta995" property="format" xsi:type="nex:LiteralMeta"/>
      </node>
      <node about="#node996" id="node996" label="84">
        <meta content=" fg=255 0 0 x=-0.6894132 y=-1.6902949 lc=255 0 0;" datatype="xsd:string" id="meta997" property="format" xsi:type="nex:LiteralMeta"/>
      </node>
      <node about="#node998" id="node998" label="23">
        <meta content=" fg=255 0 0 x=-0.7026477 y=-1.7031928 lc=255 0 0;" datatype="xsd:string" id="meta999" property="format" xsi:type="nex:LiteralMeta"/>
      </node>
      <node about="#node1000" id="node1000" label="95">
        <meta content=" fg=255 0 0 x=-0.76887107 y=-1.7669548 lc=255 0 0;" datatype="xsd:string" id="meta1001" property="format" xsi:type="nex:LiteralMeta"/>
      </node>
      <node about="#node1002" id="node1002" label="2_-_ARd-Rhodo_-_Jannaschia_sp._CCS1_-_Q28N32_JANSC">
        <meta content=" fg=255 0 0 x=-0.96815604 y=-1.9576724 lc=255 0 0 ll=6;" datatype="xsd:string" id="meta1003" property="format" xsi:type="nex:LiteralMeta"/>
      </node>
      <node about="#node1004" id="node1004" label="2_-_ARd-Rhodo_-_Roseobacter_denitrificans_OCh_114_-_Q161C8_ROSDO">
        <meta content=" fg=255 0 0 x=-0.9831434 y=-1.9745173 lc=255 0 0 ll=6;" datatype="xsd:string" id="meta1005" property="format" xsi:type="nex:LiteralMeta"/>
      </node>
      <node about="#node1010" id="node1010" label="47">
        <meta content=" fg=255 0 0 x=-0.73931104 y=-1.7393597 lc=255 0 0;" datatype="xsd:string" id="meta1011" property="format" xsi:type="nex:LiteralMeta"/>
      </node>
      <node about="#node1012" id="node1012" label="2_-_ARd-Rhodo_-_Ketogulonicigenium_vulgare_Y25_-_E3F383_KETVY">
        <meta content=" fg=255 0 0 x=-0.8814325 y=-1.8787098 lc=255 0 0 ll=6;" datatype="xsd:string" id="meta1013" property="format" xsi:type="nex:LiteralMeta"/>
      </node>
      <node about="#node1014" id="node1014" label="2_-_ARd-Rhodo_-_Ruegeria_sp._TM1040_-_Q1GGD3_SILST">
        <meta content=" fg=255 0 0 x=-0.90238285 y=-1.9012012 lc=255 0 0 ll=6;" datatype="xsd:string" id="meta1015" property="format" xsi:type="nex:LiteralMeta"/>
      </node>
      <node about="#node1024" id="node1024" label="2_-_ARd-Rhodo_-_Dinoroseobacter_shibae_DFL_12_-_A8LRE2_DINSH">
        <meta content=" fg=255 0 0 x=-0.82143307 y=-1.822916 lc=255 0 0 ll=5;" datatype="xsd:string" id="meta1025" property="format" xsi:type="nex:LiteralMeta"/>
      </node>
      <node about="#node1030" id="node1030" label="99">
        <meta content=" fg=255 0 0 x=-0.7396751 y=-1.7431356 lc=255 0 0;" datatype="xsd:string" id="meta1031" property="format" xsi:type="nex:LiteralMeta"/>
      </node>
      <node about="#node1032" id="node1032" label="2_-_ARd-Rhodo_-_Rhodobacter_sphaeroides_ATCC_17025_-_A4WWY4_RHOS5">
        <meta content=" fg=255 0 0 x=-0.8016744 y=-1.8061767 lc=255 0 0 ll=5;" datatype="xsd:string" id="meta1033" property="format" xsi:type="nex:LiteralMeta"/>
      </node>
      <node about="#node1034" id="node1034" label="2_-_ARd-Rhodo_-_Rhodobacter_sphaeroides_2.4.1_-_PYRD_RHOS4">
        <meta content=" fg=255 0 0 x=-0.77683854 y=-1.7813842 lc=255 0 0 ll=5;" datatype="xsd:string" id="meta1035" property="format" xsi:type="nex:LiteralMeta"/>
      </node>
      <node about="#node1060" id="node1060" label="100_A-Sphingo">
        <meta content=" fg=255 0 0 x=-0.48408404 y=-1.5010993 lc=255 0 0;" datatype="xsd:string" id="meta1061" property="format" xsi:type="nex:LiteralMeta"/>
      </node>
      <node about="#node1062" id="node1062" label="98">
        <meta content=" fg=255 0 0 x=-0.57009685 y=-1.591249 lc=255 0 0;" datatype="xsd:string" id="meta1063" property="format" xsi:type="nex:LiteralMeta"/>
      </node>
      <node about="#node1064" id="node1064" label="2_-_A-Sphingo_-_Novosphingobium_aromaticivorans_DSM_12444_-_PYRD_NOVAD">
        <meta content=" fg=255 0 0 x=-0.67821693 y=-1.7038839 lc=255 0 0 ll=5;" datatype="xsd:string" id="meta1065" property="format" xsi:type="nex:LiteralMeta"/>
      </node>
      <node about="#node1066" id="node1066" label="2_-_A-Sphingo_-_Erythrobacter_litoralis_HTCC2594_-_PYRD_ERYLH">
        <meta content=" fg=255 0 0 x=-0.73472184 y=-1.7648416 lc=255 0 0 ll=5;" datatype="xsd:string" id="meta1067" property="format" xsi:type="nex:LiteralMeta"/>
      </node>
      <node about="#node1072" id="node1072" label="55">
        <meta content=" fg=255 0 0 x=-0.5141788 y=-1.5334166 lc=255 0 0;" datatype="xsd:string" id="meta1073" property="format" xsi:type="nex:LiteralMeta"/>
      </node>
      <node about="#node1074" id="node1074" label="2_-_A-Sphingo_-_Sphingomonas_wittichii_RW1_-_A5VAF6_SPHWW">
        <meta content=" fg=255 0 0 x=-0.6159008 y=-1.6419898 lc=255 0 0 ll=5;" datatype="xsd:string" id="meta1075" property="format" xsi:type="nex:LiteralMeta"/>
      </node>
      <node about="#node1076" id="node1076" label="2_-_A-Sphingo_-_Sphingobium_japonicum_UT26S_-_D4Z6K5_SPHJU">
        <meta content=" fg=255 0 0 x=-0.6972362 y=-1.7311914 lc=255 0 0 ll=5;" datatype="xsd:string" id="meta1077" property="format" xsi:type="nex:LiteralMeta"/>
      </node>
      <node about="#node1090" id="node1090" label="91_ARz">
        <meta content=" fg=255 0 0 x=-0.35629305 y=-1.379246 lc=255 0 0;" datatype="xsd:string" id="meta1091" property="format" xsi:type="nex:LiteralMeta"/>
      </node>
      <node about="#node1092" id="node1092" label="53">
        <meta content=" fg=255 0 0 x=-0.3957295 y=-1.4324673 lc=255 0 0;" datatype="xsd:string" id="meta1093" property="format" xsi:type="nex:LiteralMeta"/>
      </node>
      <node about="#node1094" id="node1094" label="82">
        <meta content=" fg=255 0 0 x=-0.44984537 y=-1.4993708 lc=255 0 0;" datatype="xsd:string" id="meta1095" property="format" xsi:type="nex:LiteralMeta"/>
      </node>
      <node about="#node1096" id="node1096" label="61">
        <meta content=" fg=255 0 0 x=-0.49539402 y=-1.5549899 lc=255 0 0;" datatype="xsd:string" id="meta1097" property="format" xsi:type="nex:LiteralMeta"/>
      </node>
      <node about="#node1098" id="node1098" label="95">
        <meta content=" fg=255 0 0 x=-0.54380095 y=-1.6137354 lc=255 0 0;" datatype="xsd:string" id="meta1099" property="format" xsi:type="nex:LiteralMeta"/>
      </node>
      <node about="#node1100" id="node1100" label="91_ARz-Phyllo">
        <meta content=" fg=255 0 0 x=-0.5904492 y=-1.6653756 lc=255 0 0;" datatype="xsd:string" id="meta1101" property="format" xsi:type="nex:LiteralMeta"/>
      </node>
      <node about="#node1102" id="node1102" label="2_-_ARz-Phyllo_-_Chelativorans_sp._BNC1_-_PYRD_MESSB">
        <meta content=" fg=255 0 0 x=-0.7413579 y=-1.8304117 lc=255 0 0 ll=5;" datatype="xsd:string" id="meta1103" property="format" xsi:type="nex:LiteralMeta"/>
      </node>
      <node about="#node1104" id="node1104" label="100">
        <meta content=" fg=255 0 0 x=-0.73450047 y=-1.8258163 lc=255 0 0;" datatype="xsd:string" id="meta1105" property="format" xsi:type="nex:LiteralMeta"/>
      </node>
      <node about="#node1106" id="node1106" label="2_-_ARz-Phyllo_-_Mesorhizobium_loti_-_PYRD_RHILO">
        <meta content=" fg=255 0 0 x=-0.7659457 y=-1.8606265 lc=255 0 0 ll=5;" datatype="xsd:string" id="meta1107" property="format" xsi:type="nex:LiteralMeta"/>
      </node>
      <node about="#node1108" id="node1108" label="2_-_ARz-Phyllo_-_Mesorhizobium_ciceri_biovar_biserrulae_WSM1271_-_E8TKQ4_MESCW">
        <meta content=" fg=255 0 0 x=-0.78897136 y=-1.8868556 lc=255 0 0 ll=5;" datatype="xsd:string" id="meta1109" property="format" xsi:type="nex:LiteralMeta"/>
      </node>
      <node about="#node1118" id="node1118" label="92">
        <meta content=" fg=255 0 0 x=-0.5830939 y=-1.6623133 lc=255 0 0;" datatype="xsd:string" id="meta1119" property="format" xsi:type="nex:LiteralMeta"/>
      </node>
      <node about="#node1120" id="node1120" label="88">
        <meta content=" fg=255 0 0 x=-0.6101307 y=-1.6949228 lc=255 0 0;" datatype="xsd:string" id="meta1121" property="format" xsi:type="nex:LiteralMeta"/>
      </node>
      <node about="#node1122" id="node1122" label="100_ARz-Bartonella">
        <meta content=" fg=255 0 0 x=-0.90396374 y=-2.0364876 lc=255 0 0;" datatype="xsd:string" id="meta1123" property="format" xsi:type="nex:LiteralMeta"/>
      </node>
      <node about="#node1124" id="node1124" label="54">
        <meta content=" fg=255 0 0 x=-0.9279936 y=-2.064081 lc=255 0 0;" datatype="xsd:string" id="meta1125" property="format" xsi:type="nex:LiteralMeta"/>
      </node>
      <node about="#node1126" id="node1126" label="2_-_ARz-Bartonella_-_Bartonella_grahamii_as4aup_-_C6AC21_BARGA">
        <meta content=" fg=255 0 0 x=-0.9950417 y=-2.1401367 lc=255 0 0 ll=6;" datatype="xsd:string" id="meta1127" property="format" xsi:type="nex:LiteralMeta"/>
      </node>
      <node about="#node1128" id="node1128" label="86">
        <meta content=" fg=255 0 0 x=-0.9456571 y=-2.0844884 lc=255 0 0;" datatype="xsd:string" id="meta1129" property="format" xsi:type="nex:LiteralMeta"/>
      </node>
      <node about="#node1130" id="node1130" label="2_-_ARz-Bartonella_-_Bartonella_henselae_-_PYRD_BARHE">
        <meta content=" fg=255 0 0 x=-1.0214505 y=-2.171522 lc=255 0 0 ll=6;" datatype="xsd:string" id="meta1131" property="format" xsi:type="nex:LiteralMeta"/>
      </node>
      <node about="#node1132" id="node1132" label="2_-_ARz-Bartonella_-_Bartonella_quintana_-_PYRD_BARQU">
        <meta content=" fg=255 0 0 x=-0.98474044 y=-2.1299207 lc=255 0 0 ll=6;" datatype="xsd:string" id="meta1133" property="format" xsi:type="nex:LiteralMeta"/>
      </node>
      <node about="#node1142" id="node1142" label="11">
        <meta content=" fg=255 0 0 x=-0.9130293 y=-2.0472214 lc=255 0 0;" datatype="xsd:string" id="meta1143" property="format" xsi:type="nex:LiteralMeta"/>
      </node>
      <node about="#node1144" id="node1144" label="2_-_ARz-Bartonella_-_Bartonella_clarridgeiae_73_-_E6YGC6_BARC7">
        <meta content=" fg=255 0 0 x=-1.0308373 y=-2.185857 lc=255 0 0 ll=6;" datatype="xsd:string" id="meta1145" property="format" xsi:type="nex:LiteralMeta"/>
      </node>
      <node about="#node1146" id="node1146" label="2_-_ARz-Bartonella_-_Bartonella_bacilliformis_KC583_-_PYRD_BARBK">
        <meta content=" fg=255 0 0 x=-1.0324768 y=-2.189525 lc=255 0 0 ll=6;" datatype="xsd:string" id="meta1147" property="format" xsi:type="nex:LiteralMeta"/>
      </node>
      <node about="#node1156" id="node1156" label="92_ARz-Rhizo">
        <meta content=" fg=255 0 0 x=-0.632642 y=-1.7229265 lc=255 0 0;" datatype="xsd:string" id="meta1157" property="format" xsi:type="nex:LiteralMeta"/>
      </node>
      <node about="#node1158" id="node1158" label="2_-_ARz-Rhizo_-_Agrobacterium_sp._H13-3_-_F0L5W8_9RHIZ">
        <meta content=" fg=255 0 0 x=-0.7651966 y=-1.8828022 lc=255 0 0 ll=5;" datatype="xsd:string" id="meta1159" property="format" xsi:type="nex:LiteralMeta"/>
      </node>
      <node about="#node1160" id="node1160" label="88">
        <meta content=" fg=255 0 0 x=-0.6557486 y=-1.7518499 lc=255 0 0;" datatype="xsd:string" id="meta1161" property="format" xsi:type="nex:LiteralMeta"/>
      </node>
      <node about="#node1162" id="node1162" label="2_-_ARz-Rhizo_-_Agrobacterium_vitis_S4_-_PYRD_AGRVS">
        <meta content=" fg=255 0 0 x=-0.7587954 y=-1.8776797 lc=255 0 0 ll=5;" datatype="xsd:string" id="meta1163" property="format" xsi:type="nex:LiteralMeta"/>
      </node>
      <node about="#node1164" id="node1164" label="91">
        <meta content=" fg=255 0 0 x=-0.6810806 y=-1.7837566 lc=255 0 0;" datatype="xsd:string" id="meta1165" property="format" xsi:type="nex:LiteralMeta"/>
      </node>
      <node about="#node1166" id="node1166" label="2_-_ARz-Rhizo_-_Rhizobium_etli_CFN_42_-_PYRD_RHIEC">
        <meta content=" fg=255 0 0 x=-0.7337878 y=-1.8489186 lc=255 0 0 ll=5;" datatype="xsd:string" id="meta1167" property="format" xsi:type="nex:LiteralMeta"/>
      </node>
      <node about="#node1168" id="node1168" label="2">
        <meta content=" fg=255 0 0 x=-0.69559985 y=-1.8021585 lc=255 0 0;" datatype="xsd:string" id="meta1169" property="format" xsi:type="nex:LiteralMeta"/>
      </node>
      <node about="#node1170" id="node1170" label="98">
        <meta content=" fg=255 0 0 x=-0.73477924 y=-1.8515065 lc=255 0 0;" datatype="xsd:string" id="meta1171" property="format" xsi:type="nex:LiteralMeta"/>
      </node>
      <node about="#node1172" id="node1172" label="2_-_ARz-Rhizo_-_Sinorhizobium_fredii_NGR234_-_PYRD_RHISN">
        <meta content=" fg=255 0 0 x=-0.75938386 y=-1.882305 lc=255 0 0 ll=5;" datatype="xsd:string" id="meta1173" property="format" xsi:type="nex:LiteralMeta"/>
      </node>
      <node about="#node1174" id="node1174" label="2_-_ARz-Rhizo_-_Sinorhizobium_medicae_WSM419_-_PYRD_SINMW">
        <meta content=" fg=255 0 0 x=-0.79311013 y=-1.9254355 lc=255 0 0 ll=5;" datatype="xsd:string" id="meta1175" property="format" xsi:type="nex:LiteralMeta"/>
      </node>
      <node about="#node1180" id="node1180" label="2_-_ARz-Rhizo_-_Agrobacterium_radiobacter_K84_-_PYRD_AGRRK">
        <meta content=" fg=255 0 0 x=-0.7524122 y=-1.875067 lc=255 0 0 ll=5;" datatype="xsd:string" id="meta1181" property="format" xsi:type="nex:LiteralMeta"/>
      </node>
      <node about="#node1202" id="node1202" label="75">
        <meta content=" fg=255 0 0 x=-0.61311114 y=-1.7020626 lc=255 0 0;" datatype="xsd:string" id="meta1203" property="format" xsi:type="nex:LiteralMeta"/>
      </node>
      <node about="#node1204" id="node1204" label="100_ARz-Rhizo">
        <meta content=" fg=255 0 0 x=-0.8648967 y=-2.0313132 lc=255 0 0;" datatype="xsd:string" id="meta1205" property="format" xsi:type="nex:LiteralMeta"/>
      </node>
      <node about="#node1206" id="node1206" label="2_-_ARz-Rhizo_-_Candidatus_Liberibacter_solanacearum_CLso-ZC1_-_E4UCM9_LIBSC">
        <meta content=" fg=255 0 0 x=-0.9205893 y=-2.103685 lc=255 0 0 ll=5;" datatype="xsd:string" id="meta1207" property="format" xsi:type="nex:LiteralMeta"/>
      </node>
      <node about="#node1208" id="node1208" label="2_-_ARz-Rhizo_-_Candidatus_Liberibacter_asiaticus_str._psy62_-_C6XEV5_LIBAP">
        <meta content=" fg=255 0 0 x=-0.96673864 y=-2.1653275 lc=255 0 0 ll=5;" datatype="xsd:string" id="meta1209" property="format" xsi:type="nex:LiteralMeta"/>
      </node>
      <node about="#node1214" id="node1214" label="99_ARz-Bruc">
        <meta content=" fg=255 0 0 x=-0.7148009 y=-1.838432 lc=255 0 0;" datatype="xsd:string" id="meta1215" property="format" xsi:type="nex:LiteralMeta"/>
      </node>
      <node about="#node1216" id="node1216" label="2_-_ARz-Bruc_-_Brucella_melitensis_-_PYRD_BRUME">
        <meta content=" fg=255 0 0 x=-0.7422307 y=-1.8749845 lc=255 0 0 ll=5;" datatype="xsd:string" id="meta1217" property="format" xsi:type="nex:LiteralMeta"/>
      </node>
      <node about="#node1218" id="node1218" label="2_-_ARz-Bruc_-_Ochrobactrum_anthropi_ATCC_49188_-_PYRD_OCHA4">
        <meta content=" fg=255 0 0 x=-0.76171505 y=-1.9017446 lc=255 0 0 ll=5;" datatype="xsd:string" id="meta1219" property="format" xsi:type="nex:LiteralMeta"/>
      </node>
      <node about="#node1236" id="node1236" label="2_-_A-AlphaP_-_Polymorphum_gilvum_SL003B-26A1_-_F2IY73_9PROT">
        <meta content=" fg=255 0 0 x=-0.68420523 y=-1.8130535 lc=255 0 0 ll=5;" datatype="xsd:string" id="meta1237" property="format" xsi:type="nex:LiteralMeta"/>
      </node>
      <node about="#node1242" id="node1242" label="98">
        <meta content=" fg=255 0 0 x=-0.55201364 y=-1.6417091 lc=255 0 0;" datatype="xsd:string" id="meta1243" property="format" xsi:type="nex:LiteralMeta"/>
      </node>
      <node about="#node1244" id="node1244" label="2_-_ARz_-_Hyphomicrobium_denitrificans_ATCC_51888_-_D8JRL0_HYPDA">
        <meta content=" fg=255 0 0 x=-0.7711074 y=-1.9450012 lc=255 0 0 ll=5;" datatype="xsd:string" id="meta1245" property="format" xsi:type="nex:LiteralMeta"/>
      </node>
      <node about="#node1246" id="node1246" label="2_-_ARz_-_Rhodomicrobium_vannielii_ATCC_17100_-_E3I3N9_RHOVT">
        <meta content=" fg=255 0 0 x=-0.77641356 y=-1.9563454 lc=255 0 0 ll=5;" datatype="xsd:string" id="meta1247" property="format" xsi:type="nex:LiteralMeta"/>
      </node>
      <node about="#node1256" id="node1256" label="97">
        <meta content=" fg=255 0 0 x=-0.44202635 y=-1.5040506 lc=255 0 0;" datatype="xsd:string" id="meta1257" property="format" xsi:type="nex:LiteralMeta"/>
      </node>
      <node about="#node1258" id="node1258" label="100_ARz-Methylb">
        <meta content=" fg=255 0 0 x=-0.55775744 y=-1.6716325 lc=255 0 0;" datatype="xsd:string" id="meta1259" property="format" xsi:type="nex:LiteralMeta"/>
      </node>
      <node about="#node1260" id="node1260" label="88">
        <meta content=" fg=255 0 0 x=-0.581644 y=-1.7057767 lc=255 0 0;" datatype="xsd:string" id="meta1261" property="format" xsi:type="nex:LiteralMeta"/>
      </node>
      <node about="#node1262" id="node1262" label="2_-_ARz-Methylb_-_Methylobacterium_nodulans_ORS_2060_-_PYRD_METNO">
        <meta content=" fg=255 0 0 x=-0.6367108 y=-1.7839851 lc=255 0 0 ll=5;" datatype="xsd:string" id="meta1263" property="format" xsi:type="nex:LiteralMeta"/>
      </node>
      <node about="#node1264" id="node1264" label="2_-_ARz-Methylb_-_Methylobacterium_sp._4-46_-_B0UQH7_METS4">
        <meta content=" fg=255 0 0 x=-0.62987214 y=-1.7751619 lc=255 0 0 ll=5;" datatype="xsd:string" id="meta1265" property="format" xsi:type="nex:LiteralMeta"/>
      </node>
      <node about="#node1270" id="node1270" label="88">
        <meta content=" fg=255 0 0 x=-0.58468133 y=-1.7111287 lc=255 0 0;" datatype="xsd:string" id="meta1271" property="format" xsi:type="nex:LiteralMeta"/>
      </node>
      <node about="#node1272" id="node1272" label="2_-_ARz-Methylb_-_Methylobacterium_extorquens_DM4_-_C7CJ51_METED">
        <meta content=" fg=255 0 0 x=-0.6500154 y=-1.8063499 lc=255 0 0 ll=5;" datatype="xsd:string" id="meta1273" property="format" xsi:type="nex:LiteralMeta"/>
      </node>
      <node about="#node1274" id="node1274" label="2_-_ARz-Methylb_-_Methylobacterium_radiotolerans_JCM_2831_-_B1LVB3_METRJ">
        <meta content=" fg=255 0 0 x=-0.6550953 y=-1.8150984 lc=255 0 0 ll=5;" datatype="xsd:string" id="meta1275" property="format" xsi:type="nex:LiteralMeta"/>
      </node>
      <node about="#node1284" id="node1284" label="89">
        <meta content=" fg=255 0 0 x=-0.47782895 y=-1.5609071 lc=255 0 0;" datatype="xsd:string" id="meta1285" property="format" xsi:type="nex:LiteralMeta"/>
      </node>
      <node about="#node1286" id="node1286" label="2_-_ARz-Xantho_-_Starkeya_novella_DSM_506_-_D6ZZY8_STAND">
        <meta content=" fg=255 0 0 x=-0.6272864 y=-1.7844943 lc=255 0 0 ll=5;" datatype="xsd:string" id="meta1287" property="format" xsi:type="nex:LiteralMeta"/>
      </node>
      <node about="#node1288" id="node1288" label="69">
        <meta content=" fg=255 0 0 x=-0.5091691 y=-1.611013 lc=255 0 0;" datatype="xsd:string" id="meta1289" property="format" xsi:type="nex:LiteralMeta"/>
      </node>
      <node about="#node1290" id="node1290" label="26_ARz-Beijer">
        <meta content=" fg=255 0 0 x=-0.53746456 y=-1.6541871 lc=255 0 0;" datatype="xsd:string" id="meta1291" property="format" xsi:type="nex:LiteralMeta"/>
      </node>
      <node about="#node1292" id="node1292" label="2_-_ARz-Beijer_-_Methylocella_silvestris_BL2_-_B8EML0_METSB">
        <meta content=" fg=255 0 0 x=-0.6519455 y=-1.8277162 lc=255 0 0 ll=5;" datatype="xsd:string" id="meta1293" property="format" xsi:type="nex:LiteralMeta"/>
      </node>
      <node about="#node1294" id="node1294" label="2_-_ARz-Beijer_-_Beijerinckia_indica_subsp._indica_ATCC_9039_-_B2IIL8_BEII9">
        <meta content=" fg=255 0 0 x=-0.7152197 y=-1.9272113 lc=255 0 0 ll=5;" datatype="xsd:string" id="meta1295" property="format" xsi:type="nex:LiteralMeta"/>
      </node>
      <node about="#node1300" id="node1300" label="99_ARz-Bradic">
        <meta content=" fg=255 0 0 x=-0.62974733 y=-1.8064144 lc=255 0 0;" datatype="xsd:string" id="meta1301" property="format" xsi:type="nex:LiteralMeta"/>
      </node>
      <node about="#node1302" id="node1302" label="2_-_ARz-Bradic_-_Oligotropha_carboxidovorans_OM5_-_B6JDA3_OLICO">
        <meta content=" fg=255 0 0 x=-0.7225933 y=-1.9509292 lc=255 0 0 ll=5;" datatype="xsd:string" id="meta1303" property="format" xsi:type="nex:LiteralMeta"/>
      </node>
      <node about="#node1304" id="node1304" label="91">
        <meta content=" fg=255 0 0 x=-0.6621515 y=-1.859284 lc=255 0 0;" datatype="xsd:string" id="meta1305" property="format" xsi:type="nex:LiteralMeta"/>
      </node>
      <node about="#node1306" id="node1306" label="8">
        <meta content=" fg=255 0 0 x=-0.67540896 y=-1.8803377 lc=255 0 0;" datatype="xsd:string" id="meta1307" property="format" xsi:type="nex:LiteralMeta"/>
      </node>
      <node about="#node1308" id="node1308" label="2_-_ARz-Bradic_-_Bradyrhizobium_sp._BTAi1_-_PYRD_BRASB">
        <meta content=" fg=255 0 0 x=-0.7139108 y=-1.941072 lc=255 0 0 ll=5;" datatype="xsd:string" id="meta1309" property="format" xsi:type="nex:LiteralMeta"/>
      </node>
      <node about="#node1310" id="node1310" label="2_-_ARz-Bradic_-_Bradyrhizobium_japonicum_-_PYRD_BRAJA">
        <meta content=" fg=255 0 0 x=-0.72400475 y=-1.9580315 lc=255 0 0 ll=5;" datatype="xsd:string" id="meta1311" property="format" xsi:type="nex:LiteralMeta"/>
      </node>
      <node about="#node1316" id="node1316" label="60">
        <meta content=" fg=255 0 0 x=-0.6699589 y=-1.8721974 lc=255 0 0;" datatype="xsd:string" id="meta1317" property="format" xsi:type="nex:LiteralMeta"/>
      </node>
      <node about="#node1318" id="node1318" label="2_-_ARz-Bradic_-_Nitrobacter_winogradskyi_Nb-255_-_Q3SVG0_NITWN">
        <meta content=" fg=255 0 0 x=-0.7243953 y=-1.9604135 lc=255 0 0 ll=5;" datatype="xsd:string" id="meta1319" property="format" xsi:type="nex:LiteralMeta"/>
      </node>
      <node about="#node1320" id="node1320" label="94">
        <meta content=" fg=255 0 0 x=-0.68980414 y=-1.9052469 lc=255 0 0;" datatype="xsd:string" id="meta1321" property="format" xsi:type="nex:LiteralMeta"/>
      </node>
      <node about="#node1322" id="node1322" label="2_-_ARz-Bradic_-_Rhodopseudomonas_palustris_BisB18_-_Q21BB0_RHOPB">
        <meta content=" fg=255 0 0 x=-0.7234987 y=-1.9605976 lc=255 0 0 ll=5;" datatype="xsd:string" id="meta1323" property="format" xsi:type="nex:LiteralMeta"/>
      </node>
      <node about="#node1324" id="node1324" label="94">
        <meta content=" fg=255 0 0 x=-0.71024066 y=-1.9395157 lc=255 0 0;" datatype="xsd:string" id="meta1325" property="format" xsi:type="nex:LiteralMeta"/>
      </node>
      <node about="#node1326" id="node1326" label="2_-_ARz-Bradic_-_Rhodopseudomonas_palustris_HaA2_-_PYRD_RHOP2">
        <meta content=" fg=255 0 0 x=-0.7330254 y=-1.9774605 lc=255 0 0 ll=5;" datatype="xsd:string" id="meta1327" property="format" xsi:type="nex:LiteralMeta"/>
      </node>
      <node about="#node1328" id="node1328" label="2_-_ARz-Bradic_-_Rhodopseudomonas_palustris_-_PYRD_RHOPA">
        <meta content=" fg=255 0 0 x=-0.736301 y=-1.9835175 lc=255 0 0 ll=5;" datatype="xsd:string" id="meta1329" property="format" xsi:type="nex:LiteralMeta"/>
      </node>
      <node about="#node1366" id="node1366" label="2_-_ARz-Phyllo_-_Parvibaculum_lavamentivorans_DS-1_-_PYRD_PARL1">
        <meta content=" fg=255 0 0 x=-0.52529615 y=-1.6685842 lc=255 0 0 ll=5;" datatype="xsd:string" id="meta1367" property="format" xsi:type="nex:LiteralMeta"/>
      </node>
      <node about="#node1388" id="node1388" label="50">
        <meta content=" fg=255 0 0 x=-0.01190649 y=-1.1361706 lc=255 0 0;" datatype="xsd:string" id="meta1389" property="format" xsi:type="nex:LiteralMeta"/>
      </node>
      <node about="#node1390" id="node1390" label="49_Bacteria">
        <meta content=" fg=255 0 0 x=-0.055210523 y=-1.2309242 lc=255 0 0;" datatype="xsd:string" id="meta1391" property="format" xsi:type="nex:LiteralMeta"/>
      </node>
      <node about="#node1392" id="node1392" label="2_-_Chloroflexi_-_Herpetosiphon_aurantiacus_ATCC_23779_-_A9AYV1_HERA2">
        <meta content=" fg=255 0 0 x=-0.36824188 y=-1.7743771 lc=255 0 0 ll=5;" datatype="xsd:string" id="meta1393" property="format" xsi:type="nex:LiteralMeta"/>
      </node>
      <node about="#node1394" id="node1394" label="23">
        <meta content=" fg=255 0 0 x=-0.079671204 y=-1.2848784 lc=255 0 0;" datatype="xsd:string" id="meta1395" property="format" xsi:type="nex:LiteralMeta"/>
      </node>
      <node about="#node1396" id="node1396" label="68_ProteoB">
        <meta content=" fg=255 0 0 x=-0.14860494 y=-1.4276254 lc=255 0 0;" datatype="xsd:string" id="meta1397" property="format" xsi:type="nex:LiteralMeta"/>
      </node>
      <node about="#node1398" id="node1398" label="2_-_DeltaP_-_Bacteriovorax_marinus_SJ_-_E1X5I4_BACMS">
        <meta content=" fg=255 0 0 x=-0.66505027 y=-2.3369188 lc=255 0 0 ll=5;" datatype="xsd:string" id="meta1399" property="format" xsi:type="nex:LiteralMeta"/>
      </node>
      <node about="#node1400" id="node1400" label="99_EpsilonP">
        <meta content=" fg=255 0 0 x=-0.31146976 y=-1.7675095 lc=255 0 0;" datatype="xsd:string" id="meta1401" property="format" xsi:type="nex:LiteralMeta"/>
      </node>
      <node about="#node1402" id="node1402" label="2_-_EpsilonP_-_Nautilia_profundicola_AmH_-_PYRD_NAUPA">
        <meta content=" fg=255 0 0 x=-0.52469945 y=-2.1482923 lc=255 0 0 ll=5;" datatype="xsd:string" id="meta1403" property="format" xsi:type="nex:LiteralMeta"/>
      </node>
      <node about="#node1404" id="node1404" label="97">
        <meta content=" fg=255 0 0 x=-0.39943117 y=-1.952513 lc=255 0 0;" datatype="xsd:string" id="meta1405" property="format" xsi:type="nex:LiteralMeta"/>
      </node>
      <node about="#node1406" id="node1406" label="96">
        <meta content=" fg=255 0 0 x=-0.4488398 y=-2.045309 lc=255 0 0;" datatype="xsd:string" id="meta1407" property="format" xsi:type="nex:LiteralMeta"/>
      </node>
      <node about="#node1408" id="node1408" label="98">
        <meta content=" fg=255 0 0 x=-0.5247326 y=-2.1837745 lc=255 0 0;" datatype="xsd:string" id="meta1409" property="format" xsi:type="nex:LiteralMeta"/>
      </node>
      <node about="#node1410" id="node1410" label="2_-_EpsilonP_-_Campylobacter_jejuni_RM1221_-_Q5HUY8_CAMJR">
        <meta content=" fg=255 0 0 x=-0.66372275 y=-2.4355478 lc=255 0 0 ll=5;" datatype="xsd:string" id="meta1411" property="format" xsi:type="nex:LiteralMeta"/>
      </node>
      <node about="#node1412" id="node1412" label="2_-_EpsilonP_-_Campylobacter_lari_RM2100_-_B9KFX2_CAMLR">
        <meta content=" fg=255 0 0 x=-0.59644866 y=-2.3155653 lc=255 0 0 ll=5;" datatype="xsd:string" id="meta1413" property="format" xsi:type="nex:LiteralMeta"/>
      </node>
      <node about="#node1418" id="node1418" label="83">
        <meta content=" fg=255 0 0 x=-0.48943833 y=-2.122685 lc=255 0 0;" datatype="xsd:string" id="meta1419" property="format" xsi:type="nex:LiteralMeta"/>
      </node>
      <node about="#node1420" id="node1420" label="2_-_EpsilonP_-_Campylobacter_hominis_ATCC_BAA-381_-_A7I0X8_CAMHC">
        <meta content=" fg=255 0 0 x=-0.6821041 y=-2.4819093 lc=255 0 0 ll=5;" datatype="xsd:string" id="meta1421" property="format" xsi:type="nex:LiteralMeta"/>
      </node>
      <node about="#node1422" id="node1422" label="84">
        <meta content=" fg=255 0 0 x=-0.5378815 y=-2.2156956 lc=255 0 0;" datatype="xsd:string" id="meta1423" property="format" xsi:type="nex:LiteralMeta"/>
      </node>
      <node about="#node1424" id="node1424" label="2_-_EpsilonP_-_Campylobacter_fetus_subsp._fetus_82-40_-_A0RP28_CAMFF">
        <meta content=" fg=255 0 0 x=-0.64233714 y=-2.4133182 lc=255 0 0 ll=5;" datatype="xsd:string" id="meta1425" property="format" xsi:type="nex:LiteralMeta"/>
      </node>
      <node about="#node1426" id="node1426" label="99">
        <meta content=" fg=255 0 0 x=-0.632477 y=-2.3986695 lc=255 0 0;" datatype="xsd:string" id="meta1427" property="format" xsi:type="nex:LiteralMeta"/>
      </node>
      <node about="#node1428" id="node1428" label="2_-_EpsilonP_-_Campylobacter_concisus_13826_-_A7ZDQ3_CAMC1">
        <meta content=" fg=255 0 0 x=-0.6800147 y=-2.4899416 lc=255 0 0 ll=5;" datatype="xsd:string" id="meta1429" property="format" xsi:type="nex:LiteralMeta"/>
      </node>
      <node about="#node1430" id="node1430" label="2_-_EpsilonP_-_Campylobacter_curvus_525.92_-_A7GYB2_CAMC5">
        <meta content=" fg=255 0 0 x=-0.69891 y=-2.528129 lc=255 0 0 ll=5;" datatype="xsd:string" id="meta1431" property="format" xsi:type="nex:LiteralMeta"/>
      </node>
      <node about="#node1448" id="node1448" label="73">
        <meta content=" fg=255 0 0 x=-0.41624892 y=-1.9896088 lc=255 0 0;" datatype="xsd:string" id="meta1449" property="format" xsi:type="nex:LiteralMeta"/>
      </node>
      <node about="#node1450" id="node1450" label="99">
        <meta content=" fg=255 0 0 x=-0.47481522 y=-2.1099546 lc=255 0 0;" datatype="xsd:string" id="meta1451" property="format" xsi:type="nex:LiteralMeta"/>
      </node>
      <node about="#node1452" id="node1452" label="2_-_EpsilonP_-_Wolinella_succinogenes_-_Q7M7L8_WOLSU">
        <meta content=" fg=255 0 0 x=-0.5669228 y=-2.2921565 lc=255 0 0 ll=5;" datatype="xsd:string" id="meta1453" property="format" xsi:type="nex:LiteralMeta"/>
      </node>
      <node about="#node1454" id="node1454" label="99">
        <meta content=" fg=255 0 0 x=-0.55050665 y=-2.2666955 lc=255 0 0;" datatype="xsd:string" id="meta1455" property="format" xsi:type="nex:LiteralMeta"/>
      </node>
      <node about="#node1456" id="node1456" label="68">
        <meta content=" fg=255 0 0 x=-0.59352875 y=-2.3537555 lc=255 0 0;" datatype="xsd:string" id="meta1457" property="format" xsi:type="nex:LiteralMeta"/>
      </node>
      <node about="#node1458" id="node1458" label="2_-_EpsilonP_-_Helicobacter_hepaticus_-_Q7VFQ1_HELHP">
        <meta content=" fg=255 0 0 x=-0.74255246 y=-2.6530354 lc=255 0 0 ll=5;" datatype="xsd:string" id="meta1459" property="format" xsi:type="nex:LiteralMeta"/>
      </node>
      <node about="#node1460" id="node1460" label="2_-_EpsilonP_-_Helicobacter_mustelae_12198_-_D3UJI2_HELM1">
        <meta content=" fg=255 0 0 x=-0.7044155 y=-2.5798695 lc=255 0 0 ll=5;" datatype="xsd:string" id="meta1461" property="format" xsi:type="nex:LiteralMeta"/>
      </node>
      <node about="#node1466" id="node1466" label="34">
        <meta content=" fg=255 0 0 x=-0.5929995 y=-2.356068 lc=255 0 0;" datatype="xsd:string" id="meta1467" property="format" xsi:type="nex:LiteralMeta"/>
      </node>
      <node about="#node1468" id="node1468" label="100">
        <meta content=" fg=255 0 0 x=-0.7593862 y=-2.7033017 lc=255 0 0;" datatype="xsd:string" id="meta1469" property="format" xsi:type="nex:LiteralMeta"/>
      </node>
      <node about="#node1470" id="node1470" label="2_-_EpsilonP_-_Helicobacter_pylori_J99_-_PYRD_HELPJ">
        <meta content=" fg=255 0 0 x=-0.75945574 y=-2.703446 lc=255 0 0 ll=5;" datatype="xsd:string" id="meta1471" property="format" xsi:type="nex:LiteralMeta"/>
      </node>
      <node about="#node1472" id="node1472" label="2_-_EpsilonP_-_Helicobacter_pylori_51_-_D0IRU1_HELP1">
        <meta content=" fg=255 0 0 x=-0.8242719 y=-2.8397717 lc=255 0 0 ll=5;" datatype="xsd:string" id="meta1473" property="format" xsi:type="nex:LiteralMeta"/>
      </node>
      <node about="#node1478" id="node1478" label="2_-_EpsilonP_-_Helicobacter_felis_ATCC_49179_-_E7ACA5_HELFC">
        <meta content=" fg=255 0 0 x=-0.78128105 y=-2.7583356 lc=255 0 0 ll=5;" datatype="xsd:string" id="meta1479" property="format" xsi:type="nex:LiteralMeta"/>
      </node>
      <node about="#node1492" id="node1492" label="86">
        <meta content=" fg=255 0 0 x=-0.43293652 y=-2.0282712 lc=255 0 0;" datatype="xsd:string" id="meta1493" property="format" xsi:type="nex:LiteralMeta"/>
      </node>
      <node about="#node1494" id="node1494" label="100">
        <meta content=" fg=255 0 0 x=-0.51239514 y=-2.2021344 lc=255 0 0;" datatype="xsd:string" id="meta1495" property="format" xsi:type="nex:LiteralMeta"/>
      </node>
      <node about="#node1496" id="node1496" label="2_-_EpsilonP_-_Arcobacter_nitrofigilis_DSM_7299_-_D5V0G6_ARCNC">
        <meta content=" fg=255 0 0 x=-0.60041374 y=-2.393195 lc=255 0 0 ll=5;" datatype="xsd:string" id="meta1497" property="format" xsi:type="nex:LiteralMeta"/>
      </node>
      <node about="#node1498" id="node1498" label="2_-_EpsilonP_-_Arcobacter_butzleri_RM4018_-_A8ET62_ARCB4">
        <meta content=" fg=255 0 0 x=-0.58855194 y=-2.3701174 lc=255 0 0 ll=5;" datatype="xsd:string" id="meta1499" property="format" xsi:type="nex:LiteralMeta"/>
      </node>
      <node about="#node1504" id="node1504" label="6">
        <meta content=" fg=255 0 0 x=-0.44572464 y=-2.0583994 lc=255 0 0;" datatype="xsd:string" id="meta1505" property="format" xsi:type="nex:LiteralMeta"/>
      </node>
      <node about="#node1506" id="node1506" label="2_-_EpsilonP_-_Sulfurospirillum_deleyianum_DSM_6946_-_D1B1W1_SULD5">
        <meta content=" fg=255 0 0 x=-0.57558995 y=-2.3495278 lc=255 0 0 ll=5;" datatype="xsd:string" id="meta1507" property="format" xsi:type="nex:LiteralMeta"/>
      </node>
      <node about="#node1508" id="node1508" label="84">
        <meta content=" fg=255 0 0 x=-0.4632899 y=-2.1001337 lc=255 0 0;" datatype="xsd:string" id="meta1509" property="format" xsi:type="nex:LiteralMeta"/>
      </node>
      <node about="#node1510" id="node1510" label="79">
        <meta content=" fg=255 0 0 x=-0.48724633 y=-2.156102 lc=255 0 0;" datatype="xsd:string" id="meta1511" property="format" xsi:type="nex:LiteralMeta"/>
      </node>
      <node about="#node1512" id="node1512" label="2_-_EpsilonP_-_Nitratiruptor_sp._SB155-2_-_PYRD_NITSB">
        <meta content=" fg=255 0 0 x=-0.6097196 y=-2.4351919 lc=255 0 0 ll=5;" datatype="xsd:string" id="meta1513" property="format" xsi:type="nex:LiteralMeta"/>
      </node>
      <node about="#node1514" id="node1514" label="94">
        <meta content=" fg=255 0 0 x=-0.5292326 y=-2.2550201 lc=255 0 0;" datatype="xsd:string" id="meta1515" property="format" xsi:type="nex:LiteralMeta"/>
      </node>
      <node about="#node1516" id="node1516" label="2_-_EpsilonP_-_Sulfuricurvum_kujiense_DSM_16994_-_E4U2E8_SULKY">
        <meta content=" fg=255 0 0 x=-0.62965935 y=-2.4876919 lc=255 0 0 ll=5;" datatype="xsd:string" id="meta1517" property="format" xsi:type="nex:LiteralMeta"/>
      </node>
      <node about="#node1518" id="node1518" label="93">
        <meta content=" fg=255 0 0 x=-0.57640433 y=-2.3670979 lc=255 0 0;" datatype="xsd:string" id="meta1519" property="format" xsi:type="nex:LiteralMeta"/>
      </node>
      <node about="#node1520" id="node1520" label="2_-_EpsilonP_-_Sulfurimonas_denitrificans_DSM_1251_-_PYRD_SULDN">
        <meta content=" fg=255 0 0 x=-0.63598067 y=-2.5074573 lc=255 0 0 ll=5;" datatype="xsd:string" id="meta1521" property="format" xsi:type="nex:LiteralMeta"/>
      </node>
      <node about="#node1522" id="node1522" label="2_-_EpsilonP_-_Sulfurimonas_autotrophica_DSM_16294_-_E0URN7_SULAO">
        <meta content=" fg=255 0 0 x=-0.63525236 y=-2.508111 lc=255 0 0 ll=5;" datatype="xsd:string" id="meta1523" property="format" xsi:type="nex:LiteralMeta"/>
      </node>
      <node about="#node1536" id="node1536" label="99">
        <meta content=" fg=255 0 0 x=-0.5341637 y=-2.2744029 lc=255 0 0;" datatype="xsd:string" id="meta1537" property="format" xsi:type="nex:LiteralMeta"/>
      </node>
      <node about="#node1538" id="node1538" label="2_-_EpsilonP_-_Nitratifractor_salsuginis_DSM_16511_-_E6WZQ3_NITSE">
        <meta content=" fg=255 0 0 x=-0.6190803 y=-2.4814024 lc=255 0 0 ll=5;" datatype="xsd:string" id="meta1539" property="format" xsi:type="nex:LiteralMeta"/>
      </node>
      <node about="#node1540" id="node1540" label="2_-_EpsilonP_-_Sulfurovum_sp._NBC37-1_-_PYRD_SULNB">
        <meta content=" fg=255 0 0 x=-0.6086411 y=-2.4591346 lc=255 0 0 ll=5;" datatype="xsd:string" id="meta1541" property="format" xsi:type="nex:LiteralMeta"/>
      </node>
      <node about="#node1574" id="node1574" label="20">
        <meta content=" fg=255 0 0 x=-0.10882641 y=-1.3632938 lc=255 0 0;" datatype="xsd:string" id="meta1575" property="format" xsi:type="nex:LiteralMeta"/>
      </node>
      <node about="#node1576" id="node1576" label="2_-_DeltaP_-_Bdellovibrio_bacteriovorus_-_Q6MPX3_BDEBA">
        <meta content=" fg=255 0 0 x=-0.55275273 y=-2.4839284 lc=255 0 0 ll=5;" datatype="xsd:string" id="meta1577" property="format" xsi:type="nex:LiteralMeta"/>
      </node>
      <node about="#node1578" id="node1578" label="87">
        <meta content=" fg=255 0 0 x=-0.15879777 y=-1.4989526 lc=255 0 0;" datatype="xsd:string" id="meta1579" property="format" xsi:type="nex:LiteralMeta"/>
      </node>
      <node about="#node1580" id="node1580" label="100_Firmicutes_F-Bacil_FB-Staph">
        <meta content=" fg=255 0 0 x=-0.3991245 y=-2.1393852 lc=255 0 0;" datatype="xsd:string" id="meta1581" property="format" xsi:type="nex:LiteralMeta"/>
      </node>
      <node about="#node1582" id="node1582" label="2_-_FB-Staph_-_Staphylococcus_saprophyticus_subsp._saprophyticus_ATCC_15305_-_Q4A0I0_STAS1">
        <meta content=" fg=255 0 0 x=-0.45341012 y=-2.278885 lc=255 0 0 ll=5;" datatype="xsd:string" id="meta1583" property="format" xsi:type="nex:LiteralMeta"/>
      </node>
      <node about="#node1584" id="node1584" label="95">
        <meta content=" fg=255 0 0 x=-0.4463771 y=-2.266475 lc=255 0 0;" datatype="xsd:string" id="meta1585" property="format" xsi:type="nex:LiteralMeta"/>
      </node>
      <node about="#node1586" id="node1586" label="2_-_FB-Staph_-_Staphylococcus_aureus_subsp._aureus_Mu50_-_Q99R49_STAAM">
        <meta content=" fg=255 0 0 x=-0.4848796 y=-2.3672183 lc=255 0 0 ll=5;" datatype="xsd:string" id="meta1587" property="format" xsi:type="nex:LiteralMeta"/>
      </node>
      <node about="#node1588" id="node1588" label="83">
        <meta content=" fg=255 0 0 x=-0.4613025 y=-2.3069935 lc=255 0 0;" datatype="xsd:string" id="meta1589" property="format" xsi:type="nex:LiteralMeta"/>
      </node>
      <node about="#node1590" id="node1590" label="2_-_FB-Staph_-_Staphylococcus_epidermidis_ATCC_12228_-_Q8CMZ6_STAES">
        <meta content=" fg=255 0 0 x=-0.509084 y=-2.4343235 lc=255 0 0 ll=5;" datatype="xsd:string" id="meta1591" property="format" xsi:type="nex:LiteralMeta"/>
      </node>
      <node about="#node1592" id="node1592" label="98">
        <meta content=" fg=255 0 0 x=-0.4877949 y=-2.3795907 lc=255 0 0;" datatype="xsd:string" id="meta1593" property="format" xsi:type="nex:LiteralMeta"/>
      </node>
      <node about="#node1594" id="node1594" label="2_-_FB-Staph_-_Staphylococcus_lugdunensis_HKU09-01_-_D3QH37_STALH">
        <meta content=" fg=255 0 0 x=-0.528361 y=-2.4897168 lc=255 0 0 ll=5;" datatype="xsd:string" id="meta1595" property="format" xsi:type="nex:LiteralMeta"/>
      </node>
      <node about="#node1596" id="node1596" label="2_-_FB-Staph_-_Staphylococcus_haemolyticus_JCSC1435_-_Q4L995_STAHJ">
        <meta content=" fg=255 0 0 x=-0.51319015 y=-2.4498415 lc=255 0 0 ll=5;" datatype="xsd:string" id="meta1597" property="format" xsi:type="nex:LiteralMeta"/>
      </node>
      <node about="#node1614" id="node1614" label="100_Bactero_Bac-Bacteroidia.1">
        <meta content=" fg=255 0 0 x=-0.43249622 y=-2.2781618 lc=255 0 0;" datatype="xsd:string" id="meta1615" property="format" xsi:type="nex:LiteralMeta"/>
      </node>
      <node about="#node1616" id="node1616" label="2_-_Bac-Bacteroidia_-_Bacteroides_fragilis_-_Q64UC1_BACFR">
        <meta content=" fg=255 0 0 x=-0.60301846 y=-2.7589686 lc=255 0 0 ll=5;" datatype="xsd:string" id="meta1617" property="format" xsi:type="nex:LiteralMeta"/>
      </node>
      <node about="#node1618" id="node1618" label="2_-_Bac-Bacteroidia_-_Bacteroides_thetaiotaomicron_-_Q8A908_BACTN">
        <meta content=" fg=255 0 0 x=-0.5863986 y=-2.7205985 lc=255 0 0 ll=5;" datatype="xsd:string" id="meta1619" property="format" xsi:type="nex:LiteralMeta"/>
      </node>
      <node about="#node1640" id="node1640" label="21">
        <meta content=" fg=255 0 0 x=0.0017259746 y=-1.1569715 lc=255 0 0;" datatype="xsd:string" id="meta1641" property="format" xsi:type="nex:LiteralMeta"/>
      </node>
      <node about="#node1642" id="node1642" label="99_Archaea_EuryArc_Eury-HaloB">
        <meta content=" fg=255 0 0 x=-0.08490828 y=-1.4416927 lc=255 0 0;" datatype="xsd:string" id="meta1643" property="format" xsi:type="nex:LiteralMeta"/>
      </node>
      <node about="#node1644" id="node1644" label="100">
        <meta content=" fg=255 0 0 x=-0.24331622 y=-1.9107778 lc=255 0 0;" datatype="xsd:string" id="meta1645" property="format" xsi:type="nex:LiteralMeta"/>
      </node>
      <node about="#node1646" id="node1646" label="2_-_Eury-HaloB_-_Haloterrigena_turkmenica_DSM_5511_-_Plasmid_pHTUR04_-_D2S350_HALTV">
        <meta content=" fg=255 0 0 x=-0.25779763 y=-1.9532362 lc=255 0 0 ll=5;" datatype="xsd:string" id="meta1647" property="format" xsi:type="nex:LiteralMeta"/>
      </node>
      <node about="#node1648" id="node1648" label="2_-_Eury-HaloB_-_Natrialba_magadii_ATCC_43099_-_D3STE1_NATMM">
        <meta content=" fg=255 0 0 x=-0.2743989 y=-2.0037496 lc=255 0 0 ll=5;" datatype="xsd:string" id="meta1649" property="format" xsi:type="nex:LiteralMeta"/>
      </node>
      <node about="#node1654" id="node1654" label="96">
        <meta content=" fg=255 0 0 x=-0.1323077 y=-1.6009278 lc=255 0 0;" datatype="xsd:string" id="meta1655" property="format" xsi:type="nex:LiteralMeta"/>
      </node>
      <node about="#node1656" id="node1656" label="2_-_Eury-HaloB_-_Halalkalicoccus_jeotgali_B3_-_D8J3R8_HALJB">
        <meta content=" fg=255 0 0 x=-0.22000684 y=-1.8686286 lc=255 0 0 ll=5;" datatype="xsd:string" id="meta1657" property="format" xsi:type="nex:LiteralMeta"/>
      </node>
      <node about="#node1658" id="node1658" label="90">
        <meta content=" fg=255 0 0 x=-0.16030979 y=-1.6960518 lc=255 0 0;" datatype="xsd:string" id="meta1659" property="format" xsi:type="nex:LiteralMeta"/>
      </node>
      <node about="#node1660" id="node1660" label="2_-_Eury-HaloB_-_Halobacterium_sp._NRC-1_-_PYRD_HALSA">
        <meta content=" fg=255 0 0 x=-0.23568776 y=-1.9309436 lc=255 0 0 ll=5;" datatype="xsd:string" id="meta1661" property="format" xsi:type="nex:LiteralMeta"/>
      </node>
      <node about="#node1662" id="node1662" label="81">
        <meta content=" fg=255 0 0 x=-0.18678267 y=-1.7869972 lc=255 0 0;" datatype="xsd:string" id="meta1663" property="format" xsi:type="nex:LiteralMeta"/>
      </node>
      <node about="#node1664" id="node1664" label="2_-_Eury-HaloB_-_Halorubrum_lacusprofundi_ATCC_49239_-_B9LQM3_HALLT">
        <meta content=" fg=255 0 0 x=-0.23437017 y=-1.9384364 lc=255 0 0 ll=5;" datatype="xsd:string" id="meta1665" property="format" xsi:type="nex:LiteralMeta"/>
      </node>
      <node about="#node1666" id="node1666" label="56">
        <meta content=" fg=255 0 0 x=-0.20203029 y=-1.8399768 lc=255 0 0;" datatype="xsd:string" id="meta1667" property="format" xsi:type="nex:LiteralMeta"/>
      </node>
      <node about="#node1668" id="node1668" label="95">
        <meta content=" fg=255 0 0 x=-0.21699114 y=-1.8913735 lc=255 0 0;" datatype="xsd:string" id="meta1669" property="format" xsi:type="nex:LiteralMeta"/>
      </node>
      <node about="#node1670" id="node1670" label="93">
        <meta content=" fg=255 0 0 x=-0.23276147 y=-1.9437718 lc=255 0 0;" datatype="xsd:string" id="meta1671" property="format" xsi:type="nex:LiteralMeta"/>
      </node>
      <node about="#node1672" id="node1672" label="88">
        <meta content=" fg=255 0 0 x=-0.2521138 y=-2.0073726 lc=255 0 0;" datatype="xsd:string" id="meta1673" property="format" xsi:type="nex:LiteralMeta"/>
      </node>
      <node about="#node1674" id="node1674" label="2_-_Eury-HaloB_-_Halogeometricum_borinquense_DSM_11551_-_E4NTH9_HALBP">
        <meta content=" fg=255 0 0 x=-0.2926883 y=-2.1392837 lc=255 0 0 ll=5;" datatype="xsd:string" id="meta1675" property="format" xsi:type="nex:LiteralMeta"/>
      </node>
      <node about="#node1676" id="node1676" label="2_-_Eury-HaloB_-_Haloquadratum_walsbyi_DSM_16790_-_Q18DM4_HALWD">
        <meta content=" fg=255 0 0 x=-0.36107078 y=-2.3693917 lc=255 0 0 ll=5;" datatype="xsd:string" id="meta1677" property="format" xsi:type="nex:LiteralMeta"/>
      </node>
      <node about="#node1682" id="node1682" label="2_-_Eury-HaloB_-_Haloferax_volcanii_DS2_-_D4GXY2_HALVD">
        <meta content=" fg=255 0 0 x=-0.26545978 y=-2.054849 lc=255 0 0 ll=5;" datatype="xsd:string" id="meta1683" property="format" xsi:type="nex:LiteralMeta"/>
      </node>
      <node about="#node1688" id="node1688" label="94">
        <meta content=" fg=255 0 0 x=-0.23935492 y=-1.9708885 lc=255 0 0;" datatype="xsd:string" id="meta1689" property="format" xsi:type="nex:LiteralMeta"/>
      </node>
      <node about="#node1690" id="node1690" label="2_-_Eury-HaloB_-_Halorhabdus_utahensis_DSM_12940_-_C7NQU7_HALUD">
        <meta content=" fg=255 0 0 x=-0.32116598 y=-2.25515 lc=255 0 0 ll=5;" datatype="xsd:string" id="meta1691" property="format" xsi:type="nex:LiteralMeta"/>
      </node>
      <node about="#node1692" id="node1692" label="94">
        <meta content=" fg=255 0 0 x=-0.2640596 y=-2.0597587 lc=255 0 0;" datatype="xsd:string" id="meta1693" property="format" xsi:type="nex:LiteralMeta"/>
      </node>
      <node about="#node1694" id="node1694" label="2_-_Eury-HaloB_-_Halomicrobium_mukohataei_DSM_12286_-_C7NZA8_HALMD">
        <meta content=" fg=255 0 0 x=-0.30195346 y=-2.1944911 lc=255 0 0 ll=5;" datatype="xsd:string" id="meta1695" property="format" xsi:type="nex:LiteralMeta"/>
      </node>
      <node about="#node1696" id="node1696" label="2_-_Eury-HaloB_-_Haloarcula_marismortui_ATCC_43049_-_PYRD_HALMA">
        <meta content=" fg=255 0 0 x=-0.3024848 y=-2.1996264 lc=255 0 0 ll=5;" datatype="xsd:string" id="meta1697" property="format" xsi:type="nex:LiteralMeta"/>
      </node>
      <node about="#node1710" id="node1710" label="2_-_Eury-HaloB_-_Natronomonas_pharaonis_DSM_2160_-_PYRD_NATPD">
        <meta content=" fg=255 0 0 x=-0.27010942 y=-2.0937953 lc=255 0 0 ll=5;" datatype="xsd:string" id="meta1711" property="format" xsi:type="nex:LiteralMeta"/>
      </node>
      <node about="#node1732" id="node1732" label="94">
        <meta content=" fg=255 0 0 x=0.018400855 y=-1.1805022 lc=255 0 0;" datatype="xsd:string" id="meta1733" property="format" xsi:type="nex:LiteralMeta"/>
      </node>
      <node about="#node1734" id="node1734" label="100_Bacteria_Chloroflexi">
        <meta content=" fg=255 0 0 x=-0.13374828 y=-1.7690848 lc=255 0 0;" datatype="xsd:string" id="meta1735" property="format" xsi:type="nex:LiteralMeta"/>
      </node>
      <node about="#node1736" id="node1736" label="2_-_Chloroflexi_-_Roseiflexus_castenholzii_DSM_13941_-_PYRD_ROSCS">
        <meta content=" fg=255 0 0 x=-0.15846118 y=-1.8635043 lc=255 0 0 ll=5;" datatype="xsd:string" id="meta1737" property="format" xsi:type="nex:LiteralMeta"/>
      </node>
      <node about="#node1738" id="node1738" label="2_-_Chloroflexi_-_Roseiflexus_sp._RS-1_-_PYRD_ROSS1">
        <meta content=" fg=255 0 0 x=-0.15926138 y=-1.8690298 lc=255 0 0 ll=5;" datatype="xsd:string" id="meta1739" property="format" xsi:type="nex:LiteralMeta"/>
      </node>
      <node about="#node1744" id="node1744">
        <meta content=" fg=255 0 0 x=0.06295696 y=-1.2425766 lc=255 0 0;" datatype="xsd:string" id="meta1745" property="format" xsi:type="nex:LiteralMeta"/>
      </node>
      <node about="#node1746" id="node1746" label="46_Bacteria">
        <meta content=" fg=255 0 0 x=0.0883727 y=-1.281874 lc=255 0 0;" datatype="xsd:string" id="meta1747" property="format" xsi:type="nex:LiteralMeta"/>
      </node>
      <node about="#node1748" id="node1748" label="87">
        <meta content=" fg=255 0 0 x=0.09144932 y=-1.311203 lc=255 0 0;" datatype="xsd:string" id="meta1749" property="format" xsi:type="nex:LiteralMeta"/>
      </node>
      <node about="#node1750" id="node1750" label="68">
        <meta content=" fg=255 0 0 x=0.096890904 y=-1.3646367 lc=255 0 0;" datatype="xsd:string" id="meta1751" property="format" xsi:type="nex:LiteralMeta"/>
      </node>
      <node about="#node1752" id="node1752" label="39">
        <meta content=" fg=255 0 0 x=0.09305623 y=-1.4034578 lc=255 0 0;" datatype="xsd:string" id="meta1753" property="format" xsi:type="nex:LiteralMeta"/>
      </node>
      <node about="#node1754" id="node1754" label="54">
        <meta content=" fg=255 0 0 x=0.08265503 y=-1.4536105 lc=255 0 0;" datatype="xsd:string" id="meta1755" property="format" xsi:type="nex:LiteralMeta"/>
      </node>
      <node about="#node1756" id="node1756" label="99">
        <meta content=" fg=255 0 0 x=0.03837408 y=-1.6639193 lc=255 0 0;" datatype="xsd:string" id="meta1757" property="format" xsi:type="nex:LiteralMeta"/>
      </node>
      <node about="#node1758" id="node1758" label="94_Actino_Act-Actinob">
        <meta content=" fg=255 0 0 x=0.020192176 y=-1.7477503 lc=255 0 0;" datatype="xsd:string" id="meta1759" property="format" xsi:type="nex:LiteralMeta"/>
      </node>
      <node about="#node1760" id="node1760" label="31">
        <meta content=" fg=255 0 0 x=0.008367309 y=-1.8014846 lc=255 0 0;" datatype="xsd:string" id="meta1761" property="format" xsi:type="nex:LiteralMeta"/>
      </node>
      <node about="#node1762" id="node1762" label="64">
        <meta content=" fg=255 0 0 x=-0.0037194027 y=-1.8541248 lc=255 0 0;" datatype="xsd:string" id="meta1763" property="format" xsi:type="nex:LiteralMeta"/>
      </node>
      <node about="#node1764" id="node1764" label="2_-_Act-Actinob_-_Actinosynnema_mirum_DSM_43827_-_C6WDG7_ACTMD">
        <meta content=" fg=255 0 0 x=-0.057546694 y=-2.0704486 lc=255 0 0 ll=5;" datatype="xsd:string" id="meta1765" property="format" xsi:type="nex:LiteralMeta"/>
      </node>
      <node about="#node1766" id="node1766" label="77">
        <meta content=" fg=255 0 0 x=-0.01840258 y=-1.9189733 lc=255 0 0;" datatype="xsd:string" id="meta1767" property="format" xsi:type="nex:LiteralMeta"/>
      </node>
      <node about="#node1768" id="node1768" label="42">
        <meta content=" fg=255 0 0 x=-0.03113393 y=-1.973661 lc=255 0 0;" datatype="xsd:string" id="meta1769" property="format" xsi:type="nex:LiteralMeta"/>
      </node>
      <node about="#node1770" id="node1770" label="2_-_Act-Actinob_-_Propionibacterium_freudenreichii_subsp._shermanii_CIRM-BIA1_-_D7GDQ7_PROFC">
        <meta content=" fg=255 0 0 x=-0.17804193 y=-2.5797095 lc=255 0 0 ll=5;" datatype="xsd:string" id="meta1771" property="format" xsi:type="nex:LiteralMeta"/>
      </node>
      <node about="#node1772" id="node1772" label="20">
        <meta content=" fg=255 0 0 x=-0.03906716 y=-2.0082119 lc=255 0 0;" datatype="xsd:string" id="meta1773" property="format" xsi:type="nex:LiteralMeta"/>
      </node>
      <node about="#node1774" id="node1774" label="53">
        <meta content=" fg=255 0 0 x=-0.06829371 y=-2.1337547 lc=255 0 0;" datatype="xsd:string" id="meta1775" property="format" xsi:type="nex:LiteralMeta"/>
      </node>
      <node about="#node1776" id="node1776" label="2_-_Act-Actinob_-_Nakamurella_multipartita_DSM_44233_-_C8XJK1_NAKMY">
        <meta content=" fg=255 0 0 x=-0.10145374 y=-2.2742648 lc=255 0 0 ll=5;" datatype="xsd:string" id="meta1777" property="format" xsi:type="nex:LiteralMeta"/>
      </node>
      <node about="#node1778" id="node1778" label="2_-_Act-Actinob_-_Kytococcus_sedentarius_DSM_20547_-_C7NF21_KYTSD">
        <meta content=" fg=255 0 0 x=-0.2703103 y=-3.01358 lc=255 0 0 ll=5;" datatype="xsd:string" id="meta1779" property="format" xsi:type="nex:LiteralMeta"/>
      </node>
      <node about="#node1784" id="node1784" label="2_-_Act-Actinob_-_Intrasporangium_calvum_DSM_43043_-_E6S640_INTC7">
        <meta content=" fg=255 0 0 x=-0.07424561 y=-2.165793 lc=255 0 0 ll=5;" datatype="xsd:string" id="meta1785" property="format" xsi:type="nex:LiteralMeta"/>
      </node>
      <node about="#node1794" id="node1794" label="98">
        <meta content=" fg=255 0 0 x=-0.044337153 y=-2.0403228 lc=255 0 0;" datatype="xsd:string" id="meta1795" property="format" xsi:type="nex:LiteralMeta"/>
      </node>
      <node about="#node1796" id="node1796" label="2_-_Act-Actinob_-_Saccharomonospora_viridis_DSM_43017_-_C7MZD7_SACVD">
        <meta content=" fg=255 0 0 x=-0.094442315 y=-2.2713418 lc=255 0 0 ll=5;" datatype="xsd:string" id="meta1797" property="format" xsi:type="nex:LiteralMeta"/>
      </node>
      <node about="#node1798" id="node1798" label="2_-_Act-Actinob_-_Amycolatopsis_mediterranei_U32_-_D8HVV1_AMYMU">
        <meta content=" fg=255 0 0 x=-0.08600146 y=-2.2382042 lc=255 0 0 ll=5;" datatype="xsd:string" id="meta1799" property="format" xsi:type="nex:LiteralMeta"/>
      </node>
      <node about="#node1812" id="node1812" label="44">
        <meta content=" fg=255 0 0 x=-0.003948368 y=-1.8637075 lc=255 0 0;" datatype="xsd:string" id="meta1813" property="format" xsi:type="nex:LiteralMeta"/>
      </node>
      <node about="#node1814" id="node1814" label="2_-_Act-Actinob_-_Stackebrandtia_nassauensis_DSM_44728_-_D3QBE3_STANL">
        <meta content=" fg=255 0 0 x=-0.08997613 y=-2.2849324 lc=255 0 0 ll=5;" datatype="xsd:string" id="meta1815" property="format" xsi:type="nex:LiteralMeta"/>
      </node>
      <node about="#node1816" id="node1816" label="93">
        <meta content=" fg=255 0 0 x=-0.01718438 y=-1.9316604 lc=255 0 0;" datatype="xsd:string" id="meta1817" property="format" xsi:type="nex:LiteralMeta"/>
      </node>
      <node about="#node1818" id="node1818" label="2_-_Act-Actinob_-_Salinispora_arenicola_CNS-205_-_PYRD_SALAI">
        <meta content=" fg=255 0 0 x=-0.040806092 y=-2.0510051 lc=255 0 0 ll=5;" datatype="xsd:string" id="meta1819" property="format" xsi:type="nex:LiteralMeta"/>
      </node>
      <node about="#node1820" id="node1820" label="2_-_Act-Actinob_-_Micromonospora_sp._L5_-_E8S313_MICSL">
        <meta content=" fg=255 0 0 x=-0.03270078 y=-2.0126271 lc=255 0 0 ll=5;" datatype="xsd:string" id="meta1821" property="format" xsi:type="nex:LiteralMeta"/>
      </node>
      <node about="#node1834" id="node1834" label="2_-_Act-Actinob_-_Kribbella_flavida_DSM_17836_-_D2PV93_KRIFD">
        <meta content=" fg=255 0 0 x=-0.022126853 y=-1.9760512 lc=255 0 0 ll=5;" datatype="xsd:string" id="meta1835" property="format" xsi:type="nex:LiteralMeta"/>
      </node>
      <node about="#node1840" id="node1840" label="99_Chloroflexi.2">
        <meta content=" fg=255 0 0 x=0.009119961 y=-1.8301549 lc=255 0 0;" datatype="xsd:string" id="meta1841" property="format" xsi:type="nex:LiteralMeta"/>
      </node>
      <node about="#node1842" id="node1842" label="2_-_Chloroflexi_-_Chloroflexus_sp._Y-400-fl_-_PYRD_CHLSY">
        <meta content=" fg=255 0 0 x=-0.013941779 y=-1.958916 lc=255 0 0 ll=5;" datatype="xsd:string" id="meta1843" property="format" xsi:type="nex:LiteralMeta"/>
      </node>
      <node about="#node1844" id="node1844" label="2_-_Chloroflexi_-_Chloroflexus_aggregans_DSM_9485_-_B8GB72_CHLAD">
        <meta content=" fg=255 0 0 x=-0.01063517 y=-1.9444401 lc=255 0 0 ll=5;" datatype="xsd:string" id="meta1845" property="format" xsi:type="nex:LiteralMeta"/>
      </node>
      <node about="#node1854" id="node1854" label="2_-_G-Chromat_-_Allochromatium_vinosum_DSM_180_-_D3RQ20_ALLVD">
        <meta content=" fg=255 0 0 x=-0.010498539 y=-2.012673 lc=255 0 0 ll=5;" datatype="xsd:string" id="meta1855" property="format" xsi:type="nex:LiteralMeta"/>
      </node>
      <node about="#node1860" id="node1860" label="85">
        <meta content=" fg=255 0 0 x=0.08977143 y=-1.4620057 lc=255 0 0;" datatype="xsd:string" id="meta1861" property="format" xsi:type="nex:LiteralMeta"/>
      </node>
      <node about="#node1862" id="node1862" label="99_Cyano.1">
        <meta content=" fg=255 0 0 x=0.071858376 y=-1.6327688 lc=255 0 0;" datatype="xsd:string" id="meta1863" property="format" xsi:type="nex:LiteralMeta"/>
      </node>
      <node about="#node1864" id="node1864" label="99_Cy-Chroococc_etc.">
        <meta content=" fg=255 0 0 x=0.05534947 y=-1.78568 lc=255 0 0;" datatype="xsd:string" id="meta1865" property="format" xsi:type="nex:LiteralMeta"/>
      </node>
      <node about="#node1866" id="node1866" label="11_Cy-Chroococc_etc.">
        <meta content=" fg=255 0 0 x=0.050861467 y=-1.825015 lc=255 0 0;" datatype="xsd:string" id="meta1867" property="format" xsi:type="nex:LiteralMeta"/>
      </node>
      <node about="#node1868" id="node1868" label="53">
        <meta content=" fg=255 0 0 x=0.042354707 y=-1.8976183 lc=255 0 0;" datatype="xsd:string" id="meta1869" property="format" xsi:type="nex:LiteralMeta"/>
      </node>
      <node about="#node1870" id="node1870" label="2_-_Cyano_-_Acaryochloris_marina_MBIC11017_-_PYRD_ACAM1">
        <meta content=" fg=255 0 0 x=0.009918669 y=-2.0998333 lc=255 0 0 ll=5;" datatype="xsd:string" id="meta1871" property="format" xsi:type="nex:LiteralMeta"/>
      </node>
      <node about="#node1872" id="node1872" label="88_Cy-Chroococc_etc.">
        <meta content=" fg=255 0 0 x=0.034917023 y=-1.9628053 lc=255 0 0;" datatype="xsd:string" id="meta1873" property="format" xsi:type="nex:LiteralMeta"/>
      </node>
      <node about="#node1874" id="node1874" label="82">
        <meta content=" fg=255 0 0 x=0.030927345 y=-1.9959863 lc=255 0 0;" datatype="xsd:string" id="meta1875" property="format" xsi:type="nex:LiteralMeta"/>
      </node>
      <node about="#node1876" id="node1876" label="99_Cy-Nostoc">
        <meta content=" fg=255 0 0 x=0.012883212 y=-2.1179082 lc=255 0 0;" datatype="xsd:string" id="meta1877" property="format" xsi:type="nex:LiteralMeta"/>
      </node>
      <node about="#node1878" id="node1878" label="2_-_Cy-Nostoc_-_-Nostoc_azollae-_0708_-_D7DXX8_NOSA0">
        <meta content=" fg=255 0 0 x=-0.008112066 y=-2.254069 lc=255 0 0 ll=5;" datatype="xsd:string" id="meta1879" property="format" xsi:type="nex:LiteralMeta"/>
      </node>
      <node about="#node1880" id="node1880" label="82">
        <meta content=" fg=255 0 0 x=0.0044050985 y=-2.176417 lc=255 0 0;" datatype="xsd:string" id="meta1881" property="format" xsi:type="nex:LiteralMeta"/>
      </node>
      <node about="#node1882" id="node1882" label="2_-_Cy-Nostoc_-_Nostoc_punctiforme_PCC_73102_-_PYRD_NOSP7">
        <meta content=" fg=255 0 0 x=-0.012560046 y=-2.2910485 lc=255 0 0 ll=5;" datatype="xsd:string" id="meta1883" property="format" xsi:type="nex:LiteralMeta"/>
      </node>
      <node about="#node1884" id="node1884" label="2_-_Cy-Nostoc_-_Nostoc_sp._PCC_7120_-_PYRD_NOSS1">
        <meta content=" fg=255 0 0 x=-0.010689986 y=-2.2828622 lc=255 0 0 ll=5;" datatype="xsd:string" id="meta1885" property="format" xsi:type="nex:LiteralMeta"/>
      </node>
      <node about="#node1894" id="node1894" label="29">
        <meta content=" fg=255 0 0 x=0.026039874 y=-2.040006 lc=255 0 0;" datatype="xsd:string" id="meta1895" property="format" xsi:type="nex:LiteralMeta"/>
      </node>
      <node about="#node1896" id="node1896" label="97_Cy-Chroococc">
        <meta content=" fg=255 0 0 x=0.017608002 y=-2.1139064 lc=255 0 0;" datatype="xsd:string" id="meta1897" property="format" xsi:type="nex:LiteralMeta"/>
      </node>
      <node about="#node1898" id="node1898" label="12">
        <meta content=" fg=255 0 0 x=0.015994035 y=-2.1263723 lc=255 0 0;" datatype="xsd:string" id="meta1899" property="format" xsi:type="nex:LiteralMeta"/>
      </node>
      <node about="#node1900" id="node1900" label="2_-_Cy-Chroococc_-_Microcystis_aeruginosa_NIES-843_-_B0JV85_MICAN">
        <meta content=" fg=255 0 0 x=-0.018447198 y=-2.3802972 lc=255 0 0 ll=5;" datatype="xsd:string" id="meta1901" property="format" xsi:type="nex:LiteralMeta"/>
      </node>
      <node about="#node1902" id="node1902" label="99_CyC-Cyanothece">
        <meta content=" fg=255 0 0 x=-0.004858878 y=-2.2913597 lc=255 0 0;" datatype="xsd:string" id="meta1903" property="format" xsi:type="nex:LiteralMeta"/>
      </node>
      <node about="#node1904" id="node1904" label="2_-_CyC-Cyanothece_-_Cyanothece_sp._PCC_7822_-_E0U849_CYAP2">
        <meta content=" fg=255 0 0 x=-0.016977115 y=-2.3849585 lc=255 0 0 ll=5;" datatype="xsd:string" id="meta1905" property="format" xsi:type="nex:LiteralMeta"/>
      </node>
      <node about="#node1906" id="node1906" label="2_-_CyC-Cyanothece_-_Cyanothece_sp._PCC_7424_-_PYRD_CYAP7">
        <meta content=" fg=255 0 0 x=-0.017465983 y=-2.3935952 lc=255 0 0 ll=5;" datatype="xsd:string" id="meta1907" property="format" xsi:type="nex:LiteralMeta"/>
      </node>
      <node about="#node1916" id="node1916" label="94">
        <meta content=" fg=255 0 0 x=0.010360364 y=-2.1829972 lc=255 0 0;" datatype="xsd:string" id="meta1917" property="format" xsi:type="nex:LiteralMeta"/>
      </node>
      <node about="#node1918" id="node1918" label="2_-_Cy-Chroococc_-_cyanobacterium_UCYN-A_-_D3EQW8_UCYNA">
        <meta content=" fg=255 0 0 x=-0.054314274 y=-2.7349813 lc=255 0 0 ll=5;" datatype="xsd:string" id="meta1919" property="format" xsi:type="nex:LiteralMeta"/>
      </node>
      <node about="#node1920" id="node1920" label="8">
        <meta content=" fg=255 0 0 x=0.0072723087 y=-2.2133205 lc=255 0 0;" datatype="xsd:string" id="meta1921" property="format" xsi:type="nex:LiteralMeta"/>
      </node>
      <node about="#node1922" id="node1922" label="0">
        <meta content=" fg=255 0 0 x=0.004159173 y=-2.2429976 lc=255 0 0;" datatype="xsd:string" id="meta1923" property="format" xsi:type="nex:LiteralMeta"/>
      </node>
      <node about="#node1924" id="node1924" label="2_-_CyC-Cyanothece_-_Cyanothece_sp._PCC_8802_-_C7QVT5_CYAP0">
        <meta content=" fg=255 0 0 x=-0.017959699 y=-2.4422133 lc=255 0 0 ll=5;" datatype="xsd:string" id="meta1925" property="format" xsi:type="nex:LiteralMeta"/>
      </node>
      <node about="#node1926" id="node1926" label="63">
        <meta content=" fg=255 0 0 x=0.0011156957 y=-2.272883 lc=255 0 0;" datatype="xsd:string" id="meta1927" property="format" xsi:type="nex:LiteralMeta"/>
      </node>
      <node about="#node1928" id="node1928" label="2_-_CyC-Synechococ_-_Synechococcus_sp._PCC_7002_-_B1XIS4_SYNP2">
        <meta content=" fg=255 0 0 x=-0.025035061 y=-2.522175 lc=255 0 0 ll=5;" datatype="xsd:string" id="meta1929" property="format" xsi:type="nex:LiteralMeta"/>
      </node>
      <node about="#node1930" id="node1930" label="2_-_CyC-Cyanothece_-_Cyanothece_sp._ATCC_51142_-_PYRD_CYAA5">
        <meta content=" fg=255 0 0 x=-0.013910409 y=-2.4250026 lc=255 0 0 ll=5;" datatype="xsd:string" id="meta1931" property="format" xsi:type="nex:LiteralMeta"/>
      </node>
      <node about="#node1940" id="node1940" label="2_-_Cy-Chroococc_-_Synechocystis_sp._PCC_6803_-_PYRD_SYNY3">
        <meta content=" fg=255 0 0 x=-0.027967745 y=-2.5936213 lc=255 0 0 ll=5;" datatype="xsd:string" id="meta1941" property="format" xsi:type="nex:LiteralMeta"/>
      </node>
      <node about="#node1954" id="node1954" label="2_-_Cy-Oscillator_-_Trichodesmium_erythraeum_IMS101_-_PYRD_TRIEI">
        <meta content=" fg=255 0 0 x=-0.009506457 y=-2.4506803 lc=255 0 0 ll=5;" datatype="xsd:string" id="meta1955" property="format" xsi:type="nex:LiteralMeta"/>
      </node>
      <node about="#node1964" id="node1964" label="95_Cy-Chroococc">
        <meta content=" fg=255 0 0 x=0.02779064 y=-2.05487 lc=255 0 0;" datatype="xsd:string" id="meta1965" property="format" xsi:type="nex:LiteralMeta"/>
      </node>
      <node about="#node1966" id="node1966" label="2_-_CyC-Cyanothece_-_Cyanothece_sp._PCC_7425_-_PYRD_CYAP4">
        <meta content=" fg=255 0 0 x=0.011540611 y=-2.2568471 lc=255 0 0 ll=5;" datatype="xsd:string" id="meta1967" property="format" xsi:type="nex:LiteralMeta"/>
      </node>
      <node about="#node1968" id="node1968" label="2_-_Cy-Chroococc_-_Thermosynechococcus_elongatus_BP-1_-_PYRD_THEEB">
        <meta content=" fg=255 0 0 x=0.004767105 y=-2.364495 lc=255 0 0 ll=5;" datatype="xsd:string" id="meta1969" property="format" xsi:type="nex:LiteralMeta"/>
      </node>
      <node about="#node1982" id="node1982" label="2_-_CyC-Synechococ_-_Synechococcus_elongatus_PCC_6301_-_PYRD_SYNP6">
        <meta content=" fg=255 0 0 x=0.02425186 y=-2.2147877 lc=255 0 0 ll=5;" datatype="xsd:string" id="meta1983" property="format" xsi:type="nex:LiteralMeta"/>
      </node>
      <node about="#node1988" id="node1988" label="99_Cy-Chroococc_CyC-Synechococ">
        <meta content=" fg=255 0 0 x=0.04511827 y=-1.9586678 lc=255 0 0;" datatype="xsd:string" id="meta1989" property="format" xsi:type="nex:LiteralMeta"/>
      </node>
      <node about="#node1990" id="node1990" label="2_-_CyC-Synechococ_-_Synechococcus_sp._JA-2-3B-a_2-13__-_PYRD_SYNJB">
        <meta content=" fg=255 0 0 x=0.036822062 y=-2.09208 lc=255 0 0 ll=5;" datatype="xsd:string" id="meta1991" property="format" xsi:type="nex:LiteralMeta"/>
      </node>
      <node about="#node1992" id="node1992" label="2_-_CyC-Synechococ_-_Synechococcus_sp._JA-3-3Ab_-_PYRD_SYNJA">
        <meta content=" fg=255 0 0 x=0.039242145 y=-2.0634031 lc=255 0 0 ll=5;" datatype="xsd:string" id="meta1993" property="format" xsi:type="nex:LiteralMeta"/>
      </node>
      <node about="#node2002" id="node2002" label="2_-_Cyano_-_Gloeobacter_violaceus_-_PYRD_GLOVI">
        <meta content=" fg=255 0 0 x=0.057547126 y=-1.918831 lc=255 0 0 ll=5;" datatype="xsd:string" id="meta2003" property="format" xsi:type="nex:LiteralMeta"/>
      </node>
      <node about="#node2008" id="node2008" label="89">
        <meta content=" fg=255 0 0 x=0.08986125 y=-1.5213056 lc=255 0 0;" datatype="xsd:string" id="meta2009" property="format" xsi:type="nex:LiteralMeta"/>
      </node>
      <node about="#node2010" id="node2010" label="71">
        <meta content=" fg=255 0 0 x=0.089215696 y=-1.6633642 lc=255 0 0;" datatype="xsd:string" id="meta2011" property="format" xsi:type="nex:LiteralMeta"/>
      </node>
      <node about="#node2012" id="node2012" label="99_Cyano.2">
        <meta content=" fg=255 0 0 x=0.084277794 y=-2.0255504 lc=255 0 0;" datatype="xsd:string" id="meta2013" property="format" xsi:type="nex:LiteralMeta"/>
      </node>
      <node about="#node2014" id="node2014" label="100_Cy-Prochloro">
        <meta content=" fg=255 0 0 x=0.06897711 y=-2.3994575 lc=255 0 0;" datatype="xsd:string" id="meta2015" property="format" xsi:type="nex:LiteralMeta"/>
      </node>
      <node about="#node2016" id="node2016" label="2_-_Cy-Prochloro_-_Prochlorococcus_marinus_str._MIT_9312_-_Q31CY2_PROM9">
        <meta content=" fg=255 0 0 x=0.064921245 y=-2.4917285 lc=255 0 0 ll=5;" datatype="xsd:string" id="meta2017" property="format" xsi:type="nex:LiteralMeta"/>
      </node>
      <node about="#node2018" id="node2018" label="2_-_Cy-Prochloro_-_Prochlorococcus_marinus_subsp._pastoris_str._CCMP1986_-_Q7V386_PROMP">
        <meta content=" fg=255 0 0 x=0.06549818 y=-2.4912817 lc=255 0 0 ll=5;" datatype="xsd:string" id="meta2019" property="format" xsi:type="nex:LiteralMeta"/>
      </node>
      <node about="#node2024" id="node2024" label="95">
        <meta content=" fg=255 0 0 x=0.08319059 y=-2.1690965 lc=255 0 0;" datatype="xsd:string" id="meta2025" property="format" xsi:type="nex:LiteralMeta"/>
      </node>
      <node about="#node2026" id="node2026" label="2_-_Cy-Prochloro_-_Prochlorococcus_marinus_str._NATL2A_-_Q46HH4_PROMT">
        <meta content=" fg=255 0 0 x=0.07448445 y=-2.4426978 lc=255 0 0 ll=5;" datatype="xsd:string" id="meta2027" property="format" xsi:type="nex:LiteralMeta"/>
      </node>
      <node about="#node2028" id="node2028" label="89">
        <meta content=" fg=255 0 0 x=0.08277757 y=-2.2599854 lc=255 0 0;" datatype="xsd:string" id="meta2029" property="format" xsi:type="nex:LiteralMeta"/>
      </node>
      <node about="#node2030" id="node2030" label="91">
        <meta content=" fg=255 0 0 x=0.08223953 y=-2.3310235 lc=255 0 0;" datatype="xsd:string" id="meta2031" property="format" xsi:type="nex:LiteralMeta"/>
      </node>
      <node about="#node2032" id="node2032" label="2_-_Cy-Prochloro_-_Prochlorococcus_marinus_str._MIT_9211_-_A9BDG2_PROM4">
        <meta content=" fg=255 0 0 x=0.07682886 y=-2.5410938 lc=255 0 0 ll=5;" datatype="xsd:string" id="meta2033" property="format" xsi:type="nex:LiteralMeta"/>
      </node>
      <node about="#node2034" id="node2034" label="100_CyC-Synechococ">
        <meta content=" fg=255 0 0 x=0.08157166 y=-2.4779918 lc=255 0 0;" datatype="xsd:string" id="meta2035" property="format" xsi:type="nex:LiteralMeta"/>
      </node>
      <node about="#node2036" id="node2036" label="47">
        <meta content=" fg=255 0 0 x=0.08125543 y=-2.4969692 lc=255 0 0;" datatype="xsd:string" id="meta2037" property="format" xsi:type="nex:LiteralMeta"/>
      </node>
      <node about="#node2038" id="node2038" label="2_-_Cy-Prochloro_-_Prochlorococcus_marinus_str._MIT_9313_-_PYRD_PROMM">
        <meta content=" fg=255 0 0 x=0.07986705 y=-2.5674655 lc=255 0 0 ll=5;" datatype="xsd:string" id="meta2039" property="format" xsi:type="nex:LiteralMeta"/>
      </node>
      <node about="#node2040" id="node2040" label="2_-_CyC-Synechococ_-_Synechococcus_sp._RCC307_-_A5GWJ7_SYNR3">
        <meta content=" fg=255 0 0 x=0.07775778 y=-2.7535155 lc=255 0 0 ll=5;" datatype="xsd:string" id="meta2041" property="format" xsi:type="nex:LiteralMeta"/>
      </node>
      <node about="#node2046" id="node2046" label="2_Cy-Chroococc">
        <meta content=" fg=255 0 0 x=0.08159075 y=-2.4905918 lc=255 0 0;" datatype="xsd:string" id="meta2047" property="format" xsi:type="nex:LiteralMeta"/>
      </node>
      <node about="#node2048" id="node2048" label="98">
        <meta content=" fg=255 0 0 x=0.081321456 y=-2.5498512 lc=255 0 0;" datatype="xsd:string" id="meta2049" property="format" xsi:type="nex:LiteralMeta"/>
      </node>
      <node about="#node2050" id="node2050" label="2_-_CyC-Synechococ_-_Synechococcus_sp._WH_8102_-_PYRD_SYNPX">
        <meta content=" fg=255 0 0 x=0.08099859 y=-2.59248 lc=255 0 0 ll=5;" datatype="xsd:string" id="meta2051" property="format" xsi:type="nex:LiteralMeta"/>
      </node>
      <node about="#node2052" id="node2052" label="2_-_CyC-Synechococ_-_Synechococcus_sp._CC9902_-_Q3AVW9_SYNS9">
        <meta content=" fg=255 0 0 x=0.08118836 y=-2.637721 lc=255 0 0 ll=5;" datatype="xsd:string" id="meta2053" property="format" xsi:type="nex:LiteralMeta"/>
      </node>
      <node about="#node2058" id="node2058" label="84">
        <meta content=" fg=255 0 0 x=0.08185408 y=-2.5253608 lc=255 0 0;" datatype="xsd:string" id="meta2059" property="format" xsi:type="nex:LiteralMeta"/>
      </node>
      <node about="#node2060" id="node2060" label="2_-_CyC-Synechococ_-_Synechococcus_sp._CC9311_-_Q0I6L3_SYNS3">
        <meta content=" fg=255 0 0 x=0.082213625 y=-2.60448 lc=255 0 0 ll=5;" datatype="xsd:string" id="meta2061" property="format" xsi:type="nex:LiteralMeta"/>
      </node>
      <node about="#node2062" id="node2062" label="2_-_CyC-Synechococ_-_Synechococcus_sp._WH_7803_-_A5GPC9_SYNPW">
        <meta content=" fg=255 0 0 x=0.082573295 y=-2.593187 lc=255 0 0 ll=5;" datatype="xsd:string" id="meta2063" property="format" xsi:type="nex:LiteralMeta"/>
      </node>
      <node about="#node2080" id="node2080" label="2_-_Cy-Prochloro_-_Prochlorococcus_marinus_-_Q7VDZ0_PROMA">
        <meta content=" fg=255 0 0 x=0.08603272 y=-2.4553282 lc=255 0 0 ll=5;" datatype="xsd:string" id="meta2081" property="format" xsi:type="nex:LiteralMeta"/>
      </node>
      <node about="#node2094" id="node2094" label="100_Spirochaetes.2">
        <meta content=" fg=255 0 0 x=0.10521272 y=-2.219044 lc=255 0 0;" datatype="xsd:string" id="meta2095" property="format" xsi:type="nex:LiteralMeta"/>
      </node>
      <node about="#node2096" id="node2096" label="2_-_Spirochaetes_-_Leptospira_biflexa_serovar_Patoc_strain_-Patoc_1__Paris_-_-_B0SJR7_LEPBP">
        <meta content=" fg=255 0 0 x=0.114651226 y=-2.6343768 lc=255 0 0 ll=5;" datatype="xsd:string" id="meta2097" property="format" xsi:type="nex:LiteralMeta"/>
      </node>
      <node about="#node2098" id="node2098" label="99">
        <meta content=" fg=255 0 0 x=0.11705063 y=-2.5910656 lc=255 0 0;" datatype="xsd:string" id="meta2099" property="format" xsi:type="nex:LiteralMeta"/>
      </node>
      <node about="#node2100" id="node2100" label="2_-_Spirochaetes_-_Leptospira_interrogans_-_Q8EYC6_LEPIN">
        <meta content=" fg=255 0 0 x=0.118229024 y=-2.6319988 lc=255 0 0 ll=5;" datatype="xsd:string" id="meta2101" property="format" xsi:type="nex:LiteralMeta"/>
      </node>
      <node about="#node2102" id="node2102" label="2_-_Spirochaetes_-_Leptospira_borgpetersenii_serovar_Hardjo-bovis_L550_-_Q056I9_LEPBL">
        <meta content=" fg=255 0 0 x=0.12076897 y=-2.6977508 lc=255 0 0 ll=5;" datatype="xsd:string" id="meta2103" property="format" xsi:type="nex:LiteralMeta"/>
      </node>
      <node about="#node2116" id="node2116" label="98_Chl-Ver-Len_Verruco">
        <meta content=" fg=255 0 0 x=0.09732569 y=-1.6911216 lc=255 0 0;" datatype="xsd:string" id="meta2117" property="format" xsi:type="nex:LiteralMeta"/>
      </node>
      <node about="#node2118" id="node2118" label="2_-_Verruco_-_Coraliomargarita_akajimensis_DSM_45221_-_D5EJ92_CORAD">
        <meta content=" fg=255 0 0 x=0.11209689 y=-2.0520895 lc=255 0 0 ll=5;" datatype="xsd:string" id="meta2119" property="format" xsi:type="nex:LiteralMeta"/>
      </node>
      <node about="#node2120" id="node2120" label="2_-_Verruco_-_Opitutus_terrae_PB90-1_-_B1ZSY3_OPITP">
        <meta content=" fg=255 0 0 x=0.11728787 y=-2.115923 lc=255 0 0 ll=5;" datatype="xsd:string" id="meta2121" property="format" xsi:type="nex:LiteralMeta"/>
      </node>
      <node about="#node2138" id="node2138" label="96">
        <meta content=" fg=255 0 0 x=0.12703174 y=-1.4827104 lc=255 0 0;" datatype="xsd:string" id="meta2139" property="format" xsi:type="nex:LiteralMeta"/>
      </node>
      <node about="#node2140" id="node2140" label="96">
        <meta content=" fg=255 0 0 x=0.16583344 y=-1.6493834 lc=255 0 0;" datatype="xsd:string" id="meta2141" property="format" xsi:type="nex:LiteralMeta"/>
      </node>
      <node about="#node2142" id="node2142" label="74_Actino_etc.">
        <meta content=" fg=255 0 0 x=0.18419066 y=-1.7293329 lc=255 0 0;" datatype="xsd:string" id="meta2143" property="format" xsi:type="nex:LiteralMeta"/>
      </node>
      <node about="#node2144" id="node2144" label="85_Actino_etc.">
        <meta content=" fg=255 0 0 x=0.19625033 y=-1.7825947 lc=255 0 0;" datatype="xsd:string" id="meta2145" property="format" xsi:type="nex:LiteralMeta"/>
      </node>
      <node about="#node2146" id="node2146" label="99_Actino_Act-Actinob">
        <meta content=" fg=255 0 0 x=0.2069567 y=-1.9394197 lc=255 0 0;" datatype="xsd:string" id="meta2147" property="format" xsi:type="nex:LiteralMeta"/>
      </node>
      <node about="#node2148" id="node2148" label="2_-_Act-Actinob_-_Mobiluncus_curtisii_ATCC_43063_-_D6ZHM1_MOBCV">
        <meta content=" fg=255 0 0 x=0.24266763 y=-2.6123729 lc=255 0 0 ll=5;" datatype="xsd:string" id="meta2149" property="format" xsi:type="nex:LiteralMeta"/>
      </node>
      <node about="#node2150" id="node2150" label="86">
        <meta content=" fg=255 0 0 x=0.2127697 y=-2.0209327 lc=255 0 0;" datatype="xsd:string" id="meta2151" property="format" xsi:type="nex:LiteralMeta"/>
      </node>
      <node about="#node2152" id="node2152" label="86">
        <meta content=" fg=255 0 0 x=0.21551578 y=-2.063033 lc=255 0 0;" datatype="xsd:string" id="meta2153" property="format" xsi:type="nex:LiteralMeta"/>
      </node>
      <node about="#node2154" id="node2154" label="2_-_Act-Actinob_-_Jonesia_denitrificans_DSM_20603_-_C7R4Q6_JONDD">
        <meta content=" fg=255 0 0 x=0.23381138 y=-2.3723726 lc=255 0 0 ll=5;" datatype="xsd:string" id="meta2155" property="format" xsi:type="nex:LiteralMeta"/>
      </node>
      <node about="#node2156" id="node2156" label="54">
        <meta content=" fg=255 0 0 x=0.21734932 y=-2.0898907 lc=255 0 0;" datatype="xsd:string" id="meta2157" property="format" xsi:type="nex:LiteralMeta"/>
      </node>
      <node about="#node2158" id="node2158" label="2_-_Act-Actinob_-_Xylanimonas_cellulosilytica_DSM_15894_-_D1BTR6_XYLCX">
        <meta content=" fg=255 0 0 x=0.23378931 y=-2.3419352 lc=255 0 0 ll=5;" datatype="xsd:string" id="meta2159" property="format" xsi:type="nex:LiteralMeta"/>
      </node>
      <node about="#node2160" id="node2160" label="2_-_Act-Actinob_-_Sanguibacter_keddieii_DSM_10542_-_D1BFX6_SANKS">
        <meta content=" fg=255 0 0 x=0.22830597 y=-2.2435305 lc=255 0 0 ll=5;" datatype="xsd:string" id="meta2161" property="format" xsi:type="nex:LiteralMeta"/>
      </node>
      <node about="#node2170" id="node2170" label="85">
        <meta content=" fg=255 0 0 x=0.21851893 y=-2.0923917 lc=255 0 0;" datatype="xsd:string" id="meta2171" property="format" xsi:type="nex:LiteralMeta"/>
      </node>
      <node about="#node2172" id="node2172" label="2_-_Act-Actinob_-_Cellulomonas_flavigena_DSM_20109_-_D5UFW7_CELFN">
        <meta content=" fg=255 0 0 x=0.2314381 y=-2.2592926 lc=255 0 0 ll=5;" datatype="xsd:string" id="meta2173" property="format" xsi:type="nex:LiteralMeta"/>
      </node>
      <node about="#node2174" id="node2174" label="2_-_Act-Actinob_-_Beutenbergia_cavernae_DSM_12333_-_C5C505_BEUC1">
        <meta content=" fg=255 0 0 x=0.25188228 y=-2.4919312 lc=255 0 0 ll=5;" datatype="xsd:string" id="meta2175" property="format" xsi:type="nex:LiteralMeta"/>
      </node>
      <node about="#node2188" id="node2188" label="84_Actino_etc.">
        <meta content=" fg=255 0 0 x=0.20431483 y=-1.8154289 lc=255 0 0;" datatype="xsd:string" id="meta2189" property="format" xsi:type="nex:LiteralMeta"/>
      </node>
      <node about="#node2190" id="node2190" label="85_Actino_Act-Actinob">
        <meta content=" fg=255 0 0 x=0.2103791 y=-1.8525163 lc=255 0 0;" datatype="xsd:string" id="meta2191" property="format" xsi:type="nex:LiteralMeta"/>
      </node>
      <node about="#node2192" id="node2192" label="66">
        <meta content=" fg=255 0 0 x=0.21467076 y=-1.8946583 lc=255 0 0;" datatype="xsd:string" id="meta2193" property="format" xsi:type="nex:LiteralMeta"/>
      </node>
      <node about="#node2194" id="node2194" label="98">
        <meta content=" fg=255 0 0 x=0.22407198 y=-1.9961138 lc=255 0 0;" datatype="xsd:string" id="meta2195" property="format" xsi:type="nex:LiteralMeta"/>
      </node>
      <node about="#node2196" id="node2196" label="2_-_Act-Actinob_-_Thermobifida_fusca_YX_-_PYRD_THEFY">
        <meta content=" fg=255 0 0 x=0.23711696 y=-2.1416905 lc=255 0 0 ll=5;" datatype="xsd:string" id="meta2197" property="format" xsi:type="nex:LiteralMeta"/>
      </node>
      <node about="#node2198" id="node2198" label="2_-_Act-Actinob_-_Nocardiopsis_dassonvillei_subsp._dassonvillei_DSM_43111_-_D7AZF1_NOCDD">
        <meta content=" fg=255 0 0 x=0.24088302 y=-2.171741 lc=255 0 0 ll=5;" datatype="xsd:string" id="meta2199" property="format" xsi:type="nex:LiteralMeta"/>
      </node>
      <node about="#node2204" id="node2204" label="69">
        <meta content=" fg=255 0 0 x=0.2205809 y=-1.9494003 lc=255 0 0;" datatype="xsd:string" id="meta2205" property="format" xsi:type="nex:LiteralMeta"/>
      </node>
      <node about="#node2206" id="node2206" label="2_-_Act-Actinob_-_Thermomonospora_curvata_DSM_43183_-_D1A1H0_THECD">
        <meta content=" fg=255 0 0 x=0.24081638 y=-2.1481025 lc=255 0 0 ll=5;" datatype="xsd:string" id="meta2207" property="format" xsi:type="nex:LiteralMeta"/>
      </node>
      <node about="#node2208" id="node2208" label="97">
        <meta content=" fg=255 0 0 x=0.23207954 y=-2.052964 lc=255 0 0;" datatype="xsd:string" id="meta2209" property="format" xsi:type="nex:LiteralMeta"/>
      </node>
      <node about="#node2210" id="node2210" label="2_-_Act-Actinob_-_Streptosporangium_roseum_DSM_43021_-_D2B990_STRRD">
        <meta content=" fg=255 0 0 x=0.250366 y=-2.2223396 lc=255 0 0 ll=5;" datatype="xsd:string" id="meta2211" property="format" xsi:type="nex:LiteralMeta"/>
      </node>
      <node about="#node2212" id="node2212" label="2_-_Act-Actinob_-_Thermobispora_bispora_DSM_43833_-_D6Y9L8_THEBD">
        <meta content=" fg=255 0 0 x=0.2453531 y=-2.1692991 lc=255 0 0 ll=5;" datatype="xsd:string" id="meta2213" property="format" xsi:type="nex:LiteralMeta"/>
      </node>
      <node about="#node2226" id="node2226" label="84">
        <meta content=" fg=255 0 0 x=0.21812746 y=-1.895778 lc=255 0 0;" datatype="xsd:string" id="meta2227" property="format" xsi:type="nex:LiteralMeta"/>
      </node>
      <node about="#node2228" id="node2228" label="96">
        <meta content=" fg=255 0 0 x=0.23307881 y=-1.9908292 lc=255 0 0;" datatype="xsd:string" id="meta2229" property="format" xsi:type="nex:LiteralMeta"/>
      </node>
      <node about="#node2230" id="node2230" label="99">
        <meta content=" fg=255 0 0 x=0.2527129 y=-2.1461732 lc=255 0 0;" datatype="xsd:string" id="meta2231" property="format" xsi:type="nex:LiteralMeta"/>
      </node>
      <node about="#node2232" id="node2232" label="2_-_Act-Actinob_-_Clavibacter_michiganensis_subsp._sepedonicus_-_PYRD_CLAMS">
        <meta content=" fg=255 0 0 x=0.27924508 y=-2.366834 lc=255 0 0 ll=5;" datatype="xsd:string" id="meta2233" property="format" xsi:type="nex:LiteralMeta"/>
      </node>
      <node about="#node2234" id="node2234" label="57">
        <meta content=" fg=255 0 0 x=0.26103824 y=-2.2104766 lc=255 0 0;" datatype="xsd:string" id="meta2235" property="format" xsi:type="nex:LiteralMeta"/>
      </node>
      <node about="#node2236" id="node2236" label="2_-_Act-Actinob_-_Leifsonia_xyli_subsp._xyli_-_PYRD_LEIXX">
        <meta content=" fg=255 0 0 x=0.28982982 y=-2.4382744 lc=255 0 0 ll=5;" datatype="xsd:string" id="meta2237" property="format" xsi:type="nex:LiteralMeta"/>
      </node>
      <node about="#node2238" id="node2238" label="2_-_Act-Actinob_-_Microbacterium_testaceum_StLB037_-_E8N832_MICTS">
        <meta content=" fg=255 0 0 x=0.2839114 y=-2.3830373 lc=255 0 0 ll=5;" datatype="xsd:string" id="meta2239" property="format" xsi:type="nex:LiteralMeta"/>
      </node>
      <node about="#node2248" id="node2248" label="74">
        <meta content=" fg=255 0 0 x=0.24418946 y=-2.05751 lc=255 0 0;" datatype="xsd:string" id="meta2249" property="format" xsi:type="nex:LiteralMeta"/>
      </node>
      <node about="#node2250" id="node2250" label="96">
        <meta content=" fg=255 0 0 x=0.26036987 y=-2.1716082 lc=255 0 0;" datatype="xsd:string" id="meta2251" property="format" xsi:type="nex:LiteralMeta"/>
      </node>
      <node about="#node2252" id="node2252" label="2_-_Act-Actinob_-_Micrococcus_luteus_NCTC_2665_-_C5CCB9_MICLC">
        <meta content=" fg=255 0 0 x=0.2866447 y=-2.3610146 lc=255 0 0 ll=5;" datatype="xsd:string" id="meta2253" property="format" xsi:type="nex:LiteralMeta"/>
      </node>
      <node about="#node2254" id="node2254" label="2_-_Act-Actinob_-_Brachybacterium_faecium_DSM_4810_-_C7MD08_BRAFD">
        <meta content=" fg=255 0 0 x=0.31846762 y=-2.572551 lc=255 0 0 ll=5;" datatype="xsd:string" id="meta2255" property="format" xsi:type="nex:LiteralMeta"/>
      </node>
      <node about="#node2260" id="node2260" label="30">
        <meta content=" fg=255 0 0 x=0.25317788 y=-2.1095088 lc=255 0 0;" datatype="xsd:string" id="meta2261" property="format" xsi:type="nex:LiteralMeta"/>
      </node>
      <node about="#node2262" id="node2262" label="2_-_Act-Actinob_-_Kocuria_rhizophila_DC2201_-_PYRD_KOCRD">
        <meta content=" fg=255 0 0 x=0.28636685 y=-2.3291655 lc=255 0 0 ll=5;" datatype="xsd:string" id="meta2263" property="format" xsi:type="nex:LiteralMeta"/>
      </node>
      <node about="#node2264" id="node2264" label="94">
        <meta content=" fg=255 0 0 x=0.2693882 y=-2.2016232 lc=255 0 0;" datatype="xsd:string" id="meta2265" property="format" xsi:type="nex:LiteralMeta"/>
      </node>
      <node about="#node2266" id="node2266" label="2_-_Act-Actinob_-_Arthrobacter_arilaitensis_Re117_-_E1VW86_ARTAR">
        <meta content=" fg=255 0 0 x=0.3028384 y=-2.4142785 lc=255 0 0 ll=5;" datatype="xsd:string" id="meta2267" property="format" xsi:type="nex:LiteralMeta"/>
      </node>
      <node about="#node2268" id="node2268" label="54">
        <meta content=" fg=255 0 0 x=0.27724764 y=-2.245505 lc=255 0 0;" datatype="xsd:string" id="meta2269" property="format" xsi:type="nex:LiteralMeta"/>
      </node>
      <node about="#node2270" id="node2270" label="99">
        <meta content=" fg=255 0 0 x=0.2989068 y=-2.3754928 lc=255 0 0;" datatype="xsd:string" id="meta2271" property="format" xsi:type="nex:LiteralMeta"/>
      </node>
      <node about="#node2272" id="node2272" label="2_-_Act-Actinob_-_Rothia_dentocariosa_ATCC_17931_-_E3H2E4_ROTDC">
        <meta content=" fg=255 0 0 x=0.31364954 y=-2.4656556 lc=255 0 0 ll=5;" datatype="xsd:string" id="meta2273" property="format" xsi:type="nex:LiteralMeta"/>
      </node>
      <node about="#node2274" id="node2274" label="2_-_Act-Actinob_-_Rothia_mucilaginosa_DY-18_-_D2NTB5_ROTMD">
        <meta content=" fg=255 0 0 x=0.31273463 y=-2.4569576 lc=255 0 0 ll=5;" datatype="xsd:string" id="meta2275" property="format" xsi:type="nex:LiteralMeta"/>
      </node>
      <node about="#node2280" id="node2280" label="98">
        <meta content=" fg=255 0 0 x=0.29304048 y=-2.3307037 lc=255 0 0;" datatype="xsd:string" id="meta2281" property="format" xsi:type="nex:LiteralMeta"/>
      </node>
      <node about="#node2282" id="node2282" label="2_-_Act-Actinob_-_Renibacterium_salmoninarum_ATCC_33209_-_A9WML3_RENSM">
        <meta content=" fg=255 0 0 x=0.32920474 y=-2.5362058 lc=255 0 0 ll=5;" datatype="xsd:string" id="meta2283" property="format" xsi:type="nex:LiteralMeta"/>
      </node>
      <node about="#node2284" id="node2284" label="91">
        <meta content=" fg=255 0 0 x=0.3025506 y=-2.3811553 lc=255 0 0;" datatype="xsd:string" id="meta2285" property="format" xsi:type="nex:LiteralMeta"/>
      </node>
      <node about="#node2286" id="node2286" label="2_-_Act-Actinob_-_Arthrobacter_aurescens_TC1_-_A1R6U8_ARTAT">
        <meta content=" fg=255 0 0 x=0.3212998 y=-2.4840407 lc=255 0 0 ll=5;" datatype="xsd:string" id="meta2287" property="format" xsi:type="nex:LiteralMeta"/>
      </node>
      <node about="#node2288" id="node2288" label="70">
        <meta content=" fg=255 0 0 x=0.3101187 y=-2.4206464 lc=255 0 0;" datatype="xsd:string" id="meta2289" property="format" xsi:type="nex:LiteralMeta"/>
      </node>
      <node about="#node2290" id="node2290" label="2_-_Act-Actinob_-_Arthrobacter_phenanthrenivorans_Sphe3_-_F0M1V3_ARTPP">
        <meta content=" fg=255 0 0 x=0.32100517 y=-2.4783995 lc=255 0 0 ll=5;" datatype="xsd:string" id="meta2291" property="format" xsi:type="nex:LiteralMeta"/>
      </node>
      <node about="#node2292" id="node2292" label="2_-_Act-Actinob_-_Arthrobacter_sp._FB24_-_PYRD_ARTS2">
        <meta content=" fg=255 0 0 x=0.3284289 y=-2.5146499 lc=255 0 0 ll=5;" datatype="xsd:string" id="meta2293" property="format" xsi:type="nex:LiteralMeta"/>
      </node>
      <node about="#node2326" id="node2326" label="87">
        <meta content=" fg=255 0 0 x=0.22478566 y=-1.926034 lc=255 0 0;" datatype="xsd:string" id="meta2327" property="format" xsi:type="nex:LiteralMeta"/>
      </node>
      <node about="#node2328" id="node2328" label="88">
        <meta content=" fg=255 0 0 x=0.23810443 y=-1.9912478 lc=255 0 0;" datatype="xsd:string" id="meta2329" property="format" xsi:type="nex:LiteralMeta"/>
      </node>
      <node about="#node2330" id="node2330" label="2_-_Act-Actinob_-_Catenulispora_acidiphila_DSM_44928_-_C7PVT2_CATAD">
        <meta content=" fg=255 0 0 x=0.28134745 y=-2.2063034 lc=255 0 0 ll=5;" datatype="xsd:string" id="meta2331" property="format" xsi:type="nex:LiteralMeta"/>
      </node>
      <node about="#node2332" id="node2332" label="2_-_Act-Actinob_-_Kineococcus_radiotolerans_SRS30216_-_PYRD_KINRD">
        <meta content=" fg=255 0 0 x=0.29168218 y=-2.2495906 lc=255 0 0 ll=5;" datatype="xsd:string" id="meta2333" property="format" xsi:type="nex:LiteralMeta"/>
      </node>
      <node about="#node2338" id="node2338" label="91">
        <meta content=" fg=255 0 0 x=0.2363065 y=-1.976916 lc=255 0 0;" datatype="xsd:string" id="meta2339" property="format" xsi:type="nex:LiteralMeta"/>
      </node>
      <node about="#node2340" id="node2340" label="97">
        <meta content=" fg=255 0 0 x=0.2572162 y=-2.0705805 lc=255 0 0;" datatype="xsd:string" id="meta2341" property="format" xsi:type="nex:LiteralMeta"/>
      </node>
      <node about="#node2342" id="node2342" label="2_-_Act-Actinob_-_Kitasatospora_setae_KM-6054_-_E4N7N6_KITSK">
        <meta content=" fg=255 0 0 x=0.31423295 y=-2.3373656 lc=255 0 0 ll=5;" datatype="xsd:string" id="meta2343" property="format" xsi:type="nex:LiteralMeta"/>
      </node>
      <node about="#node2344" id="node2344" label="99">
        <meta content=" fg=255 0 0 x=0.2824331 y=-2.1819513 lc=255 0 0;" datatype="xsd:string" id="meta2345" property="format" xsi:type="nex:LiteralMeta"/>
      </node>
      <node about="#node2346" id="node2346" label="2_-_Act-Actinob_-_Streptomyces_bingchenggensis_BCW-1_-_D7BWT5_STRBB">
        <meta content=" fg=255 0 0 x=0.302801 y=-2.2745066 lc=255 0 0 ll=5;" datatype="xsd:string" id="meta2347" property="format" xsi:type="nex:LiteralMeta"/>
      </node>
      <node about="#node2348" id="node2348" label="25">
        <meta content=" fg=255 0 0 x=0.28843057 y=-2.2080715 lc=255 0 0;" datatype="xsd:string" id="meta2349" property="format" xsi:type="nex:LiteralMeta"/>
      </node>
      <node about="#node2350" id="node2350" label="2_-_Act-Actinob_-_Streptomyces_venezuelae_ATCC_10712_-_F2RCL1_9ACTO">
        <meta content=" fg=255 0 0 x=0.31109023 y=-2.3081484 lc=255 0 0 ll=5;" datatype="xsd:string" id="meta2351" property="format" xsi:type="nex:LiteralMeta"/>
      </node>
      <node about="#node2352" id="node2352" label="2_-_Act-Actinob_-_Streptomyces_coelicolor_-_PYRD_STRCO">
        <meta content=" fg=255 0 0 x=0.2991258 y=-2.254013 lc=255 0 0 ll=5;" datatype="xsd:string" id="meta2353" property="format" xsi:type="nex:LiteralMeta"/>
      </node>
      <node about="#node2366" id="node2366" label="2_-_Act-Actinob_-_Nocardioides_sp._JS614_-_PYRD_NOCSJ">
        <meta content=" fg=255 0 0 x=0.3079279 y=-2.2763393 lc=255 0 0 ll=5;" datatype="xsd:string" id="meta2367" property="format" xsi:type="nex:LiteralMeta"/>
      </node>
      <node about="#node2384" id="node2384" label="38">
        <meta content=" fg=255 0 0 x=0.21579322 y=-1.8504666 lc=255 0 0;" datatype="xsd:string" id="meta2385" property="format" xsi:type="nex:LiteralMeta"/>
      </node>
      <node about="#node2386" id="node2386" label="98_Actino_Act-Actinob">
        <meta content=" fg=255 0 0 x=0.248417 y=-1.9510796 lc=255 0 0;" datatype="xsd:string" id="meta2387" property="format" xsi:type="nex:LiteralMeta"/>
      </node>
      <node about="#node2388" id="node2388" label="2_-_Act-Actinob_-_Segniliparus_rotundus_DSM_44985_-_D6ZFF8_SEGRD">
        <meta content=" fg=255 0 0 x=0.35433105 y=-2.3823032 lc=255 0 0 ll=5;" datatype="xsd:string" id="meta2389" property="format" xsi:type="nex:LiteralMeta"/>
      </node>
      <node about="#node2390" id="node2390" label="91">
        <meta content=" fg=255 0 0 x=0.26796174 y=-2.0107398 lc=255 0 0;" datatype="xsd:string" id="meta2391" property="format" xsi:type="nex:LiteralMeta"/>
      </node>
      <node about="#node2392" id="node2392" label="46">
        <meta content=" fg=255 0 0 x=0.2769901 y=-2.0444 lc=255 0 0;" datatype="xsd:string" id="meta2393" property="format" xsi:type="nex:LiteralMeta"/>
      </node>
      <node about="#node2394" id="node2394" label="2_-_Act-Actinob_-_Tsukamurella_paurometabola_DSM_20162_-_D5UPI5_TSUPD">
        <meta content=" fg=255 0 0 x=0.3303018 y=-2.255915 lc=255 0 0 ll=5;" datatype="xsd:string" id="meta2395" property="format" xsi:type="nex:LiteralMeta"/>
      </node>
      <node about="#node2396" id="node2396" label="85">
        <meta content=" fg=255 0 0 x=0.28386465 y=-2.0697234 lc=255 0 0;" datatype="xsd:string" id="meta2397" property="format" xsi:type="nex:LiteralMeta"/>
      </node>
      <node about="#node2398" id="node2398" label="2_-_Act-Actinob_-_Gordonia_bronchialis_DSM_43247_-_D0LDQ3_GORB4">
        <meta content=" fg=255 0 0 x=0.34448603 y=-2.3042347 lc=255 0 0 ll=5;" datatype="xsd:string" id="meta2399" property="format" xsi:type="nex:LiteralMeta"/>
      </node>
      <node about="#node2400" id="node2400" label="94">
        <meta content=" fg=255 0 0 x=0.30096725 y=-2.1319768 lc=255 0 0;" datatype="xsd:string" id="meta2401" property="format" xsi:type="nex:LiteralMeta"/>
      </node>
      <node about="#node2402" id="node2402" label="2_-_Act-Actinob_-_Nocardia_farcinica_-_PYRD_NOCFA">
        <meta content=" fg=255 0 0 x=0.34451798 y=-2.296335 lc=255 0 0 ll=5;" datatype="xsd:string" id="meta2403" property="format" xsi:type="nex:LiteralMeta"/>
      </node>
      <node about="#node2404" id="node2404" label="62">
        <meta content=" fg=255 0 0 x=0.31375614 y=-2.1779823 lc=255 0 0;" datatype="xsd:string" id="meta2405" property="format" xsi:type="nex:LiteralMeta"/>
      </node>
      <node about="#node2406" id="node2406" label="2_-_Act-Actinob_-_Rhodococcus_erythropolis_PR4_-_PYRD_RHOE4">
        <meta content=" fg=255 0 0 x=0.33250922 y=-2.2470622 lc=255 0 0 ll=5;" datatype="xsd:string" id="meta2407" property="format" xsi:type="nex:LiteralMeta"/>
      </node>
      <node about="#node2408" id="node2408" label="31">
        <meta content=" fg=255 0 0 x=0.3198182 y=-2.199536 lc=255 0 0;" datatype="xsd:string" id="meta2409" property="format" xsi:type="nex:LiteralMeta"/>
      </node>
      <node about="#node2410" id="node2410" label="2_-_Act-Actinob_-_Rhodococcus_jostii_RHA1_-_Q0SIB3_RHOSR">
        <meta content=" fg=255 0 0 x=0.33169377 y=-2.2422562 lc=255 0 0 ll=5;" datatype="xsd:string" id="meta2411" property="format" xsi:type="nex:LiteralMeta"/>
      </node>
      <node about="#node2412" id="node2412" label="2_-_Act-Actinob_-_Rhodococcus_equi_103S_-_E4WHC7_RHOE1">
        <meta content=" fg=255 0 0 x=0.35845393 y=-2.3353267 lc=255 0 0 ll=5;" datatype="xsd:string" id="meta2413" property="format" xsi:type="nex:LiteralMeta"/>
      </node>
      <node about="#node2434" id="node2434" label="60">
        <meta content=" fg=255 0 0 x=0.28538433 y=-2.060826 lc=255 0 0;" datatype="xsd:string" id="meta2435" property="format" xsi:type="nex:LiteralMeta"/>
      </node>
      <node about="#node2436" id="node2436" label="99">
        <meta content=" fg=255 0 0 x=0.32518867 y=-2.1861675 lc=255 0 0;" datatype="xsd:string" id="meta2437" property="format" xsi:type="nex:LiteralMeta"/>
      </node>
      <node about="#node2438" id="node2438" label="2_-_Act-Actinob_-_Mycobacterium_abscessus_ATCC_19977_-_PYRD_MYCA9">
        <meta content=" fg=255 0 0 x=0.39632615 y=-2.4305544 lc=255 0 0 ll=5;" datatype="xsd:string" id="meta2439" property="format" xsi:type="nex:LiteralMeta"/>
      </node>
      <node about="#node2440" id="node2440" label="14">
        <meta content=" fg=255 0 0 x=0.3355318 y=-2.2183986 lc=255 0 0;" datatype="xsd:string" id="meta2441" property="format" xsi:type="nex:LiteralMeta"/>
      </node>
      <node about="#node2442" id="node2442" label="89">
        <meta content=" fg=255 0 0 x=0.34519514 y=-2.250506 lc=255 0 0;" datatype="xsd:string" id="meta2443" property="format" xsi:type="nex:LiteralMeta"/>
      </node>
      <node about="#node2444" id="node2444" label="2_-_Act-Actinob_-_Mycobacterium_sp._MCS_-_PYRD_MYCSS">
        <meta content=" fg=255 0 0 x=0.38188446 y=-2.3737612 lc=255 0 0 ll=5;" datatype="xsd:string" id="meta2445" property="format" xsi:type="nex:LiteralMeta"/>
      </node>
      <node about="#node2446" id="node2446" label="2_-_Act-Actinob_-_Mycobacterium_smegmatis_str._MC2_155_-_PYRD_MYCS2">
        <meta content=" fg=255 0 0 x=0.37986225 y=-2.3644385 lc=255 0 0 ll=5;" datatype="xsd:string" id="meta2447" property="format" xsi:type="nex:LiteralMeta"/>
      </node>
      <node about="#node2452" id="node2452" label="80">
        <meta content=" fg=255 0 0 x=0.34475625 y=-2.246556 lc=255 0 0;" datatype="xsd:string" id="meta2453" property="format" xsi:type="nex:LiteralMeta"/>
      </node>
      <node about="#node2454" id="node2454" label="98">
        <meta content=" fg=255 0 0 x=0.36642152 y=-2.3155022 lc=255 0 0;" datatype="xsd:string" id="meta2455" property="format" xsi:type="nex:LiteralMeta"/>
      </node>
      <node about="#node2456" id="node2456" label="2_-_Act-Actinob_-_Mycobacterium_sp._Spyr1_-_E6TH58_MYCSR">
        <meta content=" fg=255 0 0 x=0.39068645 y=-2.3935473 lc=255 0 0 ll=5;" datatype="xsd:string" id="meta2457" property="format" xsi:type="nex:LiteralMeta"/>
      </node>
      <node about="#node2458" id="node2458" label="2_-_Act-Actinob_-_Mycobacterium_vanbaalenii_PYR-1_-_PYRD_MYCVP">
        <meta content=" fg=255 0 0 x=0.3877296 y=-2.3826 lc=255 0 0 ll=5;" datatype="xsd:string" id="meta2459" property="format" xsi:type="nex:LiteralMeta"/>
      </node>
      <node about="#node2464" id="node2464" label="92">
        <meta content=" fg=255 0 0 x=0.35960793 y=-2.2909791 lc=255 0 0;" datatype="xsd:string" id="meta2465" property="format" xsi:type="nex:LiteralMeta"/>
      </node>
      <node about="#node2466" id="node2466" label="88">
        <meta content=" fg=255 0 0 x=0.36767656 y=-2.3153586 lc=255 0 0;" datatype="xsd:string" id="meta2467" property="format" xsi:type="nex:LiteralMeta"/>
      </node>
      <node about="#node2468" id="node2468" label="2_-_Act-Actinob_-_Mycobacterium_leprae_-_PYRD_MYCLE">
        <meta content=" fg=255 0 0 x=0.4011393 y=-2.418559 lc=255 0 0 ll=5;" datatype="xsd:string" id="meta2469" property="format" xsi:type="nex:LiteralMeta"/>
      </node>
      <node about="#node2470" id="node2470" label="88">
        <meta content=" fg=255 0 0 x=0.37557486 y=-2.3389835 lc=255 0 0;" datatype="xsd:string" id="meta2471" property="format" xsi:type="nex:LiteralMeta"/>
      </node>
      <node about="#node2472" id="node2472" label="2_-_Act-Actinob_-_Mycobacterium_marinum_M_-_PYRD_MYCMM">
        <meta content=" fg=255 0 0 x=0.40167534 y=-2.4178464 lc=255 0 0 ll=5;" datatype="xsd:string" id="meta2473" property="format" xsi:type="nex:LiteralMeta"/>
      </node>
      <node about="#node2474" id="node2474" label="2_-_Act-Actinob_-_Mycobacterium_bovis_-_PYRD_MYCBO">
        <meta content=" fg=255 0 0 x=0.4129348 y=-2.4496155 lc=255 0 0 ll=5;" datatype="xsd:string" id="meta2475" property="format" xsi:type="nex:LiteralMeta"/>
      </node>
      <node about="#node2484" id="node2484" label="2_-_Act-Actinob_-_Mycobacterium_avium_subsp._paratuberculosis_-_PYRD_MYCPA">
        <meta content=" fg=255 0 0 x=0.37611988 y=-2.338915 lc=255 0 0 ll=5;" datatype="xsd:string" id="meta2485" property="format" xsi:type="nex:LiteralMeta"/>
      </node>
      <node about="#node2502" id="node2502" label="99">
        <meta content=" fg=255 0 0 x=0.32323793 y=-2.1607783 lc=255 0 0;" datatype="xsd:string" id="meta2503" property="format" xsi:type="nex:LiteralMeta"/>
      </node>
      <node about="#node2504" id="node2504" label="2_-_Act-Actinob_-_Corynebacterium_kroppenstedtii_DSM_44385_-_C4LIM2_CORK4">
        <meta content=" fg=255 0 0 x=0.43288898 y=-2.4729507 lc=255 0 0 ll=5;" datatype="xsd:string" id="meta2505" property="format" xsi:type="nex:LiteralMeta"/>
      </node>
      <node about="#node2506" id="node2506" label="79">
        <meta content=" fg=255 0 0 x=0.33038867 y=-2.1794884 lc=255 0 0;" datatype="xsd:string" id="meta2507" property="format" xsi:type="nex:LiteralMeta"/>
      </node>
      <node about="#node2508" id="node2508" label="99">
        <meta content=" fg=255 0 0 x=0.39431196 y=-2.356319 lc=255 0 0;" datatype="xsd:string" id="meta2509" property="format" xsi:type="nex:LiteralMeta"/>
      </node>
      <node about="#node2510" id="node2510" label="2_-_Act-Actinob_-_Corynebacterium_urealyticum_DSM_7109_-_B1VDU1_CORU7">
        <meta content=" fg=255 0 0 x=0.4605546 y=-2.5413167 lc=255 0 0 ll=5;" datatype="xsd:string" id="meta2511" property="format" xsi:type="nex:LiteralMeta"/>
      </node>
      <node about="#node2512" id="node2512" label="2_-_Act-Actinob_-_Corynebacterium_jeikeium_K411_-_Q4JVN4_CORJK">
        <meta content=" fg=255 0 0 x=0.46478015 y=-2.549423 lc=255 0 0 ll=5;" datatype="xsd:string" id="meta2513" property="format" xsi:type="nex:LiteralMeta"/>
      </node>
      <node about="#node2518" id="node2518" label="90">
        <meta content=" fg=255 0 0 x=0.34546417 y=-2.2182283 lc=255 0 0;" datatype="xsd:string" id="meta2519" property="format" xsi:type="nex:LiteralMeta"/>
      </node>
      <node about="#node2520" id="node2520" label="98">
        <meta content=" fg=255 0 0 x=0.37011504 y=-2.2827282 lc=255 0 0;" datatype="xsd:string" id="meta2521" property="format" xsi:type="nex:LiteralMeta"/>
      </node>
      <node about="#node2522" id="node2522" label="2_-_Act-Actinob_-_Corynebacterium_efficiens_-_PYRD_COREF">
        <meta content=" fg=255 0 0 x=0.39648926 y=-2.353664 lc=255 0 0 ll=5;" datatype="xsd:string" id="meta2523" property="format" xsi:type="nex:LiteralMeta"/>
      </node>
      <node about="#node2524" id="node2524" label="53">
        <meta content=" fg=255 0 0 x=0.381169 y=-2.3113906 lc=255 0 0;" datatype="xsd:string" id="meta2525" property="format" xsi:type="nex:LiteralMeta"/>
      </node>
      <node about="#node2526" id="node2526" label="2_-_Act-Actinob_-_Corynebacterium_glutamicum_-_PYRD_CORGL">
        <meta content=" fg=255 0 0 x=0.39990455 y=-2.3608618 lc=255 0 0 ll=5;" datatype="xsd:string" id="meta2527" property="format" xsi:type="nex:LiteralMeta"/>
      </node>
      <node about="#node2528" id="node2528" label="88">
        <meta content=" fg=255 0 0 x=0.39364427 y=-2.3434489 lc=255 0 0;" datatype="xsd:string" id="meta2529" property="format" xsi:type="nex:LiteralMeta"/>
      </node>
      <node about="#node2530" id="node2530" label="2_-_Act-Actinob_-_Corynebacterium_diphtheriae_-_PYRD_CORDI">
        <meta content=" fg=255 0 0 x=0.44012338 y=-2.4639668 lc=255 0 0 ll=5;" datatype="xsd:string" id="meta2531" property="format" xsi:type="nex:LiteralMeta"/>
      </node>
      <node about="#node2532" id="node2532" label="2_-_Act-Actinob_-_Corynebacterium_pseudotuberculosis_I19_-_E3FAS5_CORP9">
        <meta content=" fg=255 0 0 x=0.4428592 y=-2.4687932 lc=255 0 0 ll=5;" datatype="xsd:string" id="meta2533" property="format" xsi:type="nex:LiteralMeta"/>
      </node>
      <node about="#node2546" id="node2546" label="46">
        <meta content=" fg=255 0 0 x=0.3576689 y=-2.2485008 lc=255 0 0;" datatype="xsd:string" id="meta2547" property="format" xsi:type="nex:LiteralMeta"/>
      </node>
      <node about="#node2548" id="node2548" label="2_-_Act-Actinob_-_Corynebacterium_aurimucosum_ATCC_700975_-_C3PG86_CORA7">
        <meta content=" fg=255 0 0 x=0.41170973 y=-2.3837218 lc=255 0 0 ll=5;" datatype="xsd:string" id="meta2549" property="format" xsi:type="nex:LiteralMeta"/>
      </node>
      <node about="#node2550" id="node2550" label="2_-_Act-Actinob_-_Corynebacterium_jeikeium_K411_-_Q4JXE0_CORJK">
        <meta content=" fg=255 0 0 x=0.4365482 y=-2.4424543 lc=255 0 0 ll=5;" datatype="xsd:string" id="meta2551" property="format" xsi:type="nex:LiteralMeta"/>
      </node>
      <node about="#node2580" id="node2580" label="2_-_DeltaP_-_Haliangium_ochraceum_DSM_14365_-_D0LKB4_HALO1">
        <meta content=" fg=255 0 0 x=0.35063845 y=-2.1763608 lc=255 0 0 ll=5;" datatype="xsd:string" id="meta2581" property="format" xsi:type="nex:LiteralMeta"/>
      </node>
      <node about="#node2594" id="node2594" label="2_-_Act-Actinob_-_Tropheryma_whipplei_TW08/27_-_Q83HK8_TROW8">
        <meta content=" fg=255 0 0 x=0.59157413 y=-2.6972558 lc=255 0 0 ll=5;" datatype="xsd:string" id="meta2595" property="format" xsi:type="nex:LiteralMeta"/>
      </node>
      <node about="#node2600" id="node2600" label="2_-_DeltaP_-_Sorangium_cellulosum_-So_ce_56-_-_A9F3A8_SORC5">
        <meta content=" fg=255 0 0 x=0.43159717 y=-2.270276 lc=255 0 0 ll=5;" datatype="xsd:string" id="meta2601" property="format" xsi:type="nex:LiteralMeta"/>
      </node>
      <node about="#node2606" id="node2606" label="63">
        <meta content=" fg=255 0 0 x=0.1596698 y=-1.5541257 lc=255 0 0;" datatype="xsd:string" id="meta2607" property="format" xsi:type="nex:LiteralMeta"/>
      </node>
      <node about="#node2608" id="node2608" label="82">
        <meta content=" fg=255 0 0 x=0.20907712 y=-1.6648855 lc=255 0 0;" datatype="xsd:string" id="meta2609" property="format" xsi:type="nex:LiteralMeta"/>
      </node>
      <node about="#node2610" id="node2610" label="99_DeinoTherm">
        <meta content=" fg=255 0 0 x=0.3441079 y=-1.9725914 lc=255 0 0;" datatype="xsd:string" id="meta2611" property="format" xsi:type="nex:LiteralMeta"/>
      </node>
      <node about="#node2612" id="node2612" label="2_-_DeinoTherm_-_Thermus_thermophilus_HB27_-_PYRD_THET2">
        <meta content=" fg=255 0 0 x=0.39446995 y=-2.088307 lc=255 0 0 ll=5;" datatype="xsd:string" id="meta2613" property="format" xsi:type="nex:LiteralMeta"/>
      </node>
      <node about="#node2614" id="node2614" label="2_-_DeinoTherm_-_Thermus_scotoductus_SA-01_-_E8PMA7_THESS">
        <meta content=" fg=255 0 0 x=0.39378232 y=-2.084863 lc=255 0 0 ll=5;" datatype="xsd:string" id="meta2615" property="format" xsi:type="nex:LiteralMeta"/>
      </node>
      <node about="#node2620" id="node2620" label="99_Chloroflexi.3">
        <meta content=" fg=255 0 0 x=0.33146724 y=-1.9348477 lc=255 0 0;" datatype="xsd:string" id="meta2621" property="format" xsi:type="nex:LiteralMeta"/>
      </node>
      <node about="#node2622" id="node2622" label="2_-_Chloroflexi_-_Thermomicrobium_roseum_DSM_5159_-_Plasmid_Tros_-_B9L4A8_THERP">
        <meta content=" fg=255 0 0 x=0.52826816 y=-2.372462 lc=255 0 0 ll=5;" datatype="xsd:string" id="meta2623" property="format" xsi:type="nex:LiteralMeta"/>
      </node>
      <node about="#node2624" id="node2624" label="2_-_Chloroflexi_-_Sphaerobacter_thermophilus_DSM_20745_-_D1C9W1_SPHTD">
        <meta content=" fg=255 0 0 x=0.44050464 y=-2.1734324 lc=255 0 0 ll=5;" datatype="xsd:string" id="meta2625" property="format" xsi:type="nex:LiteralMeta"/>
      </node>
      <node about="#node2634" id="node2634" label="97_DeinoTherm">
        <meta content=" fg=255 0 0 x=0.2226272 y=-1.687581 lc=255 0 0;" datatype="xsd:string" id="meta2635" property="format" xsi:type="nex:LiteralMeta"/>
      </node>
      <node about="#node2636" id="node2636" label="2_-_DT-Deinococc_-_Truepera_radiovictrix_DSM_17093_-_D7CUX9_TRURR">
        <meta content=" fg=255 0 0 x=0.3558344 y=-1.9744413 lc=255 0 0 ll=5;" datatype="xsd:string" id="meta2637" property="format" xsi:type="nex:LiteralMeta"/>
      </node>
      <node about="#node2638" id="node2638" label="94">
        <meta content=" fg=255 0 0 x=0.2714579 y=-1.7902834 lc=255 0 0;" datatype="xsd:string" id="meta2639" property="format" xsi:type="nex:LiteralMeta"/>
      </node>
      <node about="#node2640" id="node2640" label="2_-_DeinoTherm_-_Meiothermus_silvanus_DSM_9946_-_D7BGD6_MEISD">
        <meta content=" fg=255 0 0 x=0.3486272 y=-1.9538648 lc=255 0 0 ll=5;" datatype="xsd:string" id="meta2641" property="format" xsi:type="nex:LiteralMeta"/>
      </node>
      <node about="#node2642" id="node2642" label="2_-_DeinoTherm_-_Meiothermus_ruber_DSM_1279_-_D3PLT0_MEIRD">
        <meta content=" fg=255 0 0 x=0.35597354 y=-1.9666599 lc=255 0 0 ll=5;" datatype="xsd:string" id="meta2643" property="format" xsi:type="nex:LiteralMeta"/>
      </node>
      <node about="#node2664" id="node2664" label="2_-_Verruco_-_Methylacidiphilum_infernorum_V4_-_PYRD_METI4">
        <meta content=" fg=255 0 0 x=0.5304252 y=-2.21324 lc=255 0 0 ll=5;" datatype="xsd:string" id="meta2665" property="format" xsi:type="nex:LiteralMeta"/>
      </node>
      <node about="#node2670" id="node2670" label="86">
        <meta content=" fg=255 0 0 x=0.14086235 y=-1.3213876 lc=255 0 0;" datatype="xsd:string" id="meta2671" property="format" xsi:type="nex:LiteralMeta"/>
      </node>
      <node about="#node2672" id="node2672" label="99_Bactero">
        <meta content=" fg=255 0 0 x=0.27791986 y=-1.5576748 lc=255 0 0;" datatype="xsd:string" id="meta2673" property="format" xsi:type="nex:LiteralMeta"/>
      </node>
      <node about="#node2674" id="node2674" label="Bac-Cytoph">
        <meta content=" fg=255 0 0 x=0.2985174 y=-1.5990403 lc=255 0 0;" datatype="xsd:string" id="meta2675" property="format" xsi:type="nex:LiteralMeta"/>
      </node>
      <node about="#node2676" id="node2676" label="2_-_Bac-Cytoph_-_Dyadobacter_fermentans_DSM_18053_-_C6W7C5_DYAFD">
        <meta content=" fg=255 0 0 x=0.4296172 y=-1.8643354 lc=255 0 0 ll=5;" datatype="xsd:string" id="meta2677" property="format" xsi:type="nex:LiteralMeta"/>
      </node>
      <node about="#node2678" id="node2678" label="2_-_Bac-Cytoph_-_Spirosoma_linguale_DSM_74_-_D2QSN9_SPILD">
        <meta content=" fg=255 0 0 x=0.3869559 y=-1.7753083 lc=255 0 0 ll=5;" datatype="xsd:string" id="meta2679" property="format" xsi:type="nex:LiteralMeta"/>
      </node>
      <node about="#node2684" id="node2684" label="46_BacF-Flavo">
        <meta content=" fg=255 0 0 x=0.30644253 y=-1.6061685 lc=255 0 0;" datatype="xsd:string" id="meta2685" property="format" xsi:type="nex:LiteralMeta"/>
      </node>
      <node about="#node2686" id="node2686" label="2_-_BacF-Flavo_-_Weeksella_virosa_DSM_16922_-_F0P020_WEEVC">
        <meta content=" fg=255 0 0 x=0.50658375 y=-1.9991149 lc=255 0 0 ll=5;" datatype="xsd:string" id="meta2687" property="format" xsi:type="nex:LiteralMeta"/>
      </node>
      <node about="#node2688" id="node2688" label="84">
        <meta content=" fg=255 0 0 x=0.32536358 y=-1.6381159 lc=255 0 0;" datatype="xsd:string" id="meta2689" property="format" xsi:type="nex:LiteralMeta"/>
      </node>
      <node about="#node2690" id="node2690" label="94">
        <meta content=" fg=255 0 0 x=0.36638343 y=-1.7168738 lc=255 0 0;" datatype="xsd:string" id="meta2691" property="format" xsi:type="nex:LiteralMeta"/>
      </node>
      <node about="#node2692" id="node2692" label="2_-_Bac-Flavo_-_Fluviicola_taffensis_DSM_16823_-_F2IBP3_9FLAO">
        <meta content=" fg=255 0 0 x=0.4882398 y=-1.9525777 lc=255 0 0 ll=5;" datatype="xsd:string" id="meta2693" property="format" xsi:type="nex:LiteralMeta"/>
      </node>
      <node about="#node2694" id="node2694" label="2_-_Bac-Cytoph_-_Leadbetterella_byssophila_DSM_17132_-_E4RQU3_LEAB4">
        <meta content=" fg=255 0 0 x=0.5065314 y=-1.9839791 lc=255 0 0 ll=5;" datatype="xsd:string" id="meta2695" property="format" xsi:type="nex:LiteralMeta"/>
      </node>
      <node about="#node2700" id="node2700" label="96">
        <meta content=" fg=255 0 0 x=0.35926268 y=-1.6945701 lc=255 0 0;" datatype="xsd:string" id="meta2701" property="format" xsi:type="nex:LiteralMeta"/>
      </node>
      <node about="#node2702" id="node2702" label="0">
        <meta content=" fg=255 0 0 x=0.36967358 y=-1.7121483 lc=255 0 0;" datatype="xsd:string" id="meta2703" property="format" xsi:type="nex:LiteralMeta"/>
      </node>
      <node about="#node2704" id="node2704" label="2_-_Bac-Cytoph_-_Marivirga_tractuosa_DSM_4126_-_E4TNN7_MARTH">
        <meta content=" fg=255 0 0 x=0.46566162 y=-1.8924267 lc=255 0 0 ll=5;" datatype="xsd:string" id="meta2705" property="format" xsi:type="nex:LiteralMeta"/>
      </node>
      <node about="#node2706" id="node2706" label="95">
        <meta content=" fg=255 0 0 x=0.40129128 y=-1.7651664 lc=255 0 0;" datatype="xsd:string" id="meta2707" property="format" xsi:type="nex:LiteralMeta"/>
      </node>
      <node about="#node2708" id="node2708" label="100_Bac-Sphingo">
        <meta content=" fg=255 0 0 x=0.48266727 y=-1.9147091 lc=255 0 0;" datatype="xsd:string" id="meta2709" property="format" xsi:type="nex:LiteralMeta"/>
      </node>
      <node about="#node2710" id="node2710" label="2_-_Bac-Sphingo_-_Pedobacter_heparinus_DSM_2366_-_C6XSD7_PEDHD">
        <meta content=" fg=255 0 0 x=0.56573355 y=-2.0684655 lc=255 0 0 ll=5;" datatype="xsd:string" id="meta2711" property="format" xsi:type="nex:LiteralMeta"/>
      </node>
      <node about="#node2712" id="node2712" label="2_-_Bac-Sphingo_-_Pedobacter_saltans_DSM_12145_-_F0S5A5_PEDSD">
        <meta content=" fg=255 0 0 x=0.53573453 y=-2.0115297 lc=255 0 0 ll=5;" datatype="xsd:string" id="meta2713" property="format" xsi:type="nex:LiteralMeta"/>
      </node>
      <node about="#node2718" id="node2718" label="96_Bac-Flavo">
        <meta content=" fg=255 0 0 x=0.4340212 y=-1.8193012 lc=255 0 0;" datatype="xsd:string" id="meta2719" property="format" xsi:type="nex:LiteralMeta"/>
      </node>
      <node about="#node2720" id="node2720" label="2_-_BacF-Flavo_-_Capnocytophaga_ochracea_DSM_7271_-_C7M3T4_CAPOD">
        <meta content=" fg=255 0 0 x=0.5296888 y=-1.9913638 lc=255 0 0 ll=5;" datatype="xsd:string" id="meta2721" property="format" xsi:type="nex:LiteralMeta"/>
      </node>
      <node about="#node2722" id="node2722" label="56">
        <meta content=" fg=255 0 0 x=0.4485494 y=-1.8431671 lc=255 0 0;" datatype="xsd:string" id="meta2723" property="format" xsi:type="nex:LiteralMeta"/>
      </node>
      <node about="#node2724" id="node2724" label="47">
        <meta content=" fg=255 0 0 x=0.46253955 y=-1.8663065 lc=255 0 0;" datatype="xsd:string" id="meta2725" property="format" xsi:type="nex:LiteralMeta"/>
      </node>
      <node about="#node2726" id="node2726" label="56">
        <meta content=" fg=255 0 0 x=0.47352007 y=-1.884593 lc=255 0 0;" datatype="xsd:string" id="meta2727" property="format" xsi:type="nex:LiteralMeta"/>
      </node>
      <node about="#node2728" id="node2728" label="82">
        <meta content=" fg=255 0 0 x=0.48165083 y=-1.8987088 lc=255 0 0;" datatype="xsd:string" id="meta2729" property="format" xsi:type="nex:LiteralMeta"/>
      </node>
      <node about="#node2730" id="node2730" label="93">
        <meta content=" fg=255 0 0 x=0.5032427 y=-1.936725 lc=255 0 0;" datatype="xsd:string" id="meta2731" property="format" xsi:type="nex:LiteralMeta"/>
      </node>
      <node about="#node2732" id="node2732" label="2_-_BacF-Flavo_-_Zunongwangia_profunda_SM-A87_-_D5BH37_ZUNPS">
        <meta content=" fg=255 0 0 x=0.56563365 y=-2.0473547 lc=255 0 0 ll=5;" datatype="xsd:string" id="meta2733" property="format" xsi:type="nex:LiteralMeta"/>
      </node>
      <node about="#node2734" id="node2734" label="2_-_BacF-Flavo_-_Gramella_forsetii_KT0803_-_PYRD_GRAFK">
        <meta content=" fg=255 0 0 x=0.55722684 y=-2.0311067 lc=255 0 0 ll=5;" datatype="xsd:string" id="meta2735" property="format" xsi:type="nex:LiteralMeta"/>
      </node>
      <node about="#node2740" id="node2740" label="97">
        <meta content=" fg=255 0 0 x=0.5141724 y=-1.9543866 lc=255 0 0;" datatype="xsd:string" id="meta2741" property="format" xsi:type="nex:LiteralMeta"/>
      </node>
      <node about="#node2742" id="node2742" label="2_-_BacF-Flavo_-_Flavobacterium_psychrophilum_JIP02/86_-_PYRD_FLAPJ">
        <meta content=" fg=255 0 0 x=0.5810604 y=-2.0697017 lc=255 0 0 ll=5;" datatype="xsd:string" id="meta2743" property="format" xsi:type="nex:LiteralMeta"/>
      </node>
      <node about="#node2744" id="node2744" label="2_-_BacF-Flavo_-_Flavobacterium_johnsoniae_UW101_-_PYRD_FLAJ1">
        <meta content=" fg=255 0 0 x=0.56053567 y=-2.0332127 lc=255 0 0 ll=5;" datatype="xsd:string" id="meta2745" property="format" xsi:type="nex:LiteralMeta"/>
      </node>
      <node about="#node2754" id="node2754" label="84">
        <meta content=" fg=255 0 0 x=0.48892254 y=-1.9095533 lc=255 0 0;" datatype="xsd:string" id="meta2755" property="format" xsi:type="nex:LiteralMeta"/>
      </node>
      <node about="#node2756" id="node2756" label="99">
        <meta content=" fg=255 0 0 x=0.55191773 y=-2.014463 lc=255 0 0;" datatype="xsd:string" id="meta2757" property="format" xsi:type="nex:LiteralMeta"/>
      </node>
      <node about="#node2758" id="node2758" label="2_-_BacF-Flavo_-_Riemerella_anatipestifer_RA-GD_-_F0TM51_RIEAR">
        <meta content=" fg=255 0 0 x=0.5895537 y=-2.0775726 lc=255 0 0 ll=5;" datatype="xsd:string" id="meta2759" property="format" xsi:type="nex:LiteralMeta"/>
      </node>
      <node about="#node2760" id="node2760" label="2_-_BacF-Flavo_-_Riemerella_anatipestifer_DSM_15868_-_E4TD04_RIEAD">
        <meta content=" fg=255 0 0 x=0.6004021 y=-2.0946553 lc=255 0 0 ll=5;" datatype="xsd:string" id="meta2761" property="format" xsi:type="nex:LiteralMeta"/>
      </node>
      <node about="#node2766" id="node2766" label="98">
        <meta content=" fg=255 0 0 x=0.54763097 y=-2.003415 lc=255 0 0;" datatype="xsd:string" id="meta2767" property="format" xsi:type="nex:LiteralMeta"/>
      </node>
      <node about="#node2768" id="node2768" label="33">
        <meta content=" fg=255 0 0 x=0.56922 y=-2.0381646 lc=255 0 0;" datatype="xsd:string" id="meta2769" property="format" xsi:type="nex:LiteralMeta"/>
      </node>
      <node about="#node2770" id="node2770" label="2_-_BacF-Flavo_-_Cellulophaga_lytica_DSM_7489_-_F0RFZ9_CELLC">
        <meta content=" fg=255 0 0 x=0.65685904 y=-2.1811543 lc=255 0 0 ll=5;" datatype="xsd:string" id="meta2771" property="format" xsi:type="nex:LiteralMeta"/>
      </node>
      <node about="#node2772" id="node2772" label="54">
        <meta content=" fg=255 0 0 x=0.5877907 y=-2.0678554 lc=255 0 0;" datatype="xsd:string" id="meta2773" property="format" xsi:type="nex:LiteralMeta"/>
      </node>
      <node about="#node2774" id="node2774" label="2_-_BacF-Flavo_-_Maribacter_sp._HTCC2170_-_A4AVH7_MARSH">
        <meta content=" fg=255 0 0 x=0.6291903 y=-2.1344922 lc=255 0 0 ll=5;" datatype="xsd:string" id="meta2775" property="format" xsi:type="nex:LiteralMeta"/>
      </node>
      <node about="#node2776" id="node2776" label="2_-_BacF-Flavo_-_Cellulophaga_algicola_DSM_14237_-_E6X9F0_CELAD">
        <meta content=" fg=255 0 0 x=0.6830015 y=-2.2190552 lc=255 0 0 ll=5;" datatype="xsd:string" id="meta2777" property="format" xsi:type="nex:LiteralMeta"/>
      </node>
      <node about="#node2786" id="node2786" label="2_-_BacF-Flavo_-_Robiginitalea_biformata_HTCC2501_-_A4CMM3_ROBBH">
        <meta content=" fg=255 0 0 x=0.72161704 y=-2.2760372 lc=255 0 0 ll=5;" datatype="xsd:string" id="meta2787" property="format" xsi:type="nex:LiteralMeta"/>
      </node>
      <node about="#node2800" id="node2800" label="2_-_BacF-Flavo_-_Croceibacter_atlanticus_HTCC2559_-_A3UBP7_CROAH">
        <meta content=" fg=255 0 0 x=0.5353274 y=-1.9788498 lc=255 0 0 ll=5;" datatype="xsd:string" id="meta2801" property="format" xsi:type="nex:LiteralMeta"/>
      </node>
      <node about="#node2806" id="node2806" label="2_-_BacF-Flavo_-_Flavobacteriaceae_bacterium_3519-10_-_C6WZI6_FLAB3">
        <meta content=" fg=255 0 0 x=0.5441849 y=-1.9890903 lc=255 0 0 ll=5;" datatype="xsd:string" id="meta2807" property="format" xsi:type="nex:LiteralMeta"/>
      </node>
      <node about="#node2824" id="node2824" label="88">
        <meta content=" fg=255 0 0 x=0.39654088 y=-1.750338 lc=255 0 0;" datatype="xsd:string" id="meta2825" property="format" xsi:type="nex:LiteralMeta"/>
      </node>
      <node about="#node2826" id="node2826" label="2_-_Bac-Sphingo_-_Chitinophaga_pinensis_DSM_2588_-_C7PU35_CHIPD">
        <meta content=" fg=255 0 0 x=0.5579555 y=-1.9934036 lc=255 0 0 ll=5;" datatype="xsd:string" id="meta2827" property="format" xsi:type="nex:LiteralMeta"/>
      </node>
      <node about="#node2828" id="node2828" label="2_-_Bac-Cytoph_-_Cytophaga_hutchinsonii_ATCC_33406_-_Q11RL2_CYTH3">
        <meta content=" fg=255 0 0 x=0.5133087 y=-1.9238815 lc=255 0 0 ll=5;" datatype="xsd:string" id="meta2829" property="format" xsi:type="nex:LiteralMeta"/>
      </node>
      <node about="#node2850" id="node2850" label="100">
        <meta content=" fg=255 0 0 x=0.40794793 y=-1.4947008 lc=255 0 0;" datatype="xsd:string" id="meta2851" property="format" xsi:type="nex:LiteralMeta"/>
      </node>
      <node about="#node2852" id="node2852" label="54">
        <meta content=" fg=255 0 0 x=0.45244506 y=-1.5595533 lc=255 0 0;" datatype="xsd:string" id="meta2853" property="format" xsi:type="nex:LiteralMeta"/>
      </node>
      <node about="#node2854" id="node2854" label="2_-_G-GammaP_-_Dichelobacter_nodosus_VCS1703A_-_PYRD_DICNV">
        <meta content=" fg=255 0 0 x=0.78252697 y=-2.0437694 lc=255 0 0 ll=4;" datatype="xsd:string" id="meta2855" property="format" xsi:type="nex:LiteralMeta"/>
      </node>
      <node about="#node2856" id="node2856" label="2_-_Verruco_-_Akkermansia_muciniphila_ATCC_BAA-835_-_PYRD_AKKM8">
        <meta content=" fg=255 0 0 x=0.7289984 y=-1.9600103 lc=255 0 0 ll=5;" datatype="xsd:string" id="meta2857" property="format" xsi:type="nex:LiteralMeta"/>
      </node>
      <node about="#node2862" id="node2862" label="9_ProteoB">
        <meta content=" fg=255 0 0 x=0.44093478 y=-1.5158232 lc=255 0 0;" datatype="xsd:string" id="meta2863" property="format" xsi:type="nex:LiteralMeta"/>
      </node>
      <node about="#node2864" id="node2864" label="45_G-GammaP">
        <meta content=" fg=255 0 0 x=0.476393 y=-1.5645963 lc=255 0 0;" datatype="xsd:string" id="meta2865" property="format" xsi:type="nex:LiteralMeta"/>
      </node>
      <node about="#node2866" id="node2866" label="100_G-Xanthom">
        <meta content=" fg=255 0 0 x=0.6501974 y=-1.8067362 lc=255 0 0;" datatype="xsd:string" id="meta2867" property="format" xsi:type="nex:LiteralMeta"/>
      </node>
      <node about="#node2868" id="node2868" label="2_-_G-Xanthom_-_Stenotrophomonas_maltophilia_R551-3_-_PYRD_STRM5">
        <meta content=" fg=255 0 0 x=0.73485225 y=-1.9277443 lc=255 0 0 ll=4;" datatype="xsd:string" id="meta2869" property="format" xsi:type="nex:LiteralMeta"/>
      </node>
      <node about="#node2870" id="node2870" label="11">
        <meta content=" fg=255 0 0 x=0.6761268 y=-1.8426304 lc=255 0 0;" datatype="xsd:string" id="meta2871" property="format" xsi:type="nex:LiteralMeta"/>
      </node>
      <node about="#node2872" id="node2872" label="68">
        <meta content=" fg=255 0 0 x=0.7069971 y=-1.8856381 lc=255 0 0;" datatype="xsd:string" id="meta2873" property="format" xsi:type="nex:LiteralMeta"/>
      </node>
      <node about="#node2874" id="node2874" label="2_-_G-Xanthom_-_Xanthomonas_albilineans_GPE_PC73_-_D2U9Z9_XANAP">
        <meta content=" fg=255 0 0 x=0.76708794 y=-1.9704351 lc=255 0 0 ll=4;" datatype="xsd:string" id="meta2875" property="format" xsi:type="nex:LiteralMeta"/>
      </node>
      <node about="#node2876" id="node2876" label="0">
        <meta content=" fg=255 0 0 x=0.7407673 y=-1.9323864 lc=255 0 0;" datatype="xsd:string" id="meta2877" property="format" xsi:type="nex:LiteralMeta"/>
      </node>
      <node about="#node2878" id="node2878" label="2_-_G-Xanthom_-_Xylella_fastidiosa_-_PYRD_XYLFA">
        <meta content=" fg=255 0 0 x=0.8502887 y=-2.0849688 lc=255 0 0 ll=4;" datatype="xsd:string" id="meta2879" property="format" xsi:type="nex:LiteralMeta"/>
      </node>
      <node about="#node2880" id="node2880" label="2_-_G-Xanthom_-_Xanthomonas_axonopodis_pv._citri_-_PYRD_XANAC">
        <meta content=" fg=255 0 0 x=0.8174347 y=-2.0378428 lc=255 0 0 ll=4;" datatype="xsd:string" id="meta2881" property="format" xsi:type="nex:LiteralMeta"/>
      </node>
      <node about="#node2890" id="node2890" label="2_-_G-Xanthom_-_Pseudoxanthomonas_suwonensis_11-1_-_E6WSD8_PSEUU">
        <meta content=" fg=255 0 0 x=0.7508288 y=-1.9440852 lc=255 0 0 ll=4;" datatype="xsd:string" id="meta2891" property="format" xsi:type="nex:LiteralMeta"/>
      </node>
      <node about="#node2900" id="node2900" label="96_G-Chromat.2">
        <meta content=" fg=255 0 0 x=0.5782434 y=-1.700321 lc=255 0 0;" datatype="xsd:string" id="meta2901" property="format" xsi:type="nex:LiteralMeta"/>
      </node>
      <node about="#node2902" id="node2902" label="2_-_G-Chromat_-_Halorhodospira_halophila_SL1_-_PYRD_HALHL">
        <meta content=" fg=255 0 0 x=0.89011556 y=-2.1185517 lc=255 0 0 ll=4;" datatype="xsd:string" id="meta2903" property="format" xsi:type="nex:LiteralMeta"/>
      </node>
      <node about="#node2904" id="node2904" label="2_-_G-Chromat_-_Alkalilimnicola_ehrlichii_MLHE-1_-_PYRD_ALHEH">
        <meta content=" fg=255 0 0 x=0.75969064 y=-1.940596 lc=255 0 0 ll=4;" datatype="xsd:string" id="meta2905" property="format" xsi:type="nex:LiteralMeta"/>
      </node>
      <node about="#node2914" id="node2914" label="90">
        <meta content=" fg=255 0 0 x=0.48167568 y=-1.5407088 lc=255 0 0;" datatype="xsd:string" id="meta2915" property="format" xsi:type="nex:LiteralMeta"/>
      </node>
      <node about="#node2916" id="node2916" label="87_G-GammaP">
        <meta content=" fg=255 0 0 x=0.5187531 y=-1.5706066 lc=255 0 0;" datatype="xsd:string" id="meta2917" property="format" xsi:type="nex:LiteralMeta"/>
      </node>
      <node about="#node2918" id="node2918" label="27">
        <meta content=" fg=255 0 0 x=0.53804916 y=-1.5863601 lc=255 0 0;" datatype="xsd:string" id="meta2919" property="format" xsi:type="nex:LiteralMeta"/>
      </node>
      <node about="#node2920" id="node2920" label="45">
        <meta content=" fg=255 0 0 x=0.5743512 y=-1.6283015 lc=255 0 0;" datatype="xsd:string" id="meta2921" property="format" xsi:type="nex:LiteralMeta"/>
      </node>
      <node about="#node2922" id="node2922" label="94">
        <meta content=" fg=255 0 0 x=0.628396 y=-1.6922928 lc=255 0 0;" datatype="xsd:string" id="meta2923" property="format" xsi:type="nex:LiteralMeta"/>
      </node>
      <node about="#node2924" id="node2924" label="51">
        <meta content=" fg=255 0 0 x=0.66135186 y=-1.7315547 lc=255 0 0;" datatype="xsd:string" id="meta2925" property="format" xsi:type="nex:LiteralMeta"/>
      </node>
      <node about="#node2926" id="node2926" label="92">
        <meta content=" fg=255 0 0 x=0.6994991 y=-1.7796028 lc=255 0 0;" datatype="xsd:string" id="meta2927" property="format" xsi:type="nex:LiteralMeta"/>
      </node>
      <node about="#node2928" id="node2928" label="100_G-Alterom">
        <meta content=" fg=255 0 0 x=0.8437132 y=-1.9670069 lc=255 0 0;" datatype="xsd:string" id="meta2929" property="format" xsi:type="nex:LiteralMeta"/>
      </node>
      <node about="#node2930" id="node2930" label="2_-_G-Alterom_-_Marinobacter_aquaeolei_VT8_-_PYRD_MARAV">
        <meta content=" fg=255 0 0 x=0.8985607 y=-2.038729 lc=255 0 0 ll=4;" datatype="xsd:string" id="meta2931" property="format" xsi:type="nex:LiteralMeta"/>
      </node>
      <node about="#node2932" id="node2932" label="2_-_G-Alterom_-_Marinobacter_adhaerens_HP15_-_E4PJF5_MARAH">
        <meta content=" fg=255 0 0 x=0.9162845 y=-2.0607235 lc=255 0 0 ll=4;" datatype="xsd:string" id="meta2933" property="format" xsi:type="nex:LiteralMeta"/>
      </node>
      <node about="#node2938" id="node2938" label="57">
        <meta content=" fg=255 0 0 x=0.7543393 y=-1.8478234 lc=255 0 0;" datatype="xsd:string" id="meta2939" property="format" xsi:type="nex:LiteralMeta"/>
      </node>
      <node about="#node2940" id="node2940" label="2_-_G-Pseudom_-_Cellvibrio_japonicus_Ueda107_-_PYRD_CELJU">
        <meta content=" fg=255 0 0 x=0.9196751 y=-2.0586817 lc=255 0 0 ll=4;" datatype="xsd:string" id="meta2941" property="format" xsi:type="nex:LiteralMeta"/>
      </node>
      <node about="#node2942" id="node2942" label="50">
        <meta content=" fg=255 0 0 x=0.79098463 y=-1.893128 lc=255 0 0;" datatype="xsd:string" id="meta2943" property="format" xsi:type="nex:LiteralMeta"/>
      </node>
      <node about="#node2944" id="node2944" label="100_G-Oceanosp">
        <meta content=" fg=255 0 0 x=0.94665796 y=-2.08799 lc=255 0 0;" datatype="xsd:string" id="meta2945" property="format" xsi:type="nex:LiteralMeta"/>
      </node>
      <node about="#node2946" id="node2946" label="2_-_G-Oceanosp_-_Marinomonas_sp._MWYL1_-_PYRD_MARMS">
        <meta content=" fg=255 0 0 x=1.0136752 y=-2.172401 lc=255 0 0 ll=4;" datatype="xsd:string" id="meta2947" property="format" xsi:type="nex:LiteralMeta"/>
      </node>
      <node about="#node2948" id="node2948" label="2_-_G-Oceanosp_-_Marinomonas_mediterranea_MMB-1_-_F2JWN2_9GAMM">
        <meta content=" fg=255 0 0 x=1.0330502 y=-2.195461 lc=255 0 0 ll=4;" datatype="xsd:string" id="meta2949" property="format" xsi:type="nex:LiteralMeta"/>
      </node>
      <node about="#node2954" id="node2954" label="95_G-Alterom.1">
        <meta content=" fg=255 0 0 x=0.8486538 y=-1.9635476 lc=255 0 0;" datatype="xsd:string" id="meta2955" property="format" xsi:type="nex:LiteralMeta"/>
      </node>
      <node about="#node2956" id="node2956" label="2_-_G-Alterom_-_Teredinibacter_turnerae_T7901_-_PYRD_TERTT">
        <meta content=" fg=255 0 0 x=1.0502533 y=-2.2112467 lc=255 0 0 ll=4;" datatype="xsd:string" id="meta2957" property="format" xsi:type="nex:LiteralMeta"/>
      </node>
      <node about="#node2958" id="node2958" label="2_-_G-Alterom_-_Saccharophagus_degradans_2-40_-_PYRD_SACD2">
        <meta content=" fg=255 0 0 x=0.9711528 y=-2.1122093 lc=255 0 0 ll=4;" datatype="xsd:string" id="meta2959" property="format" xsi:type="nex:LiteralMeta"/>
      </node>
      <node about="#node2976" id="node2976" label="99_G-Pseudom.1">
        <meta content=" fg=255 0 0 x=0.774142 y=-1.860282 lc=255 0 0;" datatype="xsd:string" id="meta2977" property="format" xsi:type="nex:LiteralMeta"/>
      </node>
      <node about="#node2978" id="node2978" label="2_-_G-Pseudom_-_Pseudomonas_stutzeri_DSM_4166_-_F2N0M6_PSEST">
        <meta content=" fg=255 0 0 x=0.86281294 y=-1.966572 lc=255 0 0 ll=4;" datatype="xsd:string" id="meta2979" property="format" xsi:type="nex:LiteralMeta"/>
      </node>
      <node about="#node2980" id="node2980" label="82">
        <meta content=" fg=255 0 0 x=0.79167944 y=-1.8801755 lc=255 0 0;" datatype="xsd:string" id="meta2981" property="format" xsi:type="nex:LiteralMeta"/>
      </node>
      <node about="#node2982" id="node2982" label="2_-_G-Pseudom_-_Azotobacter_vinelandii_DJ_-_PYRD_AZOVD">
        <meta content=" fg=255 0 0 x=0.8403623 y=-1.9378182 lc=255 0 0 ll=4;" datatype="xsd:string" id="meta2983" property="format" xsi:type="nex:LiteralMeta"/>
      </node>
      <node about="#node2984" id="node2984" label="87">
        <meta content=" fg=255 0 0 x=0.8026547 y=-1.8925494 lc=255 0 0;" datatype="xsd:string" id="meta2985" property="format" xsi:type="nex:LiteralMeta"/>
      </node>
      <node about="#node2986" id="node2986" label="2_-_G-Pseudom_-_Pseudomonas_mendocina_ymp_-_PYRD_PSEMY">
        <meta content=" fg=255 0 0 x=0.8525308 y=-1.9508841 lc=255 0 0 ll=4;" datatype="xsd:string" id="meta2987" property="format" xsi:type="nex:LiteralMeta"/>
      </node>
      <node about="#node2988" id="node2988" label="88">
        <meta content=" fg=255 0 0 x=0.81371397 y=-1.9049423 lc=255 0 0;" datatype="xsd:string" id="meta2989" property="format" xsi:type="nex:LiteralMeta"/>
      </node>
      <node about="#node2990" id="node2990" label="2_-_G-Pseudom_-_Pseudomonas_aeruginosa_-_PYRD_PSEAE">
        <meta content=" fg=255 0 0 x=0.8497739 y=-1.946604 lc=255 0 0 ll=4;" datatype="xsd:string" id="meta2991" property="format" xsi:type="nex:LiteralMeta"/>
      </node>
      <node about="#node2992" id="node2992" label="85">
        <meta content=" fg=255 0 0 x=0.8217042 y=-1.9138416 lc=255 0 0;" datatype="xsd:string" id="meta2993" property="format" xsi:type="nex:LiteralMeta"/>
      </node>
      <node about="#node2994" id="node2994" label="2_-_G-Pseudom_-_Pseudomonas_putida_KT2440_-_PYRD_PSEPK">
        <meta content=" fg=255 0 0 x=0.88835686 y=-1.9899122 lc=255 0 0 ll=4;" datatype="xsd:string" id="meta2995" property="format" xsi:type="nex:LiteralMeta"/>
      </node>
      <node about="#node2996" id="node2996" label="94">
        <meta content=" fg=255 0 0 x=0.84189457 y=-1.9361926 lc=255 0 0;" datatype="xsd:string" id="meta2997" property="format" xsi:type="nex:LiteralMeta"/>
      </node>
      <node about="#node2998" id="node2998" label="95">
        <meta content=" fg=255 0 0 x=0.8654181 y=-1.9625527 lc=255 0 0;" datatype="xsd:string" id="meta2999" property="format" xsi:type="nex:LiteralMeta"/>
      </node>
      <node about="#node3000" id="node3000" label="2_-_G-Pseudom_-_Pseudomonas_syringae_pv._phaseolicola_1448A_-_PYRD_PSE14">
        <meta content=" fg=255 0 0 x=0.87278354 y=-1.9708568 lc=255 0 0 ll=4;" datatype="xsd:string" id="meta3001" property="format" xsi:type="nex:LiteralMeta"/>
      </node>
      <node about="#node3002" id="node3002" label="2_-_G-Pseudom_-_Pseudomonas_syringae_pv._tomato_-_PYRD_PSESM">
        <meta content=" fg=255 0 0 x=0.88066363 y=-1.9795328 lc=255 0 0 ll=4;" datatype="xsd:string" id="meta3003" property="format" xsi:type="nex:LiteralMeta"/>
      </node>
      <node about="#node3008" id="node3008" label="86">
        <meta content=" fg=255 0 0 x=0.86811787 y=-1.9648708 lc=255 0 0;" datatype="xsd:string" id="meta3009" property="format" xsi:type="nex:LiteralMeta"/>
      </node>
      <node about="#node3010" id="node3010" label="2_-_G-Pseudom_-_Pseudomonas_fluorescens_Pf-5_-_PYRD_PSEF5">
        <meta content=" fg=255 0 0 x=0.90927273 y=-2.010153 lc=255 0 0 ll=4;" datatype="xsd:string" id="meta3011" property="format" xsi:type="nex:LiteralMeta"/>
      </node>
      <node about="#node3012" id="node3012" label="2_-_G-Pseudom_-_Pseudomonas_fluorescens_Pf0-1_-_PYRD_PSEPF">
        <meta content=" fg=255 0 0 x=0.9108531 y=-2.0113232 lc=255 0 0 ll=4;" datatype="xsd:string" id="meta3013" property="format" xsi:type="nex:LiteralMeta"/>
      </node>
      <node about="#node3046" id="node3046" label="2_-_G-Oceanosp_-_Hahella_chejuensis_KCTC_2396_-_PYRD_HAHCH">
        <meta content=" fg=255 0 0 x=0.9379848 y=-2.024746 lc=255 0 0 ll=4;" datatype="xsd:string" id="meta3047" property="format" xsi:type="nex:LiteralMeta"/>
      </node>
      <node about="#node3052" id="node3052" label="G-Oceanosp">
        <meta content=" fg=255 0 0 x=0.60251516 y=-1.6576415 lc=255 0 0;" datatype="xsd:string" id="meta3053" property="format" xsi:type="nex:LiteralMeta"/>
      </node>
      <node about="#node3054" id="node3054" label="2_-_G-Oceanosp_-_Alcanivorax_borkumensis_SK2_-_Q0VQU7_ALCBS">
        <meta content=" fg=255 0 0 x=0.896567 y=-1.9695987 lc=255 0 0 ll=4;" datatype="xsd:string" id="meta3055" property="format" xsi:type="nex:LiteralMeta"/>
      </node>
      <node about="#node3056" id="node3056" label="45">
        <meta content=" fg=255 0 0 x=0.6530116 y=-1.7099286 lc=255 0 0;" datatype="xsd:string" id="meta3057" property="format" xsi:type="nex:LiteralMeta"/>
      </node>
      <node about="#node3058" id="node3058" label="2_-_G-GammaP_-_Methylococcus_capsulatus_-_PYRD_METCA">
        <meta content=" fg=255 0 0 x=0.9225783 y=-1.9924601 lc=255 0 0 ll=4;" datatype="xsd:string" id="meta3059" property="format" xsi:type="nex:LiteralMeta"/>
      </node>
      <node about="#node3060" id="node3060" label="99">
        <meta content=" fg=255 0 0 x=0.81915665 y=-1.8809255 lc=255 0 0;" datatype="xsd:string" id="meta3061" property="format" xsi:type="nex:LiteralMeta"/>
      </node>
      <node about="#node3062" id="node3062" label="2_-_G-Oceanosp_-_Halomonas_elongata_DSM_2581_-_E1V4J3_HALED">
        <meta content=" fg=255 0 0 x=0.9084581 y=-1.9733937 lc=255 0 0 ll=4;" datatype="xsd:string" id="meta3063" property="format" xsi:type="nex:LiteralMeta"/>
      </node>
      <node about="#node3064" id="node3064" label="2_-_G-Oceanosp_-_Chromohalobacter_salexigens_DSM_3043_-_Q1QXW1_CHRSD">
        <meta content=" fg=255 0 0 x=0.9112606 y=-1.9751463 lc=255 0 0 ll=4;" datatype="xsd:string" id="meta3065" property="format" xsi:type="nex:LiteralMeta"/>
      </node>
      <node about="#node3082" id="node3082" label="88">
        <meta content=" fg=255 0 0 x=0.58102226 y=-1.617107 lc=255 0 0;" datatype="xsd:string" id="meta3083" property="format" xsi:type="nex:LiteralMeta"/>
      </node>
      <node about="#node3084" id="node3084" label="96">
        <meta content=" fg=255 0 0 x=0.66408694 y=-1.6796372 lc=255 0 0;" datatype="xsd:string" id="meta3085" property="format" xsi:type="nex:LiteralMeta"/>
      </node>
      <node about="#node3086" id="node3086" label="21">
        <meta content=" fg=255 0 0 x=0.688477 y=-1.6983474 lc=255 0 0;" datatype="xsd:string" id="meta3087" property="format" xsi:type="nex:LiteralMeta"/>
      </node>
      <node about="#node3088" id="node3088" label="92">
        <meta content=" fg=255 0 0 x=0.73543423 y=-1.7348236 lc=255 0 0;" datatype="xsd:string" id="meta3089" property="format" xsi:type="nex:LiteralMeta"/>
      </node>
      <node about="#node3090" id="node3090" label="99_G-Alterom">
        <meta content=" fg=255 0 0 x=0.83717173 y=-1.8327796 lc=255 0 0;" datatype="xsd:string" id="meta3091" property="format" xsi:type="nex:LiteralMeta"/>
      </node>
      <node about="#node3092" id="node3092" label="2_-_G-Alterom_-_Ferrimonas_balearica_DSM_9799_-_E1ST40_FERBD">
        <meta content=" fg=255 0 0 x=0.9987519 y=-1.9960822 lc=255 0 0 ll=4;" datatype="xsd:string" id="meta3093" property="format" xsi:type="nex:LiteralMeta"/>
      </node>
      <node about="#node3094" id="node3094" label="86">
        <meta content=" fg=255 0 0 x=0.92156297 y=-1.9135429 lc=255 0 0;" datatype="xsd:string" id="meta3095" property="format" xsi:type="nex:LiteralMeta"/>
      </node>
      <node about="#node3096" id="node3096" label="2_-_G-Alterom_-_Shewanella_denitrificans_OS217_-_PYRD_SHEDO">
        <meta content=" fg=255 0 0 x=1.0235838 y=-2.0154092 lc=255 0 0 ll=4;" datatype="xsd:string" id="meta3097" property="format" xsi:type="nex:LiteralMeta"/>
      </node>
      <node about="#node3098" id="node3098" label="87">
        <meta content=" fg=255 0 0 x=0.9654494 y=-1.9552885 lc=255 0 0;" datatype="xsd:string" id="meta3099" property="format" xsi:type="nex:LiteralMeta"/>
      </node>
      <node about="#node3100" id="node3100" label="2_-_G-Alterom_-_Shewanella_amazonensis_SB2B_-_PYRD_SHEAM">
        <meta content=" fg=255 0 0 x=1.0170985 y=-2.0062382 lc=255 0 0 ll=4;" datatype="xsd:string" id="meta3101" property="format" xsi:type="nex:LiteralMeta"/>
      </node>
      <node about="#node3102" id="node3102" label="7">
        <meta content=" fg=255 0 0 x=0.9954742 y=-1.9836761 lc=255 0 0;" datatype="xsd:string" id="meta3103" property="format" xsi:type="nex:LiteralMeta"/>
      </node>
      <node about="#node3104" id="node3104" label="2_-_G-Alterom_-_Shewanella_frigidimarina_NCIMB_400_-_PYRD_SHEFN">
        <meta content=" fg=255 0 0 x=1.1040716 y=-2.0895123 lc=255 0 0 ll=4;" datatype="xsd:string" id="meta3105" property="format" xsi:type="nex:LiteralMeta"/>
      </node>
      <node about="#node3106" id="node3106" label="41">
        <meta content=" fg=255 0 0 x=1.0107774 y=-1.9980571 lc=255 0 0;" datatype="xsd:string" id="meta3107" property="format" xsi:type="nex:LiteralMeta"/>
      </node>
      <node about="#node3108" id="node3108" label="2_-_G-Alterom_-_Shewanella_oneidensis_-_PYRD_SHEON">
        <meta content=" fg=255 0 0 x=1.0623485 y=-2.0477114 lc=255 0 0 ll=4;" datatype="xsd:string" id="meta3109" property="format" xsi:type="nex:LiteralMeta"/>
      </node>
      <node about="#node3110" id="node3110" label="99">
        <meta content=" fg=255 0 0 x=1.0681299 y=-2.0516276 lc=255 0 0;" datatype="xsd:string" id="meta3111" property="format" xsi:type="nex:LiteralMeta"/>
      </node>
      <node about="#node3112" id="node3112" label="2_-_G-Alterom_-_Shewanella_woodyi_ATCC_51908_-_PYRD_SHEWM">
        <meta content=" fg=255 0 0 x=1.1339196 y=-2.1142085 lc=255 0 0 ll=4;" datatype="xsd:string" id="meta3113" property="format" xsi:type="nex:LiteralMeta"/>
      </node>
      <node about="#node3114" id="node3114" label="42">
        <meta content=" fg=255 0 0 x=1.0889137 y=-2.0709233 lc=255 0 0;" datatype="xsd:string" id="meta3115" property="format" xsi:type="nex:LiteralMeta"/>
      </node>
      <node about="#node3116" id="node3116" label="2_-_G-Alterom_-_Shewanella_piezotolerans_WP3_-_PYRD_SHEPW">
        <meta content=" fg=255 0 0 x=1.1389548 y=-2.1179495 lc=255 0 0 ll=4;" datatype="xsd:string" id="meta3117" property="format" xsi:type="nex:LiteralMeta"/>
      </node>
      <node about="#node3118" id="node3118" label="62">
        <meta content=" fg=255 0 0 x=1.0972182 y=-2.0785866 lc=255 0 0;" datatype="xsd:string" id="meta3119" property="format" xsi:type="nex:LiteralMeta"/>
      </node>
      <node about="#node3120" id="node3120" label="2_-_G-Alterom_-_Shewanella_violacea_DSS12_-_D4ZJI0_SHEVD">
        <meta content=" fg=255 0 0 x=1.1763445 y=-2.1520476 lc=255 0 0 ll=4;" datatype="xsd:string" id="meta3121" property="format" xsi:type="nex:LiteralMeta"/>
      </node>
      <node about="#node3122" id="node3122" label="2_-_G-Alterom_-_Shewanella_loihica_PV-4_-_PYRD_SHELP">
        <meta content=" fg=255 0 0 x=1.1338526 y=-2.1121871 lc=255 0 0 ll=4;" datatype="xsd:string" id="meta3123" property="format" xsi:type="nex:LiteralMeta"/>
      </node>
      <node about="#node3156" id="node3156" label="98">
        <meta content=" fg=255 0 0 x=0.82307976 y=-1.7991532 lc=255 0 0;" datatype="xsd:string" id="meta3157" property="format" xsi:type="nex:LiteralMeta"/>
      </node>
      <node about="#node3158" id="node3158" label="91_G-Aerom">
        <meta content=" fg=255 0 0 x=0.86982673 y=-1.8412529 lc=255 0 0;" datatype="xsd:string" id="meta3159" property="format" xsi:type="nex:LiteralMeta"/>
      </node>
      <node about="#node3160" id="node3160" label="2_-_G-Aerom_-_Tolumonas_auensis_DSM_9187_-_C4LEY9_TOLAT">
        <meta content=" fg=255 0 0 x=0.98668236 y=-1.9471345 lc=255 0 0 ll=4;" datatype="xsd:string" id="meta3161" property="format" xsi:type="nex:LiteralMeta"/>
      </node>
      <node about="#node3162" id="node3162" label="2_-_G-Aerom_-_Aeromonas_salmonicida_subsp._salmonicida_A449_-_PYRD_AERS4">
        <meta content=" fg=255 0 0 x=0.9774343 y=-1.937574 lc=255 0 0 ll=4;" datatype="xsd:string" id="meta3163" property="format" xsi:type="nex:LiteralMeta"/>
      </node>
      <node about="#node3168" id="node3168" label="10">
        <meta content=" fg=255 0 0 x=0.83946055 y=-1.8110242 lc=255 0 0;" datatype="xsd:string" id="meta3169" property="format" xsi:type="nex:LiteralMeta"/>
      </node>
      <node about="#node3170" id="node3170" label="32">
        <meta content=" fg=255 0 0 x=0.8605884 y=-1.8264333 lc=255 0 0;" datatype="xsd:string" id="meta3171" property="format" xsi:type="nex:LiteralMeta"/>
      </node>
      <node about="#node3172" id="node3172" label="97_G-Vibriom">
        <meta content=" fg=255 0 0 x=0.92364484 y=-1.880512 lc=255 0 0;" datatype="xsd:string" id="meta3173" property="format" xsi:type="nex:LiteralMeta"/>
      </node>
      <node about="#node3174" id="node3174" label="2_-_G-Vibriom_-_Photobacterium_profundum_-_PYRD_PHOPR">
        <meta content=" fg=255 0 0 x=0.9972018 y=-1.9455554 lc=255 0 0 ll=4;" datatype="xsd:string" id="meta3175" property="format" xsi:type="nex:LiteralMeta"/>
      </node>
      <node about="#node3176" id="node3176" label="96">
        <meta content=" fg=255 0 0 x=0.9838055 y=-1.9317917 lc=255 0 0;" datatype="xsd:string" id="meta3177" property="format" xsi:type="nex:LiteralMeta"/>
      </node>
      <node about="#node3178" id="node3178" label="2_-_G-Vibriom_-_Vibrio_fischeri_ES114_-_PYRD_VIBF1">
        <meta content=" fg=255 0 0 x=1.0345136 y=-1.9760863 lc=255 0 0 ll=4;" datatype="xsd:string" id="meta3179" property="format" xsi:type="nex:LiteralMeta"/>
      </node>
      <node about="#node3180" id="node3180" label="94">
        <meta content=" fg=255 0 0 x=1.0268619 y=-1.9682674 lc=255 0 0;" datatype="xsd:string" id="meta3181" property="format" xsi:type="nex:LiteralMeta"/>
      </node>
      <node about="#node3182" id="node3182" label="93">
        <meta content=" fg=255 0 0 x=1.0481995 y=-1.9865671 lc=255 0 0;" datatype="xsd:string" id="meta3183" property="format" xsi:type="nex:LiteralMeta"/>
      </node>
      <node about="#node3184" id="node3184" label="2_-_G-Vibriom_-_Vibrio_vulnificus_-_PYRD_VIBVU">
        <meta content=" fg=255 0 0 x=1.1240004 y=-2.0519753 lc=255 0 0 ll=4;" datatype="xsd:string" id="meta3185" property="format" xsi:type="nex:LiteralMeta"/>
      </node>
      <node about="#node3186" id="node3186" label="2_-_G-Vibriom_-_Vibrio_parahaemolyticus_-_PYRD_VIBPA">
        <meta content=" fg=255 0 0 x=1.0821574 y=-2.015512 lc=255 0 0 ll=4;" datatype="xsd:string" id="meta3187" property="format" xsi:type="nex:LiteralMeta"/>
      </node>
      <node about="#node3192" id="node3192" label="43">
        <meta content=" fg=255 0 0 x=1.0428213 y=-1.9816223 lc=255 0 0;" datatype="xsd:string" id="meta3193" property="format" xsi:type="nex:LiteralMeta"/>
      </node>
      <node about="#node3194" id="node3194" label="2_-_G-Vibriom_-_Vibrio_splendidus_LGP32_-_PYRD_VIBSL">
        <meta content=" fg=255 0 0 x=1.0791417 y=-2.0122032 lc=255 0 0 ll=4;" datatype="xsd:string" id="meta3195" property="format" xsi:type="nex:LiteralMeta"/>
      </node>
      <node about="#node3196" id="node3196" label="2_-_G-Vibriom_-_Vibrio_cholerae_-_PYRD_VIBCH">
        <meta content=" fg=255 0 0 x=1.1596096 y=-2.0787516 lc=255 0 0 ll=4;" datatype="xsd:string" id="meta3197" property="format" xsi:type="nex:LiteralMeta"/>
      </node>
      <node about="#node3214" id="node3214" label="96">
        <meta content=" fg=255 0 0 x=0.9362282 y=-1.8795202 lc=255 0 0;" datatype="xsd:string" id="meta3215" property="format" xsi:type="nex:LiteralMeta"/>
      </node>
      <node about="#node3216" id="node3216" label="96_G-Enterom">
        <meta content=" fg=255 0 0 x=1.005653 y=-1.9314537 lc=255 0 0;" datatype="xsd:string" id="meta3217" property="format" xsi:type="nex:LiteralMeta"/>
      </node>
      <node about="#node3218" id="node3218" label="78">
        <meta content=" fg=255 0 0 x=1.0384698 y=-1.956314 lc=255 0 0;" datatype="xsd:string" id="meta3219" property="format" xsi:type="nex:LiteralMeta"/>
      </node>
      <node about="#node3220" id="node3220" label="2_-_G-Enterom_-_Proteus_mirabilis_HI4320_-_PYRD_PROMH">
        <meta content=" fg=255 0 0 x=1.1459228 y=-2.0445836 lc=255 0 0 ll=4;" datatype="xsd:string" id="meta3221" property="format" xsi:type="nex:LiteralMeta"/>
      </node>
      <node about="#node3222" id="node3222" label="85">
        <meta content=" fg=255 0 0 x=1.0648984 y=-1.976209 lc=255 0 0;" datatype="xsd:string" id="meta3223" property="format" xsi:type="nex:LiteralMeta"/>
      </node>
      <node about="#node3224" id="node3224" label="2_-_G-Enterom_-_Candidatus_Hamiltonella_defensa_5AT__Acyrthosiphon_pisum__-_PYRD_HAMD5">
        <meta content=" fg=255 0 0 x=1.3047488 y=-2.1708174 lc=255 0 0 ll=4;" datatype="xsd:string" id="meta3225" property="format" xsi:type="nex:LiteralMeta"/>
      </node>
      <node about="#node3226" id="node3226" label="81">
        <meta content=" fg=255 0 0 x=1.0788953 y=-1.9866797 lc=255 0 0;" datatype="xsd:string" id="meta3227" property="format" xsi:type="nex:LiteralMeta"/>
      </node>
      <node about="#node3228" id="node3228" label="47">
        <meta content=" fg=255 0 0 x=1.0944266 y=-1.9988959 lc=255 0 0;" datatype="xsd:string" id="meta3229" property="format" xsi:type="nex:LiteralMeta"/>
      </node>
      <node about="#node3230" id="node3230" label="99">
        <meta content=" fg=255 0 0 x=1.1833669 y=-2.0697289 lc=255 0 0;" datatype="xsd:string" id="meta3231" property="format" xsi:type="nex:LiteralMeta"/>
      </node>
      <node about="#node3232" id="node3232" label="2_-_G-GammaP_-_Baumannia_cicadellinicola_str._Hc__Homalodisca_coagulata__-_PYRD_BAUCH">
        <meta content=" fg=255 0 0 x=1.3305166 y=-2.187651 lc=255 0 0 ll=4;" datatype="xsd:string" id="meta3233" property="format" xsi:type="nex:LiteralMeta"/>
      </node>
      <node about="#node3234" id="node3234" label="2_-_G-Enterom_-_Sodalis_glossinidius_str._-morsitans-_-_PYRD_SODGM">
        <meta content=" fg=255 0 0 x=1.2173585 y=-2.0966322 lc=255 0 0 ll=4;" datatype="xsd:string" id="meta3235" property="format" xsi:type="nex:LiteralMeta"/>
      </node>
      <node about="#node3240" id="node3240" label="90">
        <meta content=" fg=255 0 0 x=1.1148332 y=-2.0147476 lc=255 0 0;" datatype="xsd:string" id="meta3241" property="format" xsi:type="nex:LiteralMeta"/>
      </node>
      <node about="#node3242" id="node3242" label="2_-_G-Enterom_-_Dickeya_dadantii_3937_-_E0SGV7_DICD3">
        <meta content=" fg=255 0 0 x=1.1673051 y=-2.055763 lc=255 0 0 ll=4;" datatype="xsd:string" id="meta3243" property="format" xsi:type="nex:LiteralMeta"/>
      </node>
      <node about="#node3244" id="node3244" label="2_-_G-Enterom_-_Pectobacterium_atrosepticum_-_PYRD_ERWCT">
        <meta content=" fg=255 0 0 x=1.1503041 y=-2.0421293 lc=255 0 0 ll=4;" datatype="xsd:string" id="meta3245" property="format" xsi:type="nex:LiteralMeta"/>
      </node>
      <node about="#node3254" id="node3254" label="70">
        <meta content=" fg=255 0 0 x=1.0934384 y=-1.9972862 lc=255 0 0;" datatype="xsd:string" id="meta3255" property="format" xsi:type="nex:LiteralMeta"/>
      </node>
      <node about="#node3256" id="node3256" label="69">
        <meta content=" fg=255 0 0 x=1.0994943 y=-2.0018451 lc=255 0 0;" datatype="xsd:string" id="meta3257" property="format" xsi:type="nex:LiteralMeta"/>
      </node>
      <node about="#node3258" id="node3258" label="2_-_G-Enterom_-_Edwardsiella_tarda_FL6-60_-_E0T4S9_EDWTF">
        <meta content=" fg=255 0 0 x=1.1744963 y=-2.059021 lc=255 0 0 ll=4;" datatype="xsd:string" id="meta3259" property="format" xsi:type="nex:LiteralMeta"/>
      </node>
      <node about="#node3260" id="node3260" label="83">
        <meta content=" fg=255 0 0 x=1.1181678 y=-2.0158138 lc=255 0 0;" datatype="xsd:string" id="meta3261" property="format" xsi:type="nex:LiteralMeta"/>
      </node>
      <node about="#node3262" id="node3262" label="2_-_G-Enterom_-_Yersinia_pestis_-_PYRD_YERPE">
        <meta content=" fg=255 0 0 x=1.164913 y=-2.0510032 lc=255 0 0 ll=4;" datatype="xsd:string" id="meta3263" property="format" xsi:type="nex:LiteralMeta"/>
      </node>
      <node about="#node3264" id="node3264" label="2_-_G-Enterom_-_Rahnella_sp._Y9602_-_E8XVA7_RAHSY">
        <meta content=" fg=255 0 0 x=1.1716422 y=-2.0555634 lc=255 0 0 ll=4;" datatype="xsd:string" id="meta3265" property="format" xsi:type="nex:LiteralMeta"/>
      </node>
      <node about="#node3274" id="node3274" label="91">
        <meta content=" fg=255 0 0 x=1.122342 y=-2.0179665 lc=255 0 0;" datatype="xsd:string" id="meta3275" property="format" xsi:type="nex:LiteralMeta"/>
      </node>
      <node about="#node3276" id="node3276" label="76">
        <meta content=" fg=255 0 0 x=1.148261 y=-2.0368698 lc=255 0 0;" datatype="xsd:string" id="meta3277" property="format" xsi:type="nex:LiteralMeta"/>
      </node>
      <node about="#node3278" id="node3278" label="2_-_G-Enterom_-_Salmonella_enterica_subsp._enterica_serovar_Typhi_-_PYRD_SALTI">
        <meta content=" fg=255 0 0 x=1.2132535 y=-2.0845726 lc=255 0 0 ll=4;" datatype="xsd:string" id="meta3279" property="format" xsi:type="nex:LiteralMeta"/>
      </node>
      <node about="#node3280" id="node3280" label="2_-_G-Enterom_-_Cronobacter_turicensis_z3032_-_C9Y0N5_CROTZ">
        <meta content=" fg=255 0 0 x=1.2039056 y=-2.077195 lc=255 0 0 ll=4;" datatype="xsd:string" id="meta3281" property="format" xsi:type="nex:LiteralMeta"/>
      </node>
      <node about="#node3286" id="node3286" label="97">
        <meta content=" fg=255 0 0 x=1.1622417 y=-2.0461504 lc=255 0 0;" datatype="xsd:string" id="meta3287" property="format" xsi:type="nex:LiteralMeta"/>
      </node>
      <node about="#node3288" id="node3288" label="2_-_G-Enterom_-_Erwinia_sp._Ejp617_-_E3DC41_ERWSE">
        <meta content=" fg=255 0 0 x=1.2258475 y=-2.0916598 lc=255 0 0 ll=4;" datatype="xsd:string" id="meta3289" property="format" xsi:type="nex:LiteralMeta"/>
      </node>
      <node about="#node3290" id="node3290" label="32">
        <meta content=" fg=255 0 0 x=1.1867893 y=-2.0633788 lc=255 0 0;" datatype="xsd:string" id="meta3291" property="format" xsi:type="nex:LiteralMeta"/>
      </node>
      <node about="#node3292" id="node3292" label="2_-_G-Enterom_-_Pantoea_ananatis_AJ13355_-_F2EQ87_PANAN">
        <meta content=" fg=255 0 0 x=1.3015305 y=-2.1444287 lc=255 0 0 ll=4;" datatype="xsd:string" id="meta3293" property="format" xsi:type="nex:LiteralMeta"/>
      </node>
      <node about="#node3294" id="node3294" label="2_-_G-Enterom_-_Erwinia_billingiae_Eb661_-_D8MQF4_ERWBE">
        <meta content=" fg=255 0 0 x=1.260506 y=-2.1147835 lc=255 0 0 ll=4;" datatype="xsd:string" id="meta3295" property="format" xsi:type="nex:LiteralMeta"/>
      </node>
      <node about="#node3324" id="node3324" label="51">
        <meta content=" fg=255 0 0 x=1.0320336 y=-1.9494956 lc=255 0 0;" datatype="xsd:string" id="meta3325" property="format" xsi:type="nex:LiteralMeta"/>
      </node>
      <node about="#node3326" id="node3326" label="2_-_G-Enterom_-_Xenorhabdus_nematophila_ATCC_19061_-_D3VC01_XENNA">
        <meta content=" fg=255 0 0 x=1.1119665 y=-2.004518 lc=255 0 0 ll=4;" datatype="xsd:string" id="meta3327" property="format" xsi:type="nex:LiteralMeta"/>
      </node>
      <node about="#node3328" id="node3328" label="2_-_G-Enterom_-_Photorhabdus_asymbiotica_subsp._asymbiotica_ATCC_43949_-_C7BPR7_PHOAA">
        <meta content=" fg=255 0 0 x=1.0758468 y=-1.9792651 lc=255 0 0 ll=4;" datatype="xsd:string" id="meta3329" property="format" xsi:type="nex:LiteralMeta"/>
      </node>
      <node about="#node3338" id="node3338" label="54">
        <meta content=" fg=255 0 0 x=1.0060412 y=-1.9236293 lc=255 0 0;" datatype="xsd:string" id="meta3339" property="format" xsi:type="nex:LiteralMeta"/>
      </node>
      <node about="#node3340" id="node3340" label="98_G-Pasteur">
        <meta content=" fg=255 0 0 x=1.1183078 y=-1.9959973 lc=255 0 0;" datatype="xsd:string" id="meta3341" property="format" xsi:type="nex:LiteralMeta"/>
      </node>
      <node about="#node3342" id="node3342" label="99">
        <meta content=" fg=255 0 0 x=1.2273972 y=-2.067729 lc=255 0 0;" datatype="xsd:string" id="meta3343" property="format" xsi:type="nex:LiteralMeta"/>
      </node>
      <node about="#node3344" id="node3344" label="81">
        <meta content=" fg=255 0 0 x=1.2535866 y=-2.0851781 lc=255 0 0;" datatype="xsd:string" id="meta3345" property="format" xsi:type="nex:LiteralMeta"/>
      </node>
      <node about="#node3346" id="node3346" label="2_-_G-Pasteur_-_Mannheimia_succiniciproducens_MBEL55E_-_PYRD_MANSM">
        <meta content=" fg=255 0 0 x=1.3122963 y=-2.1245515 lc=255 0 0 ll=4;" datatype="xsd:string" id="meta3347" property="format" xsi:type="nex:LiteralMeta"/>
      </node>
      <node about="#node3348" id="node3348" label="2_-_G-Pasteur_-_Actinobacillus_succinogenes_130Z_-_PYRD_ACTSZ">
        <meta content=" fg=255 0 0 x=1.3376752 y=-2.1408362 lc=255 0 0 ll=4;" datatype="xsd:string" id="meta3349" property="format" xsi:type="nex:LiteralMeta"/>
      </node>
      <node about="#node3354" id="node3354" label="92">
        <meta content=" fg=255 0 0 x=1.2519255 y=-2.0836456 lc=255 0 0;" datatype="xsd:string" id="meta3355" property="format" xsi:type="nex:LiteralMeta"/>
      </node>
      <node about="#node3356" id="node3356" label="2_-_G-Pasteur_-_Haemophilus_influenzae_86-028NP_-_PYRD_HAEI8">
        <meta content=" fg=255 0 0 x=1.3440689 y=-2.1438353 lc=255 0 0 ll=4;" datatype="xsd:string" id="meta3357" property="format" xsi:type="nex:LiteralMeta"/>
      </node>
      <node about="#node3358" id="node3358" label="2_-_G-Pasteur_-_Haemophilus_parainfluenzae_T3T1_-_E1W5X0_HAEP3">
        <meta content=" fg=255 0 0 x=1.319536 y=-2.1272278 lc=255 0 0 ll=4;" datatype="xsd:string" id="meta3359" property="format" xsi:type="nex:LiteralMeta"/>
      </node>
      <node about="#node3368" id="node3368" label="100">
        <meta content=" fg=255 0 0 x=1.3292985 y=-2.1284125 lc=255 0 0;" datatype="xsd:string" id="meta3369" property="format" xsi:type="nex:LiteralMeta"/>
      </node>
      <node about="#node3370" id="node3370" label="2_-_G-Pasteur_-_Haemophilus_ducreyi_-_PYRD_HAEDU">
        <meta content=" fg=255 0 0 x=1.4360107 y=-2.1962883 lc=255 0 0 ll=4;" datatype="xsd:string" id="meta3371" property="format" xsi:type="nex:LiteralMeta"/>
      </node>
      <node about="#node3372" id="node3372" label="34">
        <meta content=" fg=255 0 0 x=1.3712711 y=-2.154577 lc=255 0 0;" datatype="xsd:string" id="meta3373" property="format" xsi:type="nex:LiteralMeta"/>
      </node>
      <node about="#node3374" id="node3374" label="2_-_G-Pasteur_-_Haemophilus_parasuis_SH0165_-_PYRD_HAEPS">
        <meta content=" fg=255 0 0 x=1.4814081 y=-2.2236977 lc=255 0 0 ll=4;" datatype="xsd:string" id="meta3375" property="format" xsi:type="nex:LiteralMeta"/>
      </node>
      <node about="#node3376" id="node3376" label="2_-_G-Pasteur_-_Actinobacillus_pleuropneumoniae_serovar_7_str._AP76_-_PYRD_ACTP7">
        <meta content=" fg=255 0 0 x=1.4432335 y=-2.1991343 lc=255 0 0 ll=4;" datatype="xsd:string" id="meta3377" property="format" xsi:type="nex:LiteralMeta"/>
      </node>
      <node about="#node3390" id="node3390" label="99_G-Enterom">
        <meta content=" fg=255 0 0 x=1.1953865 y=-2.0377164 lc=255 0 0;" datatype="xsd:string" id="meta3391" property="format" xsi:type="nex:LiteralMeta"/>
      </node>
      <node about="#node3392" id="node3392" label="2_-_G-Enterom_-_Wigglesworthia_glossinidia_endosymbiont_of_Glossina_brevipalpis_-_PYRD_WIGBR">
        <meta content=" fg=255 0 0 x=1.5947224 y=-2.2816398 lc=255 0 0 ll=4;" datatype="xsd:string" id="meta3393" property="format" xsi:type="nex:LiteralMeta"/>
      </node>
      <node about="#node3394" id="node3394" label="99">
        <meta content=" fg=255 0 0 x=1.3576176 y=-2.1347973 lc=255 0 0;" datatype="xsd:string" id="meta3395" property="format" xsi:type="nex:LiteralMeta"/>
      </node>
      <node about="#node3396" id="node3396" label="2_-_G-Enterom_-_Buchnera_aphidicola__Schizaphis_graminum__-_PYRD_BUCAP">
        <meta content=" fg=255 0 0 x=1.5062091 y=-2.224329 lc=255 0 0 ll=4;" datatype="xsd:string" id="meta3397" property="format" xsi:type="nex:LiteralMeta"/>
      </node>
      <node about="#node3398" id="node3398" label="2_-_G-Enterom_-_Buchnera_aphidicola__Acyrthosiphon_pisum__-_PYRD_BUCAI">
        <meta content=" fg=255 0 0 x=1.5305095 y=-2.2375479 lc=255 0 0 ll=4;" datatype="xsd:string" id="meta3399" property="format" xsi:type="nex:LiteralMeta"/>
      </node>
      <node about="#node3420" id="node3420" label="2_-_G-Alterom_-_Psychromonas_ingrahamii_37_-_PYRD_PSYIN">
        <meta content=" fg=255 0 0 x=1.062889 y=-1.9419836 lc=255 0 0 ll=4;" datatype="xsd:string" id="meta3421" property="format" xsi:type="nex:LiteralMeta"/>
      </node>
      <node about="#node3434" id="node3434" label="95_G-Alterom.2">
        <meta content=" fg=255 0 0 x=0.76729584 y=-1.7435886 lc=255 0 0;" datatype="xsd:string" id="meta3435" property="format" xsi:type="nex:LiteralMeta"/>
      </node>
      <node about="#node3436" id="node3436" label="2_-_G-Alterom_-_Pseudoalteromonas_haloplanktis_TAC125_-_PYRD_PSEHT">
        <meta content=" fg=255 0 0 x=1.107787 y=-1.9404005 lc=255 0 0 ll=4;" datatype="xsd:string" id="meta3437" property="format" xsi:type="nex:LiteralMeta"/>
      </node>
      <node about="#node3438" id="node3438" label="2_-_G-Alterom_-_Colwellia_psychrerythraea_34H_-_PYRD_COLP3">
        <meta content=" fg=255 0 0 x=0.9440076 y=-1.8443086 lc=255 0 0 ll=4;" datatype="xsd:string" id="meta3439" property="format" xsi:type="nex:LiteralMeta"/>
      </node>
      <node about="#node3448" id="node3448" label="87_G-Alterom">
        <meta content=" fg=255 0 0 x=0.7135877 y=-1.7070616 lc=255 0 0;" datatype="xsd:string" id="meta3449" property="format" xsi:type="nex:LiteralMeta"/>
      </node>
      <node about="#node3450" id="node3450" label="2_-_G-Alterom_-_Idiomarina_loihiensis_-_PYRD_IDILO">
        <meta content=" fg=255 0 0 x=1.0073841 y=-1.872166 lc=255 0 0 ll=4;" datatype="xsd:string" id="meta3451" property="format" xsi:type="nex:LiteralMeta"/>
      </node>
      <node about="#node3452" id="node3452" label="92">
        <meta content=" fg=255 0 0 x=0.8057541 y=-1.7577597 lc=255 0 0;" datatype="xsd:string" id="meta3453" property="format" xsi:type="nex:LiteralMeta"/>
      </node>
      <node about="#node3454" id="node3454" label="2_-_G-Alterom_-_Alteromonas_macleodii_str._-Deep_ecotype-_-_F2G292_ALTMD">
        <meta content=" fg=255 0 0 x=1.0232546 y=-1.87826 lc=255 0 0 ll=4;" datatype="xsd:string" id="meta3455" property="format" xsi:type="nex:LiteralMeta"/>
      </node>
      <node about="#node3456" id="node3456" label="2_-_G-Alterom_-_Pseudoalteromonas_atlantica_T6c_-_PYRD_PSEA6">
        <meta content=" fg=255 0 0 x=1.0922002 y=-1.9141967 lc=255 0 0 ll=4;" datatype="xsd:string" id="meta3457" property="format" xsi:type="nex:LiteralMeta"/>
      </node>
      <node about="#node3470" id="node3470" label="80">
        <meta content=" fg=255 0 0 x=0.6509622 y=-1.6528633 lc=255 0 0;" datatype="xsd:string" id="meta3471" property="format" xsi:type="nex:LiteralMeta"/>
      </node>
      <node about="#node3472" id="node3472" label="95_G-Legionel">
        <meta content=" fg=255 0 0 x=0.7484707 y=-1.7045918 lc=255 0 0;" datatype="xsd:string" id="meta3473" property="format" xsi:type="nex:LiteralMeta"/>
      </node>
      <node about="#node3474" id="node3474" label="2_-_G-Legionel_-_Coxiella_burnetii_-_PYRD_COXBU">
        <meta content=" fg=255 0 0 x=1.1822658 y=-1.9380994 lc=255 0 0 ll=4;" datatype="xsd:string" id="meta3475" property="format" xsi:type="nex:LiteralMeta"/>
      </node>
      <node about="#node3476" id="node3476" label="100">
        <meta content=" fg=255 0 0 x=1.0002421 y=-1.8371809 lc=255 0 0;" datatype="xsd:string" id="meta3477" property="format" xsi:type="nex:LiteralMeta"/>
      </node>
      <node about="#node3478" id="node3478" label="2_-_G-Legionel_-_Legionella_pneumophila_subsp._pneumophila_str._Philadelphia_1_-_PYRD_LEGPH">
        <meta content=" fg=255 0 0 x=1.1413636 y=-1.912046 lc=255 0 0 ll=4;" datatype="xsd:string" id="meta3479" property="format" xsi:type="nex:LiteralMeta"/>
      </node>
      <node about="#node3480" id="node3480" label="2_-_G-Legionel_-_Legionella_longbeachae_NSW150_-_D3HRA6_LEGLN">
        <meta content=" fg=255 0 0 x=1.1434187 y=-1.9120281 lc=255 0 0 ll=4;" datatype="xsd:string" id="meta3481" property="format" xsi:type="nex:LiteralMeta"/>
      </node>
      <node about="#node3490" id="node3490" label="99_G-Pseudom.2">
        <meta content=" fg=255 0 0 x=0.80638826 y=-1.7305503 lc=255 0 0;" datatype="xsd:string" id="meta3491" property="format" xsi:type="nex:LiteralMeta"/>
      </node>
      <node about="#node3492" id="node3492" label="99">
        <meta content=" fg=255 0 0 x=0.9386641 y=-1.7981756 lc=255 0 0;" datatype="xsd:string" id="meta3493" property="format" xsi:type="nex:LiteralMeta"/>
      </node>
      <node about="#node3494" id="node3494" label="2_-_G-Pseudom_-_Acinetobacter_baumannii_TCDC-AB0715_-_F0QKP3_ACIBD">
        <meta content=" fg=255 0 0 x=1.0182122 y=-1.8391484 lc=255 0 0 ll=4;" datatype="xsd:string" id="meta3495" property="format" xsi:type="nex:LiteralMeta"/>
      </node>
      <node about="#node3496" id="node3496" label="2_-_G-Pseudom_-_Acinetobacter_sp._ADP1_-_PYRD_ACIAD">
        <meta content=" fg=255 0 0 x=0.9942744 y=-1.8263937 lc=255 0 0 ll=4;" datatype="xsd:string" id="meta3497" property="format" xsi:type="nex:LiteralMeta"/>
      </node>
      <node about="#node3502" id="node3502" label="99">
        <meta content=" fg=255 0 0 x=1.0038036 y=-1.8277345 lc=255 0 0;" datatype="xsd:string" id="meta3503" property="format" xsi:type="nex:LiteralMeta"/>
      </node>
      <node about="#node3504" id="node3504" label="2_-_G-Pseudom_-_Moraxella_catarrhalis_RH4_-_D5VBY5_MORCR">
        <meta content=" fg=255 0 0 x=1.2601279 y=-1.9558537 lc=255 0 0 ll=4;" datatype="xsd:string" id="meta3505" property="format" xsi:type="nex:LiteralMeta"/>
      </node>
      <node about="#node3506" id="node3506" label="61">
        <meta content=" fg=255 0 0 x=1.0653428 y=-1.8577979 lc=255 0 0;" datatype="xsd:string" id="meta3507" property="format" xsi:type="nex:LiteralMeta"/>
      </node>
      <node about="#node3508" id="node3508" label="2_-_G-Pseudom_-_Psychrobacter_arcticus_273-4_-_PYRD_PSYA2">
        <meta content=" fg=255 0 0 x=1.1766559 y=-1.9125954 lc=255 0 0 ll=4;" datatype="xsd:string" id="meta3509" property="format" xsi:type="nex:LiteralMeta"/>
      </node>
      <node about="#node3510" id="node3510" label="2_-_G-Pseudom_-_Psychrobacter_sp._PRwf-1_-_PYRD_PSYWF">
        <meta content=" fg=255 0 0 x=1.1895206 y=-1.9179965 lc=255 0 0 ll=4;" datatype="xsd:string" id="meta3511" property="format" xsi:type="nex:LiteralMeta"/>
      </node>
      <node about="#node3536" id="node3536" label="94">
        <meta content=" fg=255 0 0 x=0.6347877 y=-1.6255608 lc=255 0 0;" datatype="xsd:string" id="meta3537" property="format" xsi:type="nex:LiteralMeta"/>
      </node>
      <node about="#node3538" id="node3538" label="2_-_G-Chromat_-_Halothiobacillus_neapolitanus_c2_-_D0KZL1_HALNC">
        <meta content=" fg=255 0 0 x=1.0086522 y=-1.8040124 lc=255 0 0 ll=4;" datatype="xsd:string" id="meta3539" property="format" xsi:type="nex:LiteralMeta"/>
      </node>
      <node about="#node3540" id="node3540" label="2_-_G-Oceanosp_-_Kangiella_koreensis_DSM_16069_-_C7RA95_KANKD">
        <meta content=" fg=255 0 0 x=1.0396659 y=-1.8158125 lc=255 0 0 ll=4;" datatype="xsd:string" id="meta3541" property="format" xsi:type="nex:LiteralMeta"/>
      </node>
      <node about="#node3550" id="node3550" label="99_B-BetaP">
        <meta content=" fg=255 0 0 x=0.59446186 y=-1.5763379 lc=255 0 0;" datatype="xsd:string" id="meta3551" property="format" xsi:type="nex:LiteralMeta"/>
      </node>
      <node about="#node3552" id="node3552" label="98_B-Burk">
        <meta content=" fg=255 0 0 x=0.6868005 y=-1.6134031 lc=255 0 0;" datatype="xsd:string" id="meta3553" property="format" xsi:type="nex:LiteralMeta"/>
      </node>
      <node about="#node3554" id="node3554" label="2">
        <meta content=" fg=255 0 0 x=0.7378024 y=-1.6347781 lc=255 0 0;" datatype="xsd:string" id="meta3555" property="format" xsi:type="nex:LiteralMeta"/>
      </node>
      <node about="#node3556" id="node3556" label="100">
        <meta content=" fg=255 0 0 x=1.1053745 y=-1.8034385 lc=255 0 0;" datatype="xsd:string" id="meta3557" property="format" xsi:type="nex:LiteralMeta"/>
      </node>
      <node about="#node3558" id="node3558" label="2_-_B-Burk_-_Polynucleobacter_necessarius_subsp._asymbioticus_QLW-P1DMWA-1_-_PYRD_POLSQ">
        <meta content=" fg=255 0 0 x=1.2077539 y=-1.8507913 lc=255 0 0 ll=4;" datatype="xsd:string" id="meta3559" property="format" xsi:type="nex:LiteralMeta"/>
      </node>
      <node about="#node3560" id="node3560" label="2_-_B-Burk_-_Polynucleobacter_necessarius_subsp._necessarius_STIR1_-_PYRD_POLNS">
        <meta content=" fg=255 0 0 x=1.1921477 y=-1.8429368 lc=255 0 0 ll=4;" datatype="xsd:string" id="meta3561" property="format" xsi:type="nex:LiteralMeta"/>
      </node>
      <node about="#node3566" id="node3566" label="48">
        <meta content=" fg=255 0 0 x=0.783487 y=-1.6536001 lc=255 0 0;" datatype="xsd:string" id="meta3567" property="format" xsi:type="nex:LiteralMeta"/>
      </node>
      <node about="#node3568" id="node3568" label="2_-_B-Burk_-_Thiomonas_sp._3As_-_D6CVI4_THIS3">
        <meta content=" fg=255 0 0 x=1.0354029 y=-1.7664316 lc=255 0 0 ll=4;" datatype="xsd:string" id="meta3569" property="format" xsi:type="nex:LiteralMeta"/>
      </node>
      <node about="#node3570" id="node3570" label="99">
        <meta content=" fg=255 0 0 x=0.89146674 y=-1.6977053 lc=255 0 0;" datatype="xsd:string" id="meta3571" property="format" xsi:type="nex:LiteralMeta"/>
      </node>
      <node about="#node3572" id="node3572" label="33">
        <meta content=" fg=255 0 0 x=0.92240214 y=-1.7105603 lc=255 0 0;" datatype="xsd:string" id="meta3573" property="format" xsi:type="nex:LiteralMeta"/>
      </node>
      <node about="#node3574" id="node3574" label="2_-_B-Burk_-_Variovorax_paradoxus_S110_-_C5CXD4_VARPS">
        <meta content=" fg=255 0 0 x=1.0458125 y=-1.7649397 lc=255 0 0 ll=4;" datatype="xsd:string" id="meta3575" property="format" xsi:type="nex:LiteralMeta"/>
      </node>
      <node about="#node3576" id="node3576" label="91">
        <meta content=" fg=255 0 0 x=0.9660249 y=-1.7285327 lc=255 0 0;" datatype="xsd:string" id="meta3577" property="format" xsi:type="nex:LiteralMeta"/>
      </node>
      <node about="#node3578" id="node3578" label="16">
        <meta content=" fg=255 0 0 x=0.9964985 y=-1.7411959 lc=255 0 0;" datatype="xsd:string" id="meta3579" property="format" xsi:type="nex:LiteralMeta"/>
      </node>
      <node about="#node3580" id="node3580" label="77">
        <meta content=" fg=255 0 0 x=1.0206898 y=-1.7513345 lc=255 0 0;" datatype="xsd:string" id="meta3581" property="format" xsi:type="nex:LiteralMeta"/>
      </node>
      <node about="#node3582" id="node3582" label="2_-_B-Burk_-_Comamonas_testosteroni_CNB-2_-_D0IVQ8_COMT2">
        <meta content=" fg=255 0 0 x=1.1593647 y=-1.8114393 lc=255 0 0 ll=4;" datatype="xsd:string" id="meta3583" property="format" xsi:type="nex:LiteralMeta"/>
      </node>
      <node about="#node3584" id="node3584" label="93">
        <meta content=" fg=255 0 0 x=1.0628082 y=-1.7688366 lc=255 0 0;" datatype="xsd:string" id="meta3585" property="format" xsi:type="nex:LiteralMeta"/>
      </node>
      <node about="#node3586" id="node3586" label="97">
        <meta content=" fg=255 0 0 x=1.1119674 y=-1.7896147 lc=255 0 0;" datatype="xsd:string" id="meta3587" property="format" xsi:type="nex:LiteralMeta"/>
      </node>
      <node about="#node3588" id="node3588" label="2_-_B-Burk_-_Acidovorax_ebreus_TPSY_-_PYRD_ACIET">
        <meta content=" fg=255 0 0 x=1.1517906 y=-1.8065891 lc=255 0 0 ll=4;" datatype="xsd:string" id="meta3589" property="format" xsi:type="nex:LiteralMeta"/>
      </node>
      <node about="#node3590" id="node3590" label="2_-_B-Burk_-_Alicycliphilus_denitrificans_BC_-_E8U118_ALIDB">
        <meta content=" fg=255 0 0 x=1.1862384 y=-1.8207418 lc=255 0 0 ll=4;" datatype="xsd:string" id="meta3591" property="format" xsi:type="nex:LiteralMeta"/>
      </node>
      <node about="#node3596" id="node3596" label="7">
        <meta content=" fg=255 0 0 x=1.0847207 y=-1.777787 lc=255 0 0;" datatype="xsd:string" id="meta3597" property="format" xsi:type="nex:LiteralMeta"/>
      </node>
      <node about="#node3598" id="node3598" label="2_-_B-Burk_-_Acidovorax_avenae_subsp._avenae_ATCC_19860_-_F0Q386_ACIAP">
        <meta content=" fg=255 0 0 x=1.2129261 y=-1.8306072 lc=255 0 0 ll=4;" datatype="xsd:string" id="meta3599" property="format" xsi:type="nex:LiteralMeta"/>
      </node>
      <node about="#node3600" id="node3600" label="2_-_B-Burk_-_Verminephrobacter_eiseniae_EF01-2_-_PYRD_VEREI">
        <meta content=" fg=255 0 0 x=1.252266 y=-1.8456305 lc=255 0 0 ll=4;" datatype="xsd:string" id="meta3601" property="format" xsi:type="nex:LiteralMeta"/>
      </node>
      <node about="#node3614" id="node3614" label="2_-_B-Burk_-_Polaromonas_sp._JS666_-_PYRD_POLSJ">
        <meta content=" fg=255 0 0 x=1.0961685 y=-1.7808537 lc=255 0 0 ll=4;" datatype="xsd:string" id="meta3615" property="format" xsi:type="nex:LiteralMeta"/>
      </node>
      <node about="#node3620" id="node3620" label="2_-_B-Burk_-_Rhodoferax_ferrireducens_T118_-_PYRD_RHOFD">
        <meta content=" fg=255 0 0 x=1.1804271 y=-1.8123405 lc=255 0 0 ll=4;" datatype="xsd:string" id="meta3621" property="format" xsi:type="nex:LiteralMeta"/>
      </node>
      <node about="#node3630" id="node3630" label="95">
        <meta content=" fg=255 0 0 x=0.96446246 y=-1.7254764 lc=255 0 0;" datatype="xsd:string" id="meta3631" property="format" xsi:type="nex:LiteralMeta"/>
      </node>
      <node about="#node3632" id="node3632" label="2_-_B-Burk_-_Leptothrix_cholodnii_SP-6_-_PYRD_LEPCP">
        <meta content=" fg=255 0 0 x=1.0802242 y=-1.7699199 lc=255 0 0 ll=4;" datatype="xsd:string" id="meta3633" property="format" xsi:type="nex:LiteralMeta"/>
      </node>
      <node about="#node3634" id="node3634" label="2_-_B-Burk_-_Methylibium_petroleiphilum_PM1_-_PYRD_METPP">
        <meta content=" fg=255 0 0 x=1.0877806 y=-1.7719656 lc=255 0 0 ll=4;" datatype="xsd:string" id="meta3635" property="format" xsi:type="nex:LiteralMeta"/>
      </node>
      <node about="#node3652" id="node3652" label="85">
        <meta content=" fg=255 0 0 x=0.7773053 y=-1.6456559 lc=255 0 0;" datatype="xsd:string" id="meta3653" property="format" xsi:type="nex:LiteralMeta"/>
      </node>
      <node about="#node3654" id="node3654" label="94">
        <meta content=" fg=255 0 0 x=0.8706666 y=-1.6792456 lc=255 0 0;" datatype="xsd:string" id="meta3655" property="format" xsi:type="nex:LiteralMeta"/>
      </node>
      <node about="#node3656" id="node3656" label="2_-_B-Burk_-_Bordetella_avium_197N_-_PYRD_BORA1">
        <meta content=" fg=255 0 0 x=0.98255056 y=-1.7206519 lc=255 0 0 ll=4;" datatype="xsd:string" id="meta3657" property="format" xsi:type="nex:LiteralMeta"/>
      </node>
      <node about="#node3658" id="node3658" label="15">
        <meta content=" fg=255 0 0 x=0.90022576 y=-1.6897795 lc=255 0 0;" datatype="xsd:string" id="meta3659" property="format" xsi:type="nex:LiteralMeta"/>
      </node>
      <node about="#node3660" id="node3660" label="2_-_B-Burk_-_Bordetella_bronchiseptica_-_PYRD_BORBR">
        <meta content=" fg=255 0 0 x=0.97180086 y=-1.7157761 lc=255 0 0 ll=4;" datatype="xsd:string" id="meta3661" property="format" xsi:type="nex:LiteralMeta"/>
      </node>
      <node about="#node3662" id="node3662" label="27">
        <meta content=" fg=255 0 0 x=0.9236873 y=-1.6980603 lc=255 0 0;" datatype="xsd:string" id="meta3663" property="format" xsi:type="nex:LiteralMeta"/>
      </node>
      <node about="#node3664" id="node3664" label="2_-_B-Burk_-_Achromobacter_xylosoxidans_A8_-_E3HJP5_ACHXA">
        <meta content=" fg=255 0 0 x=1.0270123 y=-1.7348818 lc=255 0 0 ll=4;" datatype="xsd:string" id="meta3665" property="format" xsi:type="nex:LiteralMeta"/>
      </node>
      <node about="#node3666" id="node3666" label="2_-_B-Burk_-_Bordetella_petrii_DSM_12804_-_PYRD_BORPD">
        <meta content=" fg=255 0 0 x=1.0085803 y=-1.7277347 lc=255 0 0 ll=4;" datatype="xsd:string" id="meta3667" property="format" xsi:type="nex:LiteralMeta"/>
      </node>
      <node about="#node3680" id="node3680" label="2_-_B-Burk_-_Taylorella_equigenitalis_MCE9_-_E8UEC3_TAYEM">
        <meta content=" fg=255 0 0 x=1.296701 y=-1.823687 lc=255 0 0 ll=4;" datatype="xsd:string" id="meta3681" property="format" xsi:type="nex:LiteralMeta"/>
      </node>
      <node about="#node3690" id="node3690" label="54">
        <meta content=" fg=255 0 0 x=0.63642925 y=-1.5871187 lc=255 0 0;" datatype="xsd:string" id="meta3691" property="format" xsi:type="nex:LiteralMeta"/>
      </node>
      <node about="#node3692" id="node3692" label="67">
        <meta content=" fg=255 0 0 x=0.65332323 y=-1.5915679 lc=255 0 0;" datatype="xsd:string" id="meta3693" property="format" xsi:type="nex:LiteralMeta"/>
      </node>
      <node about="#node3694" id="node3694" label="2_-_B-BetaP_-_Thiobacillus_denitrificans_ATCC_25259_-_PYRD_THIDA">
        <meta content=" fg=255 0 0 x=0.90698653 y=-1.676801 lc=255 0 0 ll=4;" datatype="xsd:string" id="meta3695" property="format" xsi:type="nex:LiteralMeta"/>
      </node>
      <node about="#node3696" id="node3696" label="21">
        <meta content=" fg=255 0 0 x=0.6791537 y=-1.5982867 lc=255 0 0;" datatype="xsd:string" id="meta3697" property="format" xsi:type="nex:LiteralMeta"/>
      </node>
      <node about="#node3698" id="node3698" label="86">
        <meta content=" fg=255 0 0 x=0.7189502 y=-1.6090257 lc=255 0 0;" datatype="xsd:string" id="meta3699" property="format" xsi:type="nex:LiteralMeta"/>
      </node>
      <node about="#node3700" id="node3700" label="25">
        <meta content=" fg=255 0 0 x=0.7440646 y=-1.6161302 lc=255 0 0;" datatype="xsd:string" id="meta3701" property="format" xsi:type="nex:LiteralMeta"/>
      </node>
      <node about="#node3702" id="node3702" label="94">
        <meta content=" fg=255 0 0 x=0.8002421 y=-1.6329452 lc=255 0 0;" datatype="xsd:string" id="meta3703" property="format" xsi:type="nex:LiteralMeta"/>
      </node>
      <node about="#node3704" id="node3704" label="99_B-Rhodocycl">
        <meta content=" fg=255 0 0 x=0.97048396 y=-1.6878613 lc=255 0 0;" datatype="xsd:string" id="meta3705" property="format" xsi:type="nex:LiteralMeta"/>
      </node>
      <node about="#node3706" id="node3706" label="2_-_B-Rhodocycl_-_Thauera_sp._MZ1T_-_C4K9W9_THASP">
        <meta content=" fg=255 0 0 x=1.044153 y=-1.712119 lc=255 0 0 ll=4;" datatype="xsd:string" id="meta3707" property="format" xsi:type="nex:LiteralMeta"/>
      </node>
      <node about="#node3708" id="node3708" label="72">
        <meta content=" fg=255 0 0 x=1.0121617 y=-1.7011663 lc=255 0 0;" datatype="xsd:string" id="meta3709" property="format" xsi:type="nex:LiteralMeta"/>
      </node>
      <node about="#node3710" id="node3710" label="2_-_B-Rhodocycl_-_Aromatoleum_aromaticum_EbN1_-_PYRD_AROAE">
        <meta content=" fg=255 0 0 x=1.0678368 y=-1.7191257 lc=255 0 0 ll=4;" datatype="xsd:string" id="meta3711" property="format" xsi:type="nex:LiteralMeta"/>
      </node>
      <node about="#node3712" id="node3712" label="2_-_B-Rhodocycl_-_Azoarcus_sp._BH72_-_PYRD_AZOSB">
        <meta content=" fg=255 0 0 x=1.1049328 y=-1.7304727 lc=255 0 0 ll=4;" datatype="xsd:string" id="meta3713" property="format" xsi:type="nex:LiteralMeta"/>
      </node>
      <node about="#node3722" id="node3722" label="99_B-Burk">
        <meta content=" fg=255 0 0 x=0.90437776 y=-1.6630865 lc=255 0 0;" datatype="xsd:string" id="meta3723" property="format" xsi:type="nex:LiteralMeta"/>
      </node>
      <node about="#node3724" id="node3724" label="98">
        <meta content=" fg=255 0 0 x=0.9852363 y=-1.6875563 lc=255 0 0;" datatype="xsd:string" id="meta3725" property="format" xsi:type="nex:LiteralMeta"/>
      </node>
      <node about="#node3726" id="node3726" label="2_-_B-Burk_-_Burkholderia_rhizoxinica_HKI_454_-_E5ARX5_BURRH">
        <meta content=" fg=255 0 0 x=1.0641776 y=-1.7119688 lc=255 0 0 ll=4;" datatype="xsd:string" id="meta3727" property="format" xsi:type="nex:LiteralMeta"/>
      </node>
      <node about="#node3728" id="node3728" label="95">
        <meta content=" fg=255 0 0 x=1.0347269 y=-1.7023697 lc=255 0 0;" datatype="xsd:string" id="meta3729" property="format" xsi:type="nex:LiteralMeta"/>
      </node>
      <node about="#node3730" id="node3730" label="2_-_B-Burk_-_Burkholderia_sp._383_-_PYRD_BURS3">
        <meta content=" fg=255 0 0 x=1.0771374 y=-1.7152041 lc=255 0 0 ll=4;" datatype="xsd:string" id="meta3731" property="format" xsi:type="nex:LiteralMeta"/>
      </node>
      <node about="#node3732" id="node3732" label="2_-_B-Burk_-_Burkholderia_pseudomallei_-_PYRD_BURPS">
        <meta content=" fg=255 0 0 x=1.0736282 y=-1.7138853 lc=255 0 0 ll=4;" datatype="xsd:string" id="meta3733" property="format" xsi:type="nex:LiteralMeta"/>
      </node>
      <node about="#node3742" id="node3742" label="92">
        <meta content=" fg=255 0 0 x=0.9613427 y=-1.679015 lc=255 0 0;" datatype="xsd:string" id="meta3743" property="format" xsi:type="nex:LiteralMeta"/>
      </node>
      <node about="#node3744" id="node3744" label="94">
        <meta content=" fg=255 0 0 x=1.0080096 y=-1.6923693 lc=255 0 0;" datatype="xsd:string" id="meta3745" property="format" xsi:type="nex:LiteralMeta"/>
      </node>
      <node about="#node3746" id="node3746" label="2_-_B-Burk_-_Janthinobacterium_sp._Marseille_-_PYRD_JANMA">
        <meta content=" fg=255 0 0 x=1.1395695 y=-1.7304485 lc=255 0 0 ll=4;" datatype="xsd:string" id="meta3747" property="format" xsi:type="nex:LiteralMeta"/>
      </node>
      <node about="#node3748" id="node3748" label="2_-_B-Burk_-_Herbaspirillum_seropedicae_SmR1_-_D8J1D6_HERSS">
        <meta content=" fg=255 0 0 x=1.1038678 y=-1.7194865 lc=255 0 0 ll=4;" datatype="xsd:string" id="meta3749" property="format" xsi:type="nex:LiteralMeta"/>
      </node>
      <node about="#node3754" id="node3754" label="91">
        <meta content=" fg=255 0 0 x=1.0095185 y=-1.6921717 lc=255 0 0;" datatype="xsd:string" id="meta3755" property="format" xsi:type="nex:LiteralMeta"/>
      </node>
      <node about="#node3756" id="node3756" label="2_-_B-Burk_-_Ralstonia_eutropha_JMP134_-_PYRD_CUPPJ">
        <meta content=" fg=255 0 0 x=1.1000934 y=-1.7172025 lc=255 0 0 ll=4;" datatype="xsd:string" id="meta3757" property="format" xsi:type="nex:LiteralMeta"/>
      </node>
      <node about="#node3758" id="node3758" label="2_-_B-Burk_-_Ralstonia_solanacearum_-_PYRD_RALSO">
        <meta content=" fg=255 0 0 x=1.1439501 y=-1.7284473 lc=255 0 0 ll=4;" datatype="xsd:string" id="meta3759" property="format" xsi:type="nex:LiteralMeta"/>
      </node>
      <node about="#node3776" id="node3776" label="98">
        <meta content=" fg=255 0 0 x=0.81878704 y=-1.6348435 lc=255 0 0;" datatype="xsd:string" id="meta3777" property="format" xsi:type="nex:LiteralMeta"/>
      </node>
      <node about="#node3778" id="node3778" label="2_-_B-BetaP_-_Sideroxydans_lithotrophicus_ES-1_-_D5CME1_SIDLE">
        <meta content=" fg=255 0 0 x=0.97269917 y=-1.6753769 lc=255 0 0 ll=4;" datatype="xsd:string" id="meta3779" property="format" xsi:type="nex:LiteralMeta"/>
      </node>
      <node about="#node3780" id="node3780" label="36">
        <meta content=" fg=255 0 0 x=0.85050225 y=-1.6426841 lc=255 0 0;" datatype="xsd:string" id="meta3781" property="format" xsi:type="nex:LiteralMeta"/>
      </node>
      <node about="#node3782" id="node3782" label="95_B-Nitrosomo">
        <meta content=" fg=255 0 0 x=0.93754417 y=-1.6644826 lc=255 0 0;" datatype="xsd:string" id="meta3783" property="format" xsi:type="nex:LiteralMeta"/>
      </node>
      <node about="#node3784" id="node3784" label="2_-_B-Nitrosomo_-_Nitrosospira_multiformis_ATCC_25196_-_PYRD_NITMU">
        <meta content=" fg=255 0 0 x=1.2172526 y=-1.7363356 lc=255 0 0 ll=4;" datatype="xsd:string" id="meta3785" property="format" xsi:type="nex:LiteralMeta"/>
      </node>
      <node about="#node3786" id="node3786" label="99">
        <meta content=" fg=255 0 0 x=1.1344464 y=-1.7131606 lc=255 0 0;" datatype="xsd:string" id="meta3787" property="format" xsi:type="nex:LiteralMeta"/>
      </node>
      <node about="#node3788" id="node3788" label="2_-_B-Nitrosomo_-_Nitrosomonas_europaea_-_PYRD_NITEU">
        <meta content=" fg=255 0 0 x=1.2446917 y=-1.7407701 lc=255 0 0 ll=4;" datatype="xsd:string" id="meta3789" property="format" xsi:type="nex:LiteralMeta"/>
      </node>
      <node about="#node3790" id="node3790" label="2_-_B-Nitrosomo_-_Nitrosomonas_eutropha_C91_-_PYRD_NITEC">
        <meta content=" fg=255 0 0 x=1.2090573 y=-1.7313663 lc=255 0 0 ll=4;" datatype="xsd:string" id="meta3791" property="format" xsi:type="nex:LiteralMeta"/>
      </node>
      <node about="#node3800" id="node3800" label="2_-_B-BetaP_-_Gallionella_capsiferriformans_ES-2_-_D9SJH6_GALCS">
        <meta content=" fg=255 0 0 x=1.0150611 y=-1.6817827 lc=255 0 0 ll=4;" datatype="xsd:string" id="meta3801" property="format" xsi:type="nex:LiteralMeta"/>
      </node>
      <node about="#node3814" id="node3814" label="99">
        <meta content=" fg=255 0 0 x=0.82804257 y=-1.633206 lc=255 0 0;" datatype="xsd:string" id="meta3815" property="format" xsi:type="nex:LiteralMeta"/>
      </node>
      <node about="#node3816" id="node3816" label="2_-_B-BetaP_-_Methylovorus_sp._MP688_-_E4QLC1_METS6">
        <meta content=" fg=255 0 0 x=0.97289145 y=-1.6666958 lc=255 0 0 ll=4;" datatype="xsd:string" id="meta3817" property="format" xsi:type="nex:LiteralMeta"/>
      </node>
      <node about="#node3818" id="node3818" label="84">
        <meta content=" fg=255 0 0 x=0.88055396 y=-1.6446785 lc=255 0 0;" datatype="xsd:string" id="meta3819" property="format" xsi:type="nex:LiteralMeta"/>
      </node>
      <node about="#node3820" id="node3820" label="2_-_B-BetaP_-_Methylobacillus_flagellatus_KT_-_PYRD_METFK">
        <meta content=" fg=255 0 0 x=1.0839661 y=-1.6904118 lc=255 0 0 ll=4;" datatype="xsd:string" id="meta3821" property="format" xsi:type="nex:LiteralMeta"/>
      </node>
      <node about="#node3822" id="node3822" label="99">
        <meta content=" fg=255 0 0 x=1.0127839 y=-1.6731478 lc=255 0 0;" datatype="xsd:string" id="meta3823" property="format" xsi:type="nex:LiteralMeta"/>
      </node>
      <node about="#node3824" id="node3824" label="2_-_B-BetaP_-_Methylotenera_versatilis_301_-_D7DM31_METS0">
        <meta content=" fg=255 0 0 x=1.1207864 y=-1.6967436 lc=255 0 0 ll=4;" datatype="xsd:string" id="meta3825" property="format" xsi:type="nex:LiteralMeta"/>
      </node>
      <node about="#node3826" id="node3826" label="2_-_B-BetaP_-_Methylotenera_mobilis_JLW8_-_C6WYC8_METML">
        <meta content=" fg=255 0 0 x=1.0641313 y=-1.6840404 lc=255 0 0 ll=4;" datatype="xsd:string" id="meta3827" property="format" xsi:type="nex:LiteralMeta"/>
      </node>
      <node about="#node3844" id="node3844" label="97">
        <meta content=" fg=255 0 0 x=0.7651392 y=-1.6154412 lc=255 0 0;" datatype="xsd:string" id="meta3845" property="format" xsi:type="nex:LiteralMeta"/>
      </node>
      <node about="#node3846" id="node3846" label="2_-_B-Neisser_-_Laribacter_hongkongensis_HLHK9_-_C1D903_LARHH">
        <meta content=" fg=255 0 0 x=1.1415008 y=-1.6929004 lc=255 0 0 ll=4;" datatype="xsd:string" id="meta3847" property="format" xsi:type="nex:LiteralMeta"/>
      </node>
      <node about="#node3848" id="node3848" label="4">
        <meta content=" fg=255 0 0 x=0.8291077 y=-1.6280017 lc=255 0 0;" datatype="xsd:string" id="meta3849" property="format" xsi:type="nex:LiteralMeta"/>
      </node>
      <node about="#node3850" id="node3850" label="2_-_B-BetaP_-_Candidatus_Accumulibacter_phosphatis_clade_IIA_str._UW-1_-_C7RU74_ACCPU">
        <meta content=" fg=255 0 0 x=1.0577224 y=-1.673611 lc=255 0 0 ll=4;" datatype="xsd:string" id="meta3851" property="format" xsi:type="nex:LiteralMeta"/>
      </node>
      <node about="#node3852" id="node3852" label="2_-_B-Rhodocycl_-_Dechloromonas_aromatica_RCB_-_PYRD_DECAR">
        <meta content=" fg=255 0 0 x=1.0012442 y=-1.6612602 lc=255 0 0 ll=4;" datatype="xsd:string" id="meta3853" property="format" xsi:type="nex:LiteralMeta"/>
      </node>
      <node about="#node3870" id="node3870" label="92_B-Neisser">
        <meta content=" fg=255 0 0 x=0.6993552 y=-1.5986844 lc=255 0 0;" datatype="xsd:string" id="meta3871" property="format" xsi:type="nex:LiteralMeta"/>
      </node>
      <node about="#node3872" id="node3872" label="2_-_B-Neisser_-_Neisseria_meningitidis_serogroup_B_-_PYRD_NEIMB">
        <meta content=" fg=255 0 0 x=1.1025314 y=-1.6740512 lc=255 0 0 ll=4;" datatype="xsd:string" id="meta3873" property="format" xsi:type="nex:LiteralMeta"/>
      </node>
      <node about="#node3874" id="node3874" label="2_-_B-Neisser_-_Chromobacterium_violaceum_-_PYRD_CHRVO">
        <meta content=" fg=255 0 0 x=0.90629494 y=-1.636072 lc=255 0 0 ll=4;" datatype="xsd:string" id="meta3875" property="format" xsi:type="nex:LiteralMeta"/>
      </node>
      <node about="#node3908" id="node3908" label="87_Bacteria">
        <meta content=" fg=255 0 0 x=0.1104499 y=-1.2486525 lc=255 0 0;" datatype="xsd:string" id="meta3909" property="format" xsi:type="nex:LiteralMeta"/>
      </node>
      <node about="#node3910" id="node3910" label="92">
        <meta content=" fg=255 0 0 x=0.18393849 y=-1.2603261 lc=255 0 0;" datatype="xsd:string" id="meta3911" property="format" xsi:type="nex:LiteralMeta"/>
      </node>
      <node about="#node3912" id="node3912" label="2_-_FB-Plaeni_-_Brevibacillus_brevis_NBRC_100599_-_C0Z506_BREBN">
        <meta content=" fg=255 0 0 x=0.7409789 y=-1.3574843 lc=255 0 0 ll=4;" datatype="xsd:string" id="meta3913" property="format" xsi:type="nex:LiteralMeta"/>
      </node>
      <node about="#node3914" id="node3914" label="77_ProteoB">
        <meta content=" fg=255 0 0 x=0.24014093 y=-1.2690794 lc=255 0 0;" datatype="xsd:string" id="meta3915" property="format" xsi:type="nex:LiteralMeta"/>
      </node>
      <node about="#node3916" id="node3916" label="2_-_G-Acidithio_-_Acidithiobacillus_ferrooxidans_ATCC_23270_-_PYRD_ACIF2">
        <meta content=" fg=255 0 0 x=0.77386534 y=-1.3588421 lc=255 0 0 ll=4;" datatype="xsd:string" id="meta3917" property="format" xsi:type="nex:LiteralMeta"/>
      </node>
      <node about="#node3918" id="node3918" label="78_DeltaP">
        <meta content=" fg=255 0 0 x=0.3520744 y=-1.2861654 lc=255 0 0;" datatype="xsd:string" id="meta3919" property="format" xsi:type="nex:LiteralMeta"/>
      </node>
      <node about="#node3920" id="node3920" label="100">
        <meta content=" fg=255 0 0 x=0.6666601 y=-1.3361374 lc=255 0 0;" datatype="xsd:string" id="meta3921" property="format" xsi:type="nex:LiteralMeta"/>
      </node>
      <node about="#node3922" id="node3922" label="2_-_DeltaP_-_Myxococcus_xanthus_DK_1622_-_PYRD_MYXXD">
        <meta content=" fg=255 0 0 x=0.7804375 y=-1.3545645 lc=255 0 0 ll=4;" datatype="xsd:string" id="meta3923" property="format" xsi:type="nex:LiteralMeta"/>
      </node>
      <node about="#node3924" id="node3924" label="2_-_DeltaP_-_Stigmatella_aurantiaca_DW4/3-1_-_Q08UF3_STIAD">
        <meta content=" fg=255 0 0 x=0.73413664 y=-1.3466467 lc=255 0 0 ll=4;" datatype="xsd:string" id="meta3925" property="format" xsi:type="nex:LiteralMeta"/>
      </node>
      <node about="#node3930" id="node3930" label="100">
        <meta content=" fg=255 0 0 x=0.67081445 y=-1.3328449 lc=255 0 0;" datatype="xsd:string" id="meta3931" property="format" xsi:type="nex:LiteralMeta"/>
      </node>
      <node about="#node3932" id="node3932" label="2_-_DeltaP_-_Anaeromyxobacter_dehalogenans_2CP-C_-_PYRD_ANADE">
        <meta content=" fg=255 0 0 x=0.7713366 y=-1.3478775 lc=255 0 0 ll=4;" datatype="xsd:string" id="meta3933" property="format" xsi:type="nex:LiteralMeta"/>
      </node>
      <node about="#node3934" id="node3934" label="2_-_DeltaP_-_Anaeromyxobacter_sp._Fw109-5_-_PYRD_ANADF">
        <meta content=" fg=255 0 0 x=0.7930151 y=-1.3503631 lc=255 0 0 ll=4;" datatype="xsd:string" id="meta3935" property="format" xsi:type="nex:LiteralMeta"/>
      </node>
      <node about="#node3952" id="node3952" label="88">
        <meta content=" fg=255 0 0 x=0.18611765 y=-1.2569377 lc=255 0 0;" datatype="xsd:string" id="meta3953" property="format" xsi:type="nex:LiteralMeta"/>
      </node>
      <node about="#node3954" id="node3954" label="88">
        <meta content=" fg=255 0 0 x=0.2772819 y=-1.2671995 lc=255 0 0;" datatype="xsd:string" id="meta3955" property="format" xsi:type="nex:LiteralMeta"/>
      </node>
      <node about="#node3956" id="node3956" label="99_Firmicutes_F-Bacil_FB-Plaeni">
        <meta content=" fg=255 0 0 x=0.505581 y=-1.2971091 lc=255 0 0;" datatype="xsd:string" id="meta3957" property="format" xsi:type="nex:LiteralMeta"/>
      </node>
      <node about="#node3958" id="node3958" label="2_-_FB-Plaeni_-_Paenibacillus_sp._JDR-2_-_C6CYB0_PAESJ">
        <meta content=" fg=255 0 0 x=0.68663543 y=-1.3219459 lc=255 0 0 ll=4;" datatype="xsd:string" id="meta3959" property="format" xsi:type="nex:LiteralMeta"/>
      </node>
      <node about="#node3960" id="node3960" label="96">
        <meta content=" fg=255 0 0 x=0.60661757 y=-1.3100348 lc=255 0 0;" datatype="xsd:string" id="meta3961" property="format" xsi:type="nex:LiteralMeta"/>
      </node>
      <node about="#node3962" id="node3962" label="2_-_FB-Plaeni_-_Paenibacillus_sp._Y412MC10_-_D3EA44_GEOS4">
        <meta content=" fg=255 0 0 x=0.7266816 y=-1.3257644 lc=255 0 0 ll=4;" datatype="xsd:string" id="meta3963" property="format" xsi:type="nex:LiteralMeta"/>
      </node>
      <node about="#node3964" id="node3964" label="2_-_FB-Plaeni_-_Paenibacillus_polymyxa_SC2_-_E3EHA1_PAEPS">
        <meta content=" fg=255 0 0 x=0.7851515 y=-1.3323251 lc=255 0 0 ll=4;" datatype="xsd:string" id="meta3965" property="format" xsi:type="nex:LiteralMeta"/>
      </node>
      <node about="#node3974" id="node3974" label="30">
        <meta content=" fg=255 0 0 x=0.38038257 y=-1.277857 lc=255 0 0;" datatype="xsd:string" id="meta3975" property="format" xsi:type="nex:LiteralMeta"/>
      </node>
      <node about="#node3976" id="node3976" label="2_-_FB-Alicyclo_-_Alicyclobacillus_acidocaldarius_subsp._acidocaldarius_DSM_446_-_C8WV30_ALIAD">
        <meta content=" fg=255 0 0 x=0.93946743 y=-1.3442222 lc=255 0 0 ll=4;" datatype="xsd:string" id="meta3977" property="format" xsi:type="nex:LiteralMeta"/>
      </node>
      <node about="#node3978" id="node3978" label="98_DeinoTherm_DT-Deinococc">
        <meta content=" fg=255 0 0 x=0.5519118 y=-1.2950627 lc=255 0 0;" datatype="xsd:string" id="meta3979" property="format" xsi:type="nex:LiteralMeta"/>
      </node>
      <node about="#node3980" id="node3980" label="2_-_DT-Deinococc_-_Deinococcus_maricopensis_DSM_21211_-_E8U9C4_DEIML">
        <meta content=" fg=255 0 0 x=0.7428261 y=-1.3165526 lc=255 0 0 ll=4;" datatype="xsd:string" id="meta3981" property="format" xsi:type="nex:LiteralMeta"/>
      </node>
      <node about="#node3982" id="node3982" label="98">
        <meta content=" fg=255 0 0 x=0.6796392 y=-1.307484 lc=255 0 0;" datatype="xsd:string" id="meta3983" property="format" xsi:type="nex:LiteralMeta"/>
      </node>
      <node about="#node3984" id="node3984" label="2_-_DT-Deinococc_-_Deinococcus_deserti_VCD115_-_PYRD_DEIDV">
        <meta content=" fg=255 0 0 x=0.84143543 y=-1.3247043 lc=255 0 0 ll=4;" datatype="xsd:string" id="meta3985" property="format" xsi:type="nex:LiteralMeta"/>
      </node>
      <node about="#node3986" id="node3986" label="94">
        <meta content=" fg=255 0 0 x=0.74696124 y=-1.3138252 lc=255 0 0;" datatype="xsd:string" id="meta3987" property="format" xsi:type="nex:LiteralMeta"/>
      </node>
      <node about="#node3988" id="node3988" label="2_-_DT-Deinococc_-_Deinococcus_geothermalis_DSM_11300_-_PYRD_DEIGD">
        <meta content=" fg=255 0 0 x=0.871556 y=-1.326323 lc=255 0 0 ll=4;" datatype="xsd:string" id="meta3989" property="format" xsi:type="nex:LiteralMeta"/>
      </node>
      <node about="#node3990" id="node3990" label="95">
        <meta content=" fg=255 0 0 x=0.81763834 y=-1.3202665 lc=255 0 0;" datatype="xsd:string" id="meta3991" property="format" xsi:type="nex:LiteralMeta"/>
      </node>
      <node about="#node3992" id="node3992" label="2_-_DT-Deinococc_-_Deinococcus_radiodurans_-_PYRD_DEIRA">
        <meta content=" fg=255 0 0 x=0.9661311 y=-1.3342532 lc=255 0 0 ll=4;" datatype="xsd:string" id="meta3993" property="format" xsi:type="nex:LiteralMeta"/>
      </node>
      <node about="#node3994" id="node3994" label="2_-_DT-Deinococc_-_Deinococcus_proteolyticus_MRP_-_F0RNZ8_DEIPM">
        <meta content=" fg=255 0 0 x=1.0244875 y=-1.3384862 lc=255 0 0 ll=4;" datatype="xsd:string" id="meta3995" property="format" xsi:type="nex:LiteralMeta"/>
      </node>
      <node about="#node4020" id="node4020" label="2_-_Thermobacu_-_Thermobaculum_terrenum_ATCC_BAA-798_-_D1CE91_THET1">
        <meta content=" fg=255 0 0 x=1.179545 y=-1.3383784 lc=255 0 0 ll=4;" datatype="xsd:string" id="meta4021" property="format" xsi:type="nex:LiteralMeta"/>
      </node>
      <node about="#node4058" id="node4058" label="95">
        <meta content=" x=8.373425E-4 y=0.020462375;" datatype="xsd:string" id="meta4059" property="format" xsi:type="nex:LiteralMeta"/>
      </node>
      <node about="#node4060" id="node4060" label="96">
        <meta content=" x=0.006694747 y=0.45009243;" datatype="xsd:string" id="meta4061" property="format" xsi:type="nex:LiteralMeta"/>
      </node>
      <node about="#node4062" id="node4062" label="99">
        <meta content=" fg=153 153 153 x=1.2103292 y=0.45373887 lc=153 153 153;" datatype="xsd:string" id="meta4063" property="format" xsi:type="nex:LiteralMeta"/>
      </node>
      <node about="#node4064" id="node4064" label="Act-Actinob_-_Geodermatophilus_obscurus_DSM_43160_-_D2S9D7_GEOOG">
        <meta content=" fg=153 153 153 x=2.3797662 y=0.42893547 lc=153 153 153 ll=3;" datatype="xsd:string" id="meta4065" property="format" xsi:type="nex:LiteralMeta"/>
      </node>
      <node about="#node4066" id="node4066" label="77">
        <meta content=" fg=153 153 153 x=1.5844524 y=0.45600572 lc=153 153 153;" datatype="xsd:string" id="meta4067" property="format" xsi:type="nex:LiteralMeta"/>
      </node>
      <node about="#node4068" id="node4068" label="99_Bacteria.1">
        <meta content=" fg=153 153 153 x=2.1218698 y=0.4543776 lc=153 153 153;" datatype="xsd:string" id="meta4069" property="format" xsi:type="nex:LiteralMeta"/>
      </node>
      <node about="#node4070" id="node4070" label="A-Sphingo_-_Zymomonas_mobilis_-_Q5NRB0_ZYMMO">
        <meta content=" fg=153 153 153 x=2.5954556 y=0.4472034 lc=153 153 153 ll=3;" datatype="xsd:string" id="meta4071" property="format" xsi:type="nex:LiteralMeta"/>
      </node>
      <node about="#node4072" id="node4072" label="97_Actino_Act-Actinob.1">
        <meta content=" fg=153 153 153 x=2.47489 y=0.4543776 lc=153 153 153;" datatype="xsd:string" id="meta4073" property="format" xsi:type="nex:LiteralMeta"/>
      </node>
      <node about="#node4074" id="node4074" label="33">
        <meta content=" fg=153 153 153 x=2.524139 y=0.45407918 lc=153 153 153;" datatype="xsd:string" id="meta4075" property="format" xsi:type="nex:LiteralMeta"/>
      </node>
      <node about="#node4076" id="node4076" label="Act-Actinob_-_Bifidobacterium_adolescentis_ATCC_15703_-_A0ZZT0_BIFAA">
        <meta content=" fg=153 153 153 x=2.6008859 y=0.45338166 lc=153 153 153 ll=3;" datatype="xsd:string" id="meta4077" property="format" xsi:type="nex:LiteralMeta"/>
      </node>
      <node about="#node4078" id="node4078" label="Act-Actinob_-_Bifidobacterium_dentium_Bd1_-_D2Q7Y3_BIFDB">
        <meta content=" fg=153 153 153 x=2.5824788 y=0.45390245 lc=153 153 153 ll=3;" datatype="xsd:string" id="meta4079" property="format" xsi:type="nex:LiteralMeta"/>
      </node>
      <node about="#node4084" id="node4084" label="15">
        <meta content=" fg=153 153 153 x=2.524079 y=0.45467564 lc=153 153 153;" datatype="xsd:string" id="meta4085" property="format" xsi:type="nex:LiteralMeta"/>
      </node>
      <node about="#node4086" id="node4086" label="Act-Actinob_-_Bifidobacterium_longum_-_Q8G4V9_BIFLO">
        <meta content=" fg=153 153 153 x=2.6484385 y=0.45505238 lc=153 153 153 ll=3;" datatype="xsd:string" id="meta4087" property="format" xsi:type="nex:LiteralMeta"/>
      </node>
      <node about="#node4088" id="node4088" label="Act-Actinob_-_Bifidobacterium_bifidum_PRL2010_-_E4NYX1_BIFBP">
        <meta content=" fg=153 153 153 x=2.6368842 y=0.4557009 lc=153 153 153 ll=3;" datatype="xsd:string" id="meta4089" property="format" xsi:type="nex:LiteralMeta"/>
      </node>
      <node about="#node4102" id="node4102" label="99">
        <meta content=" fg=153 153 153 x=2.1710904 y=0.46844813 lc=153 153 153;" datatype="xsd:string" id="meta4103" property="format" xsi:type="nex:LiteralMeta"/>
      </node>
      <node about="#node4104" id="node4104" label="Chlamid_-_Waddlia_chondrophila_WSU_86-1044_-_D6YUA1_WADCW">
        <meta content=" fg=153 153 153 x=2.8391337 y=0.47856808 lc=153 153 153 ll=3;" datatype="xsd:string" id="meta4105" property="format" xsi:type="nex:LiteralMeta"/>
      </node>
      <node about="#node4106" id="node4106" label="97_Eukaryota_Amobozoa">
        <meta content=" fg=153 153 153 x=2.448329 y=0.4751686 lc=153 153 153;" datatype="xsd:string" id="meta4107" property="format" xsi:type="nex:LiteralMeta"/>
      </node>
      <node about="#node4108" id="node4108" label="Amobozoa_-_Dictyostelium_discoideum_-_PYRD_DICDI">
        <meta content=" fg=153 153 153 x=2.6712887 y=0.4798975 lc=153 153 153 ll=3;" datatype="xsd:string" id="meta4109" property="format" xsi:type="nex:LiteralMeta"/>
      </node>
      <node about="#node4110" id="node4110" label="Amobozoa_-_Polysphondylium_pallidum_-_D3B8X3_POLPA">
        <meta content=" fg=153 153 153 x=2.6619995 y=0.48099586 lc=153 153 153 ll=3;" datatype="xsd:string" id="meta4111" property="format" xsi:type="nex:LiteralMeta"/>
      </node>
      <node about="#node4128" id="node4128" label="76">
        <meta content=" x=0.0038890766 y=0.6558833;" datatype="xsd:string" id="meta4129" property="format" xsi:type="nex:LiteralMeta"/>
      </node>
      <node about="#node4130" id="node4130" label="99">
        <meta content=" fg=51 153 0 x=0.6053682 y=0.7589159 lc=51 153 0;" datatype="xsd:string" id="meta4131" property="format" xsi:type="nex:LiteralMeta"/>
      </node>
      <node about="#node4132" id="node4132" label="100_Bacteria_Actino_Act-Actinob">
        <meta content=" fg=51 153 0 x=1.4752252 y=0.79583126 lc=51 153 0;" datatype="xsd:string" id="meta4133" property="format" xsi:type="nex:LiteralMeta"/>
      </node>
      <node about="#node4134" id="node4134" label="1_-_Act-Actinob_-_Frankia_sp._EuI1c_-_E3ITU4_FRASU">
        <meta content=" fg=51 153 0 x=1.6784123 y=0.8026049 lc=51 153 0 ll=2;" datatype="xsd:string" id="meta4135" property="format" xsi:type="nex:LiteralMeta"/>
      </node>
      <node about="#node4136" id="node4136" label="92">
        <meta content=" fg=51 153 0 x=1.5797472 y=0.8005843 lc=51 153 0;" datatype="xsd:string" id="meta4137" property="format" xsi:type="nex:LiteralMeta"/>
      </node>
      <node about="#node4138" id="node4138" label="1_-_Act-Actinob_-_Frankia_sp._EAN1pec_-_A8L1Y0_FRASN">
        <meta content=" fg=51 153 0 x=1.8552234 y=0.81143916 lc=51 153 0 ll=2;" datatype="xsd:string" id="meta4139" property="format" xsi:type="nex:LiteralMeta"/>
      </node>
      <node about="#node4140" id="node4140" label="95">
        <meta content=" fg=51 153 0 x=1.6683031 y=0.80488014 lc=51 153 0;" datatype="xsd:string" id="meta4141" property="format" xsi:type="nex:LiteralMeta"/>
      </node>
      <node about="#node4142" id="node4142" label="1_-_Act-Actinob_-_Frankia_sp._CcI3_-_Q2JDS8_FRASC">
        <meta content=" fg=51 153 0 x=1.8013456 y=0.8109301 lc=51 153 0 ll=2;" datatype="xsd:string" id="meta4143" property="format" xsi:type="nex:LiteralMeta"/>
      </node>
      <node about="#node4144" id="node4144" label="1_-_Act-Actinob_-_Frankia_alni_ACN14a_-_Q0RPH9_FRAAA">
        <meta content=" fg=51 153 0 x=1.791849 y=0.8112486 lc=51 153 0 ll=2;" datatype="xsd:string" id="meta4145" property="format" xsi:type="nex:LiteralMeta"/>
      </node>
      <node about="#node4158" id="node4158" label="84">
        <meta content=" fg=51 153 0 x=0.80301744 y=0.79524356 lc=51 153 0;" datatype="xsd:string" id="meta4159" property="format" xsi:type="nex:LiteralMeta"/>
      </node>
      <node about="#node4160" id="node4160" label="100">
        <meta content=" fg=51 153 0 x=2.1907713 y=0.90477943 lc=51 153 0;" datatype="xsd:string" id="meta4161" property="format" xsi:type="nex:LiteralMeta"/>
      </node>
      <node about="#node4162" id="node4162" label="88_Eukaryota_Fungi_Fung-Asco_Asco-Pezizomyc">
        <meta content=" fg=51 153 0 x=2.3511665 y=0.9145097 lc=51 153 0;" datatype="xsd:string" id="meta4163" property="format" xsi:type="nex:LiteralMeta"/>
      </node>
      <node about="#node4164" id="node4164" label="1_-_Asco-Pezizomyc_-_Botryotinia_fuckeliana_B05.10_-_A6SLQ0_BOTFB">
        <meta content=" fg=51 153 0 x=2.4662654 y=0.9211422 lc=51 153 0 ll=3;" datatype="xsd:string" id="meta4165" property="format" xsi:type="nex:LiteralMeta"/>
      </node>
      <node about="#node4166" id="node4166" label="1_-_Asco-Pezizomyc_-_Sclerotinia_sclerotiorum_1980_UF-70_-_A7EUV5_SCLS1">
        <meta content=" fg=51 153 0 x=2.4413636 y=0.9202558 lc=51 153 0 ll=3;" datatype="xsd:string" id="meta4167" property="format" xsi:type="nex:LiteralMeta"/>
      </node>
      <node about="#node4172" id="node4172" label="99">
        <meta content=" fg=51 153 0 x=2.5632472 y=0.9364511 lc=51 153 0;" datatype="xsd:string" id="meta4173" property="format" xsi:type="nex:LiteralMeta"/>
      </node>
      <node about="#node4174" id="node4174" label="86">
        <meta content=" fg=51 153 0 x=2.652079 y=0.9437335 lc=51 153 0;" datatype="xsd:string" id="meta4175" property="format" xsi:type="nex:LiteralMeta"/>
      </node>
      <node about="#node4176" id="node4176" label="90">
        <meta content=" fg=51 153 0 x=2.7731311 y=0.95291924 lc=51 153 0;" datatype="xsd:string" id="meta4177" property="format" xsi:type="nex:LiteralMeta"/>
      </node>
      <node about="#node4178" id="node4178" label="1_-_Asco-Pezizomyc_-_Tuber_melanosporum_Mel28_-_D5GK06_TUBMM">
        <meta content=" fg=51 153 0 x=3.4192495 y=0.99801284 lc=51 153 0 ll=3;" datatype="xsd:string" id="meta4179" property="format" xsi:type="nex:LiteralMeta"/>
      </node>
      <node about="#node4180" id="node4180" label="24">
        <meta content=" fg=51 153 0 x=2.8760111 y=0.9610396 lc=51 153 0;" datatype="xsd:string" id="meta4181" property="format" xsi:type="nex:LiteralMeta"/>
      </node>
      <node about="#node4182" id="node4182" label="1_-_G-Pasteur_-_Haemophilus_somnus_129PT_-_Q0I2I6_HAES1">
        <meta content=" fg=51 153 0 x=3.4426422 y=1.004037 lc=51 153 0 ll=3;" datatype="xsd:string" id="meta4183" property="format" xsi:type="nex:LiteralMeta"/>
      </node>
      <node about="#node4184" id="node4184" label="1_-_Asco-Pezizomyc_-_Sordaria_macrospora_k-hell_-_D1ZEM0_SORMK">
        <meta content=" fg=51 153 0 x=3.510353 y=1.0130426 lc=51 153 0 ll=3;" datatype="xsd:string" id="meta4185" property="format" xsi:type="nex:LiteralMeta"/>
      </node>
      <node about="#node4194" id="node4194" label="65_Eukaryota_Fungi_Fung-Asco_Asco-Pezizomyc">
        <meta content=" fg=51 153 0 x=2.729777 y=0.9508146 lc=51 153 0;" datatype="xsd:string" id="meta4195" property="format" xsi:type="nex:LiteralMeta"/>
      </node>
      <node about="#node4196" id="node4196" label="1_-_Asco-Pezizomyc_-_Nectria_haematococca_mpVI_77-13-4_-_C7ZII6_NECH7">
        <meta content=" fg=51 153 0 x=3.3949816 y=1.0094073 lc=51 153 0 ll=3;" datatype="xsd:string" id="meta4197" property="format" xsi:type="nex:LiteralMeta"/>
      </node>
      <node about="#node4198" id="node4198" label="1_-_Asco-Pezizomyc_-_Pyrenophora_tritici-repentis_Pt-1C-BFP_-_B2VR65_PYRTR">
        <meta content=" fg=51 153 0 x=3.1284726 y=0.98836833 lc=51 153 0 ll=3;" datatype="xsd:string" id="meta4199" property="format" xsi:type="nex:LiteralMeta"/>
      </node>
      <node about="#node4208" id="node4208" label="1_-_Asco-Pezizomyc_-_Magnaporthe_oryzae_70-15_-_A4RI73_MAGO7">
        <meta content=" fg=51 153 0 x=3.254558 y=1.0057951 lc=51 153 0 ll=3;" datatype="xsd:string" id="meta4209" property="format" xsi:type="nex:LiteralMeta"/>
      </node>
      <node about="#node4218" id="node4218" label="95">
        <meta content=" fg=51 153 0 x=1.1575003 y=0.8693201 lc=51 153 0;" datatype="xsd:string" id="meta4219" property="format" xsi:type="nex:LiteralMeta"/>
      </node>
      <node about="#node4220" id="node4220" label="1_A_-_Strameno_-_Thalassiosira_pseudonana_-_B8C398_THAPS">
        <meta content=" fg=51 153 0 x=1.827009 y=0.94057703 lc=51 153 0 ll=2;" datatype="xsd:string" id="meta4221" property="format" xsi:type="nex:LiteralMeta"/>
      </node>
      <node about="#node4222" id="node4222" label="85">
        <meta content=" fg=51 153 0 x=1.3791088 y=0.9163309 lc=51 153 0;" datatype="xsd:string" id="meta4223" property="format" xsi:type="nex:LiteralMeta"/>
      </node>
      <node about="#node4224" id="node4224" label="1_A_-_G-Alterom_-_Shewanella_violacea_DSS12_-_D4ZB29_SHEVD">
        <meta content=" fg=51 153 0 x=1.8154631 y=0.9654484 lc=51 153 0 ll=2;" datatype="xsd:string" id="meta4225" property="format" xsi:type="nex:LiteralMeta"/>
      </node>
      <node about="#node4226" id="node4226" label="96">
        <meta content=" fg=51 153 0 x=1.5786269 y=0.9592876 lc=51 153 0;" datatype="xsd:string" id="meta4227" property="format" xsi:type="nex:LiteralMeta"/>
      </node>
      <node about="#node4228" id="node4228" label="51">
        <meta content=" fg=51 153 0 x=1.6921643 y=0.9830136 lc=51 153 0;" datatype="xsd:string" id="meta4229" property="format" xsi:type="nex:LiteralMeta"/>
      </node>
      <node about="#node4230" id="node4230" label="95">
        <meta content=" fg=51 153 0 x=1.8079612 y=1.005023 lc=51 153 0;" datatype="xsd:string" id="meta4231" property="format" xsi:type="nex:LiteralMeta"/>
      </node>
      <node about="#node4232" id="node4232" label="25_Bacteria_F-LactoBacil">
        <meta content=" fg=51 153 0 x=1.8539257 y=1.0127534 lc=51 153 0;" datatype="xsd:string" id="meta4233" property="format" xsi:type="nex:LiteralMeta"/>
      </node>
      <node about="#node4234" id="node4234" label="85">
        <meta content=" fg=51 153 0 x=1.9267917 y=1.023876 lc=51 153 0;" datatype="xsd:string" id="meta4235" property="format" xsi:type="nex:LiteralMeta"/>
      </node>
      <node about="#node4236" id="node4236" label="1_A_-_FL-Lactob_-_Lactobacillus_sakei_subsp._sakei_23K_-_Q38YI0_LACSS">
        <meta content=" fg=51 153 0 x=2.2503798 y=1.062287 lc=51 153 0 ll=2;" datatype="xsd:string" id="meta4237" property="format" xsi:type="nex:LiteralMeta"/>
      </node>
      <node about="#node4238" id="node4238" label="98">
        <meta content=" fg=51 153 0 x=2.0373983 y=1.0411025 lc=51 153 0;" datatype="xsd:string" id="meta4239" property="format" xsi:type="nex:LiteralMeta"/>
      </node>
      <node about="#node4240" id="node4240" label="95">
        <meta content=" fg=51 153 0 x=2.1135674 y=1.0510814 lc=51 153 0;" datatype="xsd:string" id="meta4241" property="format" xsi:type="nex:LiteralMeta"/>
      </node>
      <node about="#node4242" id="node4242" label="1_A_-_FusoB_-_Leptotrichia_buccalis_C-1013-b_-_C7NDX2_LEPBD">
        <meta content=" fg=51 153 0 x=2.2827637 y=1.072206 lc=51 153 0 ll=2;" datatype="xsd:string" id="meta4243" property="format" xsi:type="nex:LiteralMeta"/>
      </node>
      <node about="#node4244" id="node4244" label="94_Firmicutes_FL-Streptoc">
        <meta content=" fg=51 153 0 x=2.171707 y=1.0588776 lc=51 153 0;" datatype="xsd:string" id="meta4245" property="format" xsi:type="nex:LiteralMeta"/>
      </node>
      <node about="#node4246" id="node4246" label="1_A_-_FL-Streptoc_-_Streptococcus_pneumoniae_-_PYRDA_STRPN">
        <meta content=" fg=51 153 0 x=2.2377822 y=1.0675341 lc=51 153 0 ll=2;" datatype="xsd:string" id="meta4247" property="format" xsi:type="nex:LiteralMeta"/>
      </node>
      <node about="#node4248" id="node4248" label="1_A_-_FL-Streptoc_-_Streptococcus_suis_JS14_-_E8UJZ3_STREJ">
        <meta content=" fg=51 153 0 x=2.3183436 y=1.078993 lc=51 153 0 ll=2;" datatype="xsd:string" id="meta4249" property="format" xsi:type="nex:LiteralMeta"/>
      </node>
      <node about="#node4258" id="node4258" label="97_Firmicutes_FL-Streptoc">
        <meta content=" fg=51 153 0 x=2.102892 y=1.0519134 lc=51 153 0;" datatype="xsd:string" id="meta4259" property="format" xsi:type="nex:LiteralMeta"/>
      </node>
      <node about="#node4260" id="node4260" label="91">
        <meta content=" fg=51 153 0 x=2.1466913 y=1.059007 lc=51 153 0;" datatype="xsd:string" id="meta4261" property="format" xsi:type="nex:LiteralMeta"/>
      </node>
      <node about="#node4262" id="node4262" label="8">
        <meta content=" fg=51 153 0 x=2.1561472 y=1.0604798 lc=51 153 0;" datatype="xsd:string" id="meta4263" property="format" xsi:type="nex:LiteralMeta"/>
      </node>
      <node about="#node4264" id="node4264" label="1_A_-_FL-Streptoc_-_Streptococcus_uberis_0140J_-_PYRDA_STRU0">
        <meta content=" fg=51 153 0 x=2.301838 y=1.0813655 lc=51 153 0 ll=2;" datatype="xsd:string" id="meta4265" property="format" xsi:type="nex:LiteralMeta"/>
      </node>
      <node about="#node4266" id="node4266" label="62">
        <meta content=" fg=51 153 0 x=2.186161 y=1.0652475 lc=51 153 0;" datatype="xsd:string" id="meta4267" property="format" xsi:type="nex:LiteralMeta"/>
      </node>
      <node about="#node4268" id="node4268" label="1_A_-_FL-Streptoc_-_Streptococcus_gallolyticus_subsp._gallolyticus_ATCC_BAA-2069_-_F0VWA7_STRG2">
        <meta content=" fg=51 153 0 x=2.2964346 y=1.0817385 lc=51 153 0 ll=2;" datatype="xsd:string" id="meta4269" property="format" xsi:type="nex:LiteralMeta"/>
      </node>
      <node about="#node4270" id="node4270" label="91">
        <meta content=" fg=51 153 0 x=2.2326946 y=1.072784 lc=51 153 0;" datatype="xsd:string" id="meta4271" property="format" xsi:type="nex:LiteralMeta"/>
      </node>
      <node about="#node4272" id="node4272" label="1_A_-_FL-Streptoc_-_Steptococcus_equi_subsp._zooepidemicus_H70_-_PYRDA_STRS7">
        <meta content=" fg=51 153 0 x=2.3329756 y=1.0884023 lc=51 153 0 ll=2;" datatype="xsd:string" id="meta4273" property="format" xsi:type="nex:LiteralMeta"/>
      </node>
      <node about="#node4274" id="node4274" label="99">
        <meta content=" fg=51 153 0 x=2.352089 y=1.0924922 lc=51 153 0;" datatype="xsd:string" id="meta4275" property="format" xsi:type="nex:LiteralMeta"/>
      </node>
      <node about="#node4276" id="node4276" label="1_A_-_FL-Streptoc_-_Streptococcus_pyogenes_serotype_M1_-_PYRDA_STRP1">
        <meta content=" fg=51 153 0 x=2.408267 y=1.1015906 lc=51 153 0 ll=2;" datatype="xsd:string" id="meta4277" property="format" xsi:type="nex:LiteralMeta"/>
      </node>
      <node about="#node4278" id="node4278" label="1_A_-_FL-Streptoc_-_Streptococcus_dysgalactiae_subsp._equisimilis_ATCC_12394_-_E8QC68_STRED">
        <meta content=" fg=51 153 0 x=2.521194 y=1.1209326 lc=51 153 0 ll=2;" datatype="xsd:string" id="meta4279" property="format" xsi:type="nex:LiteralMeta"/>
      </node>
      <node about="#node4296" id="node4296" label="97">
        <meta content=" fg=51 153 0 x=2.218321 y=1.0717244 lc=51 153 0;" datatype="xsd:string" id="meta4297" property="format" xsi:type="nex:LiteralMeta"/>
      </node>
      <node about="#node4298" id="node4298" label="1_A_-_FL-Streptoc_-_Streptococcus_mutans_-_Q8DVA1_STRMU">
        <meta content=" fg=51 153 0 x=2.293703 y=1.0848724 lc=51 153 0 ll=2;" datatype="xsd:string" id="meta4299" property="format" xsi:type="nex:LiteralMeta"/>
      </node>
      <node about="#node4300" id="node4300" label="1_A_-_FL-Streptoc_-_Streptococcus_agalactiae_serogroup_III_-_PYRDA_STRA3">
        <meta content=" fg=51 153 0 x=2.3894997 y=1.102651 lc=51 153 0 ll=2;" datatype="xsd:string" id="meta4301" property="format" xsi:type="nex:LiteralMeta"/>
      </node>
      <node about="#node4310" id="node4310" label="1_A_-_FL-Streptoc_-_Streptococcus_thermophilus_LMG_18311_-_Q5M402_STRT2">
        <meta content=" fg=51 153 0 x=2.1995575 y=1.0699834 lc=51 153 0 ll=2;" datatype="xsd:string" id="meta4311" property="format" xsi:type="nex:LiteralMeta"/>
      </node>
      <node about="#node4324" id="node4324" label="80_Firmicutes">
        <meta content=" fg=51 153 0 x=1.954008 y=1.0333514 lc=51 153 0;" datatype="xsd:string" id="meta4325" property="format" xsi:type="nex:LiteralMeta"/>
      </node>
      <node about="#node4326" id="node4326" label="1_A_-_FL-Lactob_-_Lactobacillus_casei_ATCC_334_-_Q037W8_LACC3">
        <meta content=" fg=51 153 0 x=2.3167984 y=1.1034462 lc=51 153 0 ll=2;" datatype="xsd:string" id="meta4327" property="format" xsi:type="nex:LiteralMeta"/>
      </node>
      <node about="#node4328" id="node4328" label="99_FL-Leuconost">
        <meta content=" fg=51 153 0 x=2.1074045 y=1.0654068 lc=51 153 0;" datatype="xsd:string" id="meta4329" property="format" xsi:type="nex:LiteralMeta"/>
      </node>
      <node about="#node4330" id="node4330" label="1_A_-_FL-Leuconost_-_Oenococcus_oeni_PSU-1_-_Q04H26_OENOB">
        <meta content=" fg=51 153 0 x=2.5242794 y=1.1485746 lc=51 153 0 ll=2;" datatype="xsd:string" id="meta4331" property="format" xsi:type="nex:LiteralMeta"/>
      </node>
      <node about="#node4332" id="node4332" label="97">
        <meta content=" fg=51 153 0 x=2.233019 y=1.092054 lc=51 153 0;" datatype="xsd:string" id="meta4333" property="format" xsi:type="nex:LiteralMeta"/>
      </node>
      <node about="#node4334" id="node4334" label="1_A_-_FL-Leuconost_-_Leuconostoc_mesenteroides_subsp._mesenteroides_ATCC_8293_-_Q03WP6_LEUMM">
        <meta content=" fg=51 153 0 x=2.314609 y=1.1088461 lc=51 153 0 ll=2;" datatype="xsd:string" id="meta4335" property="format" xsi:type="nex:LiteralMeta"/>
      </node>
      <node about="#node4336" id="node4336" label="89">
        <meta content=" fg=51 153 0 x=2.2882144 y=1.1039376 lc=51 153 0;" datatype="xsd:string" id="meta4337" property="format" xsi:type="nex:LiteralMeta"/>
      </node>
      <node about="#node4338" id="node4338" label="1_A_-_FL-Leuconost_-_Leuconostoc_gasicomitatum_LMG_18811_-_D8MFW4_LEUGT">
        <meta content=" fg=51 153 0 x=2.4340687 y=1.1348784 lc=51 153 0 ll=2;" datatype="xsd:string" id="meta4339" property="format" xsi:type="nex:LiteralMeta"/>
      </node>
      <node about="#node4340" id="node4340" label="1_A_-_FL-Leuconost_-_Leuconostoc_kimchii_IMSNU_11154_-_D5T4Q5_LEUKI">
        <meta content=" fg=51 153 0 x=2.3422108 y=1.1157345 lc=51 153 0 ll=2;" datatype="xsd:string" id="meta4341" property="format" xsi:type="nex:LiteralMeta"/>
      </node>
      <node about="#node4362" id="node4362" label="95">
        <meta content=" fg=51 153 0 x=1.8819796 y=1.023084 lc=51 153 0;" datatype="xsd:string" id="meta4363" property="format" xsi:type="nex:LiteralMeta"/>
      </node>
      <node about="#node4364" id="node4364" label="1_A_-_FL-Enteroc_-_Enterococcus_faecalis_-_Q841I8_ENTFA">
        <meta content=" fg=51 153 0 x=2.2176893 y=1.098562 lc=51 153 0 ll=2;" datatype="xsd:string" id="meta4365" property="format" xsi:type="nex:LiteralMeta"/>
      </node>
      <node about="#node4366" id="node4366" label="89">
        <meta content=" fg=51 153 0 x=1.954943 y=1.041122 lc=51 153 0;" datatype="xsd:string" id="meta4367" property="format" xsi:type="nex:LiteralMeta"/>
      </node>
      <node about="#node4368" id="node4368" label="1_A_-_FL-Streptoc_-_Lactococcus_lactis_subsp._lactis_-_PYRDA_LACLA">
        <meta content=" fg=51 153 0 x=2.1408 y=1.0840931 lc=51 153 0 ll=2;" datatype="xsd:string" id="meta4369" property="format" xsi:type="nex:LiteralMeta"/>
      </node>
      <node about="#node4370" id="node4370" label="99_Eukaryota_Fungi_Fung-Asco_Asco-Saccharomyc">
        <meta content=" fg=51 153 0 x=2.105387 y=1.0787987 lc=51 153 0;" datatype="xsd:string" id="meta4371" property="format" xsi:type="nex:LiteralMeta"/>
      </node>
      <node about="#node4372" id="node4372" label="73">
        <meta content=" fg=51 153 0 x=2.1324334 y=1.0853982 lc=51 153 0;" datatype="xsd:string" id="meta4373" property="format" xsi:type="nex:LiteralMeta"/>
      </node>
      <node about="#node4374" id="node4374" label="1_A_-_Asco-Saccharomyc_-_Zygosaccharomyces_rouxii_CBS_732_-_C5DUP9_ZYGRC">
        <meta content=" fg=51 153 0 x=2.263592 y=1.1165612 lc=51 153 0 ll=2;" datatype="xsd:string" id="meta4375" property="format" xsi:type="nex:LiteralMeta"/>
      </node>
      <node about="#node4376" id="node4376" label="78">
        <meta content=" fg=51 153 0 x=2.1659446 y=1.0936829 lc=51 153 0;" datatype="xsd:string" id="meta4377" property="format" xsi:type="nex:LiteralMeta"/>
      </node>
      <node about="#node4378" id="node4378" label="1_A_-_Asco-Saccharomyc_-_Lachancea_thermotolerans_CBS_6340_-_C5DJY4_LACTC">
        <meta content=" fg=51 153 0 x=2.3557458 y=1.1399957 lc=51 153 0 ll=2;" datatype="xsd:string" id="meta4379" property="format" xsi:type="nex:LiteralMeta"/>
      </node>
      <node about="#node4380" id="node4380" label="1_A_-_Asco-Saccharomyc_-_Lachancea_kluyveri_-_PYRD1_SACKL">
        <meta content=" fg=51 153 0 x=2.254005 y=1.1157364 lc=51 153 0 ll=2;" datatype="xsd:string" id="meta4381" property="format" xsi:type="nex:LiteralMeta"/>
      </node>
      <node about="#node4390" id="node4390" label="51">
        <meta content=" fg=51 153 0 x=2.1508636 y=1.090628 lc=51 153 0;" datatype="xsd:string" id="meta4391" property="format" xsi:type="nex:LiteralMeta"/>
      </node>
      <node about="#node4392" id="node4392" label="1_A_-_Asco-Saccharomyc_-_Saccharomyces_cerevisiae_S288c_-_PYRD_YEAST">
        <meta content=" fg=51 153 0 x=2.2812114 y=1.1241125 lc=51 153 0 ll=2;" datatype="xsd:string" id="meta4393" property="format" xsi:type="nex:LiteralMeta"/>
      </node>
      <node about="#node4394" id="node4394" label="1_A_-_Asco-Saccharomyc_-_Kluyveromyces_lactis_NRRL_Y-1140_-_PYRD1_KLULA">
        <meta content=" fg=51 153 0 x=2.408151 y=1.1583858 lc=51 153 0 ll=2;" datatype="xsd:string" id="meta4395" property="format" xsi:type="nex:LiteralMeta"/>
      </node>
      <node about="#node4416" id="node4416" label="71">
        <meta content=" fg=51 153 0 x=1.8739189 y=1.0350249 lc=51 153 0;" datatype="xsd:string" id="meta4417" property="format" xsi:type="nex:LiteralMeta"/>
      </node>
      <node about="#node4418" id="node4418" label="99_Eukaryota_Euglenozoa">
        <meta content=" fg=51 153 0 x=2.1369593 y=1.1085759 lc=51 153 0;" datatype="xsd:string" id="meta4419" property="format" xsi:type="nex:LiteralMeta"/>
      </node>
      <node about="#node4420" id="node4420" label="95">
        <meta content=" fg=51 153 0 x=2.2501829 y=1.1394969 lc=51 153 0;" datatype="xsd:string" id="meta4421" property="format" xsi:type="nex:LiteralMeta"/>
      </node>
      <node about="#node4422" id="node4422" label="1_A_-_Euglenozoa_-_Leishmania_major_-_Q4QEW7_LEIMA">
        <meta content=" fg=51 153 0 x=2.3412073 y=1.1640593 lc=51 153 0 ll=2;" datatype="xsd:string" id="meta4423" property="format" xsi:type="nex:LiteralMeta"/>
      </node>
      <node about="#node4424" id="node4424" label="1_A_-_Euglenozoa_-_Leishmania_braziliensis_-_E9AI53_LEIBR">
        <meta content=" fg=51 153 0 x=2.3380687 y=1.1637846 lc=51 153 0 ll=2;" datatype="xsd:string" id="meta4425" property="format" xsi:type="nex:LiteralMeta"/>
      </node>
      <node about="#node4430" id="node4430" label="36">
        <meta content=" fg=51 153 0 x=2.1910002 y=1.1240404 lc=51 153 0;" datatype="xsd:string" id="meta4431" property="format" xsi:type="nex:LiteralMeta"/>
      </node>
      <node about="#node4432" id="node4432" label="1_A_-_Euglenozoa_-_Trypanosoma_cruzi_-_Q4DGY9_TRYCR">
        <meta content=" fg=51 153 0 x=2.456963 y=1.1992781 lc=51 153 0 ll=2;" datatype="xsd:string" id="meta4433" property="format" xsi:type="nex:LiteralMeta"/>
      </node>
      <node about="#node4434" id="node4434" label="1_A_-_Euglenozoa_-_Trypanosoma_brucei_gambiense_DAL972_-_C9ZPR4_TRYB9">
        <meta content=" fg=51 153 0 x=2.3264985 y=1.1632594 lc=51 153 0 ll=2;" datatype="xsd:string" id="meta4435" property="format" xsi:type="nex:LiteralMeta"/>
      </node>
      <node about="#node4444" id="node4444" label="93_Bacteria_ProteoB_B-BetaP_B-Neisser">
        <meta content=" fg=51 153 0 x=2.103323 y=1.1036899 lc=51 153 0;" datatype="xsd:string" id="meta4445" property="format" xsi:type="nex:LiteralMeta"/>
      </node>
      <node about="#node4446" id="node4446" label="1_A_-_B-Neisser_-_Chromobacterium_violaceum_-_Q7NS75_CHRVO">
        <meta content=" fg=51 153 0 x=2.4628513 y=1.2101179 lc=51 153 0 ll=2;" datatype="xsd:string" id="meta4447" property="format" xsi:type="nex:LiteralMeta"/>
      </node>
      <node about="#node4448" id="node4448" label="1_A_-_B-Neisser_-_Laribacter_hongkongensis_HLHK9_-_C1D530_LARHH">
        <meta content=" fg=51 153 0 x=2.4502451 y=1.2086767 lc=51 153 0 ll=2;" datatype="xsd:string" id="meta4449" property="format" xsi:type="nex:LiteralMeta"/>
      </node>
      <node about="#node4462" id="node4462" label="100_Bacteria_Bactero_Bac-Flavo_BacF-Blatt">
        <meta content=" fg=51 153 0 x=2.0913916 y=1.1195633 lc=51 153 0;" datatype="xsd:string" id="meta4463" property="format" xsi:type="nex:LiteralMeta"/>
      </node>
      <node about="#node4464" id="node4464" label="1_A_-_BacF-Blatt_-_Blattabacterium_sp.__Periplaneta_americana__str._BPLAN_-_D0J8T6_BLASP">
        <meta content=" fg=51 153 0 x=2.226919 y=1.1614751 lc=51 153 0 ll=2;" datatype="xsd:string" id="meta4465" property="format" xsi:type="nex:LiteralMeta"/>
      </node>
      <node about="#node4466" id="node4466" label="1_A_-_BacF-Blatt_-_Blattabacterium_sp.__Blattella_germanica__str._Bge_-_D0JBI0_BLASB">
        <meta content=" fg=51 153 0 x=2.3546484 y=1.2027261 lc=51 153 0 ll=2;" datatype="xsd:string" id="meta4467" property="format" xsi:type="nex:LiteralMeta"/>
      </node>
      <node about="#node4492" id="node4492" label="62">
        <meta content=" x=-0.019914819 y=0.81025887;" datatype="xsd:string" id="meta4493" property="format" xsi:type="nex:LiteralMeta"/>
      </node>
      <node about="#node4494" id="node4494" label="51">
        <meta content=" x=0.016193826 y=0.8657202;" datatype="xsd:string" id="meta4495" property="format" xsi:type="nex:LiteralMeta"/>
      </node>
      <node about="#node4496" id="node4496" label="96">
        <meta content=" x=0.15061128 y=1.0066025;" datatype="xsd:string" id="meta4497" property="format" xsi:type="nex:LiteralMeta"/>
      </node>
      <node about="#node4498" id="node4498" label="98">
        <meta content=" fg=153 153 153 x=0.38301528 y=1.0942155 lc=153 153 153;" datatype="xsd:string" id="meta4499" property="format" xsi:type="nex:LiteralMeta"/>
      </node>
      <node about="#node4500" id="node4500" label="99_Bacteria.2">
        <meta content=" fg=153 153 153 x=0.7831795 y=1.2259815 lc=153 153 153;" datatype="xsd:string" id="meta4501" property="format" xsi:type="nex:LiteralMeta"/>
      </node>
      <node about="#node4502" id="node4502" label="1_Yge_-_FC-Clostrid_-_Clostridium_difficile_630_-_Q188E6_CLOD6">
        <meta content=" fg=153 153 153 x=1.2792772 y=1.386011 lc=153 153 153 ll=2;" datatype="xsd:string" id="meta4503" property="format" xsi:type="nex:LiteralMeta"/>
      </node>
      <node about="#node4504" id="node4504" label="91_Spirochaetes">
        <meta content=" fg=153 153 153 x=1.0183215 y=1.3041992 lc=153 153 153;" datatype="xsd:string" id="meta4505" property="format" xsi:type="nex:LiteralMeta"/>
      </node>
      <node about="#node4506" id="node4506" label="1_Yge_-_Spirochaetes_-_Spirochaeta_smaragdinae_DSM_11293_-_E1RB06_SPISS">
        <meta content=" fg=153 153 153 x=1.5185506 y=1.4689144 lc=153 153 153 ll=2;" datatype="xsd:string" id="meta4507" property="format" xsi:type="nex:LiteralMeta"/>
      </node>
      <node about="#node4508" id="node4508" label="1_Yge_-_Spirochaetes_-_Spirochaeta_smaragdinae_DSM_11293_-_E1R8T3_SPISS">
        <meta content=" fg=153 153 153 x=1.4668202 y=1.4548988 lc=153 153 153 ll=2;" datatype="xsd:string" id="meta4509" property="format" xsi:type="nex:LiteralMeta"/>
      </node>
      <node about="#node4518" id="node4518" label="96">
        <meta content=" fg=153 153 153 x=0.5480069 y=1.1581336 lc=153 153 153;" datatype="xsd:string" id="meta4519" property="format" xsi:type="nex:LiteralMeta"/>
      </node>
      <node about="#node4520" id="node4520" label="99_Bacteria_Thermotogae">
        <meta content=" fg=153 153 153 x=0.9758706 y=1.3076937 lc=153 153 153;" datatype="xsd:string" id="meta4521" property="format" xsi:type="nex:LiteralMeta"/>
      </node>
      <node about="#node4522" id="node4522" label="1_Yge_-_Thermotogae_-_Kosmotoga_olearia_TBF_19.5.1_-_C5CHS6_KOSOT">
        <meta content=" fg=153 153 153 x=1.4899498 y=1.4839026 lc=153 153 153 ll=2;" datatype="xsd:string" id="meta4523" property="format" xsi:type="nex:LiteralMeta"/>
      </node>
      <node about="#node4524" id="node4524" label="99">
        <meta content=" fg=153 153 153 x=1.3546494 y=1.4413853 lc=153 153 153;" datatype="xsd:string" id="meta4525" property="format" xsi:type="nex:LiteralMeta"/>
      </node>
      <node about="#node4526" id="node4526" label="1_Yge_-_Thermotogae_-_Thermosipho_melanesiensis_BI429_-_A6LJ97_THEM4">
        <meta content=" fg=153 153 153 x=1.4397502 y=1.4711324 lc=153 153 153 ll=2;" datatype="xsd:string" id="meta4527" property="format" xsi:type="nex:LiteralMeta"/>
      </node>
      <node about="#node4528" id="node4528" label="1_Yge_-_Thermotogae_-_Thermosipho_africanus_TCF52B_-_B7IFI6_THEAB">
        <meta content=" fg=153 153 153 x=1.4622699 y=1.4797375 lc=153 153 153 ll=2;" datatype="xsd:string" id="meta4529" property="format" xsi:type="nex:LiteralMeta"/>
      </node>
      <node about="#node4538" id="node4538" label="79">
        <meta content=" fg=153 153 153 x=0.6381624 y=1.1940057 lc=153 153 153;" datatype="xsd:string" id="meta4539" property="format" xsi:type="nex:LiteralMeta"/>
      </node>
      <node about="#node4540" id="node4540" label="85">
        <meta content=" fg=153 153 153 x=0.76250356 y=1.2417431 lc=153 153 153;" datatype="xsd:string" id="meta4541" property="format" xsi:type="nex:LiteralMeta"/>
      </node>
      <node about="#node4542" id="node4542" label="88_Bacteria">
        <meta content=" fg=153 153 153 x=0.85446787 y=1.2757773 lc=153 153 153;" datatype="xsd:string" id="meta4543" property="format" xsi:type="nex:LiteralMeta"/>
      </node>
      <node about="#node4544" id="node4544" label="99_Firmicutes_F-Clostrc_FC-Clostrid">
        <meta content=" fg=153 153 153 x=1.1315044 y=1.3773503 lc=153 153 153;" datatype="xsd:string" id="meta4545" property="format" xsi:type="nex:LiteralMeta"/>
      </node>
      <node about="#node4546" id="node4546" label="1_Yge_-_FC-Clostrid_-_Clostridium_botulinum_E3_str._Alaska_E43_-_B2V0D3_CLOBA">
        <meta content=" fg=153 153 153 x=1.276149 y=1.4298865 lc=153 153 153 ll=2;" datatype="xsd:string" id="meta4547" property="format" xsi:type="nex:LiteralMeta"/>
      </node>
      <node about="#node4548" id="node4548" label="1_Yge_-_FC-Clostrid_-_Clostridium_difficile_630_-_Q181U4_CLOD6">
        <meta content=" fg=153 153 153 x=1.2508066 y=1.4215019 lc=153 153 153 ll=2;" datatype="xsd:string" id="meta4549" property="format" xsi:type="nex:LiteralMeta"/>
      </node>
      <node about="#node4554" id="node4554" label="1_Yge_-_FusoB_-_Ilyobacter_polytropus_DSM_2926_-_E3H718_ILYPC">
        <meta content=" fg=153 153 153 x=1.4693086 y=1.5075637 lc=153 153 153 ll=2;" datatype="xsd:string" id="meta4555" property="format" xsi:type="nex:LiteralMeta"/>
      </node>
      <node about="#node4560" id="node4560" label="31">
        <meta content=" fg=153 153 153 x=0.790486 y=1.252779 lc=153 153 153;" datatype="xsd:string" id="meta4561" property="format" xsi:type="nex:LiteralMeta"/>
      </node>
      <node about="#node4562" id="node4562" label="99_Bacteria.3">
        <meta content=" fg=153 153 153 x=1.0032295 y=1.3351963 lc=153 153 153;" datatype="xsd:string" id="meta4563" property="format" xsi:type="nex:LiteralMeta"/>
      </node>
      <node about="#node4564" id="node4564" label="1_Yge_-_Thermotogae_-_Petrotoga_mobilis_SJ95_-_A9BIU8_PETMO">
        <meta content=" fg=153 153 153 x=1.2787237 y=1.4409646 lc=153 153 153 ll=2;" datatype="xsd:string" id="meta4565" property="format" xsi:type="nex:LiteralMeta"/>
      </node>
      <node about="#node4566" id="node4566" label="1_Yge_-_F-Halan_-_Halanaerobium_hydrogeniformans_-_E4RJU5_HALSL">
        <meta content=" fg=153 153 153 x=1.2113729 y=1.4165576 lc=153 153 153 ll=2;" datatype="xsd:string" id="meta4567" property="format" xsi:type="nex:LiteralMeta"/>
      </node>
      <node about="#node4572" id="node4572" label="99_Eukaryota_Parabasal">
        <meta content=" fg=153 153 153 x=1.1293548 y=1.3888026 lc=153 153 153;" datatype="xsd:string" id="meta4573" property="format" xsi:type="nex:LiteralMeta"/>
      </node>
      <node about="#node4574" id="node4574" label="1_Yge_-_Parabasal_-_Trichomonas_vaginalis_-_A2EWL7_TRIVA">
        <meta content=" fg=153 153 153 x=1.2936286 y=1.4541659 lc=153 153 153 ll=2;" datatype="xsd:string" id="meta4575" property="format" xsi:type="nex:LiteralMeta"/>
      </node>
      <node about="#node4576" id="node4576" label="1_Yge_-_Parabasal_-_Trichomonas_vaginalis_-_A2FQA9_TRIVA">
        <meta content=" fg=153 153 153 x=1.391091 y=1.4947867 lc=153 153 153 ll=2;" datatype="xsd:string" id="meta4577" property="format" xsi:type="nex:LiteralMeta"/>
      </node>
      <node about="#node4590" id="node4590" label="80">
        <meta content=" fg=153 153 153 x=0.74951446 y=1.2410707 lc=153 153 153;" datatype="xsd:string" id="meta4591" property="format" xsi:type="nex:LiteralMeta"/>
      </node>
      <node about="#node4592" id="node4592" label="1_Yge_-_Chloroflexi_-_Anaerolinea_thermophila_UNI-1_-_E8N002_ANATU">
        <meta content=" fg=153 153 153 x=1.3908741 y=1.5053091 lc=153 153 153 ll=2;" datatype="xsd:string" id="meta4593" property="format" xsi:type="nex:LiteralMeta"/>
      </node>
      <node about="#node4594" id="node4594" label="100_Archaea_CrenArc_Cren-thermop">
        <meta content=" fg=153 153 153 x=1.2547705 y=1.456433 lc=153 153 153;" datatype="xsd:string" id="meta4595" property="format" xsi:type="nex:LiteralMeta"/>
      </node>
      <node about="#node4596" id="node4596" label="1_Yge_-_Cren-thermop_-_Desulfurococcus_mucosus_DSM_2162_-_E8R9H1_DESM0">
        <meta content=" fg=153 153 153 x=1.3262563 y=1.4863929 lc=153 153 153 ll=2;" datatype="xsd:string" id="meta4597" property="format" xsi:type="nex:LiteralMeta"/>
      </node>
      <node about="#node4598" id="node4598" label="63">
        <meta content=" fg=153 153 153 x=1.286145 y=1.4699187 lc=153 153 153;" datatype="xsd:string" id="meta4599" property="format" xsi:type="nex:LiteralMeta"/>
      </node>
      <node about="#node4600" id="node4600" label="1_Yge_-_Cren-thermop_-_Thermosphaera_aggregans_DSM_11486_-_D5U0C9_THEAM">
        <meta content=" fg=153 153 153 x=1.398789 y=1.5179325 lc=153 153 153 ll=2;" datatype="xsd:string" id="meta4601" property="format" xsi:type="nex:LiteralMeta"/>
      </node>
      <node about="#node4602" id="node4602" label="1_Yge_-_Cren-thermop_-_Staphylothermus_hellenicus_DSM_12710_-_D7DC08_STAHD">
        <meta content=" fg=153 153 153 x=1.3918165 y=1.515719 lc=153 153 153 ll=2;" datatype="xsd:string" id="meta4603" property="format" xsi:type="nex:LiteralMeta"/>
      </node>
      <node about="#node4628" id="node4628" label="77">
        <meta content=" x=0.20974831 y=1.0753461;" datatype="xsd:string" id="meta4629" property="format" xsi:type="nex:LiteralMeta"/>
      </node>
      <node about="#node4630" id="node4630" label="100_Bacteria.1">
        <meta content=" fg=102 102 102 x=0.8108949 y=1.3445956 lc=102 102 102;" datatype="xsd:string" id="meta4631" property="format" xsi:type="nex:LiteralMeta"/>
      </node>
      <node about="#node4632" id="node4632" label="1_-_FC-Clostrid_-_Clostridium_botulinum_Ba4_str._657_-_Plasmid_pCLJ_-_C3KS38_CLOB6">
        <meta content=" fg=102 102 102 x=1.4845911 y=1.6414521 lc=102 102 102 ll=2;" datatype="xsd:string" id="meta4633" property="format" xsi:type="nex:LiteralMeta"/>
      </node>
      <node about="#node4634" id="node4634" label="99">
        <meta content=" fg=102 102 102 x=1.2442186 y=1.5402566 lc=102 102 102;" datatype="xsd:string" id="meta4635" property="format" xsi:type="nex:LiteralMeta"/>
      </node>
      <node about="#node4636" id="node4636" label="1_-_G-Enterom_-_Erwinia_amylovora_ATCC_49946_-_D4IBL2_ERWAE">
        <meta content=" fg=102 102 102 x=1.8254879 y=1.8006033 lc=102 102 102 ll=2;" datatype="xsd:string" id="meta4637" property="format" xsi:type="nex:LiteralMeta"/>
      </node>
      <node about="#node4638" id="node4638" label="1_-_Act-Actinob_-_Streptomyces_bingchenggensis_BCW-1_-_D7C2Q3_STRBB">
        <meta content=" fg=102 102 102 x=1.5966545 y=1.7006812 lc=102 102 102 ll=2;" datatype="xsd:string" id="meta4639" property="format" xsi:type="nex:LiteralMeta"/>
      </node>
      <node about="#node4648" id="node4648" label="96">
        <meta content=" x=0.30753997 y=1.1911356;" datatype="xsd:string" id="meta4649" property="format" xsi:type="nex:LiteralMeta"/>
      </node>
      <node about="#node4650" id="node4650" label="58">
        <meta content=" x=0.40879887 y=1.2697932;" datatype="xsd:string" id="meta4651" property="format" xsi:type="nex:LiteralMeta"/>
      </node>
      <node about="#node4652" id="node4652" label="99">
        <meta content=" fg=0 204 204 x=0.6611475 y=1.4645936 lc=0 204 204;" datatype="xsd:string" id="meta4653" property="format" xsi:type="nex:LiteralMeta"/>
      </node>
      <node about="#node4654" id="node4654" label="12">
        <meta content=" fg=0 204 204 x=0.8456518 y=1.5506105 lc=0 204 204;" datatype="xsd:string" id="meta4655" property="format" xsi:type="nex:LiteralMeta"/>
      </node>
      <node about="#node4656" id="node4656" label="1_PydA_-_Cren-thermop_-_Sulfolobus_tokodaii_str._7_-_Q972L2_SULTO">
        <meta content=" fg=0 204 204 x=1.6161933 y=1.9070033 lc=0 204 204 ll=2;" datatype="xsd:string" id="meta4657" property="format" xsi:type="nex:LiteralMeta"/>
      </node>
      <node about="#node4658" id="node4658" label="1_PydA_-_DeltaP_-_Geobacter_lovleyi_SZ_-_B3E2T4_GEOLS">
        <meta content=" fg=0 204 204 x=1.407431 y=1.8145897 lc=0 204 204 ll=2;" datatype="xsd:string" id="meta4659" property="format" xsi:type="nex:LiteralMeta"/>
      </node>
      <node about="#node4664" id="node4664" label="46">
        <meta content=" fg=0 204 204 x=0.7333869 y=1.5210607 lc=0 204 204;" datatype="xsd:string" id="meta4665" property="format" xsi:type="nex:LiteralMeta"/>
      </node>
      <node about="#node4666" id="node4666" label="100_Eukaryota">
        <meta content=" fg=0 204 204 x=1.1263266 y=1.7356571 lc=0 204 204;" datatype="xsd:string" id="meta4667" property="format" xsi:type="nex:LiteralMeta"/>
      </node>
      <node about="#node4668" id="node4668" label="91">
        <meta content=" fg=0 204 204 x=1.2367367 y=1.7950898 lc=0 204 204;" datatype="xsd:string" id="meta4669" property="format" xsi:type="nex:LiteralMeta"/>
      </node>
      <node about="#node4670" id="node4670" label="1_PydA_-_Alveolata_-_Paramecium_tetraurelia_-_A0CDX9_PARTE">
        <meta content=" fg=0 204 204 x=1.8897338 y=2.106776 lc=0 204 204 ll=2;" datatype="xsd:string" id="meta4671" property="format" xsi:type="nex:LiteralMeta"/>
      </node>
      <node about="#node4672" id="node4672" label="95_Metazoa_etc.">
        <meta content=" fg=0 204 204 x=1.3401885 y=1.8511817 lc=0 204 204;" datatype="xsd:string" id="meta4673" property="format" xsi:type="nex:LiteralMeta"/>
      </node>
      <node about="#node4674" id="node4674" label="23">
        <meta content=" fg=0 204 204 x=1.3545717 y=1.8587008 lc=0 204 204;" datatype="xsd:string" id="meta4675" property="format" xsi:type="nex:LiteralMeta"/>
      </node>
      <node about="#node4676" id="node4676" label="1_PydA_FS_-_Metaz-Arthropod_-_Pediculus_humanus_corporis_-_E0VSW7_PEDHC">
        <meta content=" fg=0 204 204 x=1.5237145 y=1.9406974 lc=0 204 204 ll=2;" datatype="xsd:string" id="meta4677" property="format" xsi:type="nex:LiteralMeta"/>
      </node>
      <node about="#node4678" id="node4678" label="91">
        <meta content=" fg=0 204 204 x=1.3952905 y=1.8801444 lc=0 204 204;" datatype="xsd:string" id="meta4679" property="format" xsi:type="nex:LiteralMeta"/>
      </node>
      <node about="#node4680" id="node4680" label="92">
        <meta content=" fg=0 204 204 x=1.4326444 y=1.8996716 lc=0 204 204;" datatype="xsd:string" id="meta4681" property="format" xsi:type="nex:LiteralMeta"/>
      </node>
      <node about="#node4682" id="node4682" label="23">
        <meta content=" fg=0 204 204 x=1.4443618 y=1.905662 lc=0 204 204;" datatype="xsd:string" id="meta4683" property="format" xsi:type="nex:LiteralMeta"/>
      </node>
      <node about="#node4684" id="node4684" label="98_Metazoa_Metaz-Chordata">
        <meta content=" fg=0 204 204 x=1.5015432 y=1.9340268 lc=0 204 204;" datatype="xsd:string" id="meta4685" property="format" xsi:type="nex:LiteralMeta"/>
      </node>
      <node about="#node4686" id="node4686" label="1_PydA_-_Metaz-Chordata_-_Mus_musculus_-_DPYD_MOUSE">
        <meta content=" fg=0 204 204 x=1.56614 y=1.9658269 lc=0 204 204 ll=2;" datatype="xsd:string" id="meta4687" property="format" xsi:type="nex:LiteralMeta"/>
      </node>
      <node about="#node4688" id="node4688" label="1_PydA_-_Metaz-Chordata_-_Gallus_gallus_-_E1C4J1_CHICK">
        <meta content=" fg=0 204 204 x=1.5549709 y=1.9607317 lc=0 204 204 ll=2;" datatype="xsd:string" id="meta4689" property="format" xsi:type="nex:LiteralMeta"/>
      </node>
      <node about="#node4694" id="node4694" label="65">
        <meta content=" fg=0 204 204 x=1.4690729 y=1.9184848 lc=0 204 204;" datatype="xsd:string" id="meta4695" property="format" xsi:type="nex:LiteralMeta"/>
      </node>
      <node about="#node4696" id="node4696" label="37_Metazoa">
        <meta content=" fg=0 204 204 x=1.4879135 y=1.928117 lc=0 204 204;" datatype="xsd:string" id="meta4697" property="format" xsi:type="nex:LiteralMeta"/>
      </node>
      <node about="#node4698" id="node4698" label="1_PydA_FS_-_Metaz-Chordata_-_Branchiostoma_floridae_-_C3YCJ1_BRAFL">
        <meta content=" fg=0 204 204 x=1.5892355 y=1.9795306 lc=0 204 204 ll=2;" datatype="xsd:string" id="meta4699" property="format" xsi:type="nex:LiteralMeta"/>
      </node>
      <node about="#node4700" id="node4700" label="1_PydA_FS_-_Metaz-Cnidaria_-_Nematostella_vectensis_-_A7SJG5_NEMVE">
        <meta content=" fg=0 204 204 x=1.574467 y=1.9726981 lc=0 204 204 ll=2;" datatype="xsd:string" id="meta4701" property="format" xsi:type="nex:LiteralMeta"/>
      </node>
      <node about="#node4706" id="node4706" label="100_Amobozoa">
        <meta content=" fg=0 204 204 x=1.6075096 y=1.991389 lc=0 204 204;" datatype="xsd:string" id="meta4707" property="format" xsi:type="nex:LiteralMeta"/>
      </node>
      <node about="#node4708" id="node4708" label="1_PydA_FS_-_Amobozoa_-_Polysphondylium_pallidum_-_D3B847_POLPA">
        <meta content=" fg=0 204 204 x=1.7089721 y=2.0444298 lc=0 204 204 ll=2;" datatype="xsd:string" id="meta4709" property="format" xsi:type="nex:LiteralMeta"/>
      </node>
      <node about="#node4710" id="node4710" label="1_PydA_FS_-_Amobozoa_-_Dictyostelium_discoideum_-_DPYD_DICDI">
        <meta content=" fg=0 204 204 x=1.6863874 y=2.033234 lc=0 204 204 ll=2;" datatype="xsd:string" id="meta4711" property="format" xsi:type="nex:LiteralMeta"/>
      </node>
      <node about="#node4724" id="node4724" label="Metazoa">
        <meta content=" fg=0 204 204 x=1.4482225 y=1.9081793 lc=0 204 204;" datatype="xsd:string" id="meta4725" property="format" xsi:type="nex:LiteralMeta"/>
      </node>
      <node about="#node4726" id="node4726" label="1_PydA_FS_-_Arthr-Chelicer_-_Ixodes_scapularis_-_B7QG52_IXOSC">
        <meta content=" fg=0 204 204 x=1.5858941 y=1.9822865 lc=0 204 204 ll=2;" datatype="xsd:string" id="meta4727" property="format" xsi:type="nex:LiteralMeta"/>
      </node>
      <node about="#node4728" id="node4728" label="87_Metaz-Chordata">
        <meta content=" fg=0 204 204 x=1.4799231 y=1.9256167 lc=0 204 204;" datatype="xsd:string" id="meta4729" property="format" xsi:type="nex:LiteralMeta"/>
      </node>
      <node about="#node4730" id="node4730" label="1_PydA_-_Metaz-Chordata_-_Danio_rerio_-_DPYD_DANRE">
        <meta content=" fg=0 204 204 x=1.5359521 y=1.9562159 lc=0 204 204 ll=2;" datatype="xsd:string" id="meta4731" property="format" xsi:type="nex:LiteralMeta"/>
      </node>
      <node about="#node4732" id="node4732" label="1_PydA_FS_-_Metaz-Chordata_-_Tetraodon_nigroviridis_-_Q4SZ09_TETNG">
        <meta content=" fg=0 204 204 x=1.5598905 y=1.9699205 lc=0 204 204 ll=2;" datatype="xsd:string" id="meta4733" property="format" xsi:type="nex:LiteralMeta"/>
      </node>
      <node about="#node4746" id="node4746" label="1_PydA_FS_-_Metaz-Nematod_-_Caenorhabditis_elegans_-_DPYD_CAEEL">
        <meta content=" fg=0 204 204 x=1.6359783 y=2.0154033 lc=0 204 204 ll=2;" datatype="xsd:string" id="meta4747" property="format" xsi:type="nex:LiteralMeta"/>
      </node>
      <node about="#node4756" id="node4756" label="90_Metazoa_Metaz-Arthropod">
        <meta content=" fg=0 204 204 x=1.3700215 y=1.868668 lc=0 204 204;" datatype="xsd:string" id="meta4757" property="format" xsi:type="nex:LiteralMeta"/>
      </node>
      <node about="#node4758" id="node4758" label="1_PydA_FS_-_Metaz-Arthropod_-_Tribolium_castaneum_-_D6WGA9_TRICA">
        <meta content=" fg=0 204 204 x=1.5212256 y=1.9548495 lc=0 204 204 ll=2;" datatype="xsd:string" id="meta4759" property="format" xsi:type="nex:LiteralMeta"/>
      </node>
      <node about="#node4760" id="node4760" label="87_Arthr-Dipt">
        <meta content=" fg=0 204 204 x=1.4096879 y=1.8920796 lc=0 204 204;" datatype="xsd:string" id="meta4761" property="format" xsi:type="nex:LiteralMeta"/>
      </node>
      <node about="#node4762" id="node4762" label="99_Arthr-Nematoc.1">
        <meta content=" fg=0 204 204 x=1.5210382 y=1.9568936 lc=0 204 204;" datatype="xsd:string" id="meta4763" property="format" xsi:type="nex:LiteralMeta"/>
      </node>
      <node about="#node4764" id="node4764" label="1_PydA_FS_-_Arthr-Nematoc_-_Anopheles_gambiae_-_Q7QHY0_ANOGA">
        <meta content=" fg=0 204 204 x=1.5802743 y=1.9911335 lc=0 204 204 ll=2;" datatype="xsd:string" id="meta4765" property="format" xsi:type="nex:LiteralMeta"/>
      </node>
      <node about="#node4766" id="node4766" label="1_PydA_FS_-_Arthr-Nematoc_-_Aedes_aegypti_-_Q16TK6_AEDAE">
        <meta content=" fg=0 204 204 x=1.573164 y=1.9874464 lc=0 204 204 ll=2;" datatype="xsd:string" id="meta4767" property="format" xsi:type="nex:LiteralMeta"/>
      </node>
      <node about="#node4772" id="node4772" label="99_Arthr-Brachic.1">
        <meta content=" fg=0 204 204 x=1.4884266 y=1.9391978 lc=0 204 204;" datatype="xsd:string" id="meta4773" property="format" xsi:type="nex:LiteralMeta"/>
      </node>
      <node about="#node4774" id="node4774" label="1_PydA_FS_-_Arthr-Brachic_-_Drosophila_pseudoobscura_pseudoobscura_-_Q29IG0_DROPS">
        <meta content=" fg=0 204 204 x=1.5475185 y=1.9743165 lc=0 204 204 ll=2;" datatype="xsd:string" id="meta4775" property="format" xsi:type="nex:LiteralMeta"/>
      </node>
      <node about="#node4776" id="node4776" label="1_PydA_FS_-_Arthr-Brachic_-_Drosophila_melanogaster_-_Q9W374_DROME">
        <meta content=" fg=0 204 204 x=1.5370605 y=1.9685014 lc=0 204 204 ll=2;" datatype="xsd:string" id="meta4777" property="format" xsi:type="nex:LiteralMeta"/>
      </node>
      <node about="#node4798" id="node4798" label="99">
        <meta content=" fg=0 204 204 x=1.4483951 y=1.9337263 lc=0 204 204;" datatype="xsd:string" id="meta4799" property="format" xsi:type="nex:LiteralMeta"/>
      </node>
      <node about="#node4800" id="node4800" label="1_PydA_-_Parabasal_-_Trichomonas_vaginalis_-_A2ELU8_TRIVA">
        <meta content=" fg=0 204 204 x=1.8646965 y=2.1880128 lc=0 204 204 ll=2;" datatype="xsd:string" id="meta4801" property="format" xsi:type="nex:LiteralMeta"/>
      </node>
      <node about="#node4802" id="node4802" label="1_PydA_-_Amobozoa_-_Entamoeba_histolytica_-_C4LX69_ENTHI">
        <meta content=" fg=0 204 204 x=1.880348 y=2.2011802 lc=0 204 204 ll=2;" datatype="xsd:string" id="meta4803" property="format" xsi:type="nex:LiteralMeta"/>
      </node>
      <node about="#node4812" id="node4812" label="62">
        <meta content=" fg=0 204 204 x=0.7760061 y=1.5585177 lc=0 204 204;" datatype="xsd:string" id="meta4813" property="format" xsi:type="nex:LiteralMeta"/>
      </node>
      <node about="#node4814" id="node4814" label="1_PydA_-_Bacteria_-_Candidatus_Cloacamonas_acidaminovorans_-_B0VG14_CLOAI">
        <meta content=" fg=0 204 204 x=2.535775 y=2.6629264 lc=0 204 204 ll=2;" datatype="xsd:string" id="meta4815" property="format" xsi:type="nex:LiteralMeta"/>
      </node>
      <node about="#node4816" id="node4816" label="36">
        <meta content=" fg=0 204 204 x=0.81251866 y=1.5908043 lc=0 204 204;" datatype="xsd:string" id="meta4817" property="format" xsi:type="nex:LiteralMeta"/>
      </node>
      <node about="#node4818" id="node4818" label="100_Bacteria.2">
        <meta content=" fg=0 204 204 x=1.0760849 y=1.7994097 lc=0 204 204;" datatype="xsd:string" id="meta4819" property="format" xsi:type="nex:LiteralMeta"/>
      </node>
      <node about="#node4820" id="node4820" label="41">
        <meta content=" fg=0 204 204 x=1.1022308 y=1.8195932 lc=0 204 204;" datatype="xsd:string" id="meta4821" property="format" xsi:type="nex:LiteralMeta"/>
      </node>
      <node about="#node4822" id="node4822" label="87">
        <meta content=" fg=0 204 204 x=1.1318035 y=1.8395561 lc=0 204 204;" datatype="xsd:string" id="meta4823" property="format" xsi:type="nex:LiteralMeta"/>
      </node>
      <node about="#node4824" id="node4824" label="100_Firmicutes_F-Bacil">
        <meta content=" fg=0 204 204 x=1.2577626 y=1.9223804 lc=0 204 204;" datatype="xsd:string" id="meta4825" property="format" xsi:type="nex:LiteralMeta"/>
      </node>
      <node about="#node4826" id="node4826" label="1_PydA_-_FB-Plaeni_-_Brevibacillus_brevis_NBRC_100599_-_C0ZEK5_BREBN">
        <meta content=" fg=0 204 204 x=1.3816035 y=2.0011513 lc=0 204 204 ll=2;" datatype="xsd:string" id="meta4827" property="format" xsi:type="nex:LiteralMeta"/>
      </node>
      <node about="#node4828" id="node4828" label="94">
        <meta content=" fg=0 204 204 x=1.3007991 y=1.9508662 lc=0 204 204;" datatype="xsd:string" id="meta4829" property="format" xsi:type="nex:LiteralMeta"/>
      </node>
      <node about="#node4830" id="node4830" label="1_PydA_-_FB-Bacil_-_Geobacillus_kaustophilus_-_Q5L029_GEOKA">
        <meta content=" fg=0 204 204 x=1.349162 y=1.9820414 lc=0 204 204 ll=2;" datatype="xsd:string" id="meta4831" property="format" xsi:type="nex:LiteralMeta"/>
      </node>
      <node about="#node4832" id="node4832" label="86">
        <meta content=" fg=0 204 204 x=1.3240843 y=1.9663802 lc=0 204 204;" datatype="xsd:string" id="meta4833" property="format" xsi:type="nex:LiteralMeta"/>
      </node>
      <node about="#node4834" id="node4834" label="47">
        <meta content=" fg=0 204 204 x=1.3403774 y=1.9770938 lc=0 204 204;" datatype="xsd:string" id="meta4835" property="format" xsi:type="nex:LiteralMeta"/>
      </node>
      <node about="#node4836" id="node4836" label="1_PydA_-_FB-Plano_-_Solibacillus_silvestris_StLB046_-_F2F074_9BACL">
        <meta content=" fg=0 204 204 x=1.4359785 y=2.0395422 lc=0 204 204 ll=2;" datatype="xsd:string" id="meta4837" property="format" xsi:type="nex:LiteralMeta"/>
      </node>
      <node about="#node4838" id="node4838" label="1_PydA_-_FB-Bacil_-_Bacillus_cellulosilyticus_DSM_2522_-_E6TSS0_BACCJ">
        <meta content=" fg=0 204 204 x=1.3898767 y=2.0098572 lc=0 204 204 ll=2;" datatype="xsd:string" id="meta4839" property="format" xsi:type="nex:LiteralMeta"/>
      </node>
      <node about="#node4844" id="node4844" label="15">
        <meta content=" fg=0 204 204 x=1.342161 y=1.978583 lc=0 204 204;" datatype="xsd:string" id="meta4845" property="format" xsi:type="nex:LiteralMeta"/>
      </node>
      <node about="#node4846" id="node4846" label="1_PydA_-_FB-Plaeni_-_Paenibacillus_sp._JDR-2_-_C6CZ10_PAESJ">
        <meta content=" fg=0 204 204 x=1.392499 y=2.012342 lc=0 204 204 ll=2;" datatype="xsd:string" id="meta4847" property="format" xsi:type="nex:LiteralMeta"/>
      </node>
      <node about="#node4848" id="node4848" label="1_PydA_-_FB-Bacil_-_Bacillus_clausii_KSM-K16_-_Q5WBE7_BACSK">
        <meta content=" fg=0 204 204 x=1.4803417 y=2.072472 lc=0 204 204 ll=2;" datatype="xsd:string" id="meta4849" property="format" xsi:type="nex:LiteralMeta"/>
      </node>
      <node about="#node4866" id="node4866" label="59">
        <meta content=" fg=0 204 204 x=1.1606156 y=1.8597776 lc=0 204 204;" datatype="xsd:string" id="meta4867" property="format" xsi:type="nex:LiteralMeta"/>
      </node>
      <node about="#node4868" id="node4868" label="100_ProteoB_DeltaP.1">
        <meta content=" fg=0 204 204 x=1.38589 y=2.0158553 lc=0 204 204;" datatype="xsd:string" id="meta4869" property="format" xsi:type="nex:LiteralMeta"/>
      </node>
      <node about="#node4870" id="node4870" label="1_PydA_-_DeltaP_-_Sorangium_cellulosum_-So_ce_56-_-_A9GKC4_SORC5">
        <meta content=" fg=0 204 204 x=1.4644061 y=2.0699027 lc=0 204 204 ll=2;" datatype="xsd:string" id="meta4871" property="format" xsi:type="nex:LiteralMeta"/>
      </node>
      <node about="#node4872" id="node4872" label="1_PydA_-_DeltaP_-_Stigmatella_aurantiaca_DW4/3-1_-_Q099I4_STIAD">
        <meta content=" fg=0 204 204 x=1.4745766 y=2.077699 lc=0 204 204 ll=2;" datatype="xsd:string" id="meta4873" property="format" xsi:type="nex:LiteralMeta"/>
      </node>
      <node about="#node4878" id="node4878" label="99_Acido">
        <meta content=" fg=0 204 204 x=1.2702613 y=1.9377271 lc=0 204 204;" datatype="xsd:string" id="meta4879" property="format" xsi:type="nex:LiteralMeta"/>
      </node>
      <node about="#node4880" id="node4880" label="1_PydA_-_Acido_-_Acidobacterium_sp._MP5ACTX9_-_E8WW31_ACISM">
        <meta content=" fg=0 204 204 x=1.390238 y=2.022475 lc=0 204 204 ll=2;" datatype="xsd:string" id="meta4881" property="format" xsi:type="nex:LiteralMeta"/>
      </node>
      <node about="#node4882" id="node4882" label="1_PydA_-_Acido_-_Candidatus_Solibacter_usitatus_Ellin6076_-_Q01P61_SOLUE">
        <meta content=" fg=0 204 204 x=1.3404465 y=1.9879439 lc=0 204 204 ll=2;" datatype="xsd:string" id="meta4883" property="format" xsi:type="nex:LiteralMeta"/>
      </node>
      <node about="#node4896" id="node4896" label="88">
        <meta content=" fg=0 204 204 x=1.1401091 y=1.8507091 lc=0 204 204;" datatype="xsd:string" id="meta4897" property="format" xsi:type="nex:LiteralMeta"/>
      </node>
      <node about="#node4898" id="node4898" label="99_ProteoB">
        <meta content=" fg=0 204 204 x=1.2571788 y=1.946286 lc=0 204 204;" datatype="xsd:string" id="meta4899" property="format" xsi:type="nex:LiteralMeta"/>
      </node>
      <node about="#node4900" id="node4900" label="1_PydA_-_ARs_-_Azospirillum_sp._B510_-_Plasmid_pAB510d_-_D3P5M6_AZOS1">
        <meta content=" fg=0 204 204 x=1.4261369 y=2.0687287 lc=0 204 204 ll=2;" datatype="xsd:string" id="meta4901" property="format" xsi:type="nex:LiteralMeta"/>
      </node>
      <node about="#node4902" id="node4902" label="18">
        <meta content=" fg=0 204 204 x=1.2816119 y=1.966357 lc=0 204 204;" datatype="xsd:string" id="meta4903" property="format" xsi:type="nex:LiteralMeta"/>
      </node>
      <node about="#node4904" id="node4904" label="91">
        <meta content=" fg=0 204 204 x=1.309731 y=1.9893137 lc=0 204 204;" datatype="xsd:string" id="meta4905" property="format" xsi:type="nex:LiteralMeta"/>
      </node>
      <node about="#node4906" id="node4906" label="92">
        <meta content=" fg=0 204 204 x=1.332991 y=2.0080698 lc=0 204 204;" datatype="xsd:string" id="meta4907" property="format" xsi:type="nex:LiteralMeta"/>
      </node>
      <node about="#node4908" id="node4908" label="1_PydA_-_B-Burk_-_Burkholderia_sp._383_-_Q39PB0_BURS3">
        <meta content=" fg=0 204 204 x=1.5002124 y=2.130806 lc=0 204 204 ll=2;" datatype="xsd:string" id="meta4909" property="format" xsi:type="nex:LiteralMeta"/>
      </node>
      <node about="#node4910" id="node4910" label="94">
        <meta content=" fg=0 204 204 x=1.3711503 y=2.039031 lc=0 204 204;" datatype="xsd:string" id="meta4911" property="format" xsi:type="nex:LiteralMeta"/>
      </node>
      <node about="#node4912" id="node4912" label="66_A-AlphaP">
        <meta content=" fg=0 204 204 x=1.3949605 y=2.0575268 lc=0 204 204;" datatype="xsd:string" id="meta4913" property="format" xsi:type="nex:LiteralMeta"/>
      </node>
      <node about="#node4914" id="node4914" label="90">
        <meta content=" fg=0 204 204 x=1.4298693 y=2.0844748 lc=0 204 204;" datatype="xsd:string" id="meta4915" property="format" xsi:type="nex:LiteralMeta"/>
      </node>
      <node about="#node4916" id="node4916" label="1_PydA_-_ARd-Rhodo_-_Rhodobacter_sphaeroides_2.4.1_-_Q3J1H6_RHOS4">
        <meta content=" fg=0 204 204 x=1.5037448 y=2.1393893 lc=0 204 204 ll=2;" datatype="xsd:string" id="meta4917" property="format" xsi:type="nex:LiteralMeta"/>
      </node>
      <node about="#node4918" id="node4918" label="33">
        <meta content=" fg=0 204 204 x=1.4482384 y=2.0987437 lc=0 204 204;" datatype="xsd:string" id="meta4919" property="format" xsi:type="nex:LiteralMeta"/>
      </node>
      <node about="#node4920" id="node4920" label="1_PydA_-_ARd-Rhodo_-_Dinoroseobacter_shibae_DFL_12_-_A8LIZ1_DINSH">
        <meta content=" fg=0 204 204 x=1.5117133 y=2.146527 lc=0 204 204 ll=2;" datatype="xsd:string" id="meta4921" property="format" xsi:type="nex:LiteralMeta"/>
      </node>
      <node about="#node4922" id="node4922" label="49">
        <meta content=" fg=0 204 204 x=1.4738677 y=2.1187773 lc=0 204 204;" datatype="xsd:string" id="meta4923" property="format" xsi:type="nex:LiteralMeta"/>
      </node>
      <node about="#node4924" id="node4924" label="95_ARd_ARd-Rhodo">
        <meta content=" fg=0 204 204 x=1.5252651 y=2.1584535 lc=0 204 204;" datatype="xsd:string" id="meta4925" property="format" xsi:type="nex:LiteralMeta"/>
      </node>
      <node about="#node4926" id="node4926" label="1_PydA_-_ARd-Rhodo_-_Ruegeria_sp._TM1040_-_Q1GGI3_SILST">
        <meta content=" fg=0 204 204 x=1.5992491 y=2.2148533 lc=0 204 204 ll=2;" datatype="xsd:string" id="meta4927" property="format" xsi:type="nex:LiteralMeta"/>
      </node>
      <node about="#node4928" id="node4928" label="74">
        <meta content=" fg=0 204 204 x=1.5633063 y=2.1880038 lc=0 204 204;" datatype="xsd:string" id="meta4929" property="format" xsi:type="nex:LiteralMeta"/>
      </node>
      <node about="#node4930" id="node4930" label="1_PydA_-_ARd-Rhodo_-_Roseobacter_denitrificans_OCh_114_-_Q164I0_ROSDO">
        <meta content=" fg=0 204 204 x=1.6208227 y=2.2324035 lc=0 204 204 ll=2;" datatype="xsd:string" id="meta4931" property="format" xsi:type="nex:LiteralMeta"/>
      </node>
      <node about="#node4932" id="node4932" label="1_PydA_-_ARd-Rhodo_-_Jannaschia_sp._CCS1_-_Q28NT3_JANSC">
        <meta content=" fg=0 204 204 x=1.6132964 y=2.2270792 lc=0 204 204 ll=2;" datatype="xsd:string" id="meta4933" property="format" xsi:type="nex:LiteralMeta"/>
      </node>
      <node about="#node4942" id="node4942" label="84_ARz">
        <meta content=" fg=0 204 204 x=1.5166012 y=2.1528108 lc=0 204 204;" datatype="xsd:string" id="meta4943" property="format" xsi:type="nex:LiteralMeta"/>
      </node>
      <node about="#node4944" id="node4944" label="1_PydA_-_ARz-Phyllo_-_Mesorhizobium_loti_-_Q98K45_RHILO">
        <meta content=" fg=0 204 204 x=1.554686 y=2.1829538 lc=0 204 204 ll=2;" datatype="xsd:string" id="meta4945" property="format" xsi:type="nex:LiteralMeta"/>
      </node>
      <node about="#node4946" id="node4946" label="1_PydA_-_ARz-Bruc_-_Brucella_melitensis_-_Q8YF83_BRUME">
        <meta content=" fg=0 204 204 x=1.6075193 y=2.22567 lc=0 204 204 ll=2;" datatype="xsd:string" id="meta4947" property="format" xsi:type="nex:LiteralMeta"/>
      </node>
      <node about="#node4964" id="node4964" label="1_PydA_-_A-AlphaP_-_Polymorphum_gilvum_SL003B-26A1_-_F2IVR6_9PROT">
        <meta content=" fg=0 204 204 x=1.4679166 y=2.1167216 lc=0 204 204 ll=2;" datatype="xsd:string" id="meta4965" property="format" xsi:type="nex:LiteralMeta"/>
      </node>
      <node about="#node4970" id="node4970" label="99">
        <meta content=" fg=0 204 204 x=1.4305193 y=2.089636 lc=0 204 204;" datatype="xsd:string" id="meta4971" property="format" xsi:type="nex:LiteralMeta"/>
      </node>
      <node about="#node4972" id="node4972" label="99_B-BetaP_B-Burk">
        <meta content=" fg=0 204 204 x=1.5101721 y=2.1554737 lc=0 204 204;" datatype="xsd:string" id="meta4973" property="format" xsi:type="nex:LiteralMeta"/>
      </node>
      <node about="#node4974" id="node4974" label="1_PydA_-_B-Burk_-_Polaromonas_naphthalenivorans_CJ2_-_A1VUI4_POLNA">
        <meta content=" fg=0 204 204 x=1.5958811 y=2.2258813 lc=0 204 204 ll=2;" datatype="xsd:string" id="meta4975" property="format" xsi:type="nex:LiteralMeta"/>
      </node>
      <node about="#node4976" id="node4976" label="1_PydA_-_B-Burk_-_Thiomonas_sp._3As_-_D6CNT1_THIS3">
        <meta content=" fg=0 204 204 x=1.5599782 y=2.196896 lc=0 204 204 ll=2;" datatype="xsd:string" id="meta4977" property="format" xsi:type="nex:LiteralMeta"/>
      </node>
      <node about="#node4982" id="node4982" label="48">
        <meta content=" fg=0 204 204 x=1.4494014 y=2.1059294 lc=0 204 204;" datatype="xsd:string" id="meta4983" property="format" xsi:type="nex:LiteralMeta"/>
      </node>
      <node about="#node4984" id="node4984" label="1_PydA_-_G-Pseudom_-_Pseudomonas_aeruginosa_-_Q9I678_PSEAE">
        <meta content=" fg=0 204 204 x=1.6209288 y=2.2503505 lc=0 204 204 ll=2;" datatype="xsd:string" id="meta4985" property="format" xsi:type="nex:LiteralMeta"/>
      </node>
      <node about="#node4986" id="node4986" label="65">
        <meta content=" fg=0 204 204 x=1.4819244 y=2.1341655 lc=0 204 204;" datatype="xsd:string" id="meta4987" property="format" xsi:type="nex:LiteralMeta"/>
      </node>
      <node about="#node4988" id="node4988" label="1_PydA_-_G-Enterom_-_Dickeya_dadantii_Ech703_-_C6C5Q1_DICDC">
        <meta content=" fg=0 204 204 x=1.5664537 y=2.2062166 lc=0 204 204 ll=2;" datatype="xsd:string" id="meta4989" property="format" xsi:type="nex:LiteralMeta"/>
      </node>
      <node about="#node4990" id="node4990" label="98_B-BetaP_B-Burk">
        <meta content=" fg=0 204 204 x=1.5465955 y=2.1906571 lc=0 204 204;" datatype="xsd:string" id="meta4991" property="format" xsi:type="nex:LiteralMeta"/>
      </node>
      <node about="#node4992" id="node4992" label="1_PydA_-_B-Burk_-_Acidovorax_avenae_subsp._avenae_ATCC_19860_-_F0QAD0_ACIAP">
        <meta content=" fg=0 204 204 x=1.5732908 y=2.2136924 lc=0 204 204 ll=2;" datatype="xsd:string" id="meta4993" property="format" xsi:type="nex:LiteralMeta"/>
      </node>
      <node about="#node4994" id="node4994" label="41">
        <meta content=" fg=0 204 204 x=1.5676422 y=2.2091546 lc=0 204 204;" datatype="xsd:string" id="meta4995" property="format" xsi:type="nex:LiteralMeta"/>
      </node>
      <node about="#node4996" id="node4996" label="1_PydA_-_B-Burk_-_Delftia_acidovorans_SPH-1_-_A9BVY7_DELAS">
        <meta content=" fg=0 204 204 x=1.6514127 y=2.28233 lc=0 204 204 ll=2;" datatype="xsd:string" id="meta4997" property="format" xsi:type="nex:LiteralMeta"/>
      </node>
      <node about="#node4998" id="node4998" label="1_PydA_-_B-Burk_-_Verminephrobacter_eiseniae_EF01-2_-_A1WQE9_VEREI">
        <meta content=" fg=0 204 204 x=1.663688 y=2.294084 lc=0 204 204 ll=2;" datatype="xsd:string" id="meta4999" property="format" xsi:type="nex:LiteralMeta"/>
      </node>
      <node about="#node5028" id="node5028" label="99_A-AlphaP_ARs">
        <meta content=" fg=0 204 204 x=1.3642209 y=2.0383866 lc=0 204 204;" datatype="xsd:string" id="meta5029" property="format" xsi:type="nex:LiteralMeta"/>
      </node>
      <node about="#node5030" id="node5030" label="1_PydA_-_ARs_-_Gluconacetobacter_diazotrophicus_PAl_5_-_B5ZE73_GLUDA">
        <meta content=" fg=0 204 204 x=1.4346031 y=2.1013868 lc=0 204 204 ll=2;" datatype="xsd:string" id="meta5031" property="format" xsi:type="nex:LiteralMeta"/>
      </node>
      <node about="#node5032" id="node5032" label="1_PydA_-_ARs_-_Acetobacter_pasteurianus_IFO_3283-01_-_C7JE92_ACEP3">
        <meta content=" fg=0 204 204 x=1.4311002 y=2.0989852 lc=0 204 204 ll=2;" datatype="xsd:string" id="meta5033" property="format" xsi:type="nex:LiteralMeta"/>
      </node>
      <node about="#node5042" id="node5042" label="1_PydA_-_ARz-Bradic_-_Bradyrhizobium_sp._BTAi1_-_A5EP72_BRASB">
        <meta content=" fg=0 204 204 x=1.423426 y=2.0964265 lc=0 204 204 ll=2;" datatype="xsd:string" id="meta5043" property="format" xsi:type="nex:LiteralMeta"/>
      </node>
      <node about="#node5052" id="node5052" label="1_PydA_-_Bac-Sphingo_-_Chitinophaga_pinensis_DSM_2588_-_C7PTC5_CHIPD">
        <meta content=" fg=0 204 204 x=1.4443175 y=2.1331365 lc=0 204 204 ll=2;" datatype="xsd:string" id="meta5053" property="format" xsi:type="nex:LiteralMeta"/>
      </node>
      <node about="#node5062" id="node5062" label="96">
        <meta content=" fg=0 204 204 x=1.1744919 y=1.8935863 lc=0 204 204;" datatype="xsd:string" id="meta5063" property="format" xsi:type="nex:LiteralMeta"/>
      </node>
      <node about="#node5064" id="node5064" label="35_DeinoTherm">
        <meta content=" fg=0 204 204 x=1.208249 y=1.9256967 lc=0 204 204;" datatype="xsd:string" id="meta5065" property="format" xsi:type="nex:LiteralMeta"/>
      </node>
      <node about="#node5066" id="node5066" label="1_PydA_-_DT-Deinococc_-_Truepera_radiovictrix_DSM_17093_-_D7CUR2_TRURR">
        <meta content=" fg=0 204 204 x=1.3706223 y=2.0782866 lc=0 204 204 ll=2;" datatype="xsd:string" id="meta5067" property="format" xsi:type="nex:LiteralMeta"/>
      </node>
      <node about="#node5068" id="node5068" label="93">
        <meta content=" fg=0 204 204 x=1.2562207 y=1.9716061 lc=0 204 204;" datatype="xsd:string" id="meta5069" property="format" xsi:type="nex:LiteralMeta"/>
      </node>
      <node about="#node5070" id="node5070" label="1_PydA_-_DeinoTherm_-_Meiothermus_silvanus_DSM_9946_-_D7BHP0_MEISD">
        <meta content=" fg=0 204 204 x=1.3020345 y=2.015185 lc=0 204 204 ll=2;" datatype="xsd:string" id="meta5071" property="format" xsi:type="nex:LiteralMeta"/>
      </node>
      <node about="#node5072" id="node5072" label="1_PydA_-_DeinoTherm_-_Meiothermus_ruber_DSM_1279_-_D3PT63_MEIRD">
        <meta content=" fg=0 204 204 x=1.3224298 y=2.0353541 lc=0 204 204 ll=2;" datatype="xsd:string" id="meta5073" property="format" xsi:type="nex:LiteralMeta"/>
      </node>
      <node about="#node5082" id="node5082" label="1_PydA_-_Verruco_-_Methylacidiphilum_infernorum_V4_-_B3E020_METI4">
        <meta content=" fg=0 204 204 x=1.5967066 y=2.305066 lc=0 204 204 ll=2;" datatype="xsd:string" id="meta5083" property="format" xsi:type="nex:LiteralMeta"/>
      </node>
      <node about="#node5092" id="node5092" label="92">
        <meta content=" fg=0 204 204 x=0.89662075 y=1.6827797 lc=0 204 204;" datatype="xsd:string" id="meta5093" property="format" xsi:type="nex:LiteralMeta"/>
      </node>
      <node about="#node5094" id="node5094" label="100_Eukaryota_ViridiPl">
        <meta content=" fg=0 204 204 x=1.3561707 y=2.141634 lc=0 204 204;" datatype="xsd:string" id="meta5095" property="format" xsi:type="nex:LiteralMeta"/>
      </node>
      <node about="#node5096" id="node5096" label="1_PydA_-_Vir-Bryo_-_Physcomitrella_patens_subsp._patens_-_A9TR52_PHYPA">
        <meta content=" fg=0 204 204 x=1.4151453 y=2.19981 lc=0 204 204 ll=2;" datatype="xsd:string" id="meta5097" property="format" xsi:type="nex:LiteralMeta"/>
      </node>
      <node about="#node5098" id="node5098" label="37">
        <meta content=" fg=0 204 204 x=1.4118133 y=2.19753 lc=0 204 204;" datatype="xsd:string" id="meta5099" property="format" xsi:type="nex:LiteralMeta"/>
      </node>
      <node about="#node5100" id="node5100" label="1_PydA_-_Vir-Liliops_-_Oryza_sativa_Japonica_Group_-_Q6Z744_ORYSJ">
        <meta content=" fg=0 204 204 x=1.4831082 y=2.268717 lc=0 204 204 ll=2;" datatype="xsd:string" id="meta5101" property="format" xsi:type="nex:LiteralMeta"/>
      </node>
      <node about="#node5102" id="node5102" label="1_PydA_-_Vir-eudicot_-_Arabidopsis_thaliana_-_Q9LVI9_ARATH">
        <meta content=" fg=0 204 204 x=1.4664353 y=2.2527344 lc=0 204 204 ll=2;" datatype="xsd:string" id="meta5103" property="format" xsi:type="nex:LiteralMeta"/>
      </node>
      <node about="#node5112" id="node5112" label="100_Bacteria.3">
        <meta content=" fg=0 204 204 x=1.1929139 y=2.0127835 lc=0 204 204;" datatype="xsd:string" id="meta5113" property="format" xsi:type="nex:LiteralMeta"/>
      </node>
      <node about="#node5114" id="node5114" label="1_PydA_FS_-_FL-Lactob_-_Lactobacillus_reuteri_JCM_1112_-_B2G8H5_LACRJ">
        <meta content=" fg=0 204 204 x=1.4360988 y=2.2615578 lc=0 204 204 ll=2;" datatype="xsd:string" id="meta5115" property="format" xsi:type="nex:LiteralMeta"/>
      </node>
      <node about="#node5116" id="node5116" label="74">
        <meta content=" fg=0 204 204 x=1.2387291 y=2.0641234 lc=0 204 204;" datatype="xsd:string" id="meta5117" property="format" xsi:type="nex:LiteralMeta"/>
      </node>
      <node about="#node5118" id="node5118" label="1_PydA_FS_-_FB-Bacil_-_Geobacillus_sp._Y4.1MC1_-_E3IHA4_GEOS0">
        <meta content=" fg=0 204 204 x=1.4552478 y=2.28832 lc=0 204 204 ll=2;" datatype="xsd:string" id="meta5119" property="format" xsi:type="nex:LiteralMeta"/>
      </node>
      <node about="#node5120" id="node5120" label="91">
        <meta content=" fg=0 204 204 x=1.2745016 y=2.104455 lc=0 204 204;" datatype="xsd:string" id="meta5121" property="format" xsi:type="nex:LiteralMeta"/>
      </node>
      <node about="#node5122" id="node5122" label="48">
        <meta content=" fg=0 204 204 x=1.2963734 y=2.1277997 lc=0 204 204;" datatype="xsd:string" id="meta5123" property="format" xsi:type="nex:LiteralMeta"/>
      </node>
      <node about="#node5124" id="node5124" label="1_PydA_FS_-_FC-Clostrid_-_Clostridium_tetani_-_Q897C4_CLOTE">
        <meta content=" fg=0 204 204 x=1.431771 y=2.2697096 lc=0 204 204 ll=2;" datatype="xsd:string" id="meta5125" property="format" xsi:type="nex:LiteralMeta"/>
      </node>
      <node about="#node5126" id="node5126" label="79">
        <meta content=" fg=0 204 204 x=1.3254323 y=2.1590047 lc=0 204 204;" datatype="xsd:string" id="meta5127" property="format" xsi:type="nex:LiteralMeta"/>
      </node>
      <node about="#node5128" id="node5128" label="1_PydA_FS_-_G-Enterom_-_Salmonella_enterica_subsp._enterica_serovar_Typhimurium_-_PREA_SALTY">
        <meta content=" fg=0 204 204 x=1.5052655 y=2.3497884 lc=0 204 204 ll=2;" datatype="xsd:string" id="meta5129" property="format" xsi:type="nex:LiteralMeta"/>
      </node>
      <node about="#node5130" id="node5130" label="64_Firmicutes_F-Clostrc_FC-Clostrid">
        <meta content=" fg=0 204 204 x=1.3383453 y=2.172956 lc=0 204 204;" datatype="xsd:string" id="meta5131" property="format" xsi:type="nex:LiteralMeta"/>
      </node>
      <node about="#node5132" id="node5132" label="1_PydA_FS_-_FC-Clostrid_-_Clostridium_botulinum_E3_str._Alaska_E43_-_B2V451_CLOBA">
        <meta content=" fg=0 204 204 x=1.4545194 y=2.29771 lc=0 204 204 ll=2;" datatype="xsd:string" id="meta5133" property="format" xsi:type="nex:LiteralMeta"/>
      </node>
      <node about="#node5134" id="node5134" label="1_PydA_FS_-_FC-Clostrid_-_Clostridium_botulinum_H04402_065_-_E8ZN83_CLOB0">
        <meta content=" fg=0 204 204 x=1.4048651 y=2.245262 lc=0 204 204 ll=2;" datatype="xsd:string" id="meta5135" property="format" xsi:type="nex:LiteralMeta"/>
      </node>
      <node about="#node5148" id="node5148" label="84">
        <meta content=" fg=0 204 204 x=1.2956532 y=2.1288924 lc=0 204 204;" datatype="xsd:string" id="meta5149" property="format" xsi:type="nex:LiteralMeta"/>
      </node>
      <node about="#node5150" id="node5150" label="83">
        <meta content=" fg=0 204 204 x=1.3145794 y=2.150361 lc=0 204 204;" datatype="xsd:string" id="meta5151" property="format" xsi:type="nex:LiteralMeta"/>
      </node>
      <node about="#node5152" id="node5152" label="98_Bactero_Bac-Bacteroidia">
        <meta content=" fg=0 204 204 x=1.4448313 y=2.2945514 lc=0 204 204;" datatype="xsd:string" id="meta5153" property="format" xsi:type="nex:LiteralMeta"/>
      </node>
      <node about="#node5154" id="node5154" label="1_PydA_-_Bac-Bacteroidia_-_Parabacteroides_distasonis_ATCC_8503_-_A6LB69_PARD8">
        <meta content=" fg=0 204 204 x=1.6666937 y=2.5386646 lc=0 204 204 ll=2;" datatype="xsd:string" id="meta5155" property="format" xsi:type="nex:LiteralMeta"/>
      </node>
      <node about="#node5156" id="node5156" label="1_PydA_-_Bac-Bacteroidia_-_Prevotella_ruminicola_23_-_D5ETZ8_PRER2">
        <meta content=" fg=0 204 204 x=1.8008373 y=2.691062 lc=0 204 204 ll=2;" datatype="xsd:string" id="meta5157" property="format" xsi:type="nex:LiteralMeta"/>
      </node>
      <node about="#node5162" id="node5162" label="2_Firmicutes">
        <meta content=" fg=0 204 204 x=1.3495371 y=2.1905031 lc=0 204 204;" datatype="xsd:string" id="meta5163" property="format" xsi:type="nex:LiteralMeta"/>
      </node>
      <node about="#node5164" id="node5164" label="1_PydA_FS_-_F-Halan_-_Halanaerobium_praevalens_DSM_2228_-_E3DNW6_HALPG">
        <meta content=" fg=0 204 204 x=1.4800459 y=2.3376443 lc=0 204 204 ll=2;" datatype="xsd:string" id="meta5165" property="format" xsi:type="nex:LiteralMeta"/>
      </node>
      <node about="#node5166" id="node5166" label="100">
        <meta content=" fg=0 204 204 x=1.4925921 y=2.3557813 lc=0 204 204;" datatype="xsd:string" id="meta5167" property="format" xsi:type="nex:LiteralMeta"/>
      </node>
      <node about="#node5168" id="node5168" label="1_PydA_-_Firmicutes_-_Syntrophobotulus_glycolicus_DSM_8271_-_F0SVX7_SYNGF">
        <meta content=" fg=0 204 204 x=1.6135343 y=2.4938123 lc=0 204 204 ll=2;" datatype="xsd:string" id="meta5169" property="format" xsi:type="nex:LiteralMeta"/>
      </node>
      <node about="#node5170" id="node5170" label="63">
        <meta content=" fg=0 204 204 x=1.5254997 y=2.3940344 lc=0 204 204;" datatype="xsd:string" id="meta5171" property="format" xsi:type="nex:LiteralMeta"/>
      </node>
      <node about="#node5172" id="node5172" label="1_PydA_-_FC-Clostrid_-_Clostridium_beijerinckii_NCIMB_8052_-_A6LUT3_CLOB8">
        <meta content=" fg=0 204 204 x=1.5861536 y=2.4641109 lc=0 204 204 ll=2;" datatype="xsd:string" id="meta5173" property="format" xsi:type="nex:LiteralMeta"/>
      </node>
      <node about="#node5174" id="node5174" label="1_PydA_-_Firmicutes_-_Clostridium_lentocellum_DSM_5427_-_F2JM71_9FIRM">
        <meta content=" fg=0 204 204 x=1.639815 y=2.527737 lc=0 204 204 ll=2;" datatype="xsd:string" id="meta5175" property="format" xsi:type="nex:LiteralMeta"/>
      </node>
      <node about="#node5192" id="node5192" label="83_Firmicutes.1">
        <meta content=" fg=0 204 204 x=1.3400079 y=2.1820605 lc=0 204 204;" datatype="xsd:string" id="meta5193" property="format" xsi:type="nex:LiteralMeta"/>
      </node>
      <node about="#node5194" id="node5194" label="97_F-Clostrc_FC-Clostrid">
        <meta content=" fg=0 204 204 x=1.4308134 y=2.2902412 lc=0 204 204;" datatype="xsd:string" id="meta5195" property="format" xsi:type="nex:LiteralMeta"/>
      </node>
      <node about="#node5196" id="node5196" label="1_PydA_FS_-_FC-Clostrid_-_Clostridium_kluyveri_NBRC_12016_-_B9E3U1_CLOK1">
        <meta content=" fg=0 204 204 x=1.5200299 y=2.3958774 lc=0 204 204 ll=2;" datatype="xsd:string" id="meta5197" property="format" xsi:type="nex:LiteralMeta"/>
      </node>
      <node about="#node5198" id="node5198" label="1_PydA_-_FC-Clostrid_-_Clostridium_ljungdahlii_DSM_13528_-_D8GT29_CLOLD">
        <meta content=" fg=0 204 204 x=1.5172038 y=2.3937976 lc=0 204 204 ll=2;" datatype="xsd:string" id="meta5199" property="format" xsi:type="nex:LiteralMeta"/>
      </node>
      <node about="#node5204" id="node5204" label="1_PydA_-_Firmicutes_-_Ethanoligenens_harbinense_YUAN-3_-_E6U518_ETHHY">
        <meta content=" fg=0 204 204 x=1.5284591 y=2.4107602 lc=0 204 204 ll=2;" datatype="xsd:string" id="meta5205" property="format" xsi:type="nex:LiteralMeta"/>
      </node>
      <node about="#node5246" id="node5246" label="1_-_FC-Clostrid_-_Alkaliphilus_oremlandii_OhILAs_-_A8MJK5_ALKOO">
        <meta content=" x=0.9077067 y=1.8827858 ll=2;" datatype="xsd:string" id="meta5247" property="format" xsi:type="nex:LiteralMeta"/>
      </node>
      <node about="#node5252" id="node5252" label="99_Bacteria.4">
        <meta content=" fg=204 0 204 x=0.43167853 y=1.4348625 lc=204 0 204;" datatype="xsd:string" id="meta5253" property="format" xsi:type="nex:LiteralMeta"/>
      </node>
      <node about="#node5254" id="node5254" label="1_C_-_F-Halan_-_Acetohalobium_arabaticum_DSM_5501_-_D9QUU7_ACEAZ">
        <meta content=" fg=204 0 204 x=0.9271638 y=2.051241 lc=204 0 204 ll=2;" datatype="xsd:string" id="meta5255" property="format" xsi:type="nex:LiteralMeta"/>
      </node>
      <node about="#node5256" id="node5256" label="100">
        <meta content=" fg=204 0 204 x=0.7038913 y=1.9733378 lc=204 0 204;" datatype="xsd:string" id="meta5257" property="format" xsi:type="nex:LiteralMeta"/>
      </node>
      <node about="#node5258" id="node5258" label="1_C_-_FC-ThermAnaer_-_Caldicellulosiruptor_kronotskyensis_2002_-_E4SEF7_CALK2">
        <meta content=" fg=204 0 204 x=0.9843029 y=2.3265278 lc=204 0 204 ll=1;" datatype="xsd:string" id="meta5259" property="format" xsi:type="nex:LiteralMeta"/>
      </node>
      <node about="#node5260" id="node5260" label="85">
        <meta content=" fg=204 0 204 x=0.7432112 y=2.051707 lc=204 0 204;" datatype="xsd:string" id="meta5261" property="format" xsi:type="nex:LiteralMeta"/>
      </node>
      <node about="#node5262" id="node5262" label="100">
        <meta content=" fg=204 0 204 x=1.1496751 y=2.8497362 lc=204 0 204;" datatype="xsd:string" id="meta5263" property="format" xsi:type="nex:LiteralMeta"/>
      </node>
      <node about="#node5264" id="node5264" label="16">
        <meta content=" fg=204 0 204 x=1.192299 y=2.9098847 lc=204 0 204;" datatype="xsd:string" id="meta5265" property="format" xsi:type="nex:LiteralMeta"/>
      </node>
      <node about="#node5266" id="node5266" label="91">
        <meta content=" fg=204 0 204 x=1.3041894 y=3.0637906 lc=204 0 204;" datatype="xsd:string" id="meta5267" property="format" xsi:type="nex:LiteralMeta"/>
      </node>
      <node about="#node5268" id="node5268" label="93">
        <meta content=" fg=204 0 204 x=1.4224766 y=3.2194452 lc=204 0 204;" datatype="xsd:string" id="meta5269" property="format" xsi:type="nex:LiteralMeta"/>
      </node>
      <node about="#node5270" id="node5270" label="1_C_-_DeltaP_-_Desulfotalea_psychrophila_-_Q6AQ75_DESPS">
        <meta content=" fg=204 0 204 x=1.7355441 y=3.618711 lc=204 0 204 ll=2;" datatype="xsd:string" id="meta5271" property="format" xsi:type="nex:LiteralMeta"/>
      </node>
      <node about="#node5272" id="node5272" label="99_Chlorobi">
        <meta content=" fg=204 0 204 x=1.5673018 y=3.4112248 lc=204 0 204;" datatype="xsd:string" id="meta5273" property="format" xsi:type="nex:LiteralMeta"/>
      </node>
      <node about="#node5274" id="node5274" label="92">
        <meta content=" fg=204 0 204 x=1.6470962 y=3.5149164 lc=204 0 204;" datatype="xsd:string" id="meta5275" property="format" xsi:type="nex:LiteralMeta"/>
      </node>
      <node about="#node5276" id="node5276" label="1_C_-_Chlorobi_-_Prosthecochloris_aestuarii_DSM_271_-_B4S6B9_PROA2">
        <meta content=" fg=204 0 204 x=1.7460313 y=3.6426785 lc=204 0 204 ll=2;" datatype="xsd:string" id="meta5277" property="format" xsi:type="nex:LiteralMeta"/>
      </node>
      <node about="#node5278" id="node5278" label="1_C_-_Chlorobi_-_Chlorobium_phaeobacteroides_BS1_-_B3EQ67_CHLPB">
        <meta content=" fg=204 0 204 x=1.7728766 y=3.6793947 lc=204 0 204 ll=2;" datatype="xsd:string" id="meta5279" property="format" xsi:type="nex:LiteralMeta"/>
      </node>
      <node about="#node5284" id="node5284" label="94">
        <meta content=" fg=204 0 204 x=1.633178 y=3.499567 lc=204 0 204;" datatype="xsd:string" id="meta5285" property="format" xsi:type="nex:LiteralMeta"/>
      </node>
      <node about="#node5286" id="node5286" label="1_C_-_Chlorobi_-_Chlorobium_limicola_DSM_245_-_B3EIF4_CHLL2">
        <meta content=" fg=204 0 204 x=1.769054 y=3.679496 lc=204 0 204 ll=2;" datatype="xsd:string" id="meta5287" property="format" xsi:type="nex:LiteralMeta"/>
      </node>
      <node about="#node5288" id="node5288" label="99">
        <meta content=" fg=204 0 204 x=1.7247975 y=3.6232116 lc=204 0 204;" datatype="xsd:string" id="meta5289" property="format" xsi:type="nex:LiteralMeta"/>
      </node>
      <node about="#node5290" id="node5290" label="1_C_-_Chlorobi_-_Chlorobium_phaeovibrioides_DSM_265_-_A4SGX5_PROVI">
        <meta content=" fg=204 0 204 x=1.8605493 y=3.8052592 lc=204 0 204 ll=2;" datatype="xsd:string" id="meta5291" property="format" xsi:type="nex:LiteralMeta"/>
      </node>
      <node about="#node5292" id="node5292" label="1_C_-_Chlorobi_-_Chlorobium_luteolum_DSM_273_-_Q3B155_PELLD">
        <meta content=" fg=204 0 204 x=1.8262461 y=3.7609918 lc=204 0 204 ll=2;" datatype="xsd:string" id="meta5293" property="format" xsi:type="nex:LiteralMeta"/>
      </node>
      <node about="#node5310" id="node5310" label="99_Bactero_Bac-Bacteroidia">
        <meta content=" fg=204 0 204 x=1.4704037 y=3.3013818 lc=204 0 204;" datatype="xsd:string" id="meta5311" property="format" xsi:type="nex:LiteralMeta"/>
      </node>
      <node about="#node5312" id="node5312" label="99">
        <meta content=" fg=204 0 204 x=1.6364008 y=3.535628 lc=204 0 204;" datatype="xsd:string" id="meta5313" property="format" xsi:type="nex:LiteralMeta"/>
      </node>
      <node about="#node5314" id="node5314" label="100">
        <meta content=" fg=204 0 204 x=1.7243294 y=3.658128 lc=204 0 204;" datatype="xsd:string" id="meta5315" property="format" xsi:type="nex:LiteralMeta"/>
      </node>
      <node about="#node5316" id="node5316" label="1_C_-_Bac-Bacteroidia_-_Bacteroides_fragilis_-_Q64S33_BACFR">
        <meta content=" fg=204 0 204 x=1.7886422 y=3.7465906 lc=204 0 204 ll=2;" datatype="xsd:string" id="meta5317" property="format" xsi:type="nex:LiteralMeta"/>
      </node>
      <node about="#node5318" id="node5318" label="68">
        <meta content=" fg=204 0 204 x=1.7530601 y=3.6984122 lc=204 0 204;" datatype="xsd:string" id="meta5319" property="format" xsi:type="nex:LiteralMeta"/>
      </node>
      <node about="#node5320" id="node5320" label="1_C_-_Bac-Bacteroidia_-_Bacteroides_helcogenes_P_36-108_-_E6SPN5_BACT6">
        <meta content=" fg=204 0 204 x=1.8842618 y=3.8811991 lc=204 0 204 ll=2;" datatype="xsd:string" id="meta5321" property="format" xsi:type="nex:LiteralMeta"/>
      </node>
      <node about="#node5322" id="node5322" label="1_C_-_Bac-Bacteroidia_-_Bacteroides_thetaiotaomicron_-_Q8A841_BACTN">
        <meta content=" fg=204 0 204 x=1.8201182 y=3.7930408 lc=204 0 204 ll=2;" datatype="xsd:string" id="meta5323" property="format" xsi:type="nex:LiteralMeta"/>
      </node>
      <node about="#node5332" id="node5332" label="49">
        <meta content=" fg=204 0 204 x=1.6772093 y=3.5943387 lc=204 0 204;" datatype="xsd:string" id="meta5333" property="format" xsi:type="nex:LiteralMeta"/>
      </node>
      <node about="#node5334" id="node5334" label="1_C_-_Bac-Bacteroidia_-_Bacteroides_salanitronis_DSM_18170_-_F0R3B9_BACSH">
        <meta content=" fg=204 0 204 x=1.8146071 y=3.790739 lc=204 0 204 ll=2;" datatype="xsd:string" id="meta5335" property="format" xsi:type="nex:LiteralMeta"/>
      </node>
      <node about="#node5336" id="node5336" label="1_C_-_Bac-Bacteroidia_-_Bacteroides_vulgatus_ATCC_8482_-_A6L708_BACV8">
        <meta content=" fg=204 0 204 x=1.817114 y=3.7969246 lc=204 0 204 ll=2;" datatype="xsd:string" id="meta5337" property="format" xsi:type="nex:LiteralMeta"/>
      </node>
      <node about="#node5346" id="node5346" label="81">
        <meta content=" fg=204 0 204 x=1.5457411 y=3.4126213 lc=204 0 204;" datatype="xsd:string" id="meta5347" property="format" xsi:type="nex:LiteralMeta"/>
      </node>
      <node about="#node5348" id="node5348" label="1_C_-_Bac-Bacteroidia_-_Parabacteroides_distasonis_ATCC_8503_-_A6L9F5_PARD8">
        <meta content=" fg=204 0 204 x=1.7148601 y=3.6607115 lc=204 0 204 ll=2;" datatype="xsd:string" id="meta5349" property="format" xsi:type="nex:LiteralMeta"/>
      </node>
      <node about="#node5350" id="node5350" label="1_C_-_Bac-Bacteroidia_-_Porphyromonas_gingivalis_ATCC_33277_-_B2RMC2_PORG3">
        <meta content=" fg=204 0 204 x=1.8904287 y=3.9249053 lc=204 0 204 ll=2;" datatype="xsd:string" id="meta5351" property="format" xsi:type="nex:LiteralMeta"/>
      </node>
      <node about="#node5364" id="node5364" label="96">
        <meta content=" fg=204 0 204 x=1.2905966 y=3.0608654 lc=204 0 204;" datatype="xsd:string" id="meta5365" property="format" xsi:type="nex:LiteralMeta"/>
      </node>
      <node about="#node5366" id="node5366" label="1_C_-_Bacteria_-_Deferribacter_desulfuricans_SSM1_-_D3PBD2_DEFDS">
        <meta content=" fg=204 0 204 x=1.667983 y=3.6291516 lc=204 0 204 ll=2;" datatype="xsd:string" id="meta5367" property="format" xsi:type="nex:LiteralMeta"/>
      </node>
      <node about="#node5368" id="node5368" label="60">
        <meta content=" fg=204 0 204 x=1.3459084 y=3.1463876 lc=204 0 204;" datatype="xsd:string" id="meta5369" property="format" xsi:type="nex:LiteralMeta"/>
      </node>
      <node about="#node5370" id="node5370" label="1_C_-_Bacteria_-_Denitrovibrio_acetiphilus_DSM_12809_-_D4H6L7_DENA2">
        <meta content=" fg=204 0 204 x=1.8156775 y=3.8631742 lc=204 0 204 ll=2;" datatype="xsd:string" id="meta5371" property="format" xsi:type="nex:LiteralMeta"/>
      </node>
      <node about="#node5372" id="node5372" label="86">
        <meta content=" fg=204 0 204 x=1.3935394 y=3.2205255 lc=204 0 204;" datatype="xsd:string" id="meta5373" property="format" xsi:type="nex:LiteralMeta"/>
      </node>
      <node about="#node5374" id="node5374" label="1_C_-_Bacteria_-_Denitrovibrio_acetiphilus_DSM_12809_-_D4H5R7_DENA2">
        <meta content=" fg=204 0 204 x=1.7174652 y=3.7213733 lc=204 0 204 ll=2;" datatype="xsd:string" id="meta5375" property="format" xsi:type="nex:LiteralMeta"/>
      </node>
      <node about="#node5376" id="node5376" label="1_C_-_Bacteria_-_Calditerrivibrio_nitroreducens_DSM_19672_-_E4TGJ1_CALNY">
        <meta content=" fg=204 0 204 x=1.6316197 y=3.593578 lc=204 0 204 ll=2;" datatype="xsd:string" id="meta5377" property="format" xsi:type="nex:LiteralMeta"/>
      </node>
      <node about="#node5394" id="node5394" label="23">
        <meta content=" fg=204 0 204 x=1.1913341 y=2.943126 lc=204 0 204;" datatype="xsd:string" id="meta5395" property="format" xsi:type="nex:LiteralMeta"/>
      </node>
      <node about="#node5396" id="node5396" label="34">
        <meta content=" fg=204 0 204 x=1.2393181 y=3.0489666 lc=204 0 204;" datatype="xsd:string" id="meta5397" property="format" xsi:type="nex:LiteralMeta"/>
      </node>
      <node about="#node5398" id="node5398" label="88">
        <meta content=" fg=204 0 204 x=1.30013 y=3.1820292 lc=204 0 204;" datatype="xsd:string" id="meta5399" property="format" xsi:type="nex:LiteralMeta"/>
      </node>
      <node about="#node5400" id="node5400" label="76">
        <meta content=" fg=204 0 204 x=1.3502232 y=3.2907653 lc=204 0 204;" datatype="xsd:string" id="meta5401" property="format" xsi:type="nex:LiteralMeta"/>
      </node>
      <node about="#node5402" id="node5402" label="28">
        <meta content=" fg=204 0 204 x=1.3769673 y=3.3483586 lc=204 0 204;" datatype="xsd:string" id="meta5403" property="format" xsi:type="nex:LiteralMeta"/>
      </node>
      <node about="#node5404" id="node5404" label="34">
        <meta content=" fg=204 0 204 x=1.4038223 y=3.405735 lc=204 0 204;" datatype="xsd:string" id="meta5405" property="format" xsi:type="nex:LiteralMeta"/>
      </node>
      <node about="#node5406" id="node5406" label="93">
        <meta content=" fg=204 0 204 x=1.4683913 y=3.516279 lc=204 0 204;" datatype="xsd:string" id="meta5407" property="format" xsi:type="nex:LiteralMeta"/>
      </node>
      <node about="#node5408" id="node5408" label="41_ProteoB">
        <meta content=" fg=204 0 204 x=1.5024102 y=3.5717833 lc=204 0 204;" datatype="xsd:string" id="meta5409" property="format" xsi:type="nex:LiteralMeta"/>
      </node>
      <node about="#node5410" id="node5410" label="89_A-AlphaP">
        <meta content=" fg=204 0 204 x=1.555593 y=3.6568108 lc=204 0 204;" datatype="xsd:string" id="meta5411" property="format" xsi:type="nex:LiteralMeta"/>
      </node>
      <node about="#node5412" id="node5412" label="1_C_-_ARd-Rhodo_-_Rhodobacter_capsulatus_SB_1003_-_D5AU33_RHOCB">
        <meta content=" fg=204 0 204 x=1.7955009 y=4.037798 lc=204 0 204 ll=1;" datatype="xsd:string" id="meta5413" property="format" xsi:type="nex:LiteralMeta"/>
      </node>
      <node about="#node5414" id="node5414" label="1_C_-_A-Caulo_-_Phenylobacterium_zucineum_HLK1_-_Plasmid_pHLK1_-_B4RIA1_PHEZH">
        <meta content=" fg=204 0 204 x=1.7640843 y=3.992399 lc=204 0 204 ll=1;" datatype="xsd:string" id="meta5415" property="format" xsi:type="nex:LiteralMeta"/>
      </node>
      <node about="#node5420" id="node5420" label="19">
        <meta content=" fg=204 0 204 x=1.5356368 y=3.6267395 lc=204 0 204;" datatype="xsd:string" id="meta5421" property="format" xsi:type="nex:LiteralMeta"/>
      </node>
      <node about="#node5422" id="node5422" label="1_C_-_G-Pseudom_-_Azotobacter_vinelandii_DJ_-_C1DSD9_AZOVD">
        <meta content=" fg=204 0 204 x=1.8076831 y=4.0706034 lc=204 0 204 ll=1;" datatype="xsd:string" id="meta5423" property="format" xsi:type="nex:LiteralMeta"/>
      </node>
      <node about="#node5424" id="node5424" label="86_A-AlphaP">
        <meta content=" fg=204 0 204 x=1.5718318 y=3.6870174 lc=204 0 204;" datatype="xsd:string" id="meta5425" property="format" xsi:type="nex:LiteralMeta"/>
      </node>
      <node about="#node5426" id="node5426" label="1_C_-_ARz-Beijer_-_Methylocella_silvestris_BL2_-_B8EIT2_METSB">
        <meta content=" fg=204 0 204 x=1.8331282 y=4.1191974 lc=204 0 204 ll=1;" datatype="xsd:string" id="meta5427" property="format" xsi:type="nex:LiteralMeta"/>
      </node>
      <node about="#node5428" id="node5428" label="1_C_-_ARs_-_Magnetospirillum_magneticum_AMB-1_-_Q2W4R2_MAGSA">
        <meta content=" fg=204 0 204 x=1.7933964 y=4.0585475 lc=204 0 204 ll=1;" datatype="xsd:string" id="meta5429" property="format" xsi:type="nex:LiteralMeta"/>
      </node>
      <node about="#node5442" id="node5442" label="94">
        <meta content=" fg=204 0 204 x=1.5221515 y=3.6116045 lc=204 0 204;" datatype="xsd:string" id="meta5443" property="format" xsi:type="nex:LiteralMeta"/>
      </node>
      <node about="#node5444" id="node5444" label="1_C_-_G-GammaP_-_Methylococcus_capsulatus_-_Q60AS6_METCA">
        <meta content=" fg=204 0 204 x=1.7034221 y=3.9197974 lc=204 0 204 ll=1;" datatype="xsd:string" id="meta5445" property="format" xsi:type="nex:LiteralMeta"/>
      </node>
      <node about="#node5446" id="node5446" label="97_Actino_Act-Actinob.2">
        <meta content=" fg=204 0 204 x=1.5972816 y=3.745771 lc=204 0 204;" datatype="xsd:string" id="meta5447" property="format" xsi:type="nex:LiteralMeta"/>
      </node>
      <node about="#node5448" id="node5448" label="69">
        <meta content=" fg=204 0 204 x=1.6427617 y=3.825847 lc=204 0 204;" datatype="xsd:string" id="meta5449" property="format" xsi:type="nex:LiteralMeta"/>
      </node>
      <node about="#node5450" id="node5450" label="1_C_-_Act-Actinob_-_Intrasporangium_calvum_DSM_43043_-_E6SC15_INTC7">
        <meta content=" fg=204 0 204 x=1.8023728 y=4.1010165 lc=204 0 204 ll=1;" datatype="xsd:string" id="meta5451" property="format" xsi:type="nex:LiteralMeta"/>
      </node>
      <node about="#node5452" id="node5452" label="93">
        <meta content=" fg=204 0 204 x=1.6890011 y=3.907837 lc=204 0 204;" datatype="xsd:string" id="meta5453" property="format" xsi:type="nex:LiteralMeta"/>
      </node>
      <node about="#node5454" id="node5454" label="1_C_-_Act-Actinob_-_Mycobacterium_vanbaalenii_PYR-1_-_A1TCI7_MYCVP">
        <meta content=" fg=204 0 204 x=1.7989804 y=4.100116 lc=204 0 204 ll=1;" datatype="xsd:string" id="meta5455" property="format" xsi:type="nex:LiteralMeta"/>
      </node>
      <node about="#node5456" id="node5456" label="53">
        <meta content=" fg=204 0 204 x=1.7096244 y=3.9446657 lc=204 0 204;" datatype="xsd:string" id="meta5457" property="format" xsi:type="nex:LiteralMeta"/>
      </node>
      <node about="#node5458" id="node5458" label="1_C_-_Act-Actinob_-_Mycobacterium_marinum_M_-_B2HIS7_MYCMM">
        <meta content=" fg=204 0 204 x=1.8245131 y=4.148382 lc=204 0 204 ll=1;" datatype="xsd:string" id="meta5459" property="format" xsi:type="nex:LiteralMeta"/>
      </node>
      <node about="#node5460" id="node5460" label="1_C_-_Act-Actinob_-_Mycobacterium_sp._MCS_-_Q1B2B6_MYCSS">
        <meta content=" fg=204 0 204 x=1.8057147 y=4.117489 lc=204 0 204 ll=1;" datatype="xsd:string" id="meta5461" property="format" xsi:type="nex:LiteralMeta"/>
      </node>
      <node about="#node5474" id="node5474" label="97">
        <meta content=" fg=204 0 204 x=1.6627122 y=3.8660111 lc=204 0 204;" datatype="xsd:string" id="meta5475" property="format" xsi:type="nex:LiteralMeta"/>
      </node>
      <node about="#node5476" id="node5476" label="1_C_-_Act-Actinob_-_Propionibacterium_freudenreichii_subsp._shermanii_CIRM-BIA1_-_D7GHX8_PROFC">
        <meta content=" fg=204 0 204 x=1.8549963 y=4.2168317 lc=204 0 204 ll=1;" datatype="xsd:string" id="meta5477" property="format" xsi:type="nex:LiteralMeta"/>
      </node>
      <node about="#node5478" id="node5478" label="1_C_-_Act-Actinob_-_Propionibacterium_acnes_SK137_-_D4H915_PROAS">
        <meta content=" fg=204 0 204 x=1.7828674 y=4.08842 lc=204 0 204 ll=1;" datatype="xsd:string" id="meta5479" property="format" xsi:type="nex:LiteralMeta"/>
      </node>
      <node about="#node5496" id="node5496" label="96">
        <meta content=" fg=204 0 204 x=1.4438003 y=3.4999218 lc=204 0 204;" datatype="xsd:string" id="meta5497" property="format" xsi:type="nex:LiteralMeta"/>
      </node>
      <node about="#node5498" id="node5498" label="83">
        <meta content=" fg=204 0 204 x=1.4819356 y=3.5795066 lc=204 0 204;" datatype="xsd:string" id="meta5499" property="format" xsi:type="nex:LiteralMeta"/>
      </node>
      <node about="#node5500" id="node5500" label="95">
        <meta content=" fg=204 0 204 x=1.5649958 y=3.7378092 lc=204 0 204;" datatype="xsd:string" id="meta5501" property="format" xsi:type="nex:LiteralMeta"/>
      </node>
      <node about="#node5502" id="node5502" label="100_ProteoB_DeltaP.2">
        <meta content=" fg=204 0 204 x=1.8599886 y=4.295914 lc=204 0 204;" datatype="xsd:string" id="meta5503" property="format" xsi:type="nex:LiteralMeta"/>
      </node>
      <node about="#node5504" id="node5504" label="1_C_-_DeltaP_-_Anaeromyxobacter_dehalogenans_2CP-C_-_Q2IP03_ANADE">
        <meta content=" fg=204 0 204 x=1.9237456 y=4.4156585 lc=204 0 204 ll=1;" datatype="xsd:string" id="meta5505" property="format" xsi:type="nex:LiteralMeta"/>
      </node>
      <node about="#node5506" id="node5506" label="1_C_-_DeltaP_-_Anaeromyxobacter_sp._Fw109-5_-_A7H8H3_ANADF">
        <meta content=" fg=204 0 204 x=1.9447725 y=4.457502 lc=204 0 204 ll=1;" datatype="xsd:string" id="meta5507" property="format" xsi:type="nex:LiteralMeta"/>
      </node>
      <node about="#node5512" id="node5512" label="1_C_-_Verruco_-_Methylacidiphilum_infernorum_V4_-_B3E0W2_METI4">
        <meta content=" fg=204 0 204 x=1.778311 y=4.1504197 lc=204 0 204 ll=1;" datatype="xsd:string" id="meta5513" property="format" xsi:type="nex:LiteralMeta"/>
      </node>
      <node about="#node5518" id="node5518" label="68">
        <meta content=" fg=204 0 204 x=1.4992907 y=3.616586 lc=204 0 204;" datatype="xsd:string" id="meta5519" property="format" xsi:type="nex:LiteralMeta"/>
      </node>
      <node about="#node5520" id="node5520" label="50">
        <meta content=" fg=204 0 204 x=1.525338 y=3.6718006 lc=204 0 204;" datatype="xsd:string" id="meta5521" property="format" xsi:type="nex:LiteralMeta"/>
      </node>
      <node about="#node5522" id="node5522" label="88">
        <meta content=" fg=204 0 204 x=1.5589682 y=3.7425327 lc=204 0 204;" datatype="xsd:string" id="meta5523" property="format" xsi:type="nex:LiteralMeta"/>
      </node>
      <node about="#node5524" id="node5524" label="1_C_-_Chlorobi_-_Chloroherpeton_thalassium_ATCC_35110_-_B3QW98_CHLT3">
        <meta content=" fg=204 0 204 x=1.6734124 y=3.9672263 lc=204 0 204 ll=1;" datatype="xsd:string" id="meta5525" property="format" xsi:type="nex:LiteralMeta"/>
      </node>
      <node about="#node5526" id="node5526" label="91_Cyano">
        <meta content=" fg=204 0 204 x=1.5827544 y=3.7929537 lc=204 0 204;" datatype="xsd:string" id="meta5527" property="format" xsi:type="nex:LiteralMeta"/>
      </node>
      <node about="#node5528" id="node5528" label="24_Cy-Chroococc">
        <meta content=" fg=204 0 204 x=1.5998871 y=3.828988 lc=204 0 204;" datatype="xsd:string" id="meta5529" property="format" xsi:type="nex:LiteralMeta"/>
      </node>
      <node about="#node5530" id="node5530" label="92">
        <meta content=" fg=204 0 204 x=1.6257629 y=3.8829887 lc=204 0 204;" datatype="xsd:string" id="meta5531" property="format" xsi:type="nex:LiteralMeta"/>
      </node>
      <node about="#node5532" id="node5532" label="82">
        <meta content=" fg=204 0 204 x=1.6523112 y=3.9363046 lc=204 0 204;" datatype="xsd:string" id="meta5533" property="format" xsi:type="nex:LiteralMeta"/>
      </node>
      <node about="#node5534" id="node5534" label="1_C_-_CyC-Synechococ_-_Synechococcus_sp._PCC_7002_-_B1XME7_SYNP2">
        <meta content=" fg=204 0 204 x=1.8032274 y=4.237098 lc=204 0 204 ll=1;" datatype="xsd:string" id="meta5535" property="format" xsi:type="nex:LiteralMeta"/>
      </node>
      <node about="#node5536" id="node5536" label="1_C_-_Cyano_-_Acaryochloris_marina_MBIC11017_-_Plasmid_pREB4_-_A8ZNQ0_ACAM1">
        <meta content=" fg=204 0 204 x=1.768862 y=4.1721582 lc=204 0 204 ll=1;" datatype="xsd:string" id="meta5537" property="format" xsi:type="nex:LiteralMeta"/>
      </node>
      <node about="#node5542" id="node5542" label="85_CyC-Cyanothece">
        <meta content=" fg=204 0 204 x=1.6465198 y=3.9269884 lc=204 0 204;" datatype="xsd:string" id="meta5543" property="format" xsi:type="nex:LiteralMeta"/>
      </node>
      <node about="#node5544" id="node5544" label="96">
        <meta content=" fg=204 0 204 x=1.6868051 y=4.010411 lc=204 0 204;" datatype="xsd:string" id="meta5545" property="format" xsi:type="nex:LiteralMeta"/>
      </node>
      <node about="#node5546" id="node5546" label="1_C_-_Cy-Chroococc_-_Microcystis_aeruginosa_NIES-843_-_B0JPR3_MICAN">
        <meta content=" fg=204 0 204 x=1.75765 y=4.1559873 lc=204 0 204 ll=1;" datatype="xsd:string" id="meta5547" property="format" xsi:type="nex:LiteralMeta"/>
      </node>
      <node about="#node5548" id="node5548" label="1_C_-_CyC-Cyanothece_-_Cyanothece_sp._PCC_7822_-_E0U9R9_CYAP2">
        <meta content=" fg=204 0 204 x=1.759852 y=4.162853 lc=204 0 204 ll=1;" datatype="xsd:string" id="meta5549" property="format" xsi:type="nex:LiteralMeta"/>
      </node>
      <node about="#node5554" id="node5554" label="94">
        <meta content=" fg=204 0 204 x=1.6808197 y=4.000853 lc=204 0 204;" datatype="xsd:string" id="meta5555" property="format" xsi:type="nex:LiteralMeta"/>
      </node>
      <node about="#node5556" id="node5556" label="1_C_-_Cy-Chroococc_-_Synechocystis_sp._PCC_6803_-_Q55989_SYNY3">
        <meta content=" fg=204 0 204 x=1.7864087 y=4.2246776 lc=204 0 204 ll=1;" datatype="xsd:string" id="meta5557" property="format" xsi:type="nex:LiteralMeta"/>
      </node>
      <node about="#node5558" id="node5558" label="19">
        <meta content=" fg=204 0 204 x=1.6976402 y=4.037365 lc=204 0 204;" datatype="xsd:string" id="meta5559" property="format" xsi:type="nex:LiteralMeta"/>
      </node>
      <node about="#node5560" id="node5560" label="1_C_-_CyC-Cyanothece_-_Cyanothece_sp._PCC_8802_-_C7QR56_CYAP0">
        <meta content=" fg=204 0 204 x=1.7252688 y=4.096863 lc=204 0 204 ll=1;" datatype="xsd:string" id="meta5561" property="format" xsi:type="nex:LiteralMeta"/>
      </node>
      <node about="#node5562" id="node5562" label="1_C_-_CyC-Cyanothece_-_Cyanothece_sp._ATCC_51142_-_B1WXQ9_CYAA5">
        <meta content=" fg=204 0 204 x=1.7517724 y=4.1558113 lc=204 0 204 ll=1;" datatype="xsd:string" id="meta5563" property="format" xsi:type="nex:LiteralMeta"/>
      </node>
      <node about="#node5580" id="node5580" label="1_C_-_CyC-Cyanothece_-_Cyanothece_sp._PCC_7425_-_B8HYM6_CYAP4">
        <meta content=" fg=204 0 204 x=1.7060004 y=4.0649457 lc=204 0 204 ll=1;" datatype="xsd:string" id="meta5581" property="format" xsi:type="nex:LiteralMeta"/>
      </node>
      <node about="#node5586" id="node5586" label="1_C_-_Cy-Nostoc_-_Nostoc_sp._PCC_7120_-_Q8YVR2_NOSS1">
        <meta content=" fg=204 0 204 x=1.6988299 y=4.055302 lc=204 0 204 ll=1;" datatype="xsd:string" id="meta5587" property="format" xsi:type="nex:LiteralMeta"/>
      </node>
      <node about="#node5596" id="node5596" label="1_C_-_CyC-Synechococ_-_Synechococcus_elongatus_PCC_6301_-_Q5N1B0_SYNP6">
        <meta content=" fg=204 0 204 x=1.8149519 y=4.337239 lc=204 0 204 ll=1;" datatype="xsd:string" id="meta5597" property="format" xsi:type="nex:LiteralMeta"/>
      </node>
      <node about="#node5602" id="node5602" label="1_C_-_Verruco_-_Methylacidiphilum_infernorum_V4_-_B3DVT8_METI4">
        <meta content=" fg=204 0 204 x=1.8344722 y=4.399657 lc=204 0 204 ll=1;" datatype="xsd:string" id="meta5603" property="format" xsi:type="nex:LiteralMeta"/>
      </node>
      <node about="#node5612" id="node5612" label="8">
        <meta content=" fg=204 0 204 x=1.4550568 y=3.530197 lc=204 0 204;" datatype="xsd:string" id="meta5613" property="format" xsi:type="nex:LiteralMeta"/>
      </node>
      <node about="#node5614" id="node5614" label="80">
        <meta content=" fg=204 0 204 x=1.4719793 y=3.5725405 lc=204 0 204;" datatype="xsd:string" id="meta5615" property="format" xsi:type="nex:LiteralMeta"/>
      </node>
      <node about="#node5616" id="node5616" label="85">
        <meta content=" fg=204 0 204 x=1.4933937 y=3.6256561 lc=204 0 204;" datatype="xsd:string" id="meta5617" property="format" xsi:type="nex:LiteralMeta"/>
      </node>
      <node about="#node5618" id="node5618" label="98_Acido">
        <meta content=" fg=204 0 204 x=1.5511864 y=3.7641408 lc=204 0 204;" datatype="xsd:string" id="meta5619" property="format" xsi:type="nex:LiteralMeta"/>
      </node>
      <node about="#node5620" id="node5620" label="1_C_-_Acido_-_Candidatus_Solibacter_usitatus_Ellin6076_-_Q01R12_SOLUE">
        <meta content=" fg=204 0 204 x=1.6808001 y=4.0720963 lc=204 0 204 ll=1;" datatype="xsd:string" id="meta5621" property="format" xsi:type="nex:LiteralMeta"/>
      </node>
      <node about="#node5622" id="node5622" label="1_C_-_Acido_-_Candidatus_Koribacter_versatilis_Ellin345_-_Q1ITR6_ACIBL">
        <meta content=" fg=204 0 204 x=1.6993599 y=4.1222463 lc=204 0 204 ll=1;" datatype="xsd:string" id="meta5623" property="format" xsi:type="nex:LiteralMeta"/>
      </node>
      <node about="#node5628" id="node5628" label="64_Chloroflexi">
        <meta content=" fg=204 0 204 x=1.511801 y=3.6721232 lc=204 0 204;" datatype="xsd:string" id="meta5629" property="format" xsi:type="nex:LiteralMeta"/>
      </node>
      <node about="#node5630" id="node5630" label="100">
        <meta content=" fg=204 0 204 x=1.6864852 y=4.105405 lc=204 0 204;" datatype="xsd:string" id="meta5631" property="format" xsi:type="nex:LiteralMeta"/>
      </node>
      <node about="#node5632" id="node5632" label="1_C_-_Chloroflexi_-_Chloroflexus_aggregans_DSM_9485_-_B8G4M8_CHLAD">
        <meta content=" fg=204 0 204 x=1.714559 y=4.1744347 lc=204 0 204 ll=1;" datatype="xsd:string" id="meta5633" property="format" xsi:type="nex:LiteralMeta"/>
      </node>
      <node about="#node5634" id="node5634" label="1_C_-_Chloroflexi_-_Chloroflexus_sp._Y-400-fl_-_B9LHS1_CHLSY">
        <meta content=" fg=204 0 204 x=1.7103623 y=4.1651506 lc=204 0 204 ll=1;" datatype="xsd:string" id="meta5635" property="format" xsi:type="nex:LiteralMeta"/>
      </node>
      <node about="#node5640" id="node5640" label="22">
        <meta content=" fg=204 0 204 x=1.5349346 y=3.7315705 lc=204 0 204;" datatype="xsd:string" id="meta5641" property="format" xsi:type="nex:LiteralMeta"/>
      </node>
      <node about="#node5642" id="node5642" label="1_C_-_Chloroflexi_-_Roseiflexus_castenholzii_DSM_13941_-_A7NKY0_ROSCS">
        <meta content=" fg=204 0 204 x=1.638229 y=3.9946485 lc=204 0 204 ll=1;" datatype="xsd:string" id="meta5643" property="format" xsi:type="nex:LiteralMeta"/>
      </node>
      <node about="#node5644" id="node5644" label="1_C_-_Chloroflexi_-_Anaerolinea_thermophila_UNI-1_-_E8N1B4_ANATU">
        <meta content=" fg=204 0 204 x=1.6339775 y=3.9883838 lc=204 0 204 ll=1;" datatype="xsd:string" id="meta5645" property="format" xsi:type="nex:LiteralMeta"/>
      </node>
      <node about="#node5658" id="node5658" label="1_C_-_EpsilonP_-_Sulfuricurvum_kujiense_DSM_16994_-_E4U1P6_SULKY">
        <meta content=" fg=204 0 204 x=1.7527858 y=4.314008 lc=204 0 204 ll=1;" datatype="xsd:string" id="meta5659" property="format" xsi:type="nex:LiteralMeta"/>
      </node>
      <node about="#node5664" id="node5664" label="95">
        <meta content=" fg=204 0 204 x=1.4904572 y=3.6319656 lc=204 0 204;" datatype="xsd:string" id="meta5665" property="format" xsi:type="nex:LiteralMeta"/>
      </node>
      <node about="#node5666" id="node5666" label="1_C_-_DeinoTherm_-_Thermus_scotoductus_SA-01_-_E8PRA1_THESS">
        <meta content=" fg=204 0 204 x=1.6461585 y=4.050737 lc=204 0 204 ll=1;" datatype="xsd:string" id="meta5667" property="format" xsi:type="nex:LiteralMeta"/>
      </node>
      <node about="#node5668" id="node5668" label="93">
        <meta content=" fg=204 0 204 x=1.520931 y=3.7204342 lc=204 0 204;" datatype="xsd:string" id="meta5669" property="format" xsi:type="nex:LiteralMeta"/>
      </node>
      <node about="#node5670" id="node5670" label="100_ProteoB">
        <meta content=" fg=204 0 204 x=1.5983287 y=3.936585 lc=204 0 204;" datatype="xsd:string" id="meta5671" property="format" xsi:type="nex:LiteralMeta"/>
      </node>
      <node about="#node5672" id="node5672" label="1_C_-_G-Chromat_-_Allochromatium_vinosum_DSM_180_-_D3RMH0_ALLVD">
        <meta content=" fg=204 0 204 x=1.7419082 y=4.3300357 lc=204 0 204 ll=1;" datatype="xsd:string" id="meta5673" property="format" xsi:type="nex:LiteralMeta"/>
      </node>
      <node about="#node5674" id="node5674" label="16_B-BetaP">
        <meta content=" fg=204 0 204 x=1.6340678 y=4.037355 lc=204 0 204;" datatype="xsd:string" id="meta5675" property="format" xsi:type="nex:LiteralMeta"/>
      </node>
      <node about="#node5676" id="node5676" label="1_C_-_B-Rhodocycl_-_Dechloromonas_aromatica_RCB_-_Q47C62_DECAR">
        <meta content=" fg=204 0 204 x=1.7857077 y=4.4608445 lc=204 0 204 ll=1;" datatype="xsd:string" id="meta5677" property="format" xsi:type="nex:LiteralMeta"/>
      </node>
      <node about="#node5678" id="node5678" label="1_C_-_B-BetaP_-_Thiobacillus_denitrificans_ATCC_25259_-_Q3SG36_THIDA">
        <meta content=" fg=204 0 204 x=1.7402987 y=4.339791 lc=204 0 204 ll=1;" datatype="xsd:string" id="meta5679" property="format" xsi:type="nex:LiteralMeta"/>
      </node>
      <node about="#node5688" id="node5688" label="94">
        <meta content=" fg=204 0 204 x=1.5587484 y=3.83355 lc=204 0 204;" datatype="xsd:string" id="meta5689" property="format" xsi:type="nex:LiteralMeta"/>
      </node>
      <node about="#node5690" id="node5690" label="1_C_-_Verruco_-_Coraliomargarita_akajimensis_DSM_45221_-_D5EIA6_CORAD">
        <meta content=" fg=204 0 204 x=1.7319708 y=4.336432 lc=204 0 204 ll=1;" datatype="xsd:string" id="meta5691" property="format" xsi:type="nex:LiteralMeta"/>
      </node>
      <node about="#node5692" id="node5692" label="11">
        <meta content=" fg=204 0 204 x=1.5803275 y=3.8987517 lc=204 0 204;" datatype="xsd:string" id="meta5693" property="format" xsi:type="nex:LiteralMeta"/>
      </node>
      <node about="#node5694" id="node5694" label="1_C_-_Verruco_-_Opitutus_terrae_PB90-1_-_B1ZTF1_OPITP">
        <meta content=" fg=204 0 204 x=1.7416917 y=4.376591 lc=204 0 204 ll=1;" datatype="xsd:string" id="meta5695" property="format" xsi:type="nex:LiteralMeta"/>
      </node>
      <node about="#node5696" id="node5696" label="94">
        <meta content=" fg=204 0 204 x=1.641443 y=4.085306 lc=204 0 204;" datatype="xsd:string" id="meta5697" property="format" xsi:type="nex:LiteralMeta"/>
      </node>
      <node about="#node5698" id="node5698" label="1_C_-_Act-Actinob_-_Propionibacterium_freudenreichii_subsp._shermanii_CIRM-BIA1_-_D7GCH8_PROFC">
        <meta content=" fg=204 0 204 x=1.8632578 y=4.7555237 lc=204 0 204 ll=1;" datatype="xsd:string" id="meta5699" property="format" xsi:type="nex:LiteralMeta"/>
      </node>
      <node about="#node5700" id="node5700" label="1_C_-_G-Alterom_-_Marinobacter_adhaerens_HP15_-_E4PRQ8_MARAH">
        <meta content=" fg=204 0 204 x=1.8079454 y=4.5988064 lc=204 0 204 ll=1;" datatype="xsd:string" id="meta5701" property="format" xsi:type="nex:LiteralMeta"/>
      </node>
      <node about="#node5734" id="node5734" label="1_C_-_PlanctoM_-_Rhodopirellula_baltica_-_Q7UHA6_RHOBA">
        <meta content=" fg=204 0 204 x=1.7609938 y=4.5576363 lc=204 0 204 ll=1;" datatype="xsd:string" id="meta5735" property="format" xsi:type="nex:LiteralMeta"/>
      </node>
      <node about="#node5740" id="node5740" label="1_C_-_ARs_-_Acetobacter_pasteurianus_IFO_3283-01_-_C7JI08_ACEP3">
        <meta content=" fg=204 0 204 x=1.611054 y=4.129693 lc=204 0 204 ll=1;" datatype="xsd:string" id="meta5741" property="format" xsi:type="nex:LiteralMeta"/>
      </node>
      <node about="#node5746" id="node5746" label="1_C_-_Synergist_-_Aminobacterium_colombiense_DSM_12261_-_D5ECG1_AMICL">
        <meta content=" fg=204 0 204 x=1.6465681 y=4.320589 lc=204 0 204 ll=1;" datatype="xsd:string" id="meta5747" property="format" xsi:type="nex:LiteralMeta"/>
      </node>
      <node about="#node5752" id="node5752" label="1_C_-_Spirochaetes_-_Spirochaeta_thermophila_DSM_6192_-_E0RP44_SPITD">
        <meta content=" fg=204 0 204 x=1.4520934 y=3.7637703 lc=204 0 204 ll=1;" datatype="xsd:string" id="meta5753" property="format" xsi:type="nex:LiteralMeta"/>
      </node>
      <node about="#node5758" id="node5758" label="95_Spirochaetes">
        <meta content=" fg=204 0 204 x=1.2427107 y=3.1216397 lc=204 0 204;" datatype="xsd:string" id="meta5759" property="format" xsi:type="nex:LiteralMeta"/>
      </node>
      <node about="#node5760" id="node5760" label="1_C_-_Spirochaetes_-_Spirochaeta_sp._Buddy_-_F0RWA7_SPHGB">
        <meta content=" fg=204 0 204 x=1.4122691 y=3.7041435 lc=204 0 204 ll=1;" datatype="xsd:string" id="meta5761" property="format" xsi:type="nex:LiteralMeta"/>
      </node>
      <node about="#node5762" id="node5762" label="1_C_-_Spirochaetes_-_Spirochaeta_smaragdinae_DSM_11293_-_E1R365_SPISS">
        <meta content=" fg=204 0 204 x=1.3648821 y=3.5510275 lc=204 0 204 ll=1;" datatype="xsd:string" id="meta5763" property="format" xsi:type="nex:LiteralMeta"/>
      </node>
      <node about="#node5776" id="node5776" label="99">
        <meta content=" fg=204 0 204 x=0.83373374 y=2.3812087 lc=204 0 204;" datatype="xsd:string" id="meta5777" property="format" xsi:type="nex:LiteralMeta"/>
      </node>
      <node about="#node5778" id="node5778" label="1_C_-_Dictyoglomi_-_Dictyoglomus_turgidum_DSM_6724_-_B8E1W3_DICTD">
        <meta content=" fg=204 0 204 x=0.8860062 y=2.5692484 lc=204 0 204 ll=1;" datatype="xsd:string" id="meta5779" property="format" xsi:type="nex:LiteralMeta"/>
      </node>
      <node about="#node5780" id="node5780" label="1_C_-_Thermotogae_-_Thermotoga_lettingae_TMO_-_A8F8E8_THELT">
        <meta content=" fg=204 0 204 x=0.8980674 y=2.6181915 lc=204 0 204 ll=1;" datatype="xsd:string" id="meta5781" property="format" xsi:type="nex:LiteralMeta"/>
      </node>
      <node about="#node5810" id="node5810" label="89">
        <meta content=" fg=204 102 0 x=0.023282392 y=0.95729625 lc=204 102 0;" datatype="xsd:string" id="meta5811" property="format" xsi:type="nex:LiteralMeta"/>
      </node>
      <node about="#node5812" id="node5812" label="53">
        <meta content=" fg=204 102 0 x=0.06759342 y=1.1287117 lc=204 102 0;" datatype="xsd:string" id="meta5813" property="format" xsi:type="nex:LiteralMeta"/>
      </node>
      <node about="#node5814" id="node5814" label="1_B_-_Eury-Mpyri_-_Methanopyrus_kandleri_AV19_-_PYRDB_METKA">
        <meta content=" fg=204 102 0 x=0.2908387 y=1.9712262 lc=204 102 0 ll=1;" datatype="xsd:string" id="meta5815" property="format" xsi:type="nex:LiteralMeta"/>
      </node>
      <node about="#node5816" id="node5816" label="100_Bacteria_Spirochaetes">
        <meta content=" fg=204 102 0 x=0.29648668 y=2.0253778 lc=204 102 0;" datatype="xsd:string" id="meta5817" property="format" xsi:type="nex:LiteralMeta"/>
      </node>
      <node about="#node5818" id="node5818" label="1_B_-_Spirochaetes_-_Spirochaeta_smaragdinae_DSM_11293_-_E1R528_SPISS">
        <meta content=" fg=204 102 0 x=0.45140132 y=2.6246588 lc=204 102 0 ll=1;" datatype="xsd:string" id="meta5819" property="format" xsi:type="nex:LiteralMeta"/>
      </node>
      <node about="#node5820" id="node5820" label="1_B_-_Spirochaetes_-_Spirochaeta_sp._Buddy_-_F0RTV2_SPHGB">
        <meta content=" fg=204 102 0 x=0.44554582 y=2.616772 lc=204 102 0 ll=1;" datatype="xsd:string" id="meta5821" property="format" xsi:type="nex:LiteralMeta"/>
      </node>
      <node about="#node5830" id="node5830" label="95_Archaea">
        <meta content=" fg=204 102 0 x=0.034873523 y=1.127081 lc=204 102 0;" datatype="xsd:string" id="meta5831" property="format" xsi:type="nex:LiteralMeta"/>
      </node>
      <node about="#node5832" id="node5832" label="97_EuryArc_etc.">
        <meta content=" fg=204 102 0 x=0.049583383 y=1.2560046 lc=204 102 0;" datatype="xsd:string" id="meta5833" property="format" xsi:type="nex:LiteralMeta"/>
      </node>
      <node about="#node5834" id="node5834" label="99_EuryArc">
        <meta content=" fg=204 102 0 x=0.09345834 y=1.4419175 lc=204 102 0;" datatype="xsd:string" id="meta5835" property="format" xsi:type="nex:LiteralMeta"/>
      </node>
      <node about="#node5836" id="node5836" label="1_B_-_Eury-Acidulip_-_Aciduliprofundum_boonei_T469_-_B5IGE2_ACIB4">
        <meta content=" fg=204 102 0 x=0.13795254 y=1.6230735 lc=204 102 0 ll=1;" datatype="xsd:string" id="meta5837" property="format" xsi:type="nex:LiteralMeta"/>
      </node>
      <node about="#node5838" id="node5838" label="99_Eury-Tplasmata">
        <meta content=" fg=204 102 0 x=0.15053514 y=1.6870915 lc=204 102 0;" datatype="xsd:string" id="meta5839" property="format" xsi:type="nex:LiteralMeta"/>
      </node>
      <node about="#node5840" id="node5840" label="1_B_-_Eury-Tplasmata_-_Picrophilus_torridus_DSM_9790_-_Q6L2P2_PICTO">
        <meta content=" fg=204 102 0 x=0.22765836 y=2.009516 lc=204 102 0 ll=1;" datatype="xsd:string" id="meta5841" property="format" xsi:type="nex:LiteralMeta"/>
      </node>
      <node about="#node5842" id="node5842" label="98">
        <meta content=" fg=204 102 0 x=0.19187523 y=1.8671364 lc=204 102 0;" datatype="xsd:string" id="meta5843" property="format" xsi:type="nex:LiteralMeta"/>
      </node>
      <node about="#node5844" id="node5844" label="1_B_-_Eury-Tplasmata_-_Thermoplasma_acidophilum_DSM_1728_-_PYRDB_THEAC">
        <meta content=" fg=204 102 0 x=0.2296861 y=2.0295532 lc=204 102 0 ll=1;" datatype="xsd:string" id="meta5845" property="format" xsi:type="nex:LiteralMeta"/>
      </node>
      <node about="#node5846" id="node5846" label="1_B_-_Eury-Tplasmata_-_Thermoplasma_volcanium_GSS1_-_PYRDB_THEVO">
        <meta content=" fg=204 102 0 x=0.23267631 y=2.047335 lc=204 102 0 ll=1;" datatype="xsd:string" id="meta5847" property="format" xsi:type="nex:LiteralMeta"/>
      </node>
      <node about="#node5860" id="node5860" label="82_EuryArc_etc.">
        <meta content=" fg=204 102 0 x=0.05755377 y=1.3342698 lc=204 102 0;" datatype="xsd:string" id="meta5861" property="format" xsi:type="nex:LiteralMeta"/>
      </node>
      <node about="#node5862" id="node5862" label="100_EuryArc_Eury-Tcocci">
        <meta content=" fg=204 102 0 x=0.13765652 y=1.7264836 lc=204 102 0;" datatype="xsd:string" id="meta5863" property="format" xsi:type="nex:LiteralMeta"/>
      </node>
      <node about="#node5864" id="node5864" label="1_B_-_Eury-Tcocci_-_Thermococcus_barophilus_MP_-_F0LIQ5_THEBM">
        <meta content=" fg=204 102 0 x=0.16059057 y=1.8306999 lc=204 102 0 ll=1;" datatype="xsd:string" id="meta5865" property="format" xsi:type="nex:LiteralMeta"/>
      </node>
      <node about="#node5866" id="node5866" label="22">
        <meta content=" fg=204 102 0 x=0.15092947 y=1.7924924 lc=204 102 0;" datatype="xsd:string" id="meta5867" property="format" xsi:type="nex:LiteralMeta"/>
      </node>
      <node about="#node5868" id="node5868" label="83">
        <meta content=" fg=204 102 0 x=0.15630877 y=1.8184304 lc=204 102 0;" datatype="xsd:string" id="meta5869" property="format" xsi:type="nex:LiteralMeta"/>
      </node>
      <node about="#node5870" id="node5870" label="1_B_-_Eury-Tcocci_-_Pyrococcus_horikoshii_OT3_-_PYRDB_PYRHO">
        <meta content=" fg=204 102 0 x=0.17185195 y=1.891158 lc=204 102 0 ll=1;" datatype="xsd:string" id="meta5871" property="format" xsi:type="nex:LiteralMeta"/>
      </node>
      <node about="#node5872" id="node5872" label="93">
        <meta content=" fg=204 102 0 x=0.16346441 y=1.8534672 lc=204 102 0;" datatype="xsd:string" id="meta5873" property="format" xsi:type="nex:LiteralMeta"/>
      </node>
      <node about="#node5874" id="node5874" label="1_B_-_Eury-Tcocci_-_Pyrococcus_furiosus_DSM_3638_-_PYRDB_PYRFU">
        <meta content=" fg=204 102 0 x=0.18596852 y=1.9619782 lc=204 102 0 ll=1;" datatype="xsd:string" id="meta5875" property="format" xsi:type="nex:LiteralMeta"/>
      </node>
      <node about="#node5876" id="node5876" label="1_B_-_Eury-Tcocci_-_Pyrococcus_abyssi_GE5_-_PYRDB_PYRAB">
        <meta content=" fg=204 102 0 x=0.17389469 y=1.9053389 lc=204 102 0 ll=1;" datatype="xsd:string" id="meta5877" property="format" xsi:type="nex:LiteralMeta"/>
      </node>
      <node about="#node5886" id="node5886" label="99">
        <meta content=" fg=204 102 0 x=0.1742323 y=1.9140896 lc=204 102 0;" datatype="xsd:string" id="meta5887" property="format" xsi:type="nex:LiteralMeta"/>
      </node>
      <node about="#node5888" id="node5888" label="1_B_-_Eury-Tcocci_-_Thermococcus_kodakarensis_KOD1_-_PYRDB_PYRKO">
        <meta content=" fg=204 102 0 x=0.18583174 y=1.9736404 lc=204 102 0 ll=1;" datatype="xsd:string" id="meta5889" property="format" xsi:type="nex:LiteralMeta"/>
      </node>
      <node about="#node5890" id="node5890" label="1_B_-_Eury-Tcocci_-_Thermococcus_gammatolerans_EJ3_-_C5A3P6_THEGJ">
        <meta content=" fg=204 102 0 x=0.17775553 y=1.9327804 lc=204 102 0 ll=1;" datatype="xsd:string" id="meta5891" property="format" xsi:type="nex:LiteralMeta"/>
      </node>
      <node about="#node5904" id="node5904" label="85">
        <meta content=" fg=204 102 0 x=0.061500654 y=1.3815353 lc=204 102 0;" datatype="xsd:string" id="meta5905" property="format" xsi:type="nex:LiteralMeta"/>
      </node>
      <node about="#node5906" id="node5906" label="97">
        <meta content=" fg=204 102 0 x=0.084267616 y=1.5181715 lc=204 102 0;" datatype="xsd:string" id="meta5907" property="format" xsi:type="nex:LiteralMeta"/>
      </node>
      <node about="#node5908" id="node5908" label="100_ThaumArc">
        <meta content=" fg=204 102 0 x=0.17077073 y=2.001146 lc=204 102 0;" datatype="xsd:string" id="meta5909" property="format" xsi:type="nex:LiteralMeta"/>
      </node>
      <node about="#node5910" id="node5910" label="1_B_-_ThaumArc_-_Nitrosopumilus_maritimus_SCM1_-_A9A3M4_NITMS">
        <meta content=" fg=204 102 0 x=0.22293606 y=2.2874017 lc=204 102 0 ll=1;" datatype="xsd:string" id="meta5911" property="format" xsi:type="nex:LiteralMeta"/>
      </node>
      <node about="#node5912" id="node5912" label="1_B_-_ThaumArc_-_Cenarchaeum_symbiosum_A_-_A0RV22_CENSY">
        <meta content=" fg=204 102 0 x=0.22185756 y=2.2914453 lc=204 102 0 ll=1;" datatype="xsd:string" id="meta5913" property="format" xsi:type="nex:LiteralMeta"/>
      </node>
      <node about="#node5918" id="node5918" label="99_EuryArc_Eury-Archaeogl">
        <meta content=" fg=204 102 0 x=0.12350287 y=1.7627747 lc=204 102 0;" datatype="xsd:string" id="meta5919" property="format" xsi:type="nex:LiteralMeta"/>
      </node>
      <node about="#node5920" id="node5920" label="1_B_-_Eury-Archaeogl_-_Archaeoglobus_profundus_DSM_5631_-_D2RGR3_ARCPA">
        <meta content=" fg=204 102 0 x=0.17335196 y=2.0564542 lc=204 102 0 ll=1;" datatype="xsd:string" id="meta5921" property="format" xsi:type="nex:LiteralMeta"/>
      </node>
      <node about="#node5922" id="node5922" label="43">
        <meta content=" fg=204 102 0 x=0.13631454 y=1.8442233 lc=204 102 0;" datatype="xsd:string" id="meta5923" property="format" xsi:type="nex:LiteralMeta"/>
      </node>
      <node about="#node5924" id="node5924" label="97">
        <meta content=" fg=204 102 0 x=0.15654112 y=1.9703214 lc=204 102 0;" datatype="xsd:string" id="meta5925" property="format" xsi:type="nex:LiteralMeta"/>
      </node>
      <node about="#node5926" id="node5926" label="1_B_-_Eury-Archaeogl_-_Ferroglobus_placidus_DSM_10642_-_D3S110_FERPA">
        <meta content=" fg=204 102 0 x=0.19356577 y=2.1967545 lc=204 102 0 ll=1;" datatype="xsd:string" id="meta5927" property="format" xsi:type="nex:LiteralMeta"/>
      </node>
      <node about="#node5928" id="node5928" label="1_B_-_Eury-Archaeogl_-_Archaeoglobus_veneficus_SNP6_-_F2KR10_ARCVE">
        <meta content=" fg=204 102 0 x=0.19424891 y=2.210044 lc=204 102 0 ll=1;" datatype="xsd:string" id="meta5929" property="format" xsi:type="nex:LiteralMeta"/>
      </node>
      <node about="#node5934" id="node5934" label="1_B_-_Eury-Archaeogl_-_Archaeoglobus_fulgidus_DSM_4304_-_PYRDB_ARCFU">
        <meta content=" fg=204 102 0 x=0.20914201 y=2.3262224 lc=204 102 0 ll=1;" datatype="xsd:string" id="meta5935" property="format" xsi:type="nex:LiteralMeta"/>
      </node>
      <node about="#node5948" id="node5948" label="68_EuryArc">
        <meta content=" fg=204 102 0 x=0.06420311 y=1.4229673 lc=204 102 0;" datatype="xsd:string" id="meta5949" property="format" xsi:type="nex:LiteralMeta"/>
      </node>
      <node about="#node5950" id="node5950" label="99_Eury-Mmicrobia">
        <meta content=" fg=204 102 0 x=0.088789366 y=1.6506939 lc=204 102 0;" datatype="xsd:string" id="meta5951" property="format" xsi:type="nex:LiteralMeta"/>
      </node>
      <node about="#node5952" id="node5952" label="99">
        <meta content=" fg=204 102 0 x=0.12668742 y=1.9434108 lc=204 102 0;" datatype="xsd:string" id="meta5953" property="format" xsi:type="nex:LiteralMeta"/>
      </node>
      <node about="#node5954" id="node5954" label="1_B_-_Eury-Mmicrobia_-_Methanocorpusculum_labreanum_Z_-_A2SR11_METLZ">
        <meta content=" fg=204 102 0 x=0.16826776 y=2.2303638 lc=204 102 0 ll=1;" datatype="xsd:string" id="meta5955" property="format" xsi:type="nex:LiteralMeta"/>
      </node>
      <node about="#node5956" id="node5956" label="89">
        <meta content=" fg=204 102 0 x=0.13628127 y=2.019317 lc=204 102 0;" datatype="xsd:string" id="meta5957" property="format" xsi:type="nex:LiteralMeta"/>
      </node>
      <node about="#node5958" id="node5958" label="1_B_-_Eury-Mmicrobia_-_Methanoplanus_petrolearius_DSM_11571_-_E1RJ08_METP4">
        <meta content=" fg=204 102 0 x=0.17495699 y=2.2981172 lc=204 102 0 ll=1;" datatype="xsd:string" id="meta5959" property="format" xsi:type="nex:LiteralMeta"/>
      </node>
      <node about="#node5960" id="node5960" label="39">
        <meta content=" fg=204 102 0 x=0.1451421 y=2.0911727 lc=204 102 0;" datatype="xsd:string" id="meta5961" property="format" xsi:type="nex:LiteralMeta"/>
      </node>
      <node about="#node5962" id="node5962" label="1_B_-_Eury-Mmicrobia_-_Methanospirillum_hungatei_JF-1_-_Q2FP82_METHJ">
        <meta content=" fg=204 102 0 x=0.18683995 y=2.405751 lc=204 102 0 ll=1;" datatype="xsd:string" id="meta5963" property="format" xsi:type="nex:LiteralMeta"/>
      </node>
      <node about="#node5964" id="node5964" label="86">
        <meta content=" fg=204 102 0 x=0.15234907 y=2.151111 lc=204 102 0;" datatype="xsd:string" id="meta5965" property="format" xsi:type="nex:LiteralMeta"/>
      </node>
      <node about="#node5966" id="node5966" label="1_B_-_Eury-Mmicrobia_-_Methanosphaerula_palustris_E1-9c_-_B8GJX8_METPE">
        <meta content=" fg=204 102 0 x=0.18213375 y=2.386766 lc=204 102 0 ll=1;" datatype="xsd:string" id="meta5967" property="format" xsi:type="nex:LiteralMeta"/>
      </node>
      <node about="#node5968" id="node5968" label="45">
        <meta content=" fg=204 102 0 x=0.16068941 y=2.2222939 lc=204 102 0;" datatype="xsd:string" id="meta5969" property="format" xsi:type="nex:LiteralMeta"/>
      </node>
      <node about="#node5970" id="node5970" label="1_B_-_Eury-Mmicrobia_-_Methanoregula_boonei_6A8_-_A7I7B7_METB6">
        <meta content=" fg=204 102 0 x=0.18561235 y=2.429571 lc=204 102 0 ll=1;" datatype="xsd:string" id="meta5971" property="format" xsi:type="nex:LiteralMeta"/>
      </node>
      <node about="#node5972" id="node5972" label="1_B_-_Eury-Mmicrobia_-_Methanoculleus_marisnigri_JR1_-_A3CTM9_METMJ">
        <meta content=" fg=204 102 0 x=0.1794225 y=2.3864787 lc=204 102 0 ll=1;" datatype="xsd:string" id="meta5973" property="format" xsi:type="nex:LiteralMeta"/>
      </node>
      <node about="#node5994" id="node5994" label="70">
        <meta content=" fg=204 102 0 x=0.09671399 y=1.7391295 lc=204 102 0;" datatype="xsd:string" id="meta5995" property="format" xsi:type="nex:LiteralMeta"/>
      </node>
      <node about="#node5996" id="node5996" label="1_B_-_Eury-Mmicrobia_-_Methanosaeta_thermophila_PT_-_A0B6B7_METTP">
        <meta content=" fg=204 102 0 x=0.13738407 y=2.1158304 lc=204 102 0 ll=1;" datatype="xsd:string" id="meta5997" property="format" xsi:type="nex:LiteralMeta"/>
      </node>
      <node about="#node5998" id="node5998" label="59">
        <meta content=" fg=204 102 0 x=0.10185093 y=1.7984776 lc=204 102 0;" datatype="xsd:string" id="meta5999" property="format" xsi:type="nex:LiteralMeta"/>
      </node>
      <node about="#node6000" id="node6000" label="1_B_-_Eury-Mmicrobia_-_Methanocella_paludicola_SANAE_-_D1YYV3_METPS">
        <meta content=" fg=204 102 0 x=0.12889978 y=2.0640838 lc=204 102 0 ll=1;" datatype="xsd:string" id="meta6001" property="format" xsi:type="nex:LiteralMeta"/>
      </node>
      <node about="#node6002" id="node6002" label="97">
        <meta content=" fg=204 102 0 x=0.11214711 y=1.9217784 lc=204 102 0;" datatype="xsd:string" id="meta6003" property="format" xsi:type="nex:LiteralMeta"/>
      </node>
      <node about="#node6004" id="node6004" label="99">
        <meta content=" fg=204 102 0 x=0.12461718 y=2.056352 lc=204 102 0;" datatype="xsd:string" id="meta6005" property="format" xsi:type="nex:LiteralMeta"/>
      </node>
      <node about="#node6006" id="node6006" label="1_B_-_Eury-Mmicrobia_-_Methanosarcina_acetivorans_C2A_-_PYRDB_METAC">
        <meta content=" fg=204 102 0 x=0.13415134 y=2.1559567 lc=204 102 0 ll=1;" datatype="xsd:string" id="meta6007" property="format" xsi:type="nex:LiteralMeta"/>
      </node>
      <node about="#node6008" id="node6008" label="1_B_-_Eury-Mmicrobia_-_Methanosarcina_barkeri_str._Fusaro_-_Q46CG9_METBF">
        <meta content=" fg=204 102 0 x=0.13047117 y=2.1216803 lc=204 102 0 ll=1;" datatype="xsd:string" id="meta6009" property="format" xsi:type="nex:LiteralMeta"/>
      </node>
      <node about="#node6014" id="node6014" label="97">
        <meta content=" fg=204 102 0 x=0.12066882 y=2.0318692 lc=204 102 0;" datatype="xsd:string" id="meta6015" property="format" xsi:type="nex:LiteralMeta"/>
      </node>
      <node about="#node6016" id="node6016" label="1_B_-_Eury-Mmicrobia_-_Methanococcoides_burtonii_DSM_6242_-_Q12WM9_METBU">
        <meta content=" fg=204 102 0 x=0.13376103 y=2.1886535 lc=204 102 0 ll=1;" datatype="xsd:string" id="meta6017" property="format" xsi:type="nex:LiteralMeta"/>
      </node>
      <node about="#node6018" id="node6018" label="96">
        <meta content=" fg=204 102 0 x=0.12666275 y=2.1124766 lc=204 102 0;" datatype="xsd:string" id="meta6019" property="format" xsi:type="nex:LiteralMeta"/>
      </node>
      <node about="#node6020" id="node6020" label="1_B_-_Eury-Mmicrobia_-_Methanohalophilus_mahii_DSM_5219_-_D5E722_METMS">
        <meta content=" fg=204 102 0 x=0.14532685 y=2.3535953 lc=204 102 0 ll=1;" datatype="xsd:string" id="meta6021" property="format" xsi:type="nex:LiteralMeta"/>
      </node>
      <node about="#node6022" id="node6022" label="1_B_-_Eury-Mmicrobia_-_Methanohalobium_evestigatum_Z-7303_-_D7E6C8_METEZ">
        <meta content=" fg=204 102 0 x=0.14364934 y=2.3506718 lc=204 102 0 ll=1;" datatype="xsd:string" id="meta6023" property="format" xsi:type="nex:LiteralMeta"/>
      </node>
      <node about="#node6048" id="node6048" label="97">
        <meta content=" fg=204 102 0 x=0.068241164 y=1.5797453 lc=204 102 0;" datatype="xsd:string" id="meta6049" property="format" xsi:type="nex:LiteralMeta"/>
      </node>
      <node about="#node6050" id="node6050" label="100_Eury-Mcocci">
        <meta content=" fg=204 102 0 x=0.07910496 y=1.8109301 lc=204 102 0;" datatype="xsd:string" id="meta6051" property="format" xsi:type="nex:LiteralMeta"/>
      </node>
      <node about="#node6052" id="node6052" label="96">
        <meta content=" fg=204 102 0 x=0.086093634 y=1.9290936 lc=204 102 0;" datatype="xsd:string" id="meta6053" property="format" xsi:type="nex:LiteralMeta"/>
      </node>
      <node about="#node6054" id="node6054" label="1_B_-_Eury-Mcocci_-_Methanocaldococcus_infernus_ME_-_D5VQZ7_METIM">
        <meta content=" fg=204 102 0 x=0.09877412 y=2.1235006 lc=204 102 0 ll=1;" datatype="xsd:string" id="meta6055" property="format" xsi:type="nex:LiteralMeta"/>
      </node>
      <node about="#node6056" id="node6056" label="81">
        <meta content=" fg=204 102 0 x=0.08788952 y=1.9611033 lc=204 102 0;" datatype="xsd:string" id="meta6057" property="format" xsi:type="nex:LiteralMeta"/>
[truncated: 639,144 more chars]
