# Supplementary material for: Identifying reaction modules in metabolic pathways: bioinformatic deduction and experimental validation of a new putative route in purine catabolism
Source: BMC Syst Biol. 2013 Oct 5;7:99. doi: 10.1186/1752-0509-7-99 (PMC4016543; doi:10.1186/1752-0509-7-99)
Supplement: Additional file 5 — This is the complete MSA of carbamoyltransferases in FASTA format. [file 1752-0509-7-99-S5.fasta]

>Q8X6C0
EKDFLLTWEQTPDELKQVLDVAAALKALRA-----ENISTKVF-NSGLGISVFRDNSTRTRFSYASALNLLGLAQQDLDE--GKSQI------------A
HGETVRETANMISF-CADAIGIRDDM-YLGAG----NAYMREVGAALDDGYKQGVLPQRPALVNLQC-DIDHPTQSMADLAWLREHFGSLE----NLKGK
KIAMTWAYSPSYGKPLSVPQGIIGLMTRFG-M--DVTLAHPE--GYDLIPDVVEVAKNNAKA--SGGSFRQVTSMEEAFKDADI---VYPKSWAPYKVME
QRTELLRANDHEGLKALEKQCLAQNAQHKD-WHCTEEMMELTR--DGEALYMHCLPADI-------------SGVSCKEGEVTEGVFEKYRIATYKEASW
KPYIIAAMILS--
>E8ZPP3
NNDFFLTWEKTDDELKAVFIVADILRKMRE-----NNISTKIF-DSGLGISVFRDNSTRTRFSFASACNLLGLKVQDLDE--GKSQI------------A
HGETVRETANMISF-MADVIGIRDDM-FIGKG----NKYMHEVSDAVQEGYKSGVLEQRPTLVNLQC-DIDHPTQCMADLLHMIHYFGGVE----NLKGK
KVAMSWAYSPSYGKPLSVPQGVVGLMTRMG-M--EVVLAHPE--GYDLMPEVEDVARKNAKA--SGGKFTKTNSMKEAFENADV---VYPKSWAPFAFME
RRTNLYGEGKFKEIDVLEKELLEENAKHKD-WECTEEMMKLTK--DEKALYLHCLPADI-------------TGVSCQEGEVAESVFDRYREPLYKEAGY
KPYIIAAMMFL--
>A2DY09
GKDWLRTWDMNDETIRSTLNCSWALEELIK-----NNVSCKIF-KSGLGASIFRDNSTRTRFSFASATSMLGLSLSDLDE--GKSQI------------S
HGETVRETATMISF-FTEAIGIRDDL-YLGAG----HKYMLEVGESITESAEKKVLFKRPCIINLQC-DEDHPTQAMADLSHLVKVFGSLE----ALRGK
KIVMSWAYSPSYGKPLSVPQGFIALLSRFG-T--NLVLAHPE--GYDLIPEIIEITKKNAEK--AGGSFEISHNMREAFKGADV---VYPKSWAPMWISE
KRTQQLKKKDYDGLKATEKECLELNKKYID-WQCDDEMMATTK--DGKALYMHCLPADI-------------SGLSCERGEITNECFQKNRLDTYFEASH
KPFIIASMIMH--
>B0VGZ3
GKDFLLTWDNSLDSLKAVMLVAEILQNFHW-----QKKPWRIF-DYGLAISIFRDNSTRTRFSFASAVNGLGLALAELDE--VKSQI------------A
HGETVRETANMISF-LTEVIGIRDDM-YPGEG----HTYMLEVANAISEGYQQGILAQRPAVINLQC-DLDHPTQVLSDLLKLKDYFGGWE----NLKGK
KIAMSWAYSPSYGKPLSVPQGIINLMTRFG-M--NVVLAHPE--GYDLLPETIQSAFSFAQE--SGGSFSQTTLMEEAFQNADI---VYPKSWAPMSVMQ
QRTKLLKAGDKQGLKELEMHCLAQNEKYID-WECDDEMMKLTK--NGNALYEHCLPADI-------------SDVSCENGEVAKSVFEKYRLHTYQEAGY
KPFVIAAMIFM--
>C8W985
NEDFLLTWEKSTDELQALYAVADALRNLRE-----RNISTRLF-ESGLAVSLFRDNSTRTRFSFASGSNLLGLQLMDLDE--GKSQI------------A
HGETVRETATMISF-MADVIGIRDDK-FIGKG----DAYMREVSASVKQAFEDGVLDHRPTLVSLQS-DMDHPTQSTADILYLINEFGGLE----NLRGK
KVAVTWAYSPSYGKPLSCPQSLITLLPRFG-M--DVTLAHPE--GYDLMPELVDVAGKFAAE--SGATFKKTYNMAEAFEGADI---VIPKSWAPYAAME
KRTNLYAAGDDAGIDALEKELLAQNATHKD-WCCTTDLMAKTA--HGMTIYMHPLPADI-------------NGVSCEHGEVENEVFDYHRDGLYKEASY
KPYAIAAMIFL--
>Q9PEN0
LKHFLNTQDWSCSELNALLTQARAFKHNK---------LGNGL-KGKSIALVFFNASMRTRSSFELGAFQLGGHAIVLQP--GKDAWPIEFDTGTVMEAE
TEEHICEVARVLGH-YVDLIGVRAFPKFLDWTYDRQDIVLNGFAKYS-----------PVPVINMET--ITHPCQELAHIMALQEHFGTT-----DLRGK
KYVLTWTYHPK-PLNTAVANSALTIATRLG-M--DVTLLCPTP-DYVLDERYIDWAQQNIAD--TGSTFQVSHDIDNAYRGADV---IYAKSWGALPFFG
NWAM----------------EKPIRDQYRH-FIVDEAKMALT----NNAVFSHCLPLRR-------------------NVKATDAVMDGPNCIAIHEAGN
RLHVQKAIMAALA
>Q1D265
MKHVTHIKDLGPEGVEAVLAQAAAWKQKG-------PEHA-LF-ANTLLGMVFFNPSLRTRTSFEAVMLRGGGNAIILDV--GSGVWKLEHREGAVMNAD
RAEHLKEAAPVLSR-FVDMLGVRTFSQGGGDEEDELDPVINAFRKWS-----------TVPVVSMES-AREHPCQGLADMLTLRETFGNT-----K--KL
PVTLTWAPHIK-PLPKAVPNSFLLSAAAAG-C--EIRVAHPP--GFDLHPAVRAEAEAYAKA--TGGSVTYTHDQDEALAGSRA---VYAKSWGPTAAAF
SPND----------------VSALLASYSG-WMPTRLTMSRA----KDAAFLHCLPVRR-------------------NVEVADEVLDHPSSRVVDEAGN
RYHVQRALLHWMR
>Q0AST0
MRHFLSTADWTRNELQGLLDRASAFKSGT---------VSRSL-EGKSVALVFFNPSLRTRTSFDIGTQRLGGHAIVLDA--KGATWPMEFGEGAVMDGD
KEEHVREAARVLSS-YVDLIAIRCFPEFKDWQSEREDPLIEAFAKHA-----------TVPVINMET--IVHPCQELAHMLALQERMGP-------IADK
TYLLTWVPHPK-PLNTAVANSSLLIASKFG-A--NVRILVPDE-AYRLDERYMSAAERFTAE--GGGSVSLMTDVEAAYDGADV---VYAKSWGALPFYG
NWGD----------------EAPLRAKGAD-FMITPEKMALT----NNATVSHCLPMRR-------------------NVKIADAVVDSPAFMGIEEAAN
RLPVQMAVMEALA
>A9GL64
MRHFLTTMDYTRAEIEGLLERAQRFKRRP---------IEPRL-KDRTIALVFFNPSLRTRTSFDVGIRELGGHAVVLEP--GRSAWPIEFEEGIAMDGE
PEEHIQEVARVLSR-YADLIGVRAFPKFQRWEEDRQDKVLQGFARHA-----------TVPVINLET--ITHPCQELALALAMKERLG-------RLDGK
KFVLTWTYHPR-PLNTAVANSAVLIASKLG-M--DVTLLCPSE-EYHLDERYLDAARKSAEG--NGQKLSITYDIKSAYEGAHV---VYAKSWGAIPYFG
RWEQ----------------EKPIRDKNKH-FIVDEQKMALT----AGGLFSHCLPVRR-------------------NVKVTDAVIDSPASMVIDEAEN
RLHVQKAVMDVLA
>C7R8V0
MQHFLTTEHWSKPDLQQILDFAKDLKQSP---------IQPLL-KNKSIALLFFNPSLRTRTSFEIGIEQLGGHAVVLQP--GKDAWPIEFELGSVMDGE
AEEHVKEVAQVLSS-YCDLIAIRAFPKFVDWQKDKLDTLLNSFAQFA-----------SVPVINMET--ITHPCQELAHIMTLQEKLG-------DLQGK
KYVLTWTYHPK-PLNTAVANSALMIASKFG-M--DVTLLCPTP-DYVLDEHYMQSAQNNCNQ--NHQNLTVTHNIEEAYTGAEI---VYAKSWGALPYFG
QWEK----------------EKIIRDQYKH-FIVDEKKMAMT----NQGLFSHCLPLRR-------------------NVKATDAVMDADYCVAIQEAEN
RLHVQKSLMNSLV
>Q2S0F8
LQHILRVDAVSDATWDALRHTAVQHRHDG---------HAGAA-SGSSLGLVFMNPSLRTRTSMEGAAAHLGARHTTLVP--GNGSWALEWELGAVMDGE
AAEHVREAIGVLSR-YHDALGVRVFASGTDYGADAQDTLIRTVAEHA-----------TVPVINLES--WAHPCQGLADAALLTERYGD------ALADK
TFVLSWAPHPK-PLPMAVPNTALRTAARCG-M--DVTVARPDT--HALDPGVMAEAEALAET--QGGSVSATSDQAAAAEGADV---VYAKSWGGPLVYE
NPKA----------------ESEARAARSD-WRITADLMART----RNGAFLHCLPVRR-------------------NVVVDDAVLDGPHAAHLDQAEY
RLHAQKALLQYV-
>Q9KP68
NRNFLKLLDFTPKEIHFLLDLSAELKRAKY-----AGTEQKTL-QGKNIALIFEKSSTRTRCAFEVAAFDQGAQVSYIGP--SGSQI------------G
HKESMKDTARVLGR-MYDGIQYRGFG----------QEIVEVLGQYA-----------GVPVWNGLT-DEFHPTQILADLLTMQEYGRSK-----QLHEM
KFAYLGDA------RNNMGNSLMVGAAKMG-M--DIRLVAPK--AYWPNDALVATCQEIAKQ--TGAKITLTEEVQEGVKGCDF---LYTDVWVSMGEAA
DA------------------WDERVALMKP-YQVNMDVIKATG--NPQVKFMHCLPAFHDDQTKVGQEIAAKYG--MQGLEVTEEVFESEYSIVFDEAEN
RLHTIKAVMVATL
>E1R525
GRTLAVIRDFSQEERLYLFSHTRRLKQALLEGDRKTVDEYRIDDGDFGIYEVFLEDSTRTKESFKNAAQFHGVKLNSLDV--GHSSI------------N
KKESYADTFNTLCGY-DNKIFIVRSTL---------EGVCRWLEENGKEFARRNGLSVPPAFINAGDGKHEHPTQELLDEFSFLEQLDW------DESRL
HIALVGDL-----YHGRTVHSKVDGLKLFGSV--SVDLIAPK--ELAMPEYYVRKMEEN------DFAVRTFSSIEEYLSQSNTAPIWYFTRPQLERMGD
DI------------------LKRQDELRSK-IVFRREFLSKI---ADGTKFYHPLPRHKE------------------HPTIPTFLDDTELNGWENQSIN
GKLIRIVLLSLIA
>E0TIE3
MKHFLTTEDWPREDLEQLLVDADRLRGLK----------DQSL-KGKTAALIFFNPSLRTRASFQVAMIEMGGNALVLDT--A-GTWSLEVEPGAMMDQG
AEEHVKEAARVLST-YVDVICIRCFPKFQDWSVDRQDRLLHAFAEYA-----------TVPIVNMET--IVHPCQELAHMLAVKDRLGAP-----D--GK
KYVLTWTYHPK-PLNTAVANSSLLIATKFG-M--DVTLLCPTE-EYLLDPRFMSASEENVKR--SGGSLTISHDPQTAYRDADV---VYAKSWGALPYFG
RWEE----------------EKPIRDAHRH-FRVDEDKMALT----NNALFSHCLPLRR-------------------NVKVTDAVADSPQSMIIEEAAN
RLPVQKAVLQRLL
>D0MH55
-RHLIDWQYIDDDTWQRCLTRTLEHRQGK---------HAQAA-RHRSLGLLFFNPSLRTRTSMELAAVQLGAHATTLVA--GQGTWQIEWRDGVVMDGP
AAEHIREAIGVLSE-YYDALGVRVFASQTDYVQDRDEVLLRAIVRAA-----------TVPVINLES--FYHPCQALADAATILEHLGG------AVQGR
RFVLSWAYHPR-PLPMAVPNSALLMAARLG-M--EVVVAHPPG--FELDEGVMARAQADAAA--HGGRVTVVHDQAEAFEGAAI---VYAKSWGSRLLYT
APDD----------------EAALRAQHRH-WRVTPELMART----RQAAFMHCLPVRR-------------------NVVVDDAVLDSPQAIHLKQAAF
RLYAQKAILEYV-
>Q7VP68
NRHLLSLVNHTEREIKYLLALARDLKRAKY-----SGTEQQTL-KGKNIALIFEKTSTRTRCAFEVAAYDQGAQVTYIDP--NSSQI------------G
HKESMKDTARVLGR-MYDAIQYRGFK----------QATVNELAKYA-----------GVPVFNGLT-DEFHPTQMLADVLTMLENCEK------PLNQI
SYVYMGDA------RNNMGNSLLLIGAKLG-M--DVRICAPQ--ALLPEDSLVTLCQQFAQQ--SNARITITDDIDLAIQGVDF---IHTDVWVSMGEPL
ET------------------WGERINMLMP-YQVTPALMQRTG--NPNVKFMHCLPAFHNSETTMGKQIAEQYPQLANGIEVIEEVFESSANIAFEQAEN
RMHTIKAVMVASL
>Q8ZBG8
KRHFLRLLDFTPAEIIALLDLATELKKDKK-----SGCEQQKL-VGKNIALIFEKDSTRTRCSFEVAAYDQGARVTYLGP--GGSQI------------G
HKESIKDTARVLGR-MYDGIQYRGYG----------QRVVETLAEFA-----------GVPVWNGLT-DEFHPTQLLADLLTMREHLPNK-----SLNKM
TLAYLGDT------RNNMGNSLLEAAALVG-M--DLRLVAPK--ACWPEEAFVISCQALAQK--TGGKITLTEDIAEGVNGADF---LYTDVWVSMGEPK
EV------------------WQERINLLKP-YQVNMRVLTLTG--NPQVKFLHCLPAFHDDQTTIGKQMAEQYDL-PGGMEVTEEVFESAHSIVFDQAEN
RLHTIKAVMVATM
>P59100
QRDCLRLLDFTTAELKHIITLSEKLKKTKQ-----NRQEIKLL-KQKNIALIFEKESTRTRCSFEVAAFDQGANVTYLGP--GSTHL------------G
TKESIEDTARVLSR-LYDGIQYRGHN----------HKTIEILAQYS-----------TVPVWNGLT-EKFHPTQLIADLLTIKEIFPNR-----NFSDI
KCAYVGDS------RNNIGNSLLEAASIVG-L--NLYLVSPK--QYWPEKNLFIECKKIIKK--NQGNIICTENISEGVKNADF---IYTDVWVSMGEHH
KI------------------WKERIELLKN-YQVNDSMIKMTN--NSKVKILHCLPALHDQKTSIGKSILKKYGL-KDGMEITDNIFQKHQKTIFEQAEN
RLHTIKALLVSSL
>Q7VQT3
QRSFLRLMDFSMNEIMYILRLSHFLKQQKS-----NHTETQKL-HKKNIVLIFENHSTRTRCAFEVAAFDQGARVTCLTP--NISQI------------G
HKESIKDTAKILGR-MYHGIQYRGYN----------QDTINIFAQYS-----------NVPVWNGLT-EQFHPTQMLADLMTMQEQVPHK-----SFCKI
KLAYVGDA------RNNIGNSLLEAASIIG-F--DLRLVSPR--EFWPQQELLTTCRKLTKL--NKVNILLTENIQEGVKDVDF---LYTDVWVSMGENE
KV------------------WTHRISLLSP-YQVNQDMINYTG--NSNVKFLHCLPALHNNETTIGKKIAHKHNL-FNGLEVTNEIFESKHSIVFDQAEN
RLHTIKALMISTL
>Q88P53
NRNLLSLEHHTTRELRYLLDLSRDLKRAKY-----TGTEQQHL-KGNNIALIFEKTSTRTRCAFEVAAYDQGANVTYIDP--NSSQI------------G
HKESMKDTARVLGR-MYDAIEYRGFK----------QEIVEELAKFA-----------GVPVFNGLT-DEYHPTQMIADVLTMREHSDK------PLHDI
SYAYLGDA------RNNMGNSLLLIGAKLG-M--DVRIAAPK--ALWPHDDLVERCKQYAEE--SGARITLTEDPKAAVKGVDF---VHTDVWVSMGEPI
EA------------------WGERIKQLKP-YQVNAELMKSTG--NPRTKFMHCLPAFHNSETKVGKQIAEQYPDLANGIEVTDDVFESPACIAFEQAEN
RMHTIKAILVSTL
>Q89AG1
KKNFLKLSDFTSLDIRNIINIACILKYQKK-----NKNEFPYL-KNKNIVLIFEKQSTRTRCAFEIASFDQGAQVTYLGP--GSTHL------------G
YKESIQDTARVLSS-IYDGIQYRGHN----------HETIKNLAKYS-----------NVPVWNGLT-EKFHPTQILADLLTIYETLPEK-----SFCNI
KCAYVGDA------RNNISNTLLEASSLLG-L--NLCLVAPK--CFWPNYDFFLKCQLKAKK--NHGNIICTEDIQKGVRGADF---IYTDVWVSMGEPK
KT------------------WHNRIKLLKK-YQVNLKMLLLTQ--NKKIKVLHCLPSFHDKNTIVGEEIINKHNL-DNGIEITNQVFNSQSDVIFRQSEN
RLHTIKALLLSTL
>Q92ZT1
NRSLLTVQDYTPREFRYLVDLARDLKRAKY-----ARTEQEHL-KGKEICLIFEKTSTRTRCAFEVACSDQGANVTYLDP--AGSQI------------G
HKESFKDTARVLGR-MYDAIEYRGAS----------QAGVETLAKYA-----------GVPVYNGLT-DEYHPTQMIADVMTMREHSDK------PISEI
KYAYIGDT------RSNMGHSLLIVGCLMG-M--DVRICGPR--SLWPSEEYQTIAKRLKAQ--SGARLMITDNPREAVEGVDF---IHTDVWVSMGEPK
EV------------------WKERIQLLTP-YQVNAELMAASG--NPQTKFMHCLPAYHDTETTIGKQISDDY-GMSDGLEVTDEVFESQANIAFEQAEN
RMHTIKALLVATL
>E0RRH0
GRTIATVRDLSVDEQYYLYTKAREFKEGFE--KGGDISKFRIEDPSMAVYLFFLEDSTRTKESFRNAALFHGVKVNDFNV--LSSSF------------N
KKESITDTVKMLVGYSKRTIVVTRSRQ---------EGLCRWLEQAVGAYARDVGRD-LVAFINGGDGKHEHPTQEFLDEFSFLEHLGW------DRSGI
HIALVGDL-----FHGRTVHSKVDGLKVFRQV--EVDLIAPD--DLAMPEHYVRKMELA------GFTVRSFPSIEAYLSQRNIAPIWYFTRLQLERMGE
HI------------------LEKAPMLRKA-VTFRKEFMDLL---PEGTRFYHPLPRHRE------------------TPTIPHFLDATPLNGWDRQSIN
GYFTRAVLLSMVA
>P96111
GRTLAVIEDLSVEEQMFLYEKTRELKQRWY--SGEDVSDFRIKKRNVGIYIVFVEPSTRTKESFINAAKFHNVKVNVFDS--EHSSF------------N
KQESYTDTFSMLTGYSDYSIFVVRTRL---------EGVCRLLERRISEFASRNGIE-VPSFINAGDGKHEHPTQELLDEYTFLEQNGF------DNSFI
HVALVGDL-----LHGRTVHSKVNGLKIFKNV--KVDLVAPE--ELMMPEHYVEKMKKN------GFEVRIFSSIREYLDQKDVAKIWYFTRLQLERMGE
DI------------------LEKVHVLREA-VTFKKEYLDAL---PEGVKFYHPLPRHKV------------------YPTIPNFLDTLPLNGWETQARN
GYWVRIVLLSMFG
>Q93JF1
GRHFLKELDFTEEEFRGLIELAAELKAAKR-----AGTETRYL-QGRNIALIFEKTSTRTRCAFEVAAADQGASTTYLDP--AGSQI------------G
HKESVKDTARVLGR-MFDGIEYRGDS----------QTKVEELAAFA-----------GVPVYNGLT-DDWHPTQMLADVLTMTEHSDR------PLREI
TFAYLGDA------RFNMGNSYLVTGALLG-M--DVRIVAPK--SYWPAQEVVDRAHRLAAA--SGARITLTEDVAEGVRGAGF---VVTDVWVSMGEPK
EV------------------WAERIKALAP-YAVTMDVLRATG--NPDVRFLHCLPAFHDLGTKVGQEIFEAHG--LDSLEVTDEVFESAHSVVFDEAEN
RLHTIKAVLVATL
>Q8NX44
NRSFLTLLDFSRQEVEFLLTLSEDLKRAKY-----IGTEKPML-KNKNIALLFEKDSTRTRCAFEVAAHDQGANVTYLGP--TGSQM------------G
KKETTKDTARVLGG-MYDGIEYRGFS----------QRTVETLAEYS-----------GVPVWNGLT-DEDHPTQVLADFLTAKEVLK-K-----DYADI
NFTYVGDG------RNNVANALMQGAAIMG-M--NFHLVCPK--ELNPTDELLNRCKNIAAE--NGGNILITDNIDQGVKGSDV---IYTDVWVSMGEPD
EV------------------WKERLELLKP-YQVNKEMMDKTG--NPNVIFEHCLPSFHNADTKIGQQIFEKYG--IREMEVTDEVFESKASVVFQEAEN
RMHTIKAVMVATL
>Q13XU9
NRSLLNMQDFAPRDIRFLLDLASELKRAKY-----AGNEVPRL-NGKNVALIFEKTSTRTRCAFEVAVHDQGGHVTYIDS--ASSQL------------G
RKESLKDTARVLGR-LYDGIEYRGFH----------QSVVEDLATYS-----------HVPVWNGLT-DEFHPTQVLADLLTMQEFGEK------PLHEL
SFCYLGDA------RFNMGNSLLIGGVQMG-M--DVRIAAPR--ELWPHDELVAQMRLLAER--TGASVTIVEDPHEAVSGVDF---VYTDVWVSMGEPV
EA------------------WGPRIDLLRP-YQVNAALMKATG--NPRTRFMHCLPAYHNLDTDTGRMVHEHFG--MSELEVSDEVFESDASIVFSQAEN
RMHTIKAVLVATL
>E8ZVP6
NRNFLTLMDFTPKEINYFLDLARDLKRAKY-----TGTEVQRM-KGKNIALIFEKASTRTRCAFEVGAKDQGAHVTYLGP--TGSHI------------G
KKESAADTARVLGR-MYDGIEYRGFG----------QEIVETLAEYA-----------GVPVWNGLT-DEDHPTQILADFLTIREHFN-K-----PLNEI
KFAYVGDG------ANNMANALMIGAVKMG-M--DFRIVSPK--EIPTDAALVGKCKEIAAE--TGAKVTITDNIEEGVKGCDV---LYTDVWVSMGEPD
SV------------------WESKIKLLTP-YRVDMNMIKMTG--NPDAKFMHCLPAFHDEETAVGKEIKEKYG--LSEMEVSHELFESKYSIVFDEAEN
RMHTIKAVMVATL
>E4PKS9
NRHFLTLRDFSPREIAFLLKLSADLKTAKY-----AGTEVPKL-EGKDIALIFEKNSTRTRVGFEVAAFDQGARVTYLGP--TGTHI------------G
HKESVKDTARVLGR-VYDAIEYRGFG----------QSVVDELAQYA-----------GVPVYNGLT-NEFHPTQILADFLTMQEHVEK------PLRDV
AYVFIGDA------ANNMGDSLLIGGAKMG-M--DVRLCAPK--ACWPGQAVQEEAQALAAE--TGARITITEDVDAAVAGVDF---VYTDVWVSMGEPK
EK------------------WAERIKLLMP-YQVNAALMAKTG--NPRARFMHCLPAFHNTETVVGKEIQETYG--IDAMEVTEEVFESPASIVFDQAEN
RMHTIKAVLVATL
>Q97M82
NRNFLSLMDFTPQDINYMLDLAKKLKEDKR-----NGLEEQYL-KKKNIALIFEKDSTRTRCSFEVAAHDQGAHAVYIGS--TGSQI------------S
KKESIKDTARVLGR-MFDAIEYRGYG----------QEVVEILAEHS-----------NVPVWNGLT-DEEHPTQVIANFMTLKEKFN-K-----PLNEI
KFVYCGDA------RNNVSNALMIGAAKMG-M--DFRIAAPK--SLFPSSELVKKCMDIAEL--TGGKITLSDEVDEAVFGADV---LYTDVWVSMGEDR
EV------------------WKERLKMLKP-YQINMEMISKTK--NPNVKFMHCLPAFHDFSTDAAKEIYDEFNE--IPFEVTDEVFESDYSLAFDEAEN
RLHSIKAIMVATL
>A5EX32
QQQFLKIQDHSREHIIPLLALAARLKAAKK-----GNRESPYL-QGKNIALIFEKSGTRTRCAFEVAAADQGGSTSYIST--RTSQL------------G
RQESLVDTAIALGR-IYDGIAYRGSH----------QYTLETLARHT-----------GIPVYNALT-DSAHPTQMLADLLTIREHTDK------PFEEI
QLAYLGDG------QNSTAISLLFTAAIMG-I--NIRIAAPA--SLQPDPETFRQAEKIAQQ--TGAKITITEEIAAAVQYCDF---LYTDAWVSMEESD
EI------------------WEQRIPLLMP-YRIDQDTLIACQ--NPDVKFMHCLPAFHDRTTPAGDRFFTIYK--KAGIEVSHNAFMGKNSIVFDQVEN
RMHTIKALLVATL
>Q6LG09
NRNFLKLLDFTGKEIEHLIALAQDLKHAKY-----AGTEQQKL-KGKNIALIFEKTSTRTRCAFEVAAHDQGAHVTYIG---GGSQM------------G
HKESTKDTARVLGR-FYDGIEYRGFG----------QDVVETLGEHA-----------GVPVWNGLT-DEWHPTQIIADWMTMLEHGNGK-----RLNQM
KLAYMGDA------KNNMGNSLMVGAAKVG-M--EIRLVGPK--AYWPDPALVAECNELCKI--SGGKIVITDNVQEGVDSVDF---IYGDVWVSMGEPE
EL------------------WATRINDLAP-YQVNMSVITATQ--NPAVKYMHCLPAFHNDETRVGKKIEEKFN--MKGLEVTEDVFESSYTICFDEAEN
RMHSIKAIMVATL
>Q11G44
GRSFLTLLDFTPDEIRFLLRLSASLKQAKY-----GGYEQQRL-KGKNIALIFEKDSTRTRTGFEVAAYDQGAHVTYLGP--SGTQI------------G
HKESMKDTARVLGR-LYDAIEYRGFG----------QDLAEELACHA-----------GVPVYNGLT-DAFHPTQILADFLTMREYTRK------HLSAV
SFAFLGDA------GNNMGNSLMVGAALIG-M--DARLCGPE--QDWPDPQLVDQCREIAAR--TGGRITLTEDIEKAVKGCDY---VYTDVWVSMGEPQ
SV------------------WAERIERLTK-YRVTSEVMEATG--NPHTKFMHCLPAFHNRETKMGENIFQEFG--IDCMEVSEEVFESPASVVFEQAEN
RMHTIKAVLVATI
>D8GM07
GKSFLTLKDFTKEEIKYFIDLAKKLKEEKY-----SGTEKKRL-QGKNIALIFEKDSLRTRCSFEVSAYDEGANVVYIGA--QGSHM------------G
KKESVKDTARVMGR-MFHGIEYRGFS----------QRDMEVLAEYS-----------KVPVWNGLS-DEDHPTQVLADFLTIEEHIA-K-----PLKDV
NFVYIGDG------RNNMANALMIGASKVG-M--NFKIAAPK--ELFPEEELVKECKKVAEE--SGGTITITEDLYKAVEGADV---LYTDVWLSMGEEK
EL------------------WKKRIETLMP-YQINSKLIEACK--NENVKFMHCLPAFHNTETKVGEEIYKKFG--YEALEVTEEVFEGPHSIVFDEAEN
RLHTIKAVMVATL
>A6VWS1
NKNFLKLLDFSQRDVSFLLDLSRDLKRAKY-----SGMEQQGL-KGKNICLIFEKSSTRTLCAFEVASFDQGAQITYLGP--SGSQI------------G
KKESMKDTARVLGR-MFDAIEYRGFG----------QGVVEELAKYA-----------GVPVYNGLT-DEFHPTQMLADLLTMREHSGK------PLNKI
SYAFVGDA------HSNMGHSLMIAGCLMG-M--DVRIAAPK--SLWPSDEFLKPARELEKR--YGATLTITEDVNAAVKDCDF---IHTDVWVSMGEPD
SV------------------WEERIKLLTP-YRVNSDLMKATG--NSNTKFMHCLPAFHNRDTDVGEEIFQKF-GIE-EMEVSDEVFESEAGIQFEQAEN
RLHTIKAMLVATL
>Q03DS0
NRSFLTLSDFSTREMEYMLNLAEDLKKAKY-----AGYEGNRL-AGKNIALIFEKDSTRTRCAFEVGAKDEGAHVTYLGP--SGSHI------------G
YKESVKDTARVLGG-MFDGIEYRGFS----------QRSAETLAEYS-----------GVPVWNGLT-DEDHPTQVLADFLTAKEVLK-K-----EYKDI
KFAFVGDG------QDNVSNALMLGAAVMG-M--EYHVVTPK--ELEPTKDVLDKANAIAAK--TGGKIVVENDVKAGVKNMDV---IYTDVWVSMGEPD
EM------------------WQKRIKLLKP-YQVTKEVMEATE--NPNAIFEHCLPAFHNTDTSIGKKIEEKYG--LSEMEVTDEVFESSQSVVFQEAEN
RMHTIKAVMVATL
>Q9JYI3
NRHFLKLLDFTPEEITAYLDLAAELKAAKK-----AGREIQRM-KGKNIALIFEKTSTRTRCAFEVAARDQGAGVTYLEP--SASQI------------G
HKESIKDTARVLGR-MYDAIEYRGFG----------QEVVEELAKYA-----------GVPVFNGLT-NEFHPTQMLADALTMREHSGK------PLNQT
AFAYVGDA------RYNMGNSLLILGAKLG-M--DVRIGAPQ--SLWPSEGIIAAAHAAAKE--TGAKITLTENAHEAVKNVDF---IHTDVWVSMGEPK
EV------------------WQERIDLLKD-YRVTPELMAASG--NPQVKFMHCLPAFHNRETKVGEWIYETFG--LNGVEVTEEIFESPASIVFDQAEN
RMHTIKAVMVAAL
>B8J1E8
HRDFLKEIDFTPEDLTYLLDLAANLKQAKK-----SRREPEFL-KGRNIVILFEKDSTRTRCSFEVAAYDQGARVTYLGP--SGSQM------------G
KKESLADTARVLSR-FYDGIEYRGFG----------QERVEALAEHA-----------SVPVWNGLT-NEWHPTQFLADMLTMRECCS-K-----PLNRQ
TLAYMGDA------RYNMGNSLMIGSALLG-L--DFRSVAPK--ALWTADEVYEMACHIASG--TGARISRTENVVEGVQGCDF---ISTDVWVSMGEPD
DV------------------WKERIELLTP-YRVTGDTMRQTG--NDDCKFLHCLPSFHNRDTSMGEEIFQRFG--IECMEVNDEVFESPRNVAFEEAEN
RLHTIKAVMVATL
>D1BNN0
HTSFKTMLQYTPDEIKYFLDLAAKLKADKK-----AGKEIKTL-VGKNFALIFEKDSTRTRCAFEVGAADQGAFTTYLGP--TGSQM------------N
KKESLKDTARVLGS-MYDAIEFRGFD----------QEDVDTLAEYS-----------GVPVWNGLT-DMDHPTQTLANFLTIQENID-K-----PLNKI
SFAYVGHG------QSNMCNALMSGAVKMG-M--DFRLIGPK--QYWPAGPFYEECLKVAKE--TGATITCTDDVAEGIKGLDV---IYTGVWVTMGDTY
DM------------------WEERINTFKP-FQVNGEMMALTG--NPNTKFCHCLPAFHNTETQVGKDIYERFGM--NGIEVTEEVFEGPNSLAFQEAEN
RLHTIKAVMVATF
>E1REL7
HKSFTKLLDFSGEEIINLVELAKQLKSARA-----DGRETKHL-SGKQIALIFEKASTRTRCSFEVAAREQGADVTYLGP--EGSMI------------G
YKESMKDTARVLGR-LYDAIEYRGFS----------QESVEILAEYS-----------GVPVYNGLT-DEFHPTQFLADIMTMVEHSGK------DPKEI
SFCFTGDC------RNNVAHSLMTGGAKLG-M--DVRICGPM--SLMPDPDLTETCRRISEE--TGARLMLTSDRREAVRGVDF---IYTDVWVSMGEPF
GK------------------WQERIDLLLP-YRVDMELIEATG--NPKVRFMHCLPSFHNRETELGEKIYEKYG--LESLEVTDEVFESEYSVVFDQAEN
RMHTIKAIMVATL
>C7RF35
SRNFLDMQDFSEEEILYLIDLAAEFKKLKK-----EKRPHKYL-DGQNLILLFEEASTRTRTSFEVAAFDLGMGVSLINS--NSSKL------------G
EKESIEDSINVFDR-YYDGIVYRGNK----------QDMLEKLVKMT-----------EVPIYNAMT-EKTHPSQMISDMLTIREKFG-------YLKGL
NLLYLGYP------GDIMPNSLSITCAKLG-I--NFTAAGPR--KYFPKEDFIRLSKDFAKE--SGSQITYTEDLNLALGKADI---IYTDMWIALTEAD
DV------------------PVDRIMDLYP-YRVDREVMDET---KDTTIFMHCLPAFHDKKSKLAQKVLAKLPKDFDGMEVTDEVFRSAKSTVFDQTEN
RIPAVKAILYSTL
>Q04595
GRSLTVIDDLSIDERKYLFDKTKRLKKAIQ--EDDVMDEFRINDKDFGIYEVFLEPSTRTKESFRNAAKFHQVKLSDLAA--ESSSF------------N
KGESYADTFNTLAGYQ-NSIFIVRSKV---------EGVCRWLEDEAQAFYQRNNLK-KPAFINAGDGKHEHPTQELLDEFTFIEDNNW------SFDKI
HIALVGDL-----YHGRTVHSKADGLKIFKSV--KVDLIAPA--ELAMPEYYKVRMQEN------GFTVREFSSIEEYLRQADVALIWYFTRPQLERMGE
QV------------------LKKQDELRRS-ITFRKEFIEKL---PENTRFYHPLPRHRV------------------HPTIPTFLDATPLNGWERQSIN
GMYVRMVLLSMIA
>E6S865
GRNVLKESDLTPDEFRALLDLAADLKAAKR-----ERREQRRL-AGLNIALLFEKTSTRTRCAFEVAAADQGASTTYLDP--AGSQM------------G
HKESIKDTARVLGR-YYDGIEYRGAG----------HDVVETLGAWA-----------GVPVWNGLT-DDWHPTQSLCDALTMREHAAK------PDSEI
AFAYVGDA------RFNMGNSLLVMGAMLG-M--DVRIAAPR--SLWPSEAVVAQAKSYAAE--SGSRVTLTEDVAEGIAGVDF---VHTDVWVSMGEAK
DV------------------WAERIRLLTP-YQVNAELLQLTG--NRDVRFMHCLPAFHDLETKVGRDVHAEFG--RKELEVTDDVFESEASIVFDQAEN
RMHTIKALLVATL
>E1QZY6
GRNFLKLLDFTPAEIEYLIDLSADFKRMKR-----AGVPHRYL-EGKNIVLLFEKTSTRTRCAFEVGGMDLGMGVTYLEP--GSSQM------------G
KKESIEDTARVLGR-MYDGIEYRGFE----------QEKVECLAENA-----------GVPVWNGLT-TEFHPTQMIADMLTVKENFG-H------LKGL
NFTFMGDA------GNNVGNSLMVVCAKLG-L--NFTACGPK--EQMPDAELVETCKALAAE--HGATVTLTEDVEAGTKGADV---IYTDIWVSMGEPD
EL------------------WAKRIQLLEP-YRVTKEVMANA---HEGAIFMHCLPSFHDTNTTIGADIAKKFG--VTEMEVADEVFESKASKVFDEAEN
RMHTIKAVMYATL
>D6ZHW3
GRHFLKELDFTPAEWLELLELAAELKAAKK-----EGREVQYL-KNKNIALIFEKTSTRTRCSFEVAAYDQGAHVTYLDP--SGSQM------------G
HKESIEDTARVLGR-FYDGIEYRGDS----------QHKVDVLAEMS-----------GVPVWNGLT-DAWHPTQMLCDMLTMHEQSG-K-----PYNEI
SFAYVGDS------RFNMANSLLISGAMLG-M--DVRIVAPK--ELW-SPEIIAKAEEIAKQ--TGAKILHTESVDEGVKGVDF---VYTDIWVSMGEPK
EV------------------WDERIKLLKP-YQVNAELMAKTG--NPNTKFLHCLPSFHDRHTTVGEDIYQKYG--LDGMEVTDDVFNGECSVVFDQAEN
RMHTIKAVMVATL
>Q187Z7
GKSFLTLKDFTKEEIRYLLTLSSYLKTKKK-----VGIKGDLL-QGKNIALLFEKTSTRTRCSFEVAAHDEGAHVTYLGP--NDCHM------------G
KKESVSDTAKVLGR-FYDGIEFRGFK----------QETVESLAKYS-----------GVPVWNGLT-DEYHPTQILADFLTVIENVD-K-----DLNKV
KFVYVGDA------RNNMGNSLMIGCAKMG-I--HFVALAPK--ELWPNEELVKEMKEIAKK--SKGDIMLTENID-DVKGADV---IYTDVWVSMGEEE
Q-------------------YEARINQLKD-YQVNMDMIKKTK--NENVIFLHCLPAFHDLETKVAQEIYEKFGL--SELEVTNEVFNSKYSKVFEEAEN
RMHTIKAVMVSTM
>Q9K575
GRSLLAEKDFTPAEINYLVDFGLHLKALKQ-----QNIPHHYL-EGKNIALLFAKTSTRTRAAFTTAAIDLGAHPEYLGA--NDIQL------------G
IKESTEDTARVLGS-MFDAIERRGFS----------QKEVEDLAKYS-----------GVPVWNGLT-DDWHPTQMIADFMTVKENFG-------YLKGL
TLVYVGDG------RNNMANSLIVTGSMLG-V--NVHIVAPD--SLHPSKEVMDIANKFAEK--SGAKPLATSNIEEGVKGANI---IYSDVWVSMGE-S
--------------------WEERVKLLTP-YRITMDMLKMTGNADGKLIFMHCLPAFHDTETEYGKEIKEKYGLT--EMEVTDEVFRSKYARQFEEAEN
RMHSIKAIMAATL
>D7GHL7
GRNFLKEADFTPEQWAEFLRLAAELKAAKK-----SGTERPTM-VGKNIALIFEKTSTRTRCSFEVGAHDQGAHVTYLDP--SGSQL------------G
HKESVEDTARVLGR-MFDGIEYRGFG----------QSRVQTLADYA-----------GVPVWNGLT-DEWHPTQMLADQLTMTERSTK------PLREV
SVAYVGDA------RFNEGNSHLVSGALSG-M--DMRIIAPK--ELQNSAEVIATANEIAAT--TGARLTVTDDPN-AVEGVDF---VSTDVWVSMGEPK
EA------------------WAERIDLLRP-YQVNSALLARTG--NPKVEVLHCLPAYHNLGTAIGREIYELTG--MDALEITDDVFEANADVIFDEAEN
RMHTIKAVMVATL
>A0Q3K9
GRSLLTLMDYSKEEIEYLLDLALKLKQDKK-----NGVICDEL-KGKNIALIFEKDSTRTRCSFEVAAHDLGANTTYLGP--LGSQI------------G
KKESIKDTARVLGR-MFDGIEYRGFG----------QEVVETLAEFA-----------GVPIWNGLT-NEDHPTQILADFLTIKEHIN-K-----PLNEV
SFAYIGDG------RNNMANALMIGATKVG-M--NFKIIAPK--ELFPDETLVKKCMDEAKK--SGSNIEVTNDIN-KVKGMDV---VYTDVWVSMGEEE
SV------------------WKDRINLLNP-YQINMDIINKTE--NPNIKFMHCLPAFHNTETVIGKKIYEKFKL--NALEVTDEVFESKYSIVFDEAEN
RLHTIKAIILATL
>C4KZ89
GRHFLSLNEFSGEEINYLIDLSAAFKRQKK-----QGVPHRIC-EGKNIALLFEKPSTRTRCAFTVAAIDLGMHPEYLGK--NDIQF------------G
KKESVRDTAIVLGR-MFDGIQFRGFA----------HETVEGLAKDA-----------GVPVWNGLT-DLYHPTQILADFLTVKEQKG-------ELAGI
KFVYVGDG------RNNMGNTLLIGGAKVG-M--DMRICAPK--SLWPSDEIVNYAKSVAAE--TGAVITLTESIEKAMNQADV---VYTDVWVSMGEEA
A-------------------FAERIELLRP-YQVNMDMLQKSG--NPDIMFLHCLPAFHDLETEVGRAIHEQYGLT--EMEVTDEVFRSRHSFVFDEAEN
RMHTIKAVMAATL
>Q0TUR4
GRSFLTLKDFTPAEIRYLLDLSHDLKAKKR-----AGILGDSL-KGKNVVLLFEKTSTRTRCAFECGAAEEGAHVTFL----TNSQM------------G
KKESIEDTAKVLGR-MYDGIEFRGFK----------QSTVEELAKHA-----------GVPVWNGLT-DADHPTQILADFLTIEEHAH-K-----PLSEI
KLVFTGDT------RNNMSYALMYGAAKMG-M--HFVALGPD--SLKPDEDILKEMQEYSKE--TGATIEFSSNVDEAVKGADV---IYTDIWVSMGEDE
SL------------------YPERVKLLTP-YKVTREMMNKTG--NKNTLFMHCLPSFHDEDTEVCKDMMDRLG--LDIREVEDEVFRSKNSVVFDEAEN
RMHTIKAVMVATA
>E4RIQ3
GRNFLKLKDYSQKEIDYLLTLSAELKSKKR-----TGIKGDLL-TGKNIALIFEKPSTRTRCAFAVAAKDEGGSTEYLGK--NDIQL------------G
KKETVADTARVLGR-MFDGIEFRGYS----------HQTVEILGEHA-----------GVPVWNGLT-DLFHPTQILADFLTIKENFS-------KLKGI
NLVYTGDG------RNNMANSLMVGSAIMG-I--NYTVVAPE--KLWPEKDLLAECEALAEK--SGSKIELTADPVEGVKNADV---IYTDVWVSMGEEQ
K-------------------FAERIELLKD-YQVNMDMINNTG--NNEVILLHCLPAYHNSETENGQKILDEFGIT--EMEVSDEVFESKYSKVFDQAEN
RMHTIKAVMTATI
>Q73P70
GRSFLKLLDFTTDEIRYLLDLSKNFKDMKR-----AGIPHRYL-EGKNIVLLFEKTSTRTRCSFEVAGYDLGMGVTYLDP--NSSQM------------G
HKESIEDTARVLGR-MYDGIEYRGFS----------QELVETLAEYS-----------GVPVWNGLT-DLFHPTQMLADLLTIEEKFG-------YLKGL
KFTYMGDA------RNNVANSLMIACVKMG-M--HFTACSPK--HLFPTEDLVAEAKKIAAQ--TGGSVTLTENVSEGTKGAHV---LYTDIWVSMGEPD
SV------------------WEERIKLLKP-YQVNKAAMDNA---DKDAIFLHCLPSFHDLKTTKGQEINKKFG--LPEMEVTNEVFESHKSVVFDEAEN
RMHTIKAVMYATM
>E0RZS9
GRDFLKLLDYTPEEISYLVDLAATLKEKKK-----NGILHDEL-KGKNIALIFEKTSTRTRCSFEVAASDLGMGSTYLNP--TDSQI------------G
KKESIADTARVLSS-MYDGIEYRGFE----------QEIVETLAKYS-----------TVPVWNGLT-NEFHPTQMLADLLTIKEHFG-------KLNGI
HLVYMGDA------RYNTGNSLMVVCAKMG-M--HFTAVSNK--KYFPEKELVETCLDIAKK--TGAIIDFCEDPIEGTKGADV---IYTDIWVSMGEPD
SV------------------WEERIKDLEP-YRVTMDIMNNA---GDKCVFMHCLPSFHDLNTGIGKEIKEKYG--LNEMEVTDEVFESDRSIVFKEAEN
RMHTIKAVMYATL
>B0S0F6
GRDFLTLKDFTKEEIEHLLDVSAALKEKKR-----MGIVGETL-KGKNIVLLFEKTSTRTRCSFETACHDEGGNVTFLGM--NDSQF------------G
KKESVRDSALVLSR-FYDGIEFRGFD----------HATVEELAKYS-----------SVPVWNGLT-DIYHPTQILADFLTVKENIH-K-----NLDQV
KFVYVGDG------RNNMANSLMIGAAKLG-M--EFVNLAPK--ELHPSNEMMNTIQEIAKE--SGAKITVTDDFN-SLKGADV---IYTDVWVSMGEED
Q-------------------FEERINLLKD-YQVDMKKIEMTE--NPNVIFLHCLPSFHNLETKVGREIHEKFGL--SEMEVTDEVFYSKYSKVFDEAEN
RMHTIKAVIVETI
>E4SJW5
GRSFLDCKDYTPAEIEYLIDFALHLKELKK-----EHIPHEYL-KGKNIALLFEKSSTRTRSAFVVACNDLGANPEYMGA--GEIHL------------G
KKESIEDTAKVLGS-MFDGIEYRGFA----------QKDVEDLAKYS-----------GVPVWNGLT-DKWHPTQMLADFMTIKEKFG-------HLKGI
TLAYVGDG------RDNVADSLLVAGSMLG-V--NVHIVTPK--PLFTHQDVQEIAEKFAKD--SGSQNMITDDIEKGVKGANV---IYTDVWVSMGE-D
--------------------WSERIKLLKP-YTVNMKMMKETGTPDDQLIFMHCLPAFHDRSTKVGEEIYEKYGLS--EMEVTDEVFNSKYAWQFTEAEN
RLHSIKAVMAATL
>D1AJ77
KKSFLKLLDFTKEELEFLLNLSKKLKEDKK-----NNAEMKKL-SGKNIALIFEKTSTRTRCAFEVAAFDQGANVTYIGP--STSQI------------G
DKESIEDTARVLGR-FYDGLEYRGYG----------QEIVETLAEYA-----------GVPVWNGLT-TESHPTQVLADFMTILEHKG-------DLSGI
KFAFMGDG------RNNVANSLMIGAAKFG-M--DFRIVAPK--ELFPNEELVKKAKELAAE--SGGKITLTENPAEGVDDCDV---IYTDVWVSMGEDE
SI------------------WKNRIEQLKP-YQVNSTLVKNA---KPDYLFMHCLPAFHDLKTKTGEKMHEKFG--ITEMEVTDEVFESENSVVFDEAEN
RMHTIKAVMVATL
>E3HC18
HKHFLKLLDFKPEEIQELLDLSKKLKDDKK-----SGKEDKKL-MGKNIALIFEKDSTRTRCSFEVAAYDQGAHVTYLGP--SGSQI------------G
KKESIKDTARVLGR-MFDAIEYRGYG----------QKVVEELAEHS-----------GVSVWNGLT-TEFHPTQILADFMTILEHKG-------KLQGV
KLVYMGDG------RNNMGNSLMVGAAKMG-M--DFRIVGPK--SLFPTQKLINQCLEISKL--TGAKLTFTESVEEGLKDADA---VYTDVWVSMGEPD
KV------------------WEERIEFLKP-YQVNSEAMSHA---KDDAIFLHCLPAFHDLETSVGRDIFDKFA--ITEMEVSDEVFEGPNSVVFDQAEN
RLHTIKAVMVATL
>C7RF25
GRNLLAIKDFTEDEVLYLIKLSEQFKNLKL-----TGTPHNYL-QGKNIVLLFEKTSTRTRCSFEVAGMDLGMGVTYLDP--GSSQM------------G
KKESIADTAKVLGR-FYDGIEYRGFR----------QDLVEELADNA-----------GVPVWNGLT-DKWHPTQMIADMLTIKENFG-------RLRGL
NFVYMGDC------RNNMGNSLAVTCAKLG-I--NFIGCGPK--DLWPEEDVQELAREFAKK--HGTKVEFSEDVMASTKDADV---IYTDIWVSMGEPE
EV------------------WAKRIEQLHP-FQVNQKVMDNA---KEETIFMHCLPSFHDLNTTVGKDIYDKFG--LNGMEVTEDVFLSHKSKVFDEAEN
RMHTIKAIMYATL
>Q03W72
GKSFLKEIDFTKKELETFIDLAAHFKYLKQ-----NNIPHKYL-EGKNIALLFEKTSTRTRSSFTVAANDLGAHPEFLGK--NDIQF------------G
KKESLEDTAKVFGS-MYDAIEYRGFS----------QATVEGLATYS-----------GVPVWNGLT-DDWHPTQMLADFLTIKEQLG-------HIAGI
TLAYMGDG------RNNVANSLLVTGAILG-V--NVHIVSPK--SLQPSEEILNIANQKAAE--SGAKLLVTDDIDGGVNDVDV---LYTDVWASMGE-E
T-------------------FEERIKLLSP-YQINATLVEKTNN--EQVIVLHDLPAFHDLNTKMAQDIYDKFGIK--EMEITDEVFHASYAHQFEQAEN
RLHTIKAVMAATL
>Q8NUK8
GRSLLKESDFTKAEFEGLIDFAITLKEYKK-----NGIKHHYL-SGKNIALLFEKNSTRTRAAFTVASIDLGAHPEFLGK--NDIQL------------G
KKESVEDTAKVLGR-MFDGIEFRGFS----------QQAVEDLAKFS-----------GVPVWNGLT-DDWHPTQMLADFMTIKENFG-------YLEGI
NLTYVGDG------RNNIAHSLMVAGAMLG-V--NVRICTPK--SLNPKEAYVDIAKEKASQ--YGGSVMITDNIAEAVENTDA---IYTDVWVSMGE-E
E-------------------FEQRINLLKD-YQVNQQMFDLTG--KDSTIFLHCLPAFHDTNTLYGQEIYEKYGLA--EMEVTDQIFRSEHSKVFDQAEN
RMHTIKAVMAATL
>O08322
GRSFLKEIDYTPTELAYLIDFASHLKTLKA-----HHIPHPYL-QGKNIALLFEKTSTRTRSAFTVAANDLGANPEFLCK--DDIQF------------G
TKESVVDTAKVLGS-MYDGIEFRGFK----------QSTVEDLATYS-----------GVPVWNGLT-DEWHPTQILADFLTLKEHFG-------HLKGL
TLAYVGDG------RNNMANSLLVAGAMLG-I--NIAIGSPV--ALQPAPAVVALAQQYAQA--AGSTVVITADPQQAVTQADA---LYTDVWVSMGE-Q
D-------------------YGERIKQLLP-FQINTALLAATG--KSSTIVMHCLPALHDLKTQLGAKLGEQYGMT--AFEITDDVFQSKQEVVFEEAGN
RMPAIKAVMAATL
>Q65ZT0
NRSFLNLLDFTSKDIRYLLDLSIDLKKSKY-----AGIEVQKL-KGKNMAIIFEKDSTRTRCAFEIAAYDQGANITYLGS--RGNQI------------G
VKESMMDTARVLGR-MYDAIGFRGFS----------QQTVECLANYS-----------NVPVYNGLT-DTAHPTQILADLMPIEEHKG-------SLKGV
KIVFCGDG------RGNVANSLLKGCAIMG-L--DFRIFAPK--ELFPDSNLTLKAKSLALD--SGGKITITDSKEEAVKCADV---VYTDVWVSMGE--
NN------------------WEDRINLLRF-YQVNKEIMDMA---KDSAIFMHCLPAFHDLNTVVGKDIFDKYG--INGIEVTEEIFESKNSVVFDIAEN
RVHTIKAIVVATL
>C8WMG2
GRSLLSTRDYTKDELMYLIGFAEHLKDLKK-----WGVEHRYL-AGKNIALLFEKTSTRTRAAFTTACIDLGAHPEYLGK--NDIQL------------G
KKETVRDTALVLGS-MFDGIEFRGFK----------QEHVEDLAKYS-----------GVPVWNGLT-DKEHPTQMLADFMTMKENFG-------TLEGL
TLAYCGQG------RNNVQNSLMITSAILG-V--NYVNATPA--ELEPDPAIVEVARAFAAE--SGATITVTNDPVEAVANADA---IYTNVWAAMGE-E
Q-------------------FAERVKLMSP-YQVNAELLSHVKN--PDYIFLHCLPAFHNAETEYAADMAERFGVK--EMEVTDEVFYSDHGRQFQQAEN
RMHTIKAIMAATL
>Q73E86
GRSFLAEKDFTQEELLYFLDLAAELKEKKK-----NGIPHHYL-EGKNVALLFEKTSTRTRCAFTVACTDLGANPEYLGK--SDIQL------------G
KKESVEDTAKVLGR-MFDGIEFRGFN----------HETVESLAQNS-----------GVPVWNGLT-DMWHPTQTLADLLTIREHVG-------KLKNV
KLVYVGDG------RNNVANSLLVGGAIVG-M--DVRICTPE--TLWPAQEVIDLAKKYNEQ------VMITSNVEEAVANADV---IYTDVWVSMGE-E
K-------------------FAERVKLLKP-YQVNMKMIKETG--NENVIFLHCLPAFHDVETMYGEEVYEKYGLK--EMEVTDEVFRSKHSKVFDQAEN
RMHTIKAVMAATL
>Q9CHD1
GRSFLKEIDFSKDELLYLIDFAIHLKKLKK-----EHIQHKYL-LDKNIALIFEKTSTRTRAAFTTAAVDLGAHPEFLGP--NDIQL------------G
KKESISDTAKVLGS-MFDGIEFRGFK----------QSDVEILAKDS-----------GRPVWNGLT-DVWHPTQMLADFMTIKEHFG-------HLQDL
TLAYVGDG------RNNVANSLLVTGAILG-V--NITIISPE--SLQPALEIQKLARKYAMK--SRSKISIRTDL-NGLENADI---VYTDVWVSMGE-E
A-------------------TAKRIKLLKS-YQINQKVVEKII--NKNFIFMHCLPSFHDLNTEVMKEIKENYNLN--ELEVTDEVFNSKNSVVFEQAEN
RMHTIKEVMAATL
>Q8EVF5
GRSLDSLLNFTTEEVQHLIDLSIDLKKAKY-----QGINNRPL-VGKNIAILFQKDSTRTRCAFEVAASDLGAGVTYIGP--SGSNM------------G
KKESIEDTAKVLGR-FYDGIEFRGFA----------QSDVDALVKYS-----------GVPVWNGLT-DDEHPTQIIADFMTMKEKFG-------NLKNK
KIVFIGDY------KNNVGVSTMIGAAFNG-M--HVVMCGPD--NYKNEKNVLAKCIELFKR--NGGSLRFSTDKILAAQDADV---IYTDVWVSLGE-P
L-------------------FDKRIGELKN-FQVDMNMIKAAK--ND-VIFLHCLPAFHDDHTSFSKEVATTLGAK--EMEVTDEVFQSLHNKAFDQAEN
RMHSIKAIILSTI
>Q057K6
KKSFLKLSDLNYQEIIYLIKLSKFFKKKKK-----DKKEKKYL-KGKNIVLIFEKQSTRTRCAFEVAAYDQGANTTYLSP--TDTHM------------G
YKESIHDTAKVLGK-MYDGIQYRGYH----------DNILKKIQKYS-----------KIPVWNGLT-NTFHPTQILADLLTMTETLPKK-----SIQEI
TCAYIGDA------KNNIANTLLEAANITG-L--KLNIISPE--NYWPKKNIR------DIK--NKKNILYTKNIEKGVYKVDF---IYTDVWVSMGDKS
MK------------------WKKKIKELYD-YQVNQKMLNMTK--NSNVKILHCLPALHDKESTLGLKIHKKYNL-KNGLEISNNVFFSKKNLCFEQSEN
RLHTIKALLVSCL
>E0RQQ1
GRSFLSLFDFTPEEIRYLLRLSHELKGLRR-----AGVRRRLL-EGRHVVLIFEKTSTRTRCAFEVAAADEGAHVTFLTN----SQL------------G
KKESLEDTARVLGR-FYDGIGFRGYA----------QETVEALARYS-----------GVPVWNGLT-DECHPTQALADVMTIEEYVR-K-----PLSQV
RLVFVGDA------RNNVARSLLVISAKLG-M--HFVAVCPP--ALSPDEEFLARAEEVARG--TGARIEITDDLD-GVEGADA---LYTDVWVSMGEED
R-------------------LEERIRLLEP-YRVDMALVERTG--NPEVLFLHCLPSFHDTNTEMGRLVYERFG--IKEMEVSDEVFRSRHSVVFEEAEN
RLHTIKAVMLATL
>E8SGE0
----MKTKDFDAEALMTLIDFSMALKHKKQ-----HHLPHPFL-KGKNIALIFEKPSTRTRAAFSVAAHDLGAHVDYYEK--GDIHL------------G
VKESIADTAQVFGR-MYDGIEFRGYH----------QSDVEELSQHS-----------GVPVWNGLT-NEWHPTQMIADFMTIKEHFG-------ALENH
TLTYVGDA------SNNVAHDLLVTGAILG-V--NIHIAAPE--NLQPHPDVQTIAHQYAEQ--SGGNIMITENVQQAVYHTDV---LYTDVWVSMGTDE
SE------------------WGTRIENMLP-YQINDTLLVQADN--PDLIVMHCLPAFHNLETTTSQKLYDQFGLE--ALEITDSVFNGPNSVVFEQAEN
RLHAIKAIMAATL
>Q4A0M0
----MKTCDFSADELHTLIDFTGELKEKKK-----RGIPHPYL-KGKNLAFLFEKPSTRTRSAFSVAAYDLGAYPEYFGQ--GDIHL------------G
VKESSEDTAKVLGR-MYDGIEFRGHH----------QKDVEALAKNA-----------GVPVWNGLT-NEWHPTQMIADFFTLKEHWG-------TLQGK
TLTYVGDA------RNNVAHDLLITGAILG-V--NIHVAAPK--ALQPDEDIQVMAQKYAAE--SSSDILITDDIQQAIYQTDA---IYTDVWFSMGEDQ
SV------------------LEPRINQLLP-YQVNKEMLINTMN--PDVIVLHCLPAFHDVNTQVGQQIYETYGLT--EMEISDDVFKGEHAVIFDQSEN
RLHSIKAIMAVTL
>B7IHJ4
GRSLLTLKDFTAEEIKYLLNLAFDLKAKKR-----AGIRQELL-KGKNIVLIFDKTSTRTRTAFEVAAYDEGAHVTFL----TNSQM------------G
KKESIEDTAKVLGR-MYDGIEYRGYK----------QEVVEALAKYS-----------GVPVWNGLT-DEAHPTQGLADVMTMMEFIH-K-----PLNQM
KLVFVGDT------RNNVANTLMRISSKLG-I--HYVAVGPE--QLKPSDEIMNEALENAKE--SGAIIEYTPDLD-GVKGADA---IYTDVWVSMGEED
K-------------------MPERVELLTP-YRVDMDLIKRTE--NPNVIFLHCLPSFHDFETTVAKEAKER-GL--DIREVTDEVFRSKHSKVFDQAEN
RMHTIKAVMVATL
>C8WKU6
GRDILNLRDLTPDQFRYLINLSWELKAQKK-----SGVDQRHF-CGKNVVANFMWSSTRTRCAFETSCNDLGMGFTYLT----NSHM------------G
YDESMKDAIRVLSG-MYDLLVIRALR----------EEFLYEIADYC-----------DIPVINALT-LDDHPTQMLADALTMEEQWG-------GLGSS
RMAYVGNC------S-GMPYFYGRLCAILG-M--NLRVIGPE--RYRLRQPWVDEIELYKRW--SPDEFTVTTD-ASAVEGVDV---ITTEVWRYRPEAY
DS------------------WMGDVNDLLP-YRVSSELCERT---GNRDVFMHELPSVHNAEHEIGRKLLERTV--IEGLEITDECFEKNASVIFREAEN
RQHTIKAIMAAVL
>Q8DVC9
AKSFLKEIDYSKKEIEDFIDLAMQFKKLKK-----ERIPHRYF-DGLNIALIFEKTSTRTRSAFTVAGQDLGMNVSYLGK--DDIQL------------G
KKESLVDTAKVLGT-MFDGIEYRGFK----------QESVELLAEFS-----------GVPVWNGLT-DTWHPTQMIADFMTVKEHFG-------KFEDL
TLAYLGDG------RNNVANSLLVTSAILG-I--NVKIIAPK--ELQPESEIVALAKKHQT----KGLITITDDTA-AVADTDI---LYTDIWVSMGE-K
D-------------------FKERIDLLLP-YQINQALLNRVRK--PNALVLHCLPAFHDLNTEIGREIYERYGYK--ELEMTDAVFQKHSQTIFQEAEN
RLHSIKAIMYHSL
>Q48DV4
NRNLLTMNEFNQSELSHLIDRAIECKRLKK-----DRIFNLGL-NHLNICGIFLKPSGRTSTSFVVASYDEGAHFQFFPA--DNIRF------------G
HKESIKDFARVVGR-LFDGIAFRGFE----------HEVAEELAKHS-----------GIPVWNALT-DTHHPTQVLADVMTVKEEFG-------RIEGV
TIAYVGDG------RNNMVTSLAIGALKFG-Y--NLRIIAPN--ALHPTDAVLAGIYEQTPE--RNGSIEIFTEVAAGVHQADV---IYTDVWISMGESV
S-------------------VEERIALLKP-YKVTEKMMALTG--KADTIFMHCLPAFHDLDTEVARET-------PDLVEVEDSVFEGPQSRVFDQGEN
RMHTIKALMLETV
>E2RTT6
TRHLLTISALCPKELAYLIDRALDMKKNP-------AKYTARA-ANKTLLAFFAKPSLRTRVSLETAMTRLGGHAIYYEL-GANSNV------------G
GKETVQDTAEVFSR-MVDICTARLAT----------KEMMREMAQHA-----------SVPCINALD-DFGHPLQMVCDFMTIKEKFTAAGEFSNGFKGI
KFAYCGDS------MNNVTYDLMRGCALLG-M--ECHVCCPDHKDFKPIKEVIDECEEIIAKHGTGGSIKIFHDCKKGCEGVDV---VYTDSWMSYHITK
EQ------------------KEARLKVLTP-FQVDDAVMAVT---SKRSIFMNCLPATR-------------------GEEQTASVIDGPKSVCYDEAGN
RLHSAMAVLDFFL
>Q8A1E9
MKKFTCVQDIG--DLKSALAEAFEIQKDR-------FKYVELG-RNKTLMMIFFNSSLRTRLSTQKAALNLGMNVMVLDI--NQGAWKLETERGVIMDGD
KPEHLLEAIPVMGC-YCDIIGVRSFARFEDRDFDYQETILNQFIQYS-----------GRPVFSMEA-ATRHPLQSFADLITIEEYKKTA--------RP
KVVMTWAPHPR-PLPQAVPNSFAEWMNATD-Y--DFVITHPE--GYELAPQFV-------------GNAKVEYDQMKAFEGADF---IYAKNWAAYTG-D
N-------------------YGQILSKDRE-WTVSDRQMAVT----NNAFFMHCLPVRR-------------------NMIVTDDVIESPQSIVIPEAAN
REISATVVLKRLI
>D2QKW8
MTNFLSLADVT--DIDALIQSGLAAKANP-------FADQHLG-KNKTIGLIFFNSSLRTRLSTQKAAQNLGMNVMIMNV--GQDSWGLEMEEGVLMNGD
KAEHVREAAAVMGR-YCNMIGIRAFAELKDREKDYREQVMHQFAKYA-----------RVPIVNLES-ATRHPLQSLADCITIEEAKTVA--------RP
KVVLTWLPHFK-PLPQAVANSFCEWMNARH-I--EFIVTHPE--GYELAPEFV-------------GDAYVTHNQSEAFAGADF---IYGKNWSSYT---
Q-------------------YGQVLTQDPS-WAVTMEDLQLT----NNGKFMHCLPVRR-------------------NLKVADAVLDSPQSLVIEQAAN
REWSAQAVLKEIL
>E4RUF8
MKHFINPNDVD--SVEELVQLGLELKADP-------LKFQHLG-RNLTMGLVFFNSSLRTRVSTQKAALNLGMNVIVMNV--GSDSWQLEFEDGVIMDQG
KAEHVKEAAAVLGQ-YCDVIGVRAFAGLTDRDEDYKEIVLESFRRYA-----------GVPIVNLES-ATRHPCQSLADLITIEELKKKE--------RP
KVVLTWVPHFK-PLPQAVANSFAEWVLKTD-Y--EFVIANPE--GYDLAPEIR-------------KDALVMHDQAEAFKGADF---IYAKNWSSYE---
H-------------------YGQVLTQDRS-WAITEERMALT----DDAFFMHCLPVRR-------------------GLKVADAVIDGPHSAVIQQAGN
RVWSVQAAIKKIL
>Q11QI9
MKNFISVKDVT--DIPGLVKEALELKKNP-------YAFKKLG-ENKTIGLIFLNPSLRTRISTQKAAKNLGMDTIVMNM--DKEGWALETQDGVIMNHN
TVEHIREAAAVMGQ-YCDIIGVRSFPRLVDKNEDYSEDFFNKFIKYA-----------GVPIVSLES-ATLHPLQSLADLITIEETKTKP--------RP
KVVLTWAPHIK-ALPQAVANSFSEWMCKAD-V--EFVITHPE--GYDLANEFT-------------NGARIEYNQDKALEDADY---VYVKNWSSYE---
D-------------------YGKVHSMDSH-WMMTNEKLKLT----NNAKVMHCLPVRR-------------------GIELADEILDGPNSLVIQEASN
RVWSAQAVLKRML
>C7PM52
MKQFISVDDVP--SVPRLVDIALDYKKQP-------FKDRKLG-ENKTLGMIFLNPSLRTRLSTQVAAKNLGMEVVVFNI--DKEGWQLEMNDGAIMNGN
TSEHVKEAAAVMGQ-YFDIMAIRTFPGLKDKEADYKEKYINQFIKYA-----------GVPVVSLES-ATLHPLQSLTDVITIKEWQQPR--------RP
KVVMTWAPHVK-PLPQAVPNSFAQWINGGE-A--DFVITHPE--GYELDPKFS-------------GNARIEYNQEKALEGADF---VYVKNWSSYK---
D-------------------YGKITCTDSN-WMVTNDKLKGT----NQAKVMHCLPVRR-------------------NVVIADEVLDGPQSIVIPEAAN
RVWAAQAVLSEIL
>C6X4J6
MKNFTSVHDIS--NPEILVQEALELKKDL-------YGFDDLG-KNKTLGLVFLNPSLRTRMSSQKAGMNLGMQVQVINA--GQDAWNWEFAENAVMDGS
TVEHIKDAAKVLSE-YCAVIGLRCFPDLKDRDEDYSEFVLNYFIKYA-----------TVPVISLES-ATRHPLQSFADLITIREWDKPH--------KP
KVVLSWAPHIK-ALPQAVGNSFAEWMNAAD-V--DFSIANPE--GYDLSKDFT-------------GDAKVYHNQQEALKDADF---VYVKNWSSFD---
E-------------------YGAMPEVKGN-WLLGEEFLKTN----PETKFMHCLPVRR-------------------NLEMSDAVLDSANSLVYQQVNN
RTLSAQLIIKKIL
>E0TJH2
MKQFISVNDVK--DVKKLIDKAIKLKKNT-------FKKKKIC---KTIGLVFFNPSLRTRLSSQKAAFNIGCNTWILNI--DSYSWKIETSDGSVMNY-
TQEHIKEAIGVMSL-YCDILAVRTFPGLLDREYDYEEILLKKIIKYS-----------KVPVVNLES-ATLHPLQSLADLITIEEFKKKK--------KI
KIVLSWAPHIK-ALPQSVPNSFIEWVKKID-I--KLYITNPY--GYNLNSYFT-------------NGIKLIHNQNEAFKNADF---IYAKNWSSYD---
N-------------------YGKILCKDLS-WTITKKKMKLT----NEAKFMHCLPVRR-------------------NLVVEDSVLDDKNSIVLNQAEN
RIVATQTVFLEIL
>A5FEC2
-MNYISIKDID--SLSKWVKSAIKIKKDP-------LKNKKLG-KNKTLGMLFFNPSLRTRLSTQKAALNLGMNVMVMNF--TNEGWTLEFEDGAVMNSG
ASEHIKEAAEVVSQ-YCDIIAIRAFAGLVDKEKDYQETVISGFLKYA-----------TVPIVNMES-AVRHPLQSLADAITMEEYKTKH--------KP
KVVLSWAPHPK-ALPQAVANSFVEMMQMQD-M--DFVITHPE--GYELSPEIT-------------QDCKIEYDQDKAFENADF---VYVKNWSNFN---
D-------------------YGKVTNSDPN-WTVTAEKMALT----NNGKFMHCLPVRR-------------------NVIVSDEVLDGENSIVIEQANN
RTYSAQLVLQKIL
>D0JAZ3
MKKFFSVEDVI--NVYDLIKEALILKKNP-------YKFKHIG-KNKTIGLVFFNPSLRTRISCQKAAFHLGCNTWVLDI--HKDSWKIEMNDGSVMKM-
TQEHLKEAISVMSI-YCDILAVRTFPSLSDQDSDYKEIIFNKILKYS-----------RVPVVNMES-ATLHPLQSLADVMTIAEFT-KK--------RC
KVVLSWAPHIK-PLPHSVANSFSQWISKIQ-I--DFTIACPE--KYDLHKKFS-------------NGAFTTHHQNVAFRNADF---IYAKNWSSYL---
D-------------------YGKMLCQSSD-WMITVNKMKLT----NQAKFMHCLPVRR-------------------NVVVEDAVLDSKHSIVLQQAEN
RIFASQIIFLKIL
>E6X4I6
MKHYTSIQDID--SLPNWIQEARALKAAP-------KAFKNLG-ADKTICLLFFNNSLRTRLSTQKAATNLDLEVMVMNF--G-EGWALEYEDGTIMDQG
TSEHIKEAAQVVSQ-FCDIVAIRAFATLTDKEKDEAELVLNGFKKYT-----------SIPVVNMES-SVGHPLQALADAITISEQNTKA--------RP
KVVLSWAPHPK-ALPHAVANSFTEMMLKQE-A--DFVITHPE--GYELNPEIT-------------KDATIEYNQEKALENADF---VYVKNWSSYK---
D-------------------YGKVINQDKN-WMMTKEKLG-------SAKFMHCLPVRR-------------------NVVVEDAVLDSDQSIVIAQANN
RTYAAQIVLKKIL
>Q8YAS7
KRDFIDTKDFSKEEILFMIEIGRKMKESIK-----NGHYPQLL-KHKTLGMIFEQSSTRTRVSFETAMTQLGGHAQYLAP--GQIQL------------G
GHESVGDTAKVLSR-LVDILMARVER----------HQTVVELANTA-----------AIPVINGMS-DYNHPTQELGDAITMFEHLPKGK----KIEDC
KIVFVGDA-------TQVCASTMFMATKLG-M--DFVQFGPK--GFQLREEHLKVAEENCEV--SGGSYLITED-VDALKDADF---IYTDVWYGLYEAE
LS------------------EEERMKTFYPKYQVNKELISKAA---PHVKFMHCLPATR-------------------GEEVTDEVLDAPYSVVIDEAEN
RLTAMRALLVYFM
>E1QXH9
PKDFIDSNDFTKEEILAIEDLGLAMKKAIE-----DGYYPHLL-RNKSLGMIFQQVSTRTRLSFETAMTDLGGHAQFYGP--GTIQL------------G
GHESLGDTARVMGS-LLDIMMARVNR----------HADVAGLAKGS-----------AAPVINGMS-EFNHPTQEMGDLMTMLENLPEGK----RIEDC
TLAFIGDA-------TQVCVSLMFICSKIG-M--HFVQFGPK--GHQITDGGLAIGEKNCEG--SGGTIVISDD-VACIKGADF---VYTDVWYGLYDQE
EG------------------GESYMDVFYPKYQVTMDMMNYAS---PSSKFMHCLPATR-------------------GEEVTDEVMDPERSLCWVEAEN
RKHSIRALLAALG
>B0T0K8
MRHFVDTQDFTKAELIWLMDLIGLLKKADR-----ERALPPLL-AGASLGMIFEEPSTRTRISFEVAMTKLGGHALYLKP--GEIHL------------G
VRESLKDSARVISR-MVDAIEARTLK----------HATITELARYA-----------SVPVINGLT-DYNHPTQVLCDVFTMREHRPLHK----PLEAI
KVAFIGDA-------TNVCSSLMMICTQMG-M--EFVHCAPS--RYQAPEAWQSIARANCAQ--SGGRFSVTDQPDLAVADADF---IYTDLWWWVGQEA
E-------------------IPEREAAFMPRYQVNDALLAKAP---PHAKFMHCLPASR-------------------GVEVTDAVMDGPRAIIYDQAEN
RLHAEKAILVAFV
>A7HS80
LHHFVQILDFSKEELLRMMELTALLKRADK-----DGACPKLL-SGASLGMIFEEPSTRTRVSFEVAMTKLGGHALYLRP--GEIHL------------G
ARESIADTARVVSR-MVDAIEARTLK----------HQTVLDLAKYA-----------TVPVLNGLT-DFNHPTQVVCDVFTMTEHAPKGK----KLEDF
NLAFVGDA-------TNVCISLMFICARLG-I--SFTQAAPA--KYQISEAHRAMVRDACAE--SGAKISFTEDPAAAVAEADF---IYTDLWWWVGQES
E-------------------IPERSAAFMPKFQVNGALMAKAP---ATARFMHCLPASR-------------------GVEATDEVMDGTQSIILDQSEN
RLHTEKALLVWFV
>D1AQM6
KKDFITTTDFTKEELMDIINLSLKIKRCIK-----AGYYPQLL-KNKSLGMIFQQSSTRTRVSFETAMEQLGGHGQYLAP--GQIQL------------G
GHETIEDTSAVLSR-LVDILMARVDR----------HKSVYDLANHA-----------TIPVINGMS-DYNHPTQEMGDLCTMIEHLPEGK----KLEDC
KVVFVGDC-------TQVCASLMFITTKMG-M--HFVQYGPK--GYQLNEDYLKIGRENCEK--SGGKITITED-EDALKDADF---VYTDVWYGLYDAE
RS------------------KEDCMRIFYPKYQVTPEMMAKAL---PTVKFMHCLPASR-------------------GEEVVNEVIDAPYSIVFDEAEN
RLTSIRGLLVYFM
>Q9CEY4
KRDFITTEDYTKEEILDIVTLGLKIKAAIK-----NGYYPPLL-KNKSLGMIFQQTSTRTRVSFETAMTQLGGHAEYLAP--GQIQL------------G
GHETIEDTSTVLSR-LLDIIMARVDR----------HESVNNLAKHT-----------TIPVLNGMS-DYNHPTQEVGDLTTMIEHLPAGK----KLEDC
KVVFVGDA-------TQVCFSLGLIATKMG-M--HFVHFGPK--GYQLNEEHQAKLAANCEV--SGGTYEVTDD-EESIVGADF---LYTDVWYGLYDAE
LS------------------EEERLAIFFPKYQVTPEMMAKAG---AHTKFMHCLPASR-------------------GEEVVDAVIDGPNSICFDEAEN
RLTSIRALLVWLM
>E4TPD4
--NFIKFETQS--TAEKLIQSALQFKEKP-------FLQKELG-KELRIGLIFLNPSLRTRVSTQIAAKNLGMEAIVFNI--DKEGWALEFEEGVIMNEN
KAEHIKEAASVLGS-YFDILAIRAFPTLTDKKQDMADKVIHQFIKYS-----------QKPVVSLES-SSRHPLQSLADMMSIKETKNVS--------KP
KIVLSWAPHVK-ALPHAVPNSFAEWTLGLG-H--DLTITQPQ--GYELEEQFT-------------KGAEIEYDQEKAVADADF---VYVKNWSSYH---
D-------------------YGKLPKVEGD-WLLKDHQL--K----KGAKIMHCLPVRR-------------------NLELADELLDGNKSLVPLQAEN
RIYAAQAVLFEII
>A4CJ57
MKHFCTTDDIT--ELADWLHLGNRLRAEP-------DLLAHLG-RGKTLCLLFFNNSLRTRLSTQKAAQLLGMEVMVMNF--G-EGWSLEYTDGTVMDQG
TAEHIREAAPVVAQ-YADLIGIRAFAGLKDREADYAEMVLQGFVQHA-----------GIPVLNMES-ATAHPLQALADALTIEQFREKD--------RP
KVVLSWAPHPR-ALPQAVPNSFAKMMQALP-V--DLTITHPE--GYELAPEFT-------------GGLSPEYNQEKALEGADF---VYVKNWSSYS---
D-------------------YGAILSQDPA-WMMTAKKLG-------EAQLMHCLPVRR-------------------NVVVADDALDGGRSLVLQQAAN
RTLSAQLALAHLI
>D5BG00
MKHYTSVHDIE--NLDELIQEAIQLKKEN--------SAATLG-KGKTLGLLFFNSSLRTRLSTEKAGRLLGMEVLTMNV--G-DGWALEFEDGAVMNSD
KAEHIKEAAAVLSQ-YCDVIGVRAFPGLKDKVKDEEEQVINAFKKYA-----------SVPVVNLES-STGHPLQALTDAISITELKKKD--------KL
KVVLTWAPHPK-ALPQSVPNSFAEMMQKMD-V--DFCVANPE--GYDLSNRVL-------------NDTKVYHNQDEALKDADF---VYVKNWSSYE---
K-------------------YGEVLSTDSN-WTFSKEKLA-------DAKVMHCLPVRR-------------------NVVISDEVLDSENSAVIHQANN
RTYAAQAVLKRIL
>D5EEL9
GRHFLTLKDFTEQEIYYLLDLAIQLKAKKR-----AGIRGNLL-QGKNIALLFEKSSTRTRCAFTVACIDEGGHAEYLGK--NDIHL------------G
GKEDVKDTARVLGR-MFDGIEYRGFK----------QSFVEELAAYA-----------GVPVWNGLT-DTYHPTQILADFLTLQENFG-T-----NLQGL
RLVYAGDG------RNNMANSLMIGSAKLG-L--HFVICSPS--TLFPERELYAECQAMAAK--TGGSISLIEDPNEAVVGAHA---IYTDVWASMGEEA
Q-------------------QAEREALLRP-YQVNAQLMKATK--RNDTIFLHCLPAYK-------------------EKEVTEEVFESRASKVFDEAEN
RLHSIKAVIVATI
>Q6MSR6
VRHFIDTQDLSKKEIFEIFRLMKMLKEARY-----CGAVPELL-KNKTLAMIFEEPSTRTRVSFEAAMTLLGGHAQYLKP--GELHL------------G
VRESLYDTTKVLSH-MCDGIMCRALK----------NETVLNLAKYA-----------DVPVLNGLT-DYNHPTQAICDVFTMLEYMPATK----KFEDI
KVVFIGDR-------TNVCSSTMHITTKLG-M--NFVHISPK--RYQSPQEWIDIANENIKQ--NSGSVLVTDD-LEQVRGADI---VYTDLWWWVDQED
E-------------------AEERVKAFKPTYQVTPELMEKAG---KQALFMHCLPASR-------------------NVEVYDEVIDSDQSIAFEQAEN
RLTAQMGLLVYYL
>Q6LG11
LRHFLKTQDYSKKELNDILELMAMLKQARH-----DNALPQLF-KGKSVAMIFEQPSTRTRVSFETAATMLGGHALFLSP--KDIHL------------G
GKESLEDTARVLSR-MVDVIMARVDD----------HSTVAGLAEQA-----------TVPVINGLC-DWLHPTQIMADLFTMLEHLPEGK----TLSDL
TVAFVGDA-------TNVASSLMFACTKFG-M--TFKHICPE--RFKAPQKWIDIALDNCET--SNGKLVITDN-TDEVAGCDI---IVADSFYWFGQED
E-------------------KDIRLSTFIPDYVVTESMMEKA---GPDAMFMHCLPAND-------------------QRECTREVMESPRSVIFDEAEN
RLTAQMALLVYFT
>P96108
GRSLLTLLDFSPEEIRYLLDISKQVKMENR-----SKLRTERF-KGMTLAMIFEKRSTRTRLAFETAFAEEGGHPIFLSP--NDIHL------------G
AKESLEDTARVLGR-MVDAIMFRGYK----------QETVEKLAEYS-----------GVPVYNGLT-DEFHPTQALADLMTIEENFG-------RLKGV
KVVFMGDT------RNNVATSLMIACAKMG-M--NFVACGPE--ELKPRSDVFKRCQEIVKE--TDGSVSFTSNLEEALAGADV---VYTDVWASMGEED
K-------------------EKERMALLKP-YQVNERVMEMTG--KSETIFMHCLPAVK-------------------GQEVTYEVIEGKQSRVWDEAEN
RKHTIKAVMIATL
>Q8RCA4
GRSLLTLKEYTPQEIRYLLDIAKQVKAERK-----AGIVHQRF-VGKTIALIFEKRSTRTRCAFETAFGEEGGHPVFLST--DDIQL------------G
AKESIEDTARVLGR-MFDAIEFRGFK----------QETVEILAKYA-----------GVPVYNGLT-DEYHPTQVLADLMTIEEEFG-------SLKGR
KLVFVGDG------RNNMANTLAIGCAKMG-M--HYVINSPK--ELWPSESFIKEIKDMAAE--NGGTFELTSVPGEGLEGADA---IYTDVWASMGEEA
K-------------------AEERERLLRP-YQVNEEMMKKTG--RDDTIFLHCLPAVK-------------------GQEVTFEVIEGKQSRVWDQAEN
RKHTIKAVLIATL
>E8R7Y6
GRHFLTLAEYSREELLFILETAMQLKQRYL----AGERVIPLL-VGRHLAMIFEKPSTRTRISFETAMRELGGNAIYLSA--SELQL------------A
RGETIEDTARVLSR-YVDAVMARVYE----------HYKIERLAQYS-----------RVPVINGLS-DLHHPAQALSDVLTIMEKKG-------RITRL
KIVFVGDG------GDNVLHSLMLAVGILG-G--RIVIASPK--GYEPHPSVVKLFNEHAAP--NGGSYEIERDPFKAVENADV---VYTDVWVSMGQDK
E-------------------REKRLRDLEP-YRVTVELMERA---KPDAVFMHCLPAHR-------------------GEEVVDEVIDGRWSIVWDQAEN
RKHAQKAVLALLV
>E0SPI4
GRDLISISDLTIEELRSLIEISMELKRKYY----SGERMLNII-SGKILALIFEKHSTRTRVSLEVAMRQLGGTSIYLSS--QELQL------------A
RGEPIKDTARVLER-YVDGVAARVYR----------HSFLIEFAEYA-----------KIPVINALS-DIEHPLQALADIVTILEFKK-------SLSGI
KIGFFGDG------RDNVLHSLMLAVAMLG-G--TLYIATPQ--GYEPLGDIWKKAQEYSRE--TGAEIHIVRDPVEAAMNADV---IYTDVWVSMGQEK
E-------------------AEKRIRDLRP-YQVNNELISYAK---KDYIFMHCLPAHR-------------------GEEVTDDVIESRNSVVWIQAEN
RLHTAKAVLASIL
>A8ACB1
GRSMLTLLDFAEDEIKFIVDTALQMKRENY----AGRRYWGLL-EGRHLALLFEKPSTRTRVAFEVAASQLGMSVSYVTK--SDSQL------------S
RGEPLKDAARVLGR-YVDAIAARVKR----------HEDLETLVEHS-----------GVPVINALS-DKFHPTQAIADVMTILEKLG-------RVRGV
KIAFVGDG------ADNVAHSLALAATSLG-A--DVRIVTAP--GYEPLDAVIAAAEERARR--SGGSFELVYDPCKGVKGADV---VYTDVWVSMGLEA
E-------------------REKRLRDLRP-YQVNSELLKCVG---KDYIFMHCLPAHR-------------------GEEVTEEVLESSRSVVWDQAEN
KLHAQRAVLALLV
>Q9YAE7
GRHLLWLADYTGEEIRHMVELTLEMKRRYY----AGERVIPVL-RGRSVGLLFEKPSTRTRISLEVAVAQLGGHTVYMTP--SETQL------------G
RGETVADTARVLSR-YLDAIVARVRS----------HKTLEEMARHA-----------SIPVINGLS-DLTHPLQAIADMATILEKKG-------RLEGV
KLAFVGDG------ADNVLHSLLLAGSKLG-L--HITVATPP--QIRPDERILSIALKAAEE--SGGSVEIVSDPYEAVRGADV---VYTDVWVSMGQES
M-------------------AEEKVQLLKP-YQVNAKLMEATG---GRAIFMHCLPAKR-------------------GQEVTDEVIDGPWSAVWDQAEN
RLHAHKAVLSLLV
>Q2ST28
GKSFLKLLDFSPREIRYLLDLSRDLKRAKY-----AGNEVQTM-QGKNVVLLFQKDSTRTRCAFEVAALDQGAHVTYLGP--SGSQF------------G
KKESVADTAKVLGR-MYDAIEFRGYE----------QSVVEDLAKYS-----------GVPVYNGLT-NEFHPTQILADFLTVEEYKG-------NLKGL
KFVFAGDT------RNNVATSLMVGCAKMG-M--HFVGAAPK--ELWPSEDLVNQSKEIAKE--TNATISFVEDMKQACSDADV---IYTDVWVSMGEPA
EV------------------WESRINLLKP-FQVNMDAIKVA---KPDVIFMHCLPSFHDLNTEVGRQIYEKFG--IPEMEVTNEVFESKHSVVFE----
-------------
>A2G3U5
TRHILTATSFSAEEFQKTLDLAIDIKAHPQ-------KYAHAM-NQKTLLMLFQKPSLRTRVSFETGMAKMGGHAIFYSV--ADSPL------------G
AKETIADTAHVLER-MVDVVMARLNK----------RADIRELAANS-----------KIPIINALD-DFAHPCQMIADFQTILEKRG-------TLKGT
VLTYFGDV------ANNVTYDLMRTCALFG-L--ECHVCGPADTHYAIEKEVIDECEELNKK--TGGKLLVTHDADEACKGTNV---VYTDTIISYHIPK
EE------------------LPERRRVFKP-FQVTQELMAKC---EKDCIFMHCLPAAR-------------------GDEVTAEVIDGPQSVIFDEAEN
RMWAQMALLIHLT
>D9Q074
GKDFLCLTDYSTEQINFLLDLSRQMKERFY----AGERMLDTL-RGRSVAMIFEKPSTRTRVSLEVAAYQLGALPIMLSS--SELQL------------G
RGESIPDTARTLSR-FVDAIAARVRN----------HRDLEVLAQYA-----------TVPVINALS-DLSHPLQALADYLTIYEKKG-------KFSGL
KLAFVGDG------SDNMLHSLMVVGAKLG-V--SIYVASPA--SLKPNESILAAAMKDAEI--TGAEIKFTEKPEEAVDGADI---VYTDVWVSMGQES
M-------------------AEAKRKLLAP-YQVNAKLMERAS---SRAIFMHCLPAHR-------------------GEEVTDDVIDGPWSVVWDEAEN
RLHTEKAVLAALI
>A2BM26
GRDLLSIRDLSSEEVWLVIETARQMKLRYY----AGERIIPML-KGKTIALIFEKPSTRTRVSMEVAALQLGATPLTFRR--DELQL------------A
RGEPIKDTARVLSR-YVDAIAARVFK----------HESLEEMAAYA-----------SVPVINMLS-DLEHPLQALADALTIYEKKG-------HIKGI
KVVYVGDG------RNNVAHSLLLVIAKLG-G--HIVISSPK--ELTPRKDILEAAQLAAKE--TGATIELIEDPAEAVRGADV---VYTDVWVSMGEES
L-------------------AEERRRLLQR-YQVNEKLMSLAS---NNAIFMHCLPAHR-------------------GEEVTEEVIEGPWSVVWDQAEN
RLHAQKAVLALIL
>B9LDN1
LRHFLSAADLNRAEAEALLDRAAMLKAAWR----AG--NDRPL-LGQTLALVFEKPSLRTRVAFEAGMTQLGGHPSYLSA--NDIDM------------G
GRESVPDVARNLSR-WVAIIAARVFK----------HATVETLARYA-----------TVPVINALS-DREHPCQALADMLTLRERFG-------RLQGL
TLAYVGDG-------NNVCHSLMLLGATLG-L--NLRIGCPP--DYRPAPDIIELTERLAQE--HDATLAITASPVEAVSGADA---VYTDVWASMGQEH
E-------------------AARRRPVFTP-YQVNTALMAHA---APHALAMHCLPAHR-------------------GEEVTAEVIDGPQSVVFEQAEN
RLHVQKALILFLL
>B1L6B8
GRDYITTRDYTREELEYLIQMSIDLKKMWY-----SGIRVRPL-EGKSVALLFKKPSTRTRNSFQAAVFRLGGFSVYMRP--DELQL------------Q
RGEPVKDTARVLDR-YYDALVIRTFG----------QEEIVEYANYM-----------KNPVINALS-DEEHPCQALADLMTIKEKFG-------RWDGL
KMVYTGDI-------WNVAHSLIATAPLFG-M--DLVLAVPR--GYNPIEEIWKFGEREASR--RGTKLEIVHDLKEAVKGADI---VYANTWWSMGKPE
ET------------------KDKRKEDFAP-FTVTPEIMNLA---KENAIFMHCLPAYR-------------------GNEMTEDVIEGKWSVVFDQAEN
RLWTEAAILAALI
>D9R4V5
GRNFITLKDYSPEEIGYLLKLAADLKAKKK-----QGITGNSL-KGKNIALIFEKPSTRTRCSFVVAAVDEGAHPEYLGK--DDIQL------------G
HKESVEDTARVLGR-VFDGIEFRGFK----------HKTVEDLGKYA-----------GVPVWNGLT-DDYHPTQILADLLTMKEHFG-------YLKGL
HFVYAGDG------RNNMANSLMIGMSKMG-V--HFTILAPK--SLWPKEELVDLCQGYAKE--SGSTITLTED-TDAVKDADT---IYTDVWCSMGEED
K-------------------AAQRITLLKP-YQVNKELMEKTG--KDTTIFMHCLPA-----------------VK--GNEVTEDVFESGASVVFDEAEN
RMHTIKAVMVATL
>Q2J864
VRHFLLDTDLTPAEQTALLDLADGFKARRR----VTRLTERPL-AGRSVALLFEKPSTRTRLSFDVGVAELGGHPVVIDA--ASAQL------------G
RGETIEDTAAVLSR-YVDAIVVRTFA----------QERLERLAAAA-----------TVPVINALS-DHAHPCQALADLQTIRERRG-------RLAGL
TLTYLGDG-------NNVAHSLLLAGASAG-M--RVHVASPP--GYEPFEQVVRHANEIGMV--TGGEALVMHDALEAAAGADV---LYTDVWASMGQES
E-------------------SDSRALVFQP-YRLDEKAVEAA---SPDVIVMHCLPAHR-------------------ELEITTSVIDGPRSVVFDQAEN
RLHAQKALLSILL
>A8GGP8
ARHYLAMQDYTAEEIRYLVELATDLKRKWT-----MREPHEYL-RGRTYGMIFEKKSTRTRNSFHAAATALGAQSIYLRP--DEMQL------------S
RGEPIKDTARIIDR-YFDGLYIRTYG----------QEIVQEFAQYM-----------KNPVINALT-ALEHPCQGLADLLTIKEKFG-------EWKGV
KVCYAGDV-------YNVCHSLMIGCGMMG-M--DIYVAAPE--GYEPVPEILACAQQHAAK--SGSKVIVTRDFDEALRGADV---VYGNTWHSMGENE
AQ------------------KEKRIQDFMP-YQINAQVMAKA---RKTAVFMHCLPGYR-------------------GEDMTDEVIEGPQSVVWDQGEN
RMHTVKAVMVATA
>D9SLR8
NKHLTSMIDLTKEDILDLIQLGEDLKFKRK-----NNIPHKYL-EGKTLGMIFEKASTRTRVSFETGIFQLGGVGEFLSS--NDLQI------------G
RGEPIKDTARVLSR-YLDIIMIRTFK----------DEVVKELAQYS-----------SVPVINALT-DNEHPCQVLADLMTIKEYKG-------QLQGL
KVAFIGDG-------NNMVNSYLIGCSIMG-M--DISIASPE--GYKPNDFYVEKAKEYAKA--TGSKIEISNSPIAATKDADV---VVTDVWASMGQES
E-------------------AAERIKAFKG-FQVNMELLSYA---KKDAMVLHCLPAHR-------------------EEEITDEVLEAHANEIFDEAEN
RLHIQKAIMVKLV
>D5U8X1
GRHFINLEDFTPEELSALIDYTFEIKAKIK-----NNEEMNIM-KNKTMVMYFSKPSLRTRLSFEIGMKKLGGDAFVLKQ--DEIIL------------G
ERESIEDSSNVISR-YCDLIMIRTFA----------HSDVEDFAKYS-----------KVPVINALT-DLSHPCQIMGDLFTIKEHFG-------KLKGL
TLSFIGDG-------NNVCNSLLIGCSMLG-L--NIKAATPK--GYEPDSKITELAKNYAKE--NGCTVDIINDVKKAVESSNI---VYTDVWASMGKEK
E-------------------KEKRFNDFRG-FTLTKELFSLA---DKNAIALHCLPAHK-------------------GEEINEDIFKINSEYIYTEAEN
RMHAQMAIMSSII
>A7RV06
GRNFLTLKNFTSDEIHYLLWCAADLKARFK----DPSESFSPL-SGKSAALIFLKRSTRTRISMETGLSLLGCQPVFLTD--KDIHL------------G
VNENIYDTARVLSG-FVDIILARVNK----------QEEVESLANNA-----------TVPVVSGLS-DLYHPLQILADLQTLQEHFG-------SLYNH
TVAWVGDG-------NNILHSFLMAAPKMG-M--KLQIATPK--GYDPDPEILKDAMEFAKE--FKTTIELTRDPREACEKADV---VVTDTWVSMGQEE
E-------------------SAARLKAFQG-YQVNKELMSLT---NQDSVFLHCLPRH--------------------PEEVTDDVFYSEKSLIWQEAEN
RKWTAMAVMLCLL
>Q754H4
PKHLVSIKDLADHEFAELVSRAEYFKGLFK----AQDKSHQEL-MGKTIALIFSKRSTRTRISTEGAAAFFGAQPMFLGK--DDIQL------------G
VNESLYDTIKVISS-MVACIFARVGK----------HSEIQEFVKHS-----------KVPVINSLC-DKFHPLQAICDMLTIKEHFN-------YQKKL
KLAWIGDA-------NNVINDMAIAALKLG-I--DVVVATPQ--GIELDADIVDAAKEVCKR--TGTTIQLTHDSVAAAKDAHV---LVTDTFVSMGEEY
M-------------------YEAKMRQFKG-FQINAELCKHA---APDYKFMHCLPRH--------------------QEEVTDDIFYGDHSIVFQEAEN
RLYAAMAAIDIFV
>E7R7V8
IKHLVSISDLTTPEFTSLVNRAAHHKKIFK----SGQPISDAL-KGKLVAMLFSKRSTRTRISTEGAAVYFGGHPMFLGK--DDIQL------------G
VNESFYDTTRIVSS-MTSCIFARVNS----------HSEIQQLCEHS-----------SVPIINSLC-DTYHPLQAICDILTIKEAFG-------ETKGL
KLAWVGDA-------NNVINDLAIAALRSG-I--HVSVAVPR--GIEMNPTIVDVAKTVSQE--TGASFEVTNDPKSACTDANI---IVTDTFVSMGEEA
Q-------------------KQIKLQQFSG-FQVNSELTKLA---APNWKFMHCLPRH--------------------QEEVTDEVFYSNNSIVFEEGEN
RLYAAMAAIEAFV
>Q8F2D1
VKHLISWEDWSDSEILDLLDFAIHVKKNR-------VNYAGHM-SGRSLAMLFQKTSTRTRVSFEVAMTEMGGHGIYLDWMASNFQL-------------
--SDIDLEARYLSR-NVSVIMARLKK----------HEDLLTMRNGS-----------QVPLINGCD-NMFHPCQSLADIMTIALDKPEI-----PLNQI
QLTYIGVH-------NNVVNSLIGITSALG-I--RLTLVTPI--AEKENIHSQTVERAKAK-----GTLSWEENLKKAIQNADY---VYTDTWLDMEFFN
DPSYADK-------------KKQRMELMMP-YQINSSLLEKT-----NAKVMHDMPIHA-------------------GYEITREVVLGPRSIIFQQAEN
RLDAQKAVILKLL
>D9QR98
MDHLLTISDLTDEEIKQIFSLTNKLKEQNK-----QGIDHPVL-AGQTLGMIFQKSSTRTRVSFETGMFQLGGHGLFLSS--DDIQL------------G
RGETISDTAKTLSR-YVNGIMIRTYD----------HSDVEELAAAG-----------SIPVINGLT-DLLHPCQVLADLYTIQEKLG-------SLQDK
KLTYIGDG-------NNMSHSLLIGATKVG-M--DISLAVPN--AYRPDEDIVATADKQAEE--SGSQIEILTDPLQAAENADA---VYTDVWASMGDED
E-------------------AEERMKAFKD-YQVNEEVMNAA---QNKAVFLHCLPAYR-------------------GKEVTAGVIDGPQSVVFDEAEN
RMHVQKAIMVELM
>B5Y9F2
GRDLLSIADLTEEEFWELLEFAKLLKLETL-----AGKRHEYL-KGKTLAMIFQKPSTRTRVAFEVGMYQLGGYALYLSS--NDMQL------------R
RGETIADTARVLSR-FVDGIMARVFD----------HQDVVDLAKYG-----------SVPVINGLS-DEEHPSQVLADFLTIWEKFG-------TLKGL
KLAYVGDG-------NNVAHSLLLAAGLVG-M--DIAVATPQ--GYEPKSFYVEKAKELAAR--HGSSVQVLRDPVEAVTGANA---VYTDVWASMGQEA
E-------------------HEERLKIFKP-YQVNPELMSHA---DKNAIFLHCLPAHR-------------------GEEVVDEVADSPQSAIFDEAEN
RLHAHKAILALLM
>C4R533
PRSLISILELSNQELSSLVERAAYHKTQYK----SGKISSQSL-FGKVAALLFTKRSTRTRISSEGAAVYFGAHPMFLGK--DDIQL------------G
VNESFYDTTKVISS-MTSCIFARVDK----------HSQIQELAQHS-----------TVPIINSLC-DRFHPLQAITDILTIREAFG-------FTKGL
KLAWVGDS-------NNVINDLAIAAIRSG-I--NVSIAIPQ--GIEMDEEIISKGQQIAQE--TDTVLEVTHDPKKAVKDANV---LVTDTFVSMGQEA
E-------------------SKAKLAQFQG-FQISSDLASGA---APDWKFMHCLPRH--------------------KEEVTDEVFYSDRSLVFPEAEN
RLYAAIAALEGFV
>B8E0P2
GRDLLSILDLSREDMEQIFHLAKNLKSEYY----AGKKIHDYL-KGKTVALFFEKPSTRTRISFEVGVYQLGGYPLYLNA--QEMQL------------K
RGETIADTARVLER-YVDGIMARVYS----------HDTLVELAQHS-----------SIPVINGLS-DLEHPCQIIADYFTIIEKKG--------FRKL
KVVYLGDG-------NNVANSLILAGAILG-M--NVVCSSPF--QFMPPKKILDEANNLAKK--YGGKVEIVEDPKEAVKGADV---IYTDVWVSMGQEE
E-------------------KELRKRVFPP-YQVNKELVSLA---KEDVIVMHCLPAHR-------------------GEEITDEVIDGPNSVVFDEAEN
RLHVQKAIMALLV
>A0LE35
KRDLLSLFDLRDEEFTVLFQRATTLKRKLE----RHEPVHS-L-DGRTLAMLFEKSSTRTRVSFEAGMFQLGGKALFLSS--RDIQL------------G
RGEGVKDSARVLSR-YVDGIMVRTFD----------HANVEIMAEYA-----------SVPVINGLT-DTLHPCQVLADIFTFEEKRG-------SLKGK
RVAWVGDG-------NNMANTWIQAAVRYG-F--HLTLACPL--GYEPDGDILSAARKELAE--VDASLTLVRDPRQGVDRAHL---VTTDVWTSMGQEG
E-------------------SDTRKAVFAA-YQVDSGLMAAA---DAEALFMHCLPAHR-------------------GEEVTAAVLEGSQSVVWDEAEN
RLHVQKAILEFLM
>E4SD17
MRHFLHLNDLSKEDILYLVELASKLKKEAK-----RGFYFPYL-KNKALGLIFTKASTRTRVSFEVGIHQLGGYSLYLGK--NDLQL------------G
RGETIEDTAKVLSR-YLDLIVIRTYE----------QKEVEEFAKYS-----------SIPVINGLT-DDYHPTQIIADFQTIFEEKG-------RLSNL
KIAYVGDG-------NNVAATLLVGAAKLG-L--DIAVATPP--GYEIKKEVVDFALDEAKK--SKSNIIFTYSPKEAVKDADV---VYTDTWVSMGQEE
E-------------------KEKRIRDFEG-YQVDSSLMKLA---KDDAIFLHCLPAYR-------------------GFEVTSEVIDGPQSRVFDEAEN
RLHAHKAIMIFVC
>D0LJ06
KTDFLNLSDLGGKRLRELVDRALVLADLRS----RREMVST-L-RGRVLGMIFEKASTRTRVSFEVATYELGGHAVDLLP--NASQM------------A
RGEPIRDTARVLGG-YCHGLVLRTHA----------HSRALELAKWA-----------PVPVINGLT-DLHHPCQVGADLCAVKERRG-------SIDGL
RYAWIGDG-------NNMAHSWIEAAGLLG-L--DLILACPA--NFAPDREIVAQAEERIKL--GRGGIAITTQPREAAAKADV---LSTDVWISMGDEA
D-------------------SEARRTAFAG-YCIDGGLLGEA---AQDAMVLHCLPAHR-------------------GEEISEEVLEGPQSAVWRQAEM
RLHFQKALLEALV
>E6W201
MKHFLALRDYHKDELTHILNLAFTLKRELK-----QNIAHPKL-AGKTLAMIFEKSSTRTRVSFETGIFQLGGVGLFLSS--NDLQM------------G
RGEPIRDTAAVLSR-YVDGIMIRTFA----------HSTVEELARHS-----------SVPVINGLS-DLLHPCQAMADVMTMLEHSD-------PLEEI
KLAYVGDG-------NNVANSLIYGAASLG-Y--SISIASPK--GYEVADHVAQQASTIARS--TGAPIHYTHDPAEAIRGADF---VYTDVWASMGQED
Q-------------------QQERLRAFEG-FTVTEKLMQLG---TPNCKFLHCLPAYR-------------------DKEVSAEVCDGPRSIIYDQAEN
RLHAQKAIMVHLM
>Q5L1U9
GRDFLTLLDFSTEEILDLLALAADLKAKQK----AGVSYTP-L-SGKTMAMIFEKPSTRTRVSFEVGMIQLGGQAMYLNG--NDLQL------------G
RGETIADTARVLSQ-YVDVIMIRTFA----------HQKVEELAEYA-----------SVPVINGLT-DDDHPCQALADLLTIYEVKK-------TFQGV
KLAYVGDG-------NNVANALLVAAAKVG-M--DVAIACPP--GYEPKKEYVEAACRIGEQ--TGAAVTVTHDPLVAVAGADA---IYTDVWTSMGQES
E-------------------SAERLQVFQP-YQVNEELVKAA---KPDYLFLHCLPAHR-------------------GEEVTAGVMDGPNSVVFEQAGN
RLHAQKAILLSVL
>Q6C924
PRHLISIGDLSPKELTKLVDRGLVLKKWIK----QENKLSDLL-KGKTVPLIFSKRSTRTRVSTEGAVAFLGGQPMFLGK--DDIQL------------G
VNESTYDTARVVSS-MTSCIVARVGA----------HQEILDLSAAS-----------SVPVINALC-EKYHPLQAITDMITIKETFG-------DAKNL
KLAWVGDA-------NNVLHDLAIAALKSG-I--SVTAATPK--EYPVSEDIIQICNDAAKE--SGATFTTTTDPKEAVKDSDV---IVTDTWISMGQES
E-------------------KQLKMQQFAG-YQVTEELGKLA---KPTWKFMHCLPRH--------------------PEEVSDQVFYSDRSLVFPEAEN
RLYAAIAVLEAFV
>Q8ZW40
MKHLLTLMEFAPHEVEYLLRVSREFKTRFL----AGEIYTPLF-PGRVLILYFEKHSTRTRLSLTSAAAQLGIQAVYTTP--NELQI------------A
RGETVADTMRVISR-YAAAVAARVYK----------HETLEEMARHS-----------AIPVINALS-DKHHPLQALADALTLWERAG-------RLHNV
KIAFVGDV------SNNVATSLAIIGAKLG-W--EVRLVGPK--QLWNQ-RLVDELAEDAAK--TGARIYFTDSI-NEVAGVDG---VYTDVWVSMGFEK
E-------------------AEERRRLLKP-YQVNQRVMEIAG---KKAVFLHCLPAHR-------------------GEEVTDDVIDGPQSAVWDQAEN
RMHTAKAVLAYLL
>Q8R1A8
GRDLLTLKNFTGEEIQYMLWLSADLKFRIK----QKGEYLPLL-QGKSLGMIFEKRSTRTRLSTETGFALLGGHPSFLTT--QDIHL------------G
VNESLTDTARVLSS-MTDAVLARVYK----------QSDLDTLAKEA-----------SIPIVNGLS-DLYHPIQILADYLTLQEHYG-------SLKGL
TLSWIGDG-------NNILHSIMMSAAKFG-M--HLQAATPK--GYEPDPNIVKLAEQYAKE--NGTKLSMTNDPLEAARGGNV---LITDTWISMGQED
E-------------------KKKRLQAFQG-YQVTMKTAKVA---ASDWTFLHCLPRK--------------------PEEVDDEVFYSPRSLVFPEAEN
RKWTIM---VSLR
>Q4P8M6
PPHLLTLADLSPAQIASVLESAIERKQLAA----GESPIVQSL-KNKSIAIMFSKRSTRTRVASETSVASLGGTGLFLAP--SDIQL------------G
VNESLYDTAKVVSS-MVDGIMARVGG----------HDEVELLSKHS-----------TVPVINALS-ARYHPTQILADLQTMLEIYA-------PLAGL
KVAWVGDS-------NNILNDMLVAYPRLG-I--NLSVATPK--GYQRDELVWGTMSKSGSS--SLGQVTWSNDPAEAVKDADI---IVTDTWISMGDEA
Q-------------------KEQRLRDFAG-FQVTEQMAKGA---KPDWKFMHCLPRK--------------------GDEVDDQVFYSDRSVVFPEAEN
RKWTIMSLFDRMF
>C8W635
GRDFLLLLDFSAEEIKHLINVAVELKAIQK-----KGEPHPYL-QGKTLAMIFQKSSTRTRVSFEVAMYQLGGYPLFLSS--NDLQM------------G
RGETIADTARTLSR-YVDGIMIRTYA----------QSDVEELAEYA-----------DIPVINGLT-DLVHPTQVIADLQTVLEHKG-------KLAGL
KMAFLGDG-------NNVAHSLMAGCAKVG-M--NITLANPA--GYKPLPEMVEKAKQVAET--TGSIIEIIEDPVAAVKDADV---IYTDVWASMGQEK
E-------------------QEERAKMMAP-YQVNAELVRHA---KPDYIFLHCLPAKR-------------------EQEVTSEILDSNHSAAFDEAEN
RLHAHKAILALLM
>E3KPE6
PPHLLTLADLSIREIQSLVSTAINIKKQFK----DAGPPEQIL-QGKTIALIFGKRSTRTRVASETATALLGGHPMFLSP--SDIQL------------G
VNESLYDTSKVVSS-MVDGIMARVGD----------HSEVELLAKNS-----------SVPVINALS-SLYHPTQILADLVTLLESFS-------SLNGL
NVTWIGDA-------NNILNDMIVTYPRLG-I--NLKIATPQ--GYSLDQRVLDRMELKNLL--PDGKLVHVHDPLAAVQDADV---IVTDTWISMGQES
E-------------------MQKRLQDFNG-FQITEELCKKA---KADWKFMHCLPRH--------------------QEEVDDQVFYGPRSLVFPEAEN
RKWTILSVFQSYF
>D5XAE0
GKDLLALYELTREEITEILKFAAELKQKQK-----EGIPHPLL-AGKTLAMIFTKSSTRTRVSFEVAMYQLGGYPLFLNG--QELQL------------G
RGETIADTARVLSR-YVDGIMIRTFA----------HSDVEELARYA-----------DVPVINGLT-DLNHPCQILADFQTIIEHKG-------RLEGL
KLAYVGDG-------NNVCHSLLNGCAKVG-M--HISVATPK--GYEPDAEIVRKAMADARL--SGAVVEILEDPCQAVKDADV---IYTDVWASMGQEA
E-------------------HAERLKIFRP-YQVNSDLVKRA---RPDYLFMHCLPAHR-------------------GEEVAAEVIDGPNSVVFDEAEN
RLHAQKAVLALTM
>E3EBK3
GRDFLELDDYSPEEIQYLIDLAIEIKRKHK----NGEAYQP-L-KGKTLGLIFEKSSTRTRVSFEVGMYQLGGHALFLSK--NDIQL------------G
RGEPISDMAQVMSR-YLDGIMIRTFG----------HDNVVELARYA-----------SVPVINGLS-DLAHPCQVLADYQTLYEQKG-------KLKGL
KLAYIGDG-------NNMAHSLLIGGAKLG-V--HVSIASPA--GYEPDPSVIAVSREIAKQ--TGSEIVITQSPQEAVKDADA---IYTDVWASMGFEE
E-------------------QKERELAFAD-FQVNEELVKLA---KPDYLFLHCLPAHR-------------------GEEVSAGVIDGPNSVIFDEAEN
RLHAQKALLVALM
>Q5JI16
GRDVLCLQDFTREELETILKTAEMMKIWNK-----IGKPHRVL-EGKTLAMIFQKPSTRTRISFEVGIYQLGGYGLYLNA--QDLQL------------R
RGETIADTARVLSR-YVDGIMARVFD----------HKDVEDLAKYA-----------SVPVINGLS-DFSHPCQALADYQTILEKKG-------RIQGL
KIVYVGDG-------NNVAHSLMIAGTKLG-A--NVVVATPE--GYEPDPKVIKWAEQNAAE--SGGSFELLHDPVQAVKDADV---IYTDVWASMGQEA
E-------------------AEERRKIFMP-FQVNKELVKHA---KPDYIFMHCLPAHR-------------------GEEVTDDVIDSPNSVVFDQAEN
RLHAQKAVMALVM
>Q6BYX2
PRHLVNTIELSNEELASLVGKAEAFKKQVR----S--G-HQKL-LGKLVALLFSKRSTRTRISTEGAAAYFGAQPMFLGK--EDIQL------------G
VNESTYDTTKVISS-MTSCIFARVNS----------HQEILDLCEHS-----------SVPIINSLC-DMYHPLQAITDILTIKEAFG-------KTEGL
KLAWIGDS-------NNVINDLAIASLRSG-I--SVAISIPK--DIEFDPEVGKAASEIASD--KGLSFDIFHEPSKAIDNANV---IVTDTWISMGQES
E-------------------KQAKMLQFDG-YQITQNMISNA---SSDWKFMHCLPRH--------------------AEEVADDVFYSKNSLVFEEAEN
RLYAAMAVIEAFV
>B8BT16
GKHFISIDKLSNEELRGLLDLSKKYRDTYG----KNSAADKPL-TGQSVSMIFQKRSTRTRVSTETGMNLLGGQSLFLGP--SDIQL------------G
VNESMRDTALVLSR-FNSLILARVFS----------HNDVLELSEHA-----------TVPVINALS-DLHHPLQTLADLMALEDHFG-------DLKGK
TLAWVGDG-------NNVLHDLALGGAKLG-M--NIRIATPV--GYEADAGVLDTTRKLAAE--SGTEVFLTNVAAEAVKGSDV---VVTDTWVSMGQEE
E-------------------YEKRVKEFDG-YQVNATLMKQA---NPGAVFLHCLPRH--------------------PEEVSDEVFYSDQSLVFPEAEN
RMWTVMAVMASQL
>Q97ZM1
GKSLLCLLDFQTHEIEKMLEVSFLMKSYVY-----YNKVPNSL-SGKRVALLFEKPSTRTRVSTELAVSLLGGIPIVLNK--QDLQW------------S
RGELIEDTGRVLGR-VVNGIGARVLN----------HLTLVKLKESS-----------GVPVFNLLS-DLSHPLQALADLMTIRERFG-------N-NLV
KIAFVGDG------SDNVLLSLMAIVAKLG-L--ELHVATPK--ELKPRDDLYKIISEIAED--TGSVIEFHEDPYEAVRGVHV---VYTDVWVSMGQEN
I-------------------AEQKKRMLQN-YRVTADLMKYA---VKDAIFMHCLPANR-------------------GEEVDPEVIDGSKSAVWDQAEN
RLYTTMAVFSLFI
>Q67JZ8
GRDFISLHDWSRDELEEVLELAMWQKARLK-----AGIRDEPL-KGKQLGMYFAKPSTRTRLSFEVGIRQLGGDALFLSA--HDLQL------------Q
RGESIADTARVMSR-FLDGIMIRTFS----------HREVVELAEWA-----------TIPVINGLT-DEEHPCQVVADLLTALERFG-------TLPGL
KLAYVGDG-------NNVAHSLMDGGAKFG-M--HVVVASPE--GYQPDPARVARAQVTAAR--YGGLVEVVTDPVLAVTGAQI---VYTDVWASMGQEA
E-------------------AEQRRKAFAG-YQVTAELMRCA---APEAIFMHCLPAHR-------------------GEEVAAEVIDGPQSAVFDEAEN
RLHAQKAIMTLIM
>D7CJ38
GRDFLAIRDYTSEEVMEILELAQKLKKMQK-----EGIPHPLL-AGKTLGMIFQKPSTRTRVSFEVGIYQLGGYGLFLSP--NDLQM------------G
RGETIKDTALTLSR-YLDGIMIRTFA----------QEEVEELAYWA-----------SIPVINGLT-DLLHPCQIMGDILTILEKKG-------TLKGL
KCAFIGDG-------NNVCHSLLVGGAKVG-M--NVVVACPP--GFAPKHEIMAQALKDAEE--TGAKLWVVEDPAEAVDGADV---IYTDVWASMGQEK
E-------------------AHEKEKHFAR-YQVNASLLGKA---KPDVIVMHCLPAKR-------------------GREITDEVMDGPNSVVFDEAEN
RLHAQKAIMALVM
>Q2RG66
GRDFLSLKDFSREEIFYLLDLADDLKAKLK-----KREPHPLL-AGKTLGMIFTKRSTRTRVSFEVGMYQLGGYPLFLTK--DDLQL------------G
RGETIADTARVLSR-YLDGIMIRTYS----------HREVEELAEYA-----------SIPVINGLT-DFLHPTQALADIMTIREWKG-------KLQGL
NLTFIGDG-------NNVAHSLMYGGAKVG-L--NVTIACPS--GYEPMPQVVEEARRIAAG--NGCQIAVTNNIKEAAEGADI---LYTDVWASMGQED
E-------------------AEKRRQAFRK-YQINSELLKLA---KPDAMVLHCLPAHR-------------------GEEITDEVMDGPQSAVFDEAEN
RLHAHKAIMVALM
>E3JA71
IRHFRLDTDLTPAEQAAVLDTADRLKAARR----T-SAHPRPL-AGRSVALIFEKPSARTRVSFEVGVTELGGHPIVLDA--NTIGL------------G
KRESIEDIAQVLSR-YVDAIVIRTFG----------QDRVDRLAAAG-----------TVPVVNALS-DFTHPCQALADLQTVRDHLG-------TTRGV
TLTYVGDG-------NNVAHSLLYAGAMAG-A--HVRICAPK--GYEPDAGVVTRSARLAAG--TGGSVEMLHDPAAAADGADV---LYTDVWASMGQEA
D-------------------AANRVDVFRP-YQLNEALIAAA---KPTVKVMHCLPAHR-------------------GDEITDGAMDGPASVVFDQAEN
RLHAQKALLAFLF
>C9RM70
NKHFLRLMDWSEEKVLETIEIASRLKAEVH-----AGKVSDRL-HGQNIAMFFEKPSLRTITTFQVGMNQLGGHAVLLSP--DSIGL------------G
KRESVKDVARCLSR-WVNAIVVRCFK----------QQLVEELAEYG-----------SIPVVNALT-DDYHPCQAIAFAQMINESLG-------GFKNK
TVAFIGDG-------NNVANSFLALAAKVG-M--NFTLACPK--GFEQPAKVVEEAEAGLKK--HGCQYRVFHDPKEAVKDADI---LYSDVWVSMGQEG
E-------------------KATKQSHFLP-FQINDELLKLA---PSHCKVSHCLPAHR-------------------GEEITDSVMDNLVNMSFEEAEN
RLHAHKAVLWQVM
>D5WRE7
GRDFLDLADFTSDELRGLLRLAAVLKEKQK----AGERVQP-L-AGKTLGMIFEKSSTRTRVSFEVGMVQLGGHALFLAS--HDTQL------------G
RGEPIPDTARVLSR-YVDGIMIRTFS----------HESVRELAEYA-----------TVPVINGLT-DLHHPCQVLADAMTILEHKS-------RLEGV
TVAYVGDG-------NNMANSWLVGAPLFG-M--NLRVATPQ--GYECDPGVAARAQELAAR--AGTEMSLVHDPREAVAGADV---IYTDVWASMGQEA
E-------------------REERLRAFAG-FEVTPALVARA---APDYLFMHCLPAHR-------------------GEEVAPDVIDGPHSVIFDEAEN
RLHAQKAILVATM
>E6UQM6
MEHLISLHDLTVEDFESIFKLAEKLKRQQK-----EGIPHHLL-KGKTLGMIFTKSSTRTRVSFEVGMYQLGGYPLFLSA--NDIQL------------G
RGETIYDTAQVLSR-YVDGIMIRTFA----------QSDVEDLARYG-----------NVPVINGLT-DLMHPCQILADLFTIYEHKG-------TLKGL
KLAYVGDG-------NNVANSLLHGCAKVG-M--DIAVASPK--GYECDSRIVEEAKEDAKA--SGANILLTEDPEEAIKDADV---VYTDTWVSMGQES
E-------------------KEERIKVFMP-YQVNNTLFSKA---HEDAIFLHCLPAYR-------------------GYEVTEDVIDGSQSVIFDEAEN
RLHVQKAIMALLM
>A4J172
GRDLLTLHDYTVDEVKLILQEAQRIKAMQK-----AGIPHPYL-QGKTLGMIFQKSSTRTRVSFEVGMYQLGGYALFLSP--KDIQM------------G
RGESVADTARVLSR-MLDGIMIRTFA----------QEEVEELAEYA-----------DIPVINGLT-DRTHPCQILADFLTIQEHKG-------QLAGL
KLAYVGDG-------NNIAHSLLYGCAKVG-M--DICVASPE--GYQPDAQIVSQAKEDART--TGAKVEVVSDPVVAMQAADV---VITDVWASMGQEA
E-------------------QRERERAFAG-YQVNSDLCAHA---KPDFIFLHCLPAHR-------------------GEEVTAEIIDGPHSVVWDEAEN
RLHAQKAVMALLI
>Q0AUM6
GRDFISIHDFSREEIAYILEVGAELKKMQK-----SGIAHHYL-AGKTLAMIFQKASTRTRVAFEVGMYQLGGHALFLSP--RDIQL------------G
RGETIKDTAQVLTR-MVDGIMIRTFG----------HEEVLELAQWS-----------SVPVINGLT-DLLHPTQVIGDLMTIKEHKG-------TLQGL
KCAFIGDG-------NNVAHSLLFGGAKVG-M--DVAIASPG--GFEADVSILEMAREDAQE--SGARLQVLSDPVEAITDADV---VYTDVWASMGQEE
E-------------------ADDKEQHFLQ-YQVNRKLLSLA---RPDAIVLHCLPAKR-------------------GKEITDEVMDGPQSRVFEEAEN
RLHAHKAIMALLM
>E1QP27
GRDFITLMDYTTDEIKYLLGLSRDLKSRYY----QGERYSDVL-RGKTLLMIFEKPSTRTRVSLDVAATQLGMHVIYSNP--QELQL------------G
RGETIADTARVVDR-FVDAIAARVYK----------HESLIEMAKYA-----------VVPVINALS-DREHPLQVLADALTLWEVKG-------RLDGI
KLAFVGDG------DNNVAHSLMIIGAKLG-W--EVRIISPK--KYWPS-KFAELLTEDSRR--TGANIVISDNI-EDVRGVDA---VYTDVWVSMGMEA
E-------------------AEERKKVFRP-YQVNAEVMKKAG---PQAVFMHCLPAHR-------------------GEEVTDDVIDGPQSVVWDQAEN
RLHTAKAVLISLL
>E8N5X1
KKDFISIQDYTPEELQSMLDLAIQLKKEYF-----SGGNPPLL-KGKVLGMIFQKPSLRTRVSFDMAMRHLGGDALYLSP--NEIGL------------G
QRESIADVARVLSG-YVHAIMARVFA----------HEHVLELAKWS-----------SVPVINGLS-DYDHPCQAMADALTIIEKFG-------TLKGV
NVTFVGDG-------NNVCVSLMHIVTKLG-G--NFTHSGPE--GYDMPKQAVELGLQFASK--SGSKVRFTRDPHEAVRDAQV---IYTDTWTSMGQEA
E-------------------AKEREKVFPP-YQVNEQLVSEA---DKDCIVMHCLPAHR-------------------GQEITDAVADGPHSAIFPQAHN
RLHAQKAILVRLF
>B1HWC2
GKDLLTLLDYTSQEVKELIELATQLKMITK----EGKCPR-LL-EGKTLGMIFEKHSTRTRISFEVGMNQLGGKSMFMHA--RDLQI------------G
RGESIYDTAHVLSG-YLDGIMIRANS----------HAMVKELAEHA-----------AIPVINGLT-DIYHPCQALADLETIAENKG-------FLKGL
KIAYVGDG-------NNVAHSLIVASAHVG-M--NVAVATPA--GYECDAEVIANAQAIAAA--NGSTIMVTHDPVEAVLQADV---VYADVWTSMGQEE
E-------------------AAKRLQDFAD-YQINDELVAYA---KPNYMFLHCLPAHR-------------------EEEVATSVIDGPNSYIFEQAEN
RLHAQKAVLASIL
>E8T5S7
MKDFISMLDADRLFIENIISLSAFLKEKQK----KGELYRP-L-EGFTAALIFEKPSTRTRVSFEVGVYQLGGHGVYMDT--QGSQL------------G
RGEPIKDTARVLSR-YVDLIVIRTFG----------QERVEELARYA-----------SVPVINALT-DQEHPCQVLADLFTIWEYKG-------ELKGL
KVAYLGDG-------NNMCNSWLVGAAYMG-M--RFYAATPK--GYEPLEKYVKAAKEIAKS--TGAEIVVTNDPEEAVKDADV---IYTDVWASMGQEA
E-------------------AEERRRIFTP-YQVNGELVKLA---KPDFLFMHCLPAHR-------------------GEEVTDEVIEGERSVVWDQAEN
RLHTQKALILKLV
>A8M9R5
GRSLLSWLDYTPQEVLMLLNLSKNMKERYY----LGERYIGVH-QGKTLLMVFEKPSTRTRISFETAAWQLGMKTIYSNP--QELQL------------G
RGETVEDTARVVSR-IVDGIVARVFN----------HSTLIKLTQHS-----------QVPVVNALS-DECHPTQVLADALTLWEVKG-------KVNGI
KLAFVGDG------DNNMAHSLIAIGARLG-W--DIRIVSPK--RYWPS-RRIEDAEDLGKR--TGAVLTVTETI-EGVKGVDA---VYTDVWVSMGMEK
E-------------------AEERMKLLKP-YQVNQGLMNIAG---ENAVFMHCLPAHR-------------------GLEVTDDVIDSSKSVVWQQAEN
RLHTAKAILAALI
>E6TYY3
GKDFLTLAELETEDILFLLEEAIDLKQKQK----QGIPQTD-L-QGKTLGMIFEKSSTRTRVSFEVGMLQLGGHAIFLSS--KDIQL------------G
RGESIHDTAKVLSR-YVNGIMIRTFE----------HEKVEELAEHA-----------TIPVINGLT-DLHHPAQVLADLLTILEHKG-------KLKGL
KLCYIGDG-------NNVAHSLIEGAAKVG-M--NIAIASPN--AYEPNADILKGANADAEK--QNSSISFTNDPIEAVKDADV---VVTDVWASMGQED
E-------------------QEERINAFKP-FQVNSNLCKHA---KDDFIFLHCLPAHR-------------------EEEVTAEIIDGTHSVVFDEAEN
RLHAQKALLKVLM
>P31317
PRHLLSIRDLSRGEIVKLIDRSSEIKQAYK----QNFQNMSGL-SSQNVAMIFSKRSTRTRVSVESAVSCLGGNAMFLGK--DDIQL------------G
VNESLYDTSKVISS-MVSGIVARVNK----------YSDVATLAKHA-----------SCPVINGLC-DTFHPLQALADLLTIKETFK-------SFDGL
KVAWVGDA-------NNVLHDLMIANAKVG-I--HTSVAKPK--DVNVRDDILSIVNEAANE--NGSTFEIVNDPKVAVKNADI---VVTDTWISMGQEA
E-------------------KEQRLKQFTG-FQVTGEIMKLA---KPSCKFMHCLPRH--------------------PEEVSDEVFYGENSLVFQEAEN
RKWTTVAVLEALL
>B0TCB3
GRDFLSLHDFSRDEIFYFIDLARQLKALQK-----DRIPHPYL-AGKTLGMIFTKSSTRTRVSFEVGMYQLGGNALFLSS--ADIQL------------G
RGEPIKDTARVLSR-YVDGIMIRTFA----------HSDVVELAQYA-----------DIPVINGLT-DLLHPCQVLADLMTIVEYKG-------KTDGL
KMTFIGDG-------NNMAHELMFGGAKAG-M--DVVICTPE--AYRPEPEIVRIATEDAKA--HGGSITLMSDPVAASKDADV---LYTDVWASMGQEG
E-------------------AQERAQAFQG-FMIDGTIMKAA---HPKAIVLHCLPAHR-------------------GEEITDEVIEGPQSAVFDEAEN
RLHAQKAIMASVM
>C3ZW64
SRNFLTLKDFTPSEIQQLLWTAADLKTRIK----RNGELYTPL-VGKYAALIFQKRSTRTRLSTETGKLLLGGKSYFLSP--DDIHL------------G
VNETVKDSAKVLSG-YVDLILARMCK----------HEDVEALAEEG-----------SVPIVNALS-ELYHPLQILADFQTLQGHFG-------NLRGL
TVAWVGDG-------NNIIHSFMMAAPKLG-V--NLKIACPK-------PNVPT-FRLIITK--YETEIYHTNDPREACEGANA---IVADRRRGIGPRQ
E-------------------TMKTLMAFEE-YRVTHKLAEVA---AKDWVFLHCLPRK--------------------QEEVDDAVFYSDRSLVWKEAEN
RKWTVMAVILSLL
>C8WVY4
GKDLLHFSDLSGDDLRNLVHLAELLKEAQK-----SRFTHTLL-AGKTLGMIFDKSSTRTRISFEVGMLQLGGHALFLPG--NMLQT------------G
RGEPISDTARVMSR-YLDGVMIRTFR----------QQDVEEFAKYA-----------DIPVINGLT-DEFHPCQLLADALTILEHKG-------RLEGI
TVAFIGDG-------NNLAHSWLQLAPKLG-M--NIRVATPP--GYQPMQWVVEEAKLHAVQ--QGTEVLVTTDPERAIEGADV---VYTDTWVSMGDEE
E-------------------AEERLKHFEG-YQVNEKLCALA---KPDYVFMHCLPAHR-------------------GEEVSPDVIDGPHSIIFDQAEN
RLHAQKAVLAATM
>B1I1C9
GRDFLSILDFSVSELEAVFSLARDLKRKQR-----AGEAHPLC-AGKTLAMIFQKPSTRTRVSFEAGMFQLGGHALYLNA--ADLQL------------G
RGETVADTARVLSR-YVDGIMIRTFK----------QSDVEELAAHA-----------EVPVINGLT-DWEHPCQILADFLTILEHKG-------RLAGL
KLAYVGDG-------NNVAHSLLLGGARLG-M--RVAVSSPR--GYEPAPDLVSRAAAEAVR--TGGAVELTTDPAAAVRDADV---VVTDTWASMGRES
E-------------------HSARVKAFAP-YQVNEALVAHA---RPDYIFMHCLPAHR-------------------GEEVVDAVMDGPRSVIWDEAEN
RLHVQKALLALVL
>Q8ET05
GRDFLTLADYTKDEINYLIDLADYLKKQHK----DGVIFEP-L-KGKTLGMIFEKSSTRTRVSFETGIYQLGGLGIFLSS--KDIQI------------G
RGETIADTAKVLSG-YLDGIMIRTFA----------QEDVEELAKHA-----------SIPVINGLT-DLYHPCQVLADLQTIKEVKG-------KLHGV
KLVYIGDG-------NNMTHSLMLGAAKTG-M--HMVAVTPD--GYTPNKEVLTKAKSIANQ--HGAIIEWTSDIATAVQEADV---IYTDVWASMGQEE
E-------------------QQQREKDFEN-YQVNESLLEKA---KTDVIFMHCLPAHR-------------------GEEVTAGVIDGKQSVVFQQAEN
RLHAQKALMTALM
>D2RIU0
NKDLISIHDLSVGEVATILDVSRKLKKKQK-----LGEPHEYL-KGKTLAMIFSKASTRTRVSFETGFHQLGGHPIYMSE--ATSQI------------G
RGEPVKDTARVLSR-FVDGIMIRTFS----------HDAVKELADYA-----------TVPVINGLT-DLLHPCQALTDMFTVLEYKD-------VLKGR
KLVYVGDG-------NNMAHSLMFACAKVG-M--NMVCASPK--GYQPDPHIVAQARMDAAI--TGCTITVQEDMEDAAKGADV---LYTDVWASMGEEA
Q-------------------REERKKALHD-YQINQHLLDLA---RPDAMVLHCLPAHR-------------------GEEITDDVIEGPQSAVFDEAEN
RLHVQKAIMALLM
>E6SH28
GRDFLTLSDFTPDELAGLLDLAAALKQEGP----VAPGAEP-L-YGKTLAMIFEKPSTRTRVSFEVGMQQLGGRVLNLSP--RELQL------------S
RGETLADTARVLSR-YVDALMVRAYS----------HATVEELAEAA-----------SIPVINGLT-DLYHPCQIMADLLTIREYKG-------RLRGV
TVAYVGDS-------NNVAHTWLLGAALMG-L--HLRLACPP--GYEPRPEVLALAKTLARD--TGATVQVLHDPVAAVRGAEV---VYTDVWTSMGQEG
E-------------------EEERRQIFAP-YQVNADLVAHA---APDFIFMHCMPAHR-------------------GEEVTGDVLDGPHSVVLDQAEN
RLHVQKAILLALL
>Q3A9W4
GRDFLSMNDLTGEEIEEVLDLASELKIRQK-----KGISTPIL-KGKTLAMIFSKNSTRTRVSFEVGMVQLGGYPLFITA--TDSQL------------S
RGEPIADTARVLSR-MVDGIMIRTYS----------HSEVEELAYYA-----------DVPVINGLT-DYEHPCQIMADLLTIKEHKG-------QLRGL
KVAWVGDG-------NNVCHSLMIGAAKVG-M--EVAVATPP--GYEPDQKVSLIAQKETSR--WGTKLLLTHDPVEAVTGADV---VVTDVWASMGQEA
E-------------------SAERVKVFEP-YQVNGELVSHA---KQDFIFLHCLPAHR-------------------GEEVTAEVIDGEHSVVFAEAEN
RLHAQKAILTLLL
>D6XUI2
PNHFLTMLDYDQATVYDLLKDAQTMKKEVK----EGIP-HPHL-KGKTLAMIFEKSSTRTRVSFEVGMLQLGGHALFLSS--DDIQL------------G
RGEPVSDTAKVLSG-YVDGIMIRTFG----------HDRIEELSAHA-----------SIPVINGLT-NEHHPCQVLADLMTIQEQKG-------KLEGL
TAAYIGDG-------NNMAHSLIQGLSLMG-M--HVQVASPE--GYEPDSVIMEEAKDVADK--HNGSLSFSYSPERAVQQADV---IITDVWASMGNEA
E-------------------QEQRLSDFKD-FQVNEALTAHA---KDDYIFLHCLPAHR-------------------EEEVTAAIIDGPHSVVFEEAEN
RLHAQKAILKKLL
>A4YHF6
GNNLLCLLDLDRYDLQRLLDVSFSMKEKVM-----TNSVPKAL-EGKRIALYFEKPSTRTRISSELAISMMGGTAIVLSK--NDVQL------------S
RGEPIEDTARILGR-MVHGIGARVLK----------HDTLQKLAEYS-----------GRPTVNLLS-DLSHPLQAITDFMTIKEIFG-------T-LDK
PIAFVGDG------GDNVLVSLMAFVAKFG-L--ELRVASPK--EMRPRPEIWKRIEEEAEA--SQAIIEFYEDPYDAVKGVSV---VYTDVWVSMGQEA
E-------------------AQRRKEILSR-YRVTEDLMRYT---SSDSIFLHCLPAVR-------------------GEEVEQSVIDGKKSKVWDQAEN
RLYTAMSAFSLIY
>Q8TWG4
TNHLLSIADLDREDVETVLRVAERFKERYL----AGERVIPIL-EGKTLGLIFEKPSTRTRVSFEVAMHQLGGQAFTYTK--QELQL------------G
RGEAIKDTAAVLSR-YLDGVMIRARR----------HEDIEEFARYS-----------EVPVINGLS-DLEHPCQALTDAFTIREKLG-------RGP-H
TVAFVGDG-------NNVCSSLALVCATLG-W--DFVHAVPE--GYECPDRVWREVERRAEE--SGSETRVVRDPKEAVREADV---VYTDVWVSMGDEA
E-------------------REERLRVFRP-YQVNEELMSHA---PEHAIVMHCMPIQR-------------------GYELTDDVADSERSVIYDQAEN
RLHVQKAILALLM
>C0Z6S6
GKDFLRVDEFNGEELMELLHLSAHVKQLQK----LGQPFQP-L-QGKTLGMIFDKASTRTRVSFEVGMHQLGGLGMFMSG--KELQL------------G
RGEPISDTAKVLSR-YVDAIMIRTFS----------HSYVEELALHA-----------SIPIINGLT-DLYHPCQALADLLTIWEHKG-------KLKGI
KLAYVGDG-------NNVANSLVLGAALLG-L--DVRVATPV--GYEMDTTIVAKATGYAKQ--SGGKMMVTTDPIEAVMGADA---VYTDVWTSMGFEE
E-------------------NEVRLKAFAD-YQVNEKLVAAA---DRDYLFLHCLPAHR-------------------GEEVTTGVIDGSRSVIFDQAEN
RLHAQKAILAALV
>A1SJJ1
TRHFLADDDLSPAEQARVLDLAAELKQAP-------YDAKPLA-GPRTVAMIFDKQTLRTQASFAAGIAELGGHPMLVDG--ALAGI------------G
VRESVHDVARVLGR-QAAMIVWRTYA----------QARLEEMAEHA-----------GVPVVNALT-DDFHPCQLLADLLTIREHKQ-------RLAGL
TVAFVGDG------ACNMGNSWLLAGVTAG-L--HVRVSSPE--GYAPDPAMVERAAAIAAT--TGGSATLEPDPVAAVTGADV---VVTDTWTSMGKEE
E-------------------AVARTVALAP-YSLTTELLGRA---DPDAIVLHCLPAYR-------------------GKEIEAAVLDGPQSVVWDEAEN
RRHAQKAVLSFLL
>D6Z7T3
LRHFLRDDDLSPSEQADVIALAAHLKKNP-------FAKRTLE-GPRSVGVVFEKPSIRTRFSFELAISQLGGHPIVVDG--NSVQL------------G
VRESVPDSARVMSR-YTSAVIWRTHG----------HERLDELAAHA-----------SVPVVNALD-DVFHPCQVLADLLTISERKG-------ALKGL
RLVFLGDG------ANNMAHSFLLAGTTAG-I--DVVIAAPE--GFHPEPGIFADAITRGGR--TGARAQVVVDPVEAVSGADV---VVTDAWVSMGQES
D-------------------ERDRASLMAP-YQVNKELLAHA---KPDAIVLHCLPAHR-------------------GEEITSDVLDGAQSAVWDEAEN
RLHAQKALLVWLL
>Q9CC11
TRHFLRDDDLSPTEQADILALAADLKKAP-------FSRRPLA-GPRGVAVIFDKNSTRTRFSFDIGIAQLGGHAVVVDG--LSTQL------------G
RDETLQDTARVLSG-YVDAIVWRTFG----------QHRLDAMAATA-----------TVPVVNALS-DEFHPCQVLADLQTIAERKG-------SLNGL
RLSYFGDG------ANNMAHSLMLGAVTAG-V--HVTVATPV--GFTPDPSVLAAAKKRAEA--TGASVTVTVDADTAAAGADV---LVTDTWTSMGQEN
D-------------------GLDRVKPFWP-FQVNARLVGLA---DSEAIVLHCLPAHR-------------------GDEITNEVMDGPTSAIWDEAEN
RLHAQKALLVWLL
>E1VUQ6
TRHFLTDLEFTPDEQSKVLDLAAKMKADK-------YGFKPYA-GPQSVAVFFDKTSTRTRVSFHAGISELGGSPLIINS--LDSQL------------G
HKESISDSAKVLAR-MVSTIVWRTFA----------QSGLEEMAANS-----------AVPVINALS-DDYHPCQLIADLLTVREHKG-------KTQGL
TMAYLGDA------ANNMANSYLLAGVTAG-M--HVRIAGPE--GYLPDAAIIAAAEIRAET--TGASIMITTDAAAALADADV---VVTDTWVSMGQED
E-------------------KEARLKLFTD-YSVTAEAMKLA---KDDAIVLHCLPAYR-------------------GYEIDAEVIDGPQSVVFDEAEN
RVHAQKAVMTWLM
>P59778
LRHMLRDDDLNHEEQKQVLELAIKFHHDR-------FYKQPFA-GPQAVAVLFDKPSTRTRSSFSIGVAELGGYPLVIDK--SGSQL------------G
RGEPVADTARVLNR-MAYGVVWRTFG----------QGRVEEMAKYS-----------THPVVNALT-DDFHPCQILADFQTIAEHRG-------GLKNQ
TIAYLGDA------ANNMANSYLLGGAVAG-M--DVRVAGPY--GYLPRPDIVADAKRVAAE--TGGSILVTTDAKEAVKDADC---VFTDTWVSMGEEA
E-------------------YAIRSKPFWD-YQVNTELMALA---KPDALFQHCLPAYR-------------------GKEVTAEVIDGPQSVVWDEAEN
RLHAQKALLTWLT
>Q5QU49
NQHVVSADQFSQLGMLQLFRLAAKYEANPR-------RFSTSL-QGKILISAFYEPSTRTRLSFESAWHRLGGDIMSITD-RSTTGI------------A
KGERLADVAEMFNN-YGDCVVLRDNN----------ETSLEEMIDSL-----------RIPIINAGNGSDEHPTQALTDMYALFKWRPDLVTDEADKAPI
KIGIIGVP-----NKMRTVRSFIKCLVKFPKAIDEIVIIHDE--ESSTGSEQREQIEQA------GIKIRTTRDLEQVLPELDV---VYINAISWEG---
---------------------DTFSTYGSE-FHLTAQSPL-----KDSAIILHPLARG---------------------EELSADLDHTPHNWYFSQARG
AVFLRMALLTCMV
>D3SBQ0
AAHVVSSQQFSRDELLQLFRLAAQYETTPA-------LMHLPL-AGKILISAFYEPSTRTRLSFESAWHRLGGAVMSITD-PKSTGI------------A
KGESLADIAEMFNN-YGDVLVLRSSD----------GEAAHNMLENL-----------RIPLVNAGNGIDEHPTQALADVYTLAKWRPELFTPVAPEDRI
KVGIIGVP-----SRMRTVRSLLRLLSLFPEAIEEVVIISRE--DENFDPGQREELEEA------GLKLRVVHELDPLLPELDV---VYINAIAWVG---
---------------------DTFESMGEG-LKLDRNSPL-----KKGAVILHPLARG---------------------DELSTDLDDTPHNWYFAQARG
AVFVRMALLTTVV
>Q7U3H8
DQHVVSIQAFRAETLLQLFRLAAKFESNPD-------RYNTPL-TGKILINAFYEPSTRTRLSFDSAWHRLGGDSINITD-RSTTGI------------A
KGESLEDVAHMFNN-YGDCVVLRDSN----------PEAVYAMSSTL-----------RIPIINAGNGIDEHPTQAMADLYTMFKWRPSLASKESPKDRI
RIGVIGLP-----SRMRTVRSLLRILSKFPQILEEVVVIHAP--EMESDPGQLEELEAS------GMSIRCSSDLAAEIPDLDV---VYINAIAWVG---
---------------------DSYEVHGGG-FRLTRDLPF-----KPEAIVLHPLARG---------------------PELSTCLDDTPHNWYFSQARG
AVFVRMALLTCMV
>B8FB21
LFHIIFAEQFGKKTLDLLFGVATKLRKIAK-----SREGQNLL-AHKSAMLYFTQPSTRTYLSFVRACQFLGMNYAEVRD-PSISSS------------F
KGESDIDGVRTFSN-YFDLIIMRHAE----------GGFAERVAETG----------RPIPVISAGAGPDEHPTQALLDLYTLNRSFG-------GINGI
HIAFMGDV-----ARGRTVRSLAKLLTRYENI--HMSFVSPP--ELKIKEDLRKWLDRR------GAKFQEIEDVNTIIKDIDA---IYVTRIQDEYKDE
S--------------------IEEEVNYEP-YCLTMEQVNLM---KPTAIVMHPLPRR---------------------DELDVRIDQDPRAAYWKQERN
GMWIRAALVAYVF
>A9AWL0
GRDLLALADWNDTELFDVLETAAELKLRQQ-----RRKAHPLL-ANRTLAMIFEKPSTRTRVGFESAMVQLGGHGIYLSP--RDTQI------------G
RGETIGDTARVLSR-MCDAIMARVND----------HATLVELAQAA-----------DVPVINGLS-DWLHPVQALADALTIREHFG-------SCQGV
KLVYLGDP-------NNVSNSLLELAPRLG-M--DFAIGTPF--VANVDQHLLAQARLQAAA--NGTKIIITNDPLEAVKDADV---LYTDVWVSMGQVV
A-------------------EGH-LEALQP-FQINAELLAAA---RAGAKVMHCLPMHR-------------------GEEISADIADGERSIVFDQAEN
RLHTHKAVLVATI
>D7B1P1
TRHFLRDDDLTPDEQARVLDLADDMKKDR-------FGHRPLA-GPRTVALLFDKPSTRTRLSFAVGVADLGGSALVLDT--ASTQM------------G
RGEPLEDTARVLER-QVAAVVWRTFA----------QSDLETLAAHI-----------SVPVVNSLT-DEFHPCQILADLQTVREHKG-------DLAGL
TLAYLGDG------ANNMAHSYLLGGATAG-L--HVRVGAPE--GHQPDPAVVARAAEIAAT--TGGSVTVTADAREAARGADV---LATDTWVSMGQED
E-------------------AADREAPFRP-YAIDADLLATA---HPEAIVLHCLPAYR-------------------GKEVSAEVIDGPQSVVWDEAEN
RRHAQKALLAFLL
>E8S351
IRHFLRDDDLTPAEQAAVLDLAARMKADR-------YAHQPLT-GPKSVAVLFDKQSLRTRISFDVGIAELGGHPLVVDT--QVTHF------------G
RGETLADAGRVLSR-YVAAIVLRTHG----------DDRIAEVAEHA-----------TVPVVNALT-DTYHPCQLLADLLTVRERFG-------GTAGR
IVTYVGDA------ANNMAHSYLLAGTTAG-M--HVRIAGPD--GFQPDPEIVARAEKIAAT--TGGSVQLFTDPVEAVRGAHV---VATDTWTSMGQED
D-------------------GLDRITPFLP-YQVNAALLGHA---DADVIVLHCLPAHR-------------------GEEITDEALDGPHSAVFDQAEN
RLHAQKALLTFLL
>C7R3R4
TRHFLADADLNPQEQADVLNLALNFATNR-------HLHQPFA-GPQGVAIIFDKPSTRTRVSFSVGVAELGGYPLIIDS--SGSQM------------G
RGEPISDTAQVLTR-QVSAIVWRTFS----------QAGLEEMAHHS-----------RVPVINALT-DDYHPCQILADLMTVAQHRG-------GLPGQ
TLTYLGDG------ANNMAHSYLLGGATAG-M--HVRIAAPE--EFHPRPKIVAQAIHVAAR--TGGSVTITTDVAQAAQGADV---IATDTWVSMGDEE
S-------------------AHIRSRPFLP-YQVNAELMALA---APDAIVLHCLPAYR-------------------GKEITAEVIDGPQSVVFDEAEN
RLHAQKALLTWLV
>Q3JD05
NRPVLSARQFDRDKIIQLSRLAALYETTPT-------WLQLPL-AGKILINAFYEPSTRTRLSFESAWHRLGGDVMPITD-PATTGI------------A
KGETLADVAEMFNN-YGDLVVLRDSS----------EEAVYQMLESL-----------RIPIINAGNGIDEHPTQALADLYTLFKWRPQLMASKSASAQI
RIGVVGAP-----RYMRTVRSLLLFLALFAPAIKEVVVICQQ--EEVFAKEQREELALS------GLTLRTARQLNPELPALDV---VYINSIAWRG---
---------------------DSFEKIGED-LRLCRSSPF-----KPGAIILHPLARG---------------------KELATDLDNTEHNWYFAQARG
AVFMRMALLTTLV
>Q24ZG9
GRDFICLQDFTPDEILYMLKVAKELKEEKK-----GGTPHPIL-QGKSLAMIFTKSSTRTRVAFEAGMLQLGGHALFLSN--RDIQI------------G
RGEPIKDTARVLSR-MVDGIMIRTHS----------HQDVIELAKYA-----------DIPVINGLS-DFLHPTQVLADLLTIQEHKH-------CLEGL
KLTYIGDG-------NNMAHSLMFAG-KMG-M--HVVIATPA--GYKPDAQVVAQAQAQAKQ--YGGLVEWVEDPLAAAEGADV---LYTDVWASMGQEE
E-------------------AAIRMKAFQS-YRIDRETMERA---QANAIVMHCLPAHR-------------------GEEITEEVLEGPQSVVFDEAEN
RLHAHKAIMALLI
>D1C4R1
-FDLLTDDDLTPHQAVALIERAAELKAQRA----AGELHDHLL-RGKTLAMIFEKPSTRTRVAFEAGVAQLGGHALYLST--NDLQL------------G
RGETIADTARVLSR-YVDAIMARVFK----------HEDLEALAAAA-----------TIPVINGLS-DLAHPTQALADMLTVKEHLG-------GWSGR
KLTYVGNA-------NNMVHSLLLAGALVG-L--DVCVACPA--ASRPNPDILARATAIGAT--TGATISVVDDPREGVAGADI---VYTDVWVSMGQEV
A--------------------PEVLEALKP-FQVNTELMAYA---KPGALFMHCLPMYR-------------------GNEVTAEVADGPASIIFDQTEN
RLHLHKALLVEMI
>D5UR16
TRHFLRDDDLSPAELREVLALAPELKASP-------FSRRPLE-GPKGVGVLFDKNSTRTRFSFDVGIAQLGGHPVVVDS--KSTQM------------G
RDESLADTARVLSR-FVDAIVWRTYS----------QAGLEELAQHS-----------TVPVINALS-DDFHPCQILADLQTIAERKG-------SVAGL
KLTYLGDA------ANNMANSYMLGCANAG-I--DVTVSGPE--GFRPDPRFVEAARERAKQ--TGAEVSVIDDPVLAVAGVDV---VVTDTWVSMGKED
D-------------------GLDRTAPFRP-YQVNAELLAHA---DPDAIVLHCLPAHR-------------------GDEITDEVIDGPQSAVFDEAEN
RLHAQKALLAWLL
>C7NGF0
TRHLLRDDDLSPAEQAEVLALAARLKAQP-------FTHKPLQ-GPVTVATIYDRPTLRTQLSFAAGVAELGGHEFAIDA--GLAAA------------G
TRESIPDVARVIGR-QAGLLVWRTAE----------QAHLEEMAQHA-----------GIPVVNALT-DDFHPCQLLADLQTVTEHKG-------SPTGL
TVTFLGDG------GCNMGHSWILAGATAS-M--HVRIGSPA--GHAPLPDIVHRGREIAAA--TGGSVTLVDDPVDAVSGADV---VVTDTWVSMGRED
E-------------------ESDRLATFRP-WSLTPELLAHA---AADAIVLHCLPAHR-------------------GLEISPEVIDGPASVVWDEAEN
RRHAQKALLAWLW
>Q6AGC9
TRHFLRDDDLSPAEQVEVLDLAAKLKRDR-------FSARPLA-GPQTVAVMFDKTSTRTRLSFATGIADLGGNPLIIQA--GESQV------------G
AKESLADTARVMER-MLAAIVWRTFA----------HSGLEELVDGT-----------RIPVVNALS-DDVHPCQTLADLQTVRERKG-------RTAGL
TMSFFGDG------ASNMAHSSLLGGVTAG-M--RVRIAAPA--GYTPDPRFVADAEAIAAR--TGGSVLVTADPGEAAAGADV---IVTDTWVSMGKED
E-------------------KAERIAVFGD-YAVNAGTLRLA---DPAAIFLHCLPAYR-------------------GLEVSAYVIDGPQSVVWDEAEN
RLHAQKALLTWLL
>B2GKE1
LRHFLVDTDLSPEEQGEVLELALALKKDR-------FSRRPLA-GPQTVGVIFDKTSTRTRVSFATGVSDLGGSPLIINP--GESQL------------G
HKETVADSARVLSR-MLAAVVWRTYA----------QSGLEEMAEHS-----------TVPVVNALT-DDYHPCQILADLLTLTEHFG-------SVAGR
SLAYVGDA------ANNMANSYLLGCATAG-M--HVRVAGPE--GFLPREDVVTAAAERAAA--TGGSVLVTTEAREALAGADA---VVTDTWVSMGQES
E-------------------KAERAEIFRP-YSVSAEAMALA---AEHAVFLHCLPAYR-------------------GLEVAAEVIDGPASLVWDEAEN
RLHAQKALLTFLL
>D3TBN5
KKDLISIVDIKD-ELEEIIDLGLEMKRRQR----MVEVYEP-L-KDKSMAMIFEKPSTRTRVSFEVAMTQLGGHALYLSP--RDMQL------------G
RGETIADTARVLSR-YVDAIVYRAYK----------HENVVELAENA-----------SVPVINALD-DLEHPCQIVADLMTIKEKKG-------GFRGL
KLAYVGDG-------NNVAHSLMLGAAIVG-M--NFYMACPD--GYEPKKDIVGEARKIANE--TGAKIVITHDPVEAVKDADV---IYTDVWVSMGDEA
E-------------------KEIRLKVFKP-YQVNEELVRHA---KSNYIFMHCLPAHR-------------------GYEVTDDVIDSRNSVVFDEAEN
RLHAQKAILVRLI
>Q4J8Z2
GKSLLTLLDFSNYEIESIINLSFSMKSFVN-----LNSVPKTL-ENKKIALIFEKPSTRTRISTELAVKLLGGTSIVLSK--SDIQL------------G
RGETVEDTARVLGR-YVDGIGARVLN----------HNSLEILSKYS-----------RKPVINLLS-DVSHPLQALTDFMTVKERFG---------TYT
NMAFIGDG------TDNVLTSLMEFVSKMG-L--ELRVASPK--EFRPKQEVWRRIEEESEK--SGAIIEFYEDPYEAVRGVKV---VYTDVWVSMGQES
I-------------------AEEKKKKLKD-YKVTRDLMRYA---SKDAIFMHCLPAVR-------------------GEEVEDDVIDGHQSAVWDQAEN
RLYTAMAVLSLFI
>P49077
LSDVIEGKQFDREMLSAIFDVAREMEKIEK-----SSSQSEIL-KGYLMATLFYEPSTRTRLSFESAMKRLGGEVLTTEN-AREFSS-----------AA
KGETLEDTIRTVEG-YSDIIVMRHFE----------SGAARKAAATA-----------NIPVINAGDGPGEHPTQALLDVYTIQSEIG-------KLDGI
SVALVGDL-----ANGRTVRSLAYLLAKFKDV--KIYFVSPE--IVKMKDDIKDYLTSS------GVEWEESSDLMEVASKCDV---VYQTRIQRERFGE
R--------------------DLYEAARGK-YIVDKDLLGVM---QKKAIIMHPLPRL---------------------DEITADVDADPRAAYFRQAKN
GLFIRMALLKLLL
>A4S6Z6
LESCVEAEQFDRAMMEELFDVADAMERVRP-----GAPESTML-QGYLMSTLFYEPSTRTRLSFEAAMGRLGGGIVSTES-AGEYSS-----------AA
KGETLEDTMRTVEG-YADIVVLRHFT----------AGSARRAANAI-----------GKPLINAGDGPGQHPTQALLDVYTIRKEIG-------RLDDF
KIALVGDL-----ANGRTVRSLASALTQFNNV--KFYFVAPD--VVKMKDDIKDLLTSK------GIEWEEATDLAAVAADVDV---LYQTRIQKERFAN
P--------------------EDYAKASGK-YIVDRTIMDAL---PKSSVVMHPLPRV---------------------DEIVVDVDDDPRAGYFRQAQN
GLFIRMALLKVLL
>D5UDY5
-RHFLRDDDLTPREQGEVLELALAFRDDR-------FIRTPLT-GPRAVAVIFDKPTLRTQVSFLTGIAELGGYPLPVDG--TLARI------------G
VRESIADTARVLGR-QVAAVVWRTHA----------QTRLEEMAALA-----------GVPVVNALT-DEFHPCQVLADLTTVAQHRG-------GVAGT
TLAYVGDG------ANNMAHSYLLGGATAG-L--HVRVGTPA--AALPDAAVVARATEIAAG--TGGSVAVVHDLAEAVSDADV---VATDTWTSMGQED
A-------------------GAGRERLFEP-FRLDADALALA---RPGALVLHCLPAYR-------------------GKEITGDVLDGAQSVVWDEAEN
RLHAQKALLSFLL
>D5WXZ9
MRHVLGAKQFTRPEVEALFETSRTFEEKVK-----GGQVLDRL-RGRIMATVFFEPSTRTRLSFEAAMLRLGGQVISTEN-AAQFSS-----------AI
KGETLEDSIRVIGA-YADVIVLRHHE----------EGAAARAAAVS-----------SVPVINAGDGPGEHPTQALLDLYAIYREKG-------RVDGL
RVAMVGDL-----AYGRTVHSLAYLLSLFRDI--HIDFVSPP--ETPVPDRVLAYLAER------GISWSRETDLARVAAQADV---LYQTRIQKERFPS
M--------------------EMYERAYGR-YVLDPSLLGRM---RADAVILHPLPRA---------------------GEIDPAVDADPRAAYFRQAAG
GLYVRMALLCQCL
>E8MZ16
GRDFIGDLDFSKEEVETVLDVAWDLKRKRA-----LGEPHPLL-RDKTLAMLFFFTSTRTRGSFEAGMAQLGGHAAFIDS--DTTQI------------A
HGDTAKEIGEIFGR-YFDGIAIRQCD----------WQYINEVARYS-----------RVPVLNMQD-DIYHPFQCLADLMTIMEKKG-------RLRRR
VVSWAYAP-------ISVPQSLILQLTRFG-A--DVVLAHPP--EFKLMPEIVEMARENARK--YHSGFEIVHDMDEAFKDADV---VYPKSWGPLVTTT
D-------------------VLIEK--YRD-WITDQRRMDLT---KEDSIYMHCLPADR-------------------NLEVTDEVIDGPHSVVYDEAEN
RLHVQKAVMALTM
>C4L130
IQHFLTMEELTPDTLDSLMQLAHEVKRSPQ-------SYATAL-TGKKVALLFEKASTRTRMSFEVGVVELGGYPLFLSG--QDLQI------------G
RGEPLTDTIQVMSR-YVDALMIRTYA----------HETVETLAQHG-----------SIPIINGLT-DLHHPCQVLADLLTIEEQFG-------SRAGK
VLAYIGDG-------NNMAHSLMIGGALSG-M--HIRIASPN--GYTVDHAIYEKAQKLATS--TGGSIALFENPSLAANEADI---VYTDVFASMGQEG
E-------------------AEERLMKFNG-FQVNKELMALA---NPDAIFLHCLPAHR-------------------GEEVTADVIDGPQSWVFDQAEN
RLHAQKALMLTLL
>Q4WNW5
PRHFLSIADLTPTEFATLVRNASSYKRSIK----SGSVPQNLL-NGKTVAMMFSKRSTRTRISTEGAVVRMGGHPMFLGK--DDIQL------------G
VNESLYDTAVVVSS-MVSCIVARVGQ----------HAEVADLAKHS-----------TVPVINALC-DSFHPLQAIADFQTMHETFT-------GLEGL
KIAWVGDA-------NNVLFDMAIAAAKMG-I--DLAVATPK--GYEIPAHMLEIIEKAGVS--SPGKLIQTNVPEEAVKGADV---LVTDTWVSMGQEA
E-------------------SIKRLKDFEG-FQITADLAKRA---KEGWKFMHCLPRH--------------------PEEVNDEVFYSQRSLVFPEAEN
RLWAAISAIEA--
>Q8FTN1
VRHFLADDDLTPAEQAEVLTLAAELKRNP-------LAKRPLE-GPLSVAVLFDKTSTRTRFSFDAGIAHLGGHAIVVDS--GSSQM------------G
KGETLQDTGAVLSR-YVEAIVWRTYA----------QSNLTDMAETA-----------TVPIVNALT-DDLHPCQILADLQTIVENLA-------GLKGK
KAVYLGDG------DNNMANSYMIGFATAG-M--DISIIAPS--GFQPKQVFVDRARARAQE--TGATVTVTDNL-DEVAGADV---VITDTWVSMGMEN
D-------------------GIDRTTPFVP-YQVNDEVMARA---NEDAIFLHCLPAYR-------------------GSEVSASVIDGPASRVFDEAEN
RLHAQKALLVWLL
>Q8EHC7
GSHILSVNQLDLDSIQTIFNVAHRMMPYAL-----REKRTKVL-EGAILGNLFFEPSTRTRVSFGCAFNLLGGHVRETTG-MASSSL------------S
KGESLYDTARVLST-YSDVIAMRHPD----------SYSVKEFAEGS-----------RVPVINGGDGSNEHPTQALLDLFTIQKELG-------GIDGM
HIAMVGDL-----KFGRTVHSLSRLLCMYKNI--SFTLISPT--ELAMPDYVISDIENA------GHSIKITDQLEGHLDKADI---LYLTRIQEERFPS
Q--------------------EEANKYRGK-FRLNRSIYTQC---KSNTVIMHPLPRA---------------------NELDNDLNSHPNLAIFRQADN
GLLIRMALFALTL
>Q8KDE2
KRDFLGFTGLDAAKIIELFDYSLFIKQQRE----TNSDEFRPI-RHKTVAMIFNKPSLRTRVSFELGVYELGGHAISLEG--KSIGV------------G
ERESIEDIARLLSR-YNDAIVARLHE----------HEIIETLAKHA-----------DIPVINALT-DLSHPCQVLADAFTLYEKGL-------WRDDI
KVVFVGDG-------NNVANSWIELAGILP-F--HFVLACPE--GYLPDETLLKQARSNAK-----GTIEILHDPMEAAKQADV---LYTDVWTSMGQEE
E-------------------MAERLKAFAP-FQINAKMVAEA---KPSAVIMHCMPAHR-------------------GQEISAEVMDGPQSIIIDEAEN
RLHVQKALMVKLM
>E1R8S8
GKHLISTQDWTLPELEQLLAVASRLKQERQ-----LGIPHNLL-LAKTFFMLFFEESTRTRNAFEAGIHQLGGHAHFLTP--KATQI------------D
HGETAKDTVKVLER-YGEGLGIRKTG----------NAYMREIAKWS-----------KIPVVNMQC-EDYHPTQVLADIMTIKEKFN-------NGRRI
CVSWTSAP-------LSMAQSLVLAMPRFG-L--DVTLAHPP--EFKLKPEIMETAKANAEA--AGTKFEVVDSMDAAAEGADI---IYAKGWGPIYTED
E-------------------KLIDK--NPG-WVVDQRRMNMA---SRDSIYMHCMPYDR-------------------DIEVTSEVVDGPHSVVFDEAEN
RLHIMKAIMAATM
>Q1R1I1
SPHLLSVDSLSRDYVEHLMQLAGRMEPFAQ-----RRKVTRVL-EGAVLGNLFFEASTRTRISFHAAFSRLGGSVCDTTG-FTFSSM------------A
KGESLYDTSRVMGG-YVDAIVLRHPD----------QGAVAEFAEAT-----------RVPVINGGDGPGEHPSQALLDLYTIEKEFT-------RLEGA
HLLLTGDL-----KHGRTVHSLIKLLSLFDPL--RITLVSPP--GLEMPRHLIDLVASR------GHRVEQRESLANDFGDLDV---IYTTRIQKERFTD
E--------------------MTFAGISQD-FIVDRAFLKRC---SPTTIVMHPLPRA---------------------NDLNVDLNGDPRLAIFRQADN
GIPMRMAIFANLL
>D3P8P6
KRDFLTLADFSTQELKEMIESAIKLKEERK----N-IFRKY-L-ENKKVALIFEKSSTRTRVSFEVGVAEMGGYPLFLSR--NDIQL------------A
RGESIRDTARTLSR-YVDMVMIRTFE----------HERIEEFAKFA-----------SVPVINGLT-NEFHPCQVMADIMTIYEKMG-------KY-EV
KLAYVGDG-------NNMAHSLLIGCAKFG-I--DISIATPE--KYQCLQDVVEKAKTIAAE--TGAKIEITNDPFKAVKGADF---IYTDVWASMGFED
E-------------------AEERKKIFID-YQVNKNLLEAT---GKRTYFMHCLPAHL-------------------GEEVTEEVFESEISIVFDEAEN
RLHAQKAIMKWLF
>E8X052
GRDLCSISDLTVSEMAAIMELGHTVKESPE----DFRH---AL-DAKQMVLFFEKASLRTRLTFEAAINTLGGNAVFVDQ--TQSPL------------G
ERESIPDMAHNIER-WMSLIVLRTYS----------HDTITEFAACS-----------KVPVINALS-DLEHPCQAIADFLTIEERFG-------SAQGL
HFAYVGDG-------NNVCHSLMLTAAQLG-A--NCYVATPK--GFVPKLDIIHKAIEISEQ--TGGSITLLNDPIKAVTGADA---VYTDVCTSMGFEH
E-------------------ATKRAPIFKP-YQVNEQLMSHA---QPHAVFMHCLPAHR-------------------NAEVTDAVLDGPQSVVFDQAEN
RLHAQKALLLMLL
>A0LUC1
IRHFLADDDLTPSEQAAVLDEAARLKKDR-------YAARPLT-GPRSVAVVFEKPSTRTRVSFEVAITELGGQPVVLDA--VGSQL------------G
RGEPIEDTARVLSR-YVAAIVLRTFG----------HDRITTLARYA-----------TVPVVNALS-DAYHPCQALADLLTIRERKG-------GLDGV
RLAYVGDG-------NNVACSLLVAGAMAG-L--HVTVASPA--GYQPPPAVVARAAEIGEQ--TGGRVEVVDDPRTAARNADV---LYTDVWTSMGQEE
E-------------------TAARRRAFAG-FTVDDDLLALA---ADDAIVLHCLPAHR-------------------GEEITASVLEGPQSAIFDQAEN
RLHTAKALLSFLL
>D6Y1Y3
VRHFLRDDDLTPQEQARVLDLAAAMKKER-------AAHRPLE-GPKTVAVLFDKHSTRTRVSFAVAITELGGAPLILDA--GTSQL------------G
RGEPIEDTARVLCR-QVAAIVWRTAG----------QERIEAMASAS-----------TVPVINALT-DEFHPCQVLADLLTIREHRG-------SLAGQ
TLTYLGDG------ANNMAHSYLLGGATAG-M--HVRIAAPA--GYRPDPAVLRRAEEIAAA--TGGSVAVLDDPVAAAAGAGV---IATDTWVSMGQEG
--------------------KEQRIAAFRP-YQVNAELLRHA---APDAIVLHCLPAYR-------------------GMEITAEVIDGPQSVVWDEAEN
RLHAQKALLHWLL
>Q7WKP5
RHQLLSVDQFTRESVEDLFRVADMMQPIAR-----RQKVSRVL-EGAVLGNLFFEASTRTRVSFGAAFCRLGGSVCDTTG-FTFSSM------------A
KGESIYDTSRVMSG-YVDAMVIRHPE----------QGSVAEFAEAT-----------NIPVVNGGDGPGEHPSQALLDLYTILTEFS-------RLDGA
HIAMVGDL-----KYGRTVHSLIKLLALYKGV--KFTLISPQ--GLEMPGYIVEQASRN------GNVIEQKSTLAEGLAGADV---IYATRVQKERFAN
E--------------------EAGEGYTAD-FQVSRAIIAYC---GPDTIVMHPLPRS---------------------NDLSTDLNHDPRLAIFRQTDN
GIPIRMAIFAVLL
>B3QWH1
KRDFISIDSLTSELIYELFDFSAYIKAIRR----SPNPPFLPL-KNRTVAMIFEKPSLRTRVSFEVGVHELGGYAINLTG--DGIGI------------G
KRESVKDVAGLLSR-YNDAIVARLYS----------HDMMEELAHYA-----------TIPVINALT-DLSHPCQVLADAFTLYEKGL-------WHDGI
KVVFVGDG-------NNVANSWIELAGLLP-I--HFVLTCPK--GYEPDEQIFEKAKASGI-----SKIEIINDPKEAVAEADV---LYSDVWTSMGQEA
E-------------------KQKRLNDFQP-YQLNAELLSHA---KSSAVVMHCMPAKR-------------------GEEITNDVIDGEQSIILDEAEN
RLHLQKALMVKLL
>Q9YBD4
GRDVISITDFTRGDLELLFRQADVIES--------KAGSKPL--DGKVVALAFFEPSTRTRLSFETAVKRLGGSTLLISG-EEAISV------------A
KGENLADTITMLDS-YADAIVIRHRY----------EGAALYAAEVA-----------EKPVINGGDGRQHHPTQAMLDLYTVYSLFG-------TVDGL
TYGVLGDL-----RYGRAASSFILGLSLFNPR--HVYLISPP--QLRARREVLEALEKR------GVPYTEVERLQDVLGELDV---LYVTRIQKERIPD
P--------------------REYESLRGS-YRVTLDLLEFA---KESLKVLHPLPRV---------------------DEIDFSVDSSRYQAYFTQARL
GVRVRMALMNLVM
>E4RJV6
GKDFITLEEWTKDEIDTLLEVSFDLKKKFA-----MGVPTPYL-RDKTAFLMFFEQSTRTRNSMEAGLAQLGGHANFLDT--STMQV------------S
HGEVAKDTGIILGS-YGHGLACRNCV----------WEYLRSLAEHA-----------KVPVMNLQC-DLYHPMQGIADLMTIIEKKK-------AKSNL
KVSWAYAP-------ISVPLTQTLLFPRYG-M--DVTLAYPE--GYEMPDWVIEKARKNAEA--NNGQFKITHDQDEAYRDADI---VIPKNWGSWVSNQ
D-------------------DLLEA--NKD-WKCTEERMALA---DDDVMYMHALPADR-------------------GNEVEDSVIDGPHSIVYTEAEN
RLHTAKAVMTLNM
>A1SH60
GRDVIDFQEWTRDEIETVLDVAFALKRDRA-----LGQPHPYL-RDKVLAMLFFFASTRTRASFEAGMAQLGGHAQFIES--RSTQI------------A
HGDTATEIGEILGR-YNDGIAIRNVD----------WGYIRAVAAAS-----------RVPVLNMQC-DHFHPHQALADLMTIIERFG-------DPRGR
TISWACAP-------LSVPQSLIMLLPRFG-M--NVRLVHPP--EFALMPEYVEQARENARL--GRASFELMDDFDAGIRGTDV---VYAKSWGAVMTTS
D-------------------VEVDS--YAD-WIADERRLDTA---SDDAIYMHPLPGER-------------------GTEVTDGVIDGPHSAVFDQAEN
RLHGQKAVLALTM
>C7R831
GQHILSIDQLDRDAVERILQVADLMHPYVA-----REKSCRVL-EGAVLANMFFEPSTRTRISFGTAFNLLGGHVRETVG-MSTSSL------------A
KGESLYDTAQVLST-YADVVAMRHPQ----------AGSVAEFAAGS-----------KIPVINGGDGPNEHPTQALLDIYTIFNELN-------RIENL
RIAMMGDL-----KNGRTVHSLTQLLCVFPNV--EFTFVAPN--ALAMPEKVLAVCDKY------NHRVTITDSLDDGLHSQDV---IYQTRIQEERFET
Q--------------------READLYRGK-YRLNQSGYEKC---DPNTIIMHPLPRA---------------------NELSDDMNDNPNLAIFRQAYF
GVKVRMALFALVL
>Q1IQN0
ASDFLSIRDFTPQQIRHLLDLAMHIKA--M-----PQAYSRSL-RGKTMALIFEKPSLRTRVSFDVGIQQLGGFSVYLSP--AEINL------------G
KREGVYDVAKNLER-MVQGIMIRTFA----------HRIVEDMAAFA-----------SIPIINGLT-DYSHPCQAMADYMTIFEAKG-------RLSGL
KLAYVGDG-------NNVAHSLMFAGAQLG-V--HVWVATPD--GYEPDHAAREWATRRAAE--TGGSCTITNDPVAAVEDADV---IYTDVWASMGQES
E-------------------AALRKKIFLP-YQVNGKLFAQA---KPDTIFMHCLPAHR-------------------GDEVTDEVIDSPRSFVFPEAEN
RLHAQKAIMLELM
>Q8TA46
RSQLTSVSRLSPPDVVLFVAVASQLRQLLS-----EGAWCQLL-QGKNIATVFFEPSTRTRCSFEAATLRLGGRVISCGD-MTNSST------------K
KGESLEDSIRMFAA-YSDCIVLRHPE----------KGSMERATRAL----------KDVPLLSAGDGAGEHPTQALLDLLTVVQAQG-------PEATL
RVAFVGDL-----KNGRTVHSLALLLSRF-DC--HLTAVSTE--ASALPASVAERVREN------GLSLICSSDFPEAIRTSDV---LYMTRLQSERLDH
P--------------------VGQQFPPSD-YQLTRGLLEHA---RPHLKVMHPLPRR---------------------EEIAVDVDDTNHCAYFTQAEN
GLYMRMALLSVFL
>D8HU15
LRHFLRDDDVSPAEQKAILDLADALKADP-------LGNKTLA-G-KSITAIFEKNSTRTRFSFEVGISQLGGHPVIVDG--RSMQL------------G
REETIEDTSRVLSR-YVDGIVWRTFA----------QKRIETMASAA-----------SIPVVNALT-DEFHPCQVLTDLMTIRERKG-------ELAGL
TLVYLGDG------ANNMAHSLLLGGITAG-M--HVRVVSPL--GFQPDQQVMVDAKKRGEE--TGGTATAFTDPYEAVSGADV---LVTDTWTSMGQEN
D-------------------GLDRVGPFRA-LQVNAELLKKA---ADDAIVLHCLPAHR-------------------GWEITDEVIDGPASAVWDEAEN
RLHAQKALLVWLF
>D3QAF4
MKHFLRDDDLDFASQCALIDLARAFKAEP-------LAARPLS-GPKSVAVVFEKESTRTRMSFQVGITQLGGNPVIVDA--QSSHL------------S
RGETIEDTARVLSG-YVDAIVIRTYG----------DDRIQALAAAA-----------TVPVVNALT-DGFHPCQLLADLQTVSEEFG-------SIAGR
TIAYVGDA------ANNMAHSNLLAGALAG-A--HVRVAGPP--GYQPDPGILDQATALAAR--HGGSVTATTDVAAAVAGADV---VATDTWVSMGHAD
--------------------RDERLDTLAP-YQVNAELLDLA---ADHAIVLHCLPAHR-------------------GEEITDEVMDGPQSRVFQQAEN
RLHAQKALLTRLV
>E4TGH2
KKDFLTLRDYDSDTLKKLVQLAIKMKKERL----T-FGRDI-L-KNKTVALIFEKSSTRTRVSFEVGVYDMGGYPLFLSK--NDIQL------------G
RGETIEDTARTLSR-YVDMIMIRTFE----------HSKVEKLAKYS-----------SVPVINGLT-DDFHPCQVMADIMTVYEKFG-------TY-DL
KLAYVGDG-------NNMAHSLMIGCSKFG-I--DFSIATPK--GYEPKFEVLNYAMDVARK--NGKTIHFNNDPYEAVRGADI---IYTDVWTSMGQEA
E-------------------NEIRLKAFQG-YQVDMELLKAT---GKKTYFMHCLPAHR-------------------GEEVSDDVIESEFSIVFDEAEN
RLHAQKAIMAYLI
>D5SR96
MRHLNALVDLSTTDIEEIFALAKRMKTGVA-----KGIRPQLM-PGRVLTQIFEKPSLRTRLSFDAAMMQLGGSSIFLSA--KDAGI------------G
GREAVQDVARVIGG-YSDVIALRTFS----------QQLIDEFVQYA-----------GVPVINGLS-DDRHPCQALTDLFTMQEVFG-------SIAGK
KFVFVGDG-------NNVATSLATCCSMLG-V--EFVLCAPE--EYRLGADFLDRVKSYLP----KIHITETSNFAEALKDAAV---IYTDVWTSMGQEA
E-------------------AEARQQVFQP-FQVNENLLKLA---PASARFMHCLPAKR-------------------GKEVTDEIIDGPQSIVFQQAEN
RMHLAKALILWVL
>C5CHS3
GKHFITTQEFKKEEIDLMLDLAADLKRRFA-----VGELTPWL-LYKTVFMIFFDESTRTRNSIEAGITQLGGHAHFLNP--KVMQT------------A
HGEVAKDTAQILSR-YGHAIAVRHCA----------YKYLRALAKYS-----------DVPILNLQD-DFYHPMQVLADLMTIQERFG-------KTRGL
KVTWAYAP-------LSVPQSQLLLFPRYG-M--DVTLAYPK--GFDLMPEIVEQAKKNAEE--TGAKFEIIHDMDEAFKDADI---VIPKSWGGFFVTI
M-------------------AEVRK--HKD-WICTPERMKLA---KKHAVYMHALPADR-------------------GREVVDEVIDGPQSIVIDEAEN
RLHTAKAVMALTM
>A8A8H6
MPDVVDVLDLDKKDMIKIFELAEDIEYKKL-----HKSKWCAL-ENKTVSLLFVEPSTRTRLSFEESAKRLCAHTLTIVG-EEASSF------------V
KGESLYDTIKVLDK-ISDIIVIRHNL----------DGSAKYASEVA-----------ANPVINAGDGKNQHPTQSLIDLYVVRKRKG-------GLEDL
RYAVVGDL-----RYARTARSFLLALTKFKPR--SVYLVAPE--VLKPSIKFLEELKSM------GLNVFEVDRLEDVIPNVDV---IYVTRIQKERFPD
P--------------------SEYEKVKGS-YKITLDLIKRG---KGDLIVLHPLPRV---------------------DELDVRIDSTPHAAYFDQVAA
SVPVRMATLAWSA
>A9BIT6
GKDFITTQEWSKEELETVFELSNELKMRFA-----LGEPTDHL-LSKTIFMMFFEQSTRTRNSIEAGITQLGGHAHDLTP--DKMQL------------S
HGESAKDTAIVLSR-FGHAIAIRNCF----------FGYMREVAKYA-----------DVPVINLQD-DFYHPLQGLADLMTIKEKCG-------NLRNI
KVSWAYAP-------LSVPQTQALLFTRYG-M--DVTIAHPK--EFPLMPELMKQAKQNAEK--HGGSLKFTNDMDEAFDGAQI---VIPKNWGGFLGVE
D-------------------PNLEK--HKD-WICDERRMSLA---DKDVLYMHAMPADR-------------------GKEVTDSVIDGPHSIIYDEAEN
RLHTAKAIMALTM
>D4H2Q6
KRDFLTLKDWSTDELKSMIQTAIRLKAENK----N-ITHHH-L-AGKKLAMIFEKPSTRTRVSFEVGMYELGGHALYLSS--DDIQL------------G
RGETVKDTARTLSR-FVDGIMIRTKG----------HDIIEELAENA-----------DVPVINGLT-DDFHPCQVMADVQTIYEHMN-------TF-DV
KVAYIGDG-------NNMAQSWLYGAAKFG-M--DISVASPE--NYECDPAVVKSAVEAAKQ--TGAKIELCRDPFDAVKNADI---IYTDVWASMGQES
E-------------------KEERKKIFAG-YQVNKKLMEAT---GRKTLFMHCLPAYM-------------------GLEVTEDVYESDISIVWDEAEN
RLHAQKAVMLKVM
>Q2RGZ7
GKHLITLQEWTREEIDTLLDIAFDLKRRKA-----LGEKHHLL-EDKTFYMLFFDNSTRTRNAFETGMTQLGGHAIYLTP--KTTQI------------G
HGETPKDTVEVLGR-FGNGIGVRNCT----------YKYMRELAKYS-----------KIPVINMQC-DLYHPTQALADIMTIQEKFG-------KTRGL
TISWTYAP-------LSMPQSLILLMSRFG-M--NVTLAHPP--EFHLLPEFIEQAKKNAAE--NGVKFNIVNDMDEACKDADI---IYAKSWGPIYTGS
D-------------------TEIDK--YPN-WVMDSRRMALG---HKEAIYMHCMPADR-------------------GIEVTEEVMDGPQSVIYDEAEN
RLHTIKAILAATL
>B9L1K4
VQHVLSVEQFSRSYLFELFHRADAFSALPR-----H-EFTDTA-RGAIMATLFYEPSTRTRLSFEAAMTRLGGAVISAEY-AAATSS-----------AA
KGESIEDTARVVAG-YADLIVIRHPE----------AGSVARAAAVV-----------DVPVINAGDGTNEHPTQALIDLYTIWREHG-------RIDGL
TIALVGDL-----RYGRAARSLARLLTRTLDT--TLYLVAPL--VTRMDPALVQHLRQS------GLRVFEVDDLAAIAPELDV---LYQTRIQRERFRD
P--------------------DEYAAAFGQ-IIVDQALMEQL---ASHAIVLHPLPRV---------------------GEIEPTVDSDPRAAYFRQARN
GVALRMALIEHVL
>D8Q713
IPHLITLADLPTAQITRLLSHAHAVKQTSK----NLRLPPQTL-FNKSIALLFSKRSTRTRLAAETSTTLLGGRALFLGR--DDIQL------------G
VNESPRDTARVIGG-MCQGIFARVGG----------NEEIEELIRYS-----------PVPVLNALS-SMWHPTQILADLLTLHEHAA-------TLRPL
TIAYVGDP-------NNILNDMLVTYPRLG-H--KLRIGAPE--KYAAPAEVMKRVNQLE----CNKELTWTSDPREAVKGADV---VVTDTWISMGQEE
E-------------------KAQRLADFAG-YQVTEELCAGA---NPNWKFMHCLPRK--------------------PQEVDDEVFFGPRSLVYPEADN
RKWTIMALFDQLF
>C9R9D6
HRDFLSIADFTSEEIMGLLSFAAELKEAKK-----RGETHTFC-AGKSLAMIFQKPSTRTRVSFEVAMFDLGGYALYLNA--QDLQL------------G
RGESIADTGRVLSR-YVDGCVIRTFR----------QEEVEELAEAA-----------TIPVINGLT-SWEHPCQILADFLTILQSKG-------RLAGL
KLAYVGDG-------NNICHSLLLGCPRVG-M--SIYVATPP--QYAPHPTVVARAQEAAR----GTEVVVTEDPVQAVKGADV---VVTDVWVSMGQEE
E-------------------AETKKKVFLP-YQVNEELVSHA---KPDFIFLHCLPAHR-------------------GEEVTAEIIDGPHSLVWEEAEN
RLHVQKALLALLL
>D5G402
LRHLLSIDDLTSSEFVKLVGQARRAKQEFK----AGQTSPSLL-TGRTVAMMFSKRSTRTRVSTEAAVVYLGGHPMFLGK--DDIQL------------G
VNESLPDTSRVISS-MVSCMVARVGS----------HSDVVELSKTS-----------TVPVINALS-DAFHPLQAVADILTITEIFP-------EPKGI
KVAWVGDA-------NNVLCDLAIACAKCG-I--NVSIATPS--AYPVPPDMLQLARNAAHL--SGSSIVTTHEPEAAVKGAHI---IVTDTWVSMGQES
E-------------------KVIRLKQFAG-FQVSLDLAERA---NKDWRFMHCLPRK--------------------PEEVTDEVFFSPRSLVFPEAEN
RLYAAIAALEA--
>B1L475
-KDLLTCQDLSRDE-IWLIETTKEMKHAYY-----RGERPRLL-EGKNLGMIFEEPSTRTRVSFEVAMSQLGGHALYLRP--GELHL------------G
VRETIADTARVLSR-YLDGIMARLLK----------HETLEELAKHA-----------TIPVINGLT-DWFHPVQALTDVYTMLEKF---G----DLKKI
KVAFFGDA-------TNVANSLLVLTSRLG-M--NFTFCGPK--KYWPKERVMKMVEENVAE--TGANIEITEDIDKAIKDANV---VYTDLWWWVGQEH
E-------------------AEERKAAFQP-YQVNSNLMKRAA---KNAVFMHCLPAAR-------------------GMEVTDDVIDGPWSIVWDQAEN
RLHVEKAILVLLM
>E8R0Q9
PRHLLDLFELTPDDFTAILDRAEDLKREWS----QGQ-RPARL-PGRTLGLIFEKPSLRTRVSFETAMVHLGGKGLYLNA--EDVGM------------G
SREPIEDCARVLSE-YLDALAIRAYR----------HELIETVARYA-----------RVPVINALS-DLAHPCQALADMMTLREEFG-------RLDGL
HIVFVGDG-------NNVARSLAVACALGG-A--RLTLAAPP--AYAFPDDFAARVRSVGR----PDTYDHQPDPSLAVARADA---IYTDVWISMGQEE
E-------------------ATRRLSHFQR-YQVDEALMAKA---PAHAVFLHCLPARR-------------------GEEVTASVIDGSASRVIAQAGN
RMHVQKGLLSWLL
>Q7UHC6
-QSILNPRQFDRRTVLAVAQLAALLESRNV-------EMDKPL-DGKIAITAFFEPSTRTRLSFESAVQRLDGKVLSVPD-GQVTGI------------A
KGESLADIGEMFNT-YGDVVIMRHPD----------TDSMDEIQKNL-----------QRPLINAGNGSGHHPTQALIDWYALLKWRPELHSDCPPEKRV
HLGIIGTP-----GSMRAVKSFLRLSLMFTGAVSKITLVSEM--ADPVGLDLTEPIEQS------PIPIEITNDVQEVLPQLDV---VYVNSIAFLG---
---------------------DSYRNLDSR-YSLDASSPF-----KDGAVIMHPLARN---------------------AELSEDLDETEHNLYFAQAAG
AVFVRQALLAAVL
>Q21I34
GSHILSVEQFERADIERIFAVADSMEPYAL-----RQKVTRVL-EGAILGNMFFEPSTRTRVSFGCAFNLLGGEVRETTG-FKSSAI------------A
KGESLYDTARVLSG-YSDVICMRHPQ----------EGSVAEFAQAS-----------RVPVINGGDGANEHPSQALLDLYTIQKELG-------SLDGL
RIAMIGDL-----KHGRTVHSLMRLLGLFANL--QVVLVSPE--ELAMPEEYVELLRGL------GHRVDVSSDLANSIGHVDI---VYSTRIQEERFGS
K--------------------EEADLYRGR-FRLNQAIYTQC---EPNTVIMHPLPRA---------------------NELDNDLNQNPNLAIFRQTDN
GILVRMALFALIL
>Q1IIZ1
DRDLVSITDFTPEEITSALDLASAMKVHPA----DFRG---AL-AGKQVVMFFEKPSLRTRITFESGISSLGGVSFFVDQ--GASRL------------G
AREPLSDIAHNLER-WVDGIVLRTFA----------HDTCSVMAEHS-----------SIPVINALS-DHEHPCQALADVLTLKEHFG-------SLRKL
KVAFVGDG-------NNVAHSLMLACASVG-A--NLTVGTPK--GYEPSVQVLKQAQKIAKS--TGATIDVTTDAVAAVTGAQA---IYTDVWASMGQES
E-------------------AAERQQIFLP-FQVNAKLMSQA---AKKAKFMHCLPAHR-------------------GDEVTADVIDSPSSVVFDQAEN
RLHAQKAILLMLL
>D7DB11
RGDVLSILDYSRENLEYLFSVADQMEKYLS-----EKKKLNLL-DGYIIALAFLEPSTRTMYSFQSATYRLGGKTLVFTS-ETATSL------------A
KGENYADTIRMLDS-YSDLIVIRSKY----------EGTARYAAEIA-----------ENPVINGGDGRHEHPTQAMIDLYTMYKIFG-------GIDGL
TIGILGDL-----KYARTIASLLYGLTRFKPR--KVYLISPG--ILRLREEVRNKIVEL------RLPFEETTSLQDVIDELDV---LYVTRIQKERYPD
P--------------------IEYERVKNL-YRISIDILRNV---KKEFRILHPLPKI---------------------DEIDYRVDETPYAAYFYQAKL
GVPLRMALLSLVL
>A5EVP6
GCHILSIDHFSRQDLEELLMTAKLLEPVAQ-----RKVRCNVL-DGSVMANLFFEASTRTRMSFHTAFARLGGSVVDTTG-FTFSSI------------S
KGESLSDTARVIAG-YADVIVMRHPD----------QGSVAEFASKI-----------NVPVINAGDGIGEHPSQALLDYYTINNEFE-------NIDGM
TIAMVGDL-----KNGRTIHSLAKLLSLFDNI--HFRFIAPE--TLRAPAELLELLRSR------GHDVQEFDDIANGLPGTDI---IYATRIQRERIKD
G--------------------ELMEGYSEK-FRINAAAVRYA---TPETIIMHPLPRD---------------------FDLSTDLDNHPQLAIFRQADN
GVTVRMAIFAMVL
>Q8WTN4
GKSITSAEQFSRADIYALIHLASAMQRKID-----AGEVVNLL-QGRIMTPLFFEDSSRTFSSFCAAMIRLGGSVVNFKV-EA-SSI------------N
KGETLADTIRTVDA-YSDVLVMRHPR----------QDAIEEALSVA-----------QHPILNAGNGAGEHPTQALLDTLTIHSELG-------SVDGI
TIALIGDL-----KMGRTVHSLFKLLVRNFSI--KVFLVAPD--ALQMPQDVLESLATK------GVIIHRTHALDEVMQTSDV---LYTTRLQKERFMA
L--------------------QSFAAAKAD-ITIDAARMRLA---KEKMIVMHPLPRN---------------------DELSTTVDTDPRAAYFRQMRY
GMFMRMAILWSVL
>E8R9T5
GRDLISTLDWSDEELEVALRLAKEFKEIAH-----YGEAIPIL-ERKVFYMLFFATSTRTRAAFESAMVYLGGHAAFIDA--TTTRM------------A
FGEAVKDVAAMYDV-YGHGLGIRILD----------NAYIREMAETA-----------NIPVINMAD-DKFHPTQGLADIFTFRERFG-------NTQGY
VIMWAYSP-------ESV-QEDMILFPRFG-V--DVVVARPP--GFDLDPELVEKAKQLAKD--HGATLEFTDNLEEAVRGAHA---VFPRNWATPKDEE
L-------------------KIYEK--YKH-WKVTRSLMDLM---DKHGVLMHVLPIFR-------------------GYEADDDVIDDAKSIIYEQAEN
GLWTKMAVLALTM
>Q2LT98
KKDLLSIYDLEAGDFKAIFEKARHLKSVHE----QGVAYTP-L-KGKTLGMIFDKSSTRTRISFEVGMYQLGGLALFLSN--RDTQL------------G
RGETVADSARIMSR-YLNGIMIRTFS----------HLIIEEFAAHA-----------TIPVINGLT-DLLHPCQILSDLFTIIEKKG-------SYERL
KIVYVGDG-------NNIANSWINAAARLP-F--HLALSCPE--GYDPDSGILDRGVKEAK-----EGVSLMRDPYEAVRNADV---VYTDVWASMGQEA
E-------------------QEARARVFRP-YQINEALLSPA---KKDAIVMHCLPAHR-------------------GEEITAAVLDGPRSVIIDQAEN
RLHVQKAILEILI
>Q74GU2
IRHFLALNQFTKEELDGLFTLSRELKDKQK-----QGVPHRLL-EGKSVALIFEKSSTRTRVSFEVGVAQLGAHPLFISS--ATSQM------------G
RGEPIKDTARVMAR-YCDGVMIRTYG----------QEIVEEFARYS-----------SVPVINGLT-DLFHPCQIMADLFTVIEYKG-------GYQGL
KFAWVGDG-------NNMANTWIEAAAILG-F--DLALACPT--GYEPDRQVWDWAQQRA-----TSSITITEDPEEAVRDADV---VNTDVWASMGQEQ
E-------------------QKEREAAFQG-YCLDDALVALA---RPDCMVLHCLPAHR-------------------GEEITDSVIEGPRSAVWDEAEN
RLHIQKAIMASLM
>D3NRM6
VRHFLDIDRMDGATLRRLLDHAVRIKADLK----KDRLASTLL-AGRSLALIFEKPSTRTRVSFEVGMQQFGGNVVVLKP--DDMQL------------G
RGETIGDTARVLSR-FVDAVMVRTTG----------EERVHELAAHA-----------SIPIINGLT-DQTHPCQIMADLMTFEEHRG-------PIGGR
TVAWIGDC-------NNVAVSWAHAAVRFG-F--EMRLACPS--VYGPSPELLAWAER---E--GGGRLVVTESPEEAVRGVDC---VITDAWASMHNTD
V-------------------DER-AAILAP-YQVNEALMAHA---HHDALFMHCLPAHR-------------------NEEVTDGVIDGRHSVVWDEAEN
RLHAQKAILGWCM
>Q8U373
GRDVISIRDFSKEDIEIVLSTAERLEKELK-----EKGQLEYA-RGKILATLFFEPSTRTRLSFESAMHRLGGAVIGFAE-ASTSSV------------K
KGESLADTIKTVEQ-YSDVIVIRHPK----------EGAARLAAEVA-----------EIPVINAGDGSNQHPTQTLLDLYTIRKEFG-------KIDGL
KIGLLGDL-----KYGRTVHSLAEALA-YYDV--ELYLISPE--LLRMPRHIVEELREK------GVTVYETSDLMSVIGELDV---LYVTRIQKERFPD
E--------------------QEYLKVRGS-YQVNLQVLSKA---KETLKVMHPLPRV---------------------DEIHPEVDKTKHAIYFKQVFN
GIPVRMALLGLVL
>Q8IDP8
NKSVINIDDVDDEELLAILYTSKQFEKILK-----NNEDSKYL-ENKVFCSVFLEPSTRTRCSFDAAILKLGSKVLNITD-MNSTSF------------Y
KGETVEDAFKILST-YVDGIIYRDPS----------KKNVDIAVSSS-----------SKPIINAGNGTGEHPTQSLLDFYTIHNYFP-------FIKKL
NIAFVGDL-----KNGRTVHSLSKLLSRY-NV--SFNFVSCK--SLNIPKDIVNTIKKN------NFSIKYFDNLEEGLEDVHI---IYMTRIQKERFTD
V--------------------DEYNQYKNA-FILSNKTLENT---RDDTKILHPLPRV---------------------NEIKVEVDSNPKSVYFTQAEN
GLYVRMALLYLIF
>D1C4W3
-RSILAVQQFDRPFLEQLFARADEMRVIVA------AGGSNRL-SGRIMATLFFEPSTRTRLSFESAMIRLGGQVLSAEY-ARETSS-----------AA
KGETIEDTARIVES-YADVIVIRHPE----------AGSAARAASVI-----------DIPVINAGDGPHEHPTQALLDLYTIRSELG-------RIDDL
RIALVGDL-----KYGRAARSLALILTQCRGI--ELTFVSPP--NVRMGNDVTAALAAA------GVRFREESDLSRVLPEVDV---VYQTRIQHERFTS
E--------------------EEYEAARGL-YVIDAASLRLM---HPNAILMHPLPRV---------------------DEIAPEVDLDPRAAYFRQAKN
GVYIRMALLDMLL
>A0LEB3
KRDLLSIRDLSADEIVALISRAETMKRELA----EGN-LRQSL-RNKVVALIFVKPSTRTRVSFEAAIYRLGGHSIFMSA--RDTQI------------S
RQEPLADTARVLAR-YVDAIVIRTFA----------QEDVTELARYA-----------SIPVINGLT-DRTHPCQVLGDLLTIKEKRG-------TLEGL
HVAWIGDG-------NNVAHSWINAAARLG-F--TVSLACPS--QYLPDREILDWADTQG-----KGKVIMAASPKEAVASADA---IYTDVWASMGQEE
E-------------------ADARRSIFRP-FQVNEELLSAA---PAHAIVLHCLPAHR-------------------GEEITNAVMEGPHSAIFDQAEN
RLHIQMALLDWLL
>Q6LZS1
-MDLLTLWNLEREEVLKIIEDAEYFKKNR--------YGHEIL-KNKSIALIFESPSTRTRMSFDLAVNELGGHSLMMNE--GEIHL------------G
KKESIADTARVMSR-FVDAIVARVKN----------HKTLEDLAEYG-----------SVPVINALC-DLAHPCQILADLLTMKENGK-------NFKGL
KLAYFGDG-------NNVSNSLMIAGAILG-M--DVVIATPR--SYEPNGLFVKKALEIAKY--GEGSLTLTDDPEIAAKDADV---LYTDVWISMSDKN
KQ------------------MDEILKIFPK-FQINDEILSKA---KKDAIVLHCLPANR-------------------GLEITDEVIDGKQSKVFDQAEN
RLHAQKAVLKYIF
>A7HQ43
PRHFLDLDGVAPVDLRSILESSKKRKQARN----GKGQSDRPL-DGRLLAMIFEKPSTRTRVSFDVAMRQLGGETLLLNG--GDTQL------------G
RGETIADTARVLSR-YVDAIMIRTTD----------HEHLTELAEHA-----------TVPVINGLT-NRSHPCQIMADVMTFEEHKG-------PIKGR
RVAWVGDG-------NNVVTSWIQAAAQLE-F--ELRIACPP--ELSPVPEALDWAKSK------GASIIVTTDPFEAVKDADC---VNTDTWVSMGDSV
E-------------------AARRHNLLAP-YQVDARLMAAA---GKDAIFMHCLPAHR-------------------GEEMTVDVIDGPASVVFDEAEN
RLHAQKGVLAWCF
>Q47V97
GNHILSVSQFDREAIAKILQVSAQMAPYAS-----RKKRCHVL-DGAILSNLFFEPSTRTRVSFGTAFNLLGGFVRETVG-QENSSL------------S
KGESLFDTAQVISG-YSDVIAMRHPQ----------MHSVEQFAQGS-----------SVPVINGGDGANEHPTQALLDLFTIQSEMK-------GLDDL
NIVLMGDL-----KHGRTVHSLSKLLSLYDNV--KVTMVAPK--ALQMPDSVISTLSDA------GHEVILTETMAGNLS-ADV---IYQTRIQQERFAS
K--------------------DEAELYRGH-FSLNKSVYQKC---QENTVIMHPLPRA---------------------NELDTDLNDLDNLAIFRQAQN
GVLVRMALFALTL
>Q6AR58
PDHLSSLGDFTGEEIASLIARAIELKEERS-----RGIRHQQL-AGKSVALIFEKPSTRTRVSFESAMYGLGGQVLFLSG--RDTQL------------S
RSEPLKDMARVMSR-YVDGIVVRTFG----------QEVVNELAQYA-----------TVPVINALT-DLHHPCQILSDIMTVIEKKG-------AIQDL
KIVWVGDG-------NNMANSWIQAAAKLG-F--ELILACPE--GYDPDAEILAAAQAE-----GAKPITLLRDPQTAVLGADV---INVDVFASMGQES
E-------------------QDERLKIFAS-YQVNAEMMAKA---ADDAIVLHCLPAHR-------------------GEEITEDVLEGPQCVAFDEAEN
KMHMHKAILERFL
>O50039
LKDFLAIDDFDTATIKTILDKASEVKALLK-----SGERYLPF-KGKSMSMIFAKPSMRTRVSFETGFFLLGGHALYLGP--NDIQM------------G
KREETRDVARVLSR-YNDIIMARVFA----------HQDILDLANYS-----------SVPVVNGLT-DHNHPCQIMADALTMIEHIG-------QVEGT
KVVYVGDG-------NNMVHSWLELASVIP-F--HFVCACPK--GYEPDKERVSKAKQ-AGL----SKIEITNDPKEAVIGADV---VYSDVWASMGQKD
E-------------------AEARRKAFQG-FQVDEALMKLA---GQKAYFMHCLPAER-------------------GVEVTNGVVEAPYSIVFPQAEN
RMHAQNAIMLHLL
>D2R6P8
MRHVLTLLELSTEEIERVFAISRDLKAKLA----AGV-REPLL-PGRIMAMLFEKQSLRTRVSFETAIGHLGGNSMFLG---QDVGW------------G
KRESAADFSQVLSQ-YVDVIVCRTTA----------HARIEELAKYC-----------TVPVINGLT-DSAHPCQALADVFTLVEIHG-------DLTGK
RVAYVGDA-------NNVAKSLAICCGKLG-I--EFSIAAPK--GYEFDDEFRQTLKAAAP----NMKLLESRDPKEVVKGAVG---VYTDVWVSMGQEA
E-------------------QDERRRAFAD-YQVNEALMKVA---PKNASFLHCLPARR-------------------GEEVTDGVIDSPQSAVIPQAGN
RMHVQKGLIAWLL
>Q9HIK9
KRDILSVLDMEK-DLSEIIDLSIELKKNRY-------RSYESL-RNKVLGLIFEKPSTRTRTSLEVAIDQLGGHAVYLNP--SEMQL------------G
RGETISDTGHVLSR-FLDAIAYRAYD----------HRNVVELARST-----------SIPVINALD-DVEHPLQIVADFMTIKEKKG-------RFTNL
KFSYIGDG-------NNMANSLMLGAAILG-T--DMYVASPK--GFEPKQEFVEKARSIAKQ--HGSSITITNDPVEAARDADV---IYTDVWISMGEES
K-------------------KGEKEKAFKD-FQINEKLVSNA---KRDYIFMHCLPAHR-------------------GLEVTDGVADSINSVIFDEAEN
RLHSEKGVLYKLL
>Q8WTN6
GKSITSAEQFSRADIYALIHLASAIQRKID-----AGEVLNLL-QGRIMTPLFFEDSSRTFSSFCAAMIRIGGSVVNFKV-EA-SSI------------N
KGETLADTIRTLDS-YSDVLVMRHPR----------QDAIEEALSVA-----------QHPILNAGNGAGEHPTQALLDTLTIYSELG-------SVDGI
TIALIGDL-----KMGRTVHSLLKLLVRNFSI--KVFLVAPD--ALQMPQDVLEPLATK------GVIIHRTHALDEVMQTSDV---LYTTRLQKERFMA
L--------------------QSFAAAKAD-ITIDAARMKLA---KKKMIVMHPLPRN---------------------DELSTTVDADPRAAYFRQMRY
GMFMRMAILWSVL
>C7JEP7
PRHFLDLKDLDAATLRQILDVAASMKRMQQ----NPLHPRQPL-AGRQLGLILSKPSTRTRVSFEVGIRQLGGDAVVLSP--QEMQI------------G
RGESIADTARVLSR-FVDAIMLRTGN----------TKTMHELAQWS-----------TVPVINGLT-PHSHPVQILADIMTFEEHRG-------PVRGR
TFAWTGDG-------NNVLVSLIEGAVRFG-F--ALRAATPA--DMKPPQDVLDWARAE------GGDVEWTVDPKAAAKGADC---VVTDTWISMSDSP
K-------------------AATRMSKLEP-YRVNADLMALA---APDALFMHCLPAHI-------------------GEEVTKDVFEGPHSVVFDEAEN
RLHAQKGVLAWTM
>C0QIB0
KKDLLSLLDLEKDDFIHLFELALQFKKRSR-----QGISDRHL-AGKSLGLIFDKKSTRTRVAFETAMIQLGGTPIYMST--QDTQI------------S
RNEPACDTARVLSR-YIDVLAMRTFD----------HGLVEEFAASS-----------TIPVINALT-DLYHPCQILSDIMTVIEHKG-------GFQGK
KIVWVGDG-------NNVANSWVNAAAVLD-L--NLVVATPE--GYGVKDEIKAKALERG-----GRQIVFTHDPKDAVKNADV---VYTDVWASMGQEE
E-------------------QAKRVTAFKG-FQVNRSLLSQS---KPDVTVLHCLPAHR-------------------GEEISEDVLEAPDAVFWDQAEN
KRHMHKAILETLI
>D7GFE2
GQHLLSVSQLDRAALTSLFGLAESLRPVGQ-----GTQVCRIL-EGAMLGSLFFEPSTRTRLSFESAFQRLGGAVVSTTG-FTFSSM------------A
KGESIHDTARVVSG-YSDALVVRHPD----------TGSVAEFADAS-----------VVPVINAGDGSGEHPSQSLLDLFTMRQELE-------SIDGA
TIAVLGDL-----RYGRTVHSLLHILGLYSKV--TFRVFGPP--ALALPAEFFEVVSAS------GNRIVECDSVGEAIGPADV---IYCTRVQKERLSE
Q--------------------DESVHLKGD-L-LNMAILTYG---RPDAIIMHPLPRD---------------------FDLSPDVDDFPGLAIFRQTDN
GLLIRMAIFSIAL
>A1SH59
GRDILSLKDVERDDYFRIFQVAEELRPHAE-----NRRNGDLL-QHKTLLTAFYQPSTRTRLSTEAAMHRLGGHVLGFSD-AKMTRA-----------GF
YQESMKDTVKMLEF-YGDVIAMRSHV----------QGAPHEAARWA-----------SVPVINCGDGWGEHPTQVLTDLYTIWRDKG-------SLDGI
KMLLVGDM-----RM-RTMHSILLASSQF-DM--ETMVVSPP--ELALLEDFKGELAER------SVNYRELESVEQGIADADV---IYMEPVVQADYTD
P--------------------TEKGTTPPA-YQVTRRLLEKA---KQDSIVLHSLPRM---------------------DELTPDVDATRHARYWAEAAN
GVSVRMALLALVL
>E8R8L9
GSDVISALQFTRSDVERLITIAEELRRRLE-----AGERIEAA-KGRILFTAFFEPSTRTRLSFQFAMVRLGGSVVDLGP-EEVTSR------------A
KGESPEDTLRTVDS-YNDVIVVRHRE----------PGFASKAAEIC-----------RAPVVNAGDGYNEHPTQALLDVYTIWRSLG-------RVDGV
SIGLMGDL-----KYGRTVSSLSYILSNFRDV--TIYFISPP--ALRPREEVLRILDQR------RTRYEFAESLDEVVSRVDV---LYVTRLQKERM-S
P--------------------EEYERLKGS-YTVSYESLRKY---GRIPLIMHPLPRV---------------------WELTPDVDVLPQAIYFEQARN
GLYMRMALLKTIL
>A1RX86
VLHLLTLRDYAADEIESLIRDAVLLKKLRK----LGLKRLNLL-NGRSVAMIFEKPSTRTRASFTVAAYELGAFPVSYSS--SELQL------------A
RGEPVKDVARVLAR-YHDLIAARVYR----------HEDLEELARYS-----------GVPVVNLLS-DKYHPLQALADYMTIFEKKG-------RLSGV
TLAFIGDG------TDNVFNSLAIAGVKLG-V--RIRVAAPR--EYMPSEELLGR------D--VLSRIEVYEDPEEAVRDADV---VYTDVFVSMGQEK
E-------------------REYRLKVFLP-YQVNSQLLRSVG--REDFIFMHCLPAHR-------------------GEEVTDDVIESPQSVVFDQAEN
RLHTSKSVLLHLL
>B8FH29
KVDITTLSDLSKEQIDQLFANARDGKKKHK-----QGVYEPVL-QGKTAGLVFDKPSTRTRVSFEAAMIQLGGVPMYIQS--GDTQI------------K
RQEPVEDTARVLSR-YLDALVVRTFS----------QEFVEDLAREA-----------SIPIINALT-DVYHPCQVLSDILTVIELKG-------GYEGV
KIAWIGDG-------NNVAHSWISAAAILG-L--DLVLACPD--DHLPEQTILDKVKESS-----AGSVKVVSDPKEAAVGADV---LYTDVWASMGQEE
E-------------------SDERMKSFEG-YVVDQALVNLA---AKDVSVMHCLPAHR-------------------GEEITAGVLEGPNSVVWDQAEN
KLHMHKAILDALI
>A8ZW62
KKDITTLYDMEKEDFQILFDSALELKKRQR-----MGIYDAVL-SGRVMGMIFDKHSTRTRVSFEAAMTRLGGTVIYMSS--RDMQI------------A
RAEPVKDTARVLSR-YIDALVIRTYS----------QSLIEEYAQYA-----------DIPVINALS-DKYHPCQVLSDLLTVIEHKG-------GYQGV
RIAWVGDG-------NNVAHSWIAAAAVLG-L--DLVLGCPA--DYMPDPDILENARQKG-----NGSVTVVNDAAEAVAGADV---IYTDVWASMGQEE
E-------------------HRERLAVFEP-FQVNDALAGLA---KKDAIVMHCLPAHR-------------------GEEITEAVLEGPRSVVWDQAEN
KMHMHKAILKALI
>Q9HKM2
NRSVVSIEDVDIDDLNDLFDLSDSMLKTIE-----KGGSTDLL-RNRIMATLFYEPSTRTRLSFESAMHRLGGSVITVSD-VKTSSV------------A
KGETLADTIRMASS-YSDIIVIRHPL----------EGAARLASKFA-----------NKPVINAGDGSGQHPTQTILDLYTIKRETG-------SIDGK
TITMVGDL-----RYGRTIHSLIIALSRF-DV--RINLVSPQ--ILKLPEYVLTKIGDR-------SRIMEYDDLSKVIEDTDV---LYVTRIQKERFSD
Q--------------------NEYQSVIGS-YSVDRDLVSRM---KKDAIIMHPLPRI---------------------DEIKPEVDELPQARYFKQAYY
GVPVRMALIYRIL
>Q7QF47
GRHVLTVDMFTKEHLNEIFHLAQTMKGRVA-----KERALDLL-RGKVMASIFYEASTRTSCSFAAAMQRLGGRVVHVDE-TS-SSA------------V
KGETLEDSIQVMAG-YADVVVLRHPL----------PGAVTRAAQHC-----------RKPLINAGDGVGEHPTQALLDIFTIREEIG-------TVNGL
TITMAGDL-----KHGRTVHSLARLLTMY-NV--NVRYVCPP--GLEMPAHIREYVDRK------GISQRQFDTLESAIADTDV---LYMTRIQRERFES
E--------------------QEYEKCCGQ-LILTPQIMTLA---KRRMIVMHPLPRV---------------------FEISVEIDSDPRAAYFRQAEY
GMYVRMALLAMVL
>Q8EK29
MKHFLSIKELTQQQLLDLITLAKTIKANP-------AEYRHAL-DGKSVVMLFEKPSLRTRVSFDIGINKFGGHCLYLDQ--QNGAL------------G
KRESVADFASNLSC-WADAIVARTYS----------HTTIEQLAEFG-----------TVPVINALS-DLYHPCQALADFLTLAEHFE-------NISDV
KLAYVGDG-------NNVTNSLMYCAAILG-A--TMTVICPA--GHFPDGYVVAEVQELASR--YGGKIVLTSDIDA-IEGHDA---IYTDTWISMGDPT
P-------------------LAEIKDKFAP-YQVNNALMAKAG--A--HFFMHCLPAHR-------------------GVEVTDAVMDGECSLILQQAEN
RMHAQNAVLVTLF
>Q4SZL4
GQHILTVRQFSKEQLSHLFNVAHTLRLLVQ-----KERSLDIL-KGKVMASMFYEVSTRTSSSFSAAMQRLGGSVVHFSE-ST-SSS------------Q
KGESLADSVQTMSC-YADVLVLRHPT----------PGAAESASRQC-----------RKPVINAGDGVGEHPTQALLDVFTIREELG-------TVNGM
TITMVGDL-----KHGRTVHSLAKLLTQY-RI--TLRYVAPK--NLHMPAEIIDFVASK------GIKQEEFDSIEEALPETDV---LYMTRIQKERFAS
E--------------------EEYKACFGQ-FILTPHIMTVA---KKKMVVMHPLPRV---------------------NEISVEVDTDPRAAYFRQAEN
GMYIRMALLATVL
>Q2FPP7
KKDFISILDISREELANLIAHARKLKE-ER----RVGIQTPVL-AHKTLGMIFEKSSTRTRISFEAGMFELGGHALFLNP--KDMQL------------G
RGEAIRDTARVMSR-FVSAIMIRANR----------HDEVLELAAHA-----------DIPVINGLS-DREHPCQILADIMTIEERLF-------RTEGV
KVAWIGDG-------NNVCTSLILSTILTG-M--EVIVASPS--EFAPGEDVVSEALRM------GAKVRIVTDPREAATGADV---VMTDTWISMGQEE
E-------------------IDRRRQIFMP-YQVNAELMACA---KPGAIVMHCLPAHR-------------------NWEITDEVLDSKASAVWDQAEN
RLHAQKALLVRLL
>Q5NQH1
RRHFLNFADAGADAVKAMLADALARKQARK----GRVDADAPL-KDSILGMIFEKNSTRTRVSFDVGMRQLGGSTIVMES--GSTQI------------G
RGETIADTARVLSR-FIDAIMIRTDD----------HAKIEELARYA-----------SVPVINGLT-DLSHPCQIMADMLTVIEHKG-------KVEGT
RWAWLGDG-------NNVLYSIIEASGLMG-F--SVIAACPH--GYEPDPKFIEAARKA------GCDVVITDDPDEAVKGADV---VVTDTWISMGQAH
A--------------------EAKMAAMQP-YQVNEALMAKA---GDQALFLHCLPAHR-------------------GEEVVDAVIDGSRSVVWDEAEN
RLHAQKSVLLWSL
>Q8G655
GKSVVTLDGLSTNQILDLLHKAEYIDSHR-------KEIAHTC-DGRVLATLFYEPSTRTRLSFETAMLRLGGKVIGFAG-AQLASV------------T
KGESIADTLKTVSN-YVDVVAIRHPK----------EGAALVASRAA-----------SVPVINAGDGGHMHPTQTLADLATLQSRFG-------RITDL
TVGLCGDL-----TFGRTVHSLIETLCRFGNV--RFVLISPD--ELKTPQYVIDRINAD------SCSYVEVRDLASVIGDLDV---LYMTRVQKERFFN
E--------------------DDYLRLRDT-YILDEEKLQLA---KPSMAVLHPLPRV---------------------NEIAVDVDDDPRAAYFEQVKN
GMLVRMALESTVV
>Q5QX00
MKHCLSGLELTPANTLQLLALAQEQKAHP-------EKYRQTL-AGRSVVTLFEKPSLRTRLSFDIGLQKLGGHAVYLNE--QGKGM------------G
VRESVADYARNLSC-WADAIVARVMS----------HHTLQELAQHA-----------SVPVVNSLC-DRFHPCQALADFLTLQEHYG-------KVKGL
KLVYLGDG-------NNVSHSLMLTAAALG-T--DCTIICPR--GYEPDAELVKKAKKQAEE--SGADIVVTHDIAA-VAGADA---LYTDTWVSMGDDK
P-------------------LSEVRDTFQP-YQINSQLVEHSG--A--TSVLHCQPAHR-------------------GYEITSDVMDGPLSRCFQQAEN
RLYAQNALLTLLL
>Q97FS3
GRSLIDPMDFTVDELEEIFKLADDIIACP-------KEYMHAA-EGKILATLFYEPSTRTRFSFETAMLRLGGQVVGFSE-PNSSSV------------S
KGETIADTIRVVSC-YADIAAMRHPK----------EGAPKVASMYS-----------SIPVINAGDGGHQHPTQTLTDLLTMRRTKK-------RLSNL
TIGMCGDL-----KFGRTVHSLIKAMSRYDNN--KIVLISPD--ELKVPEYIKKELDKN------NIEYKEAKRIEDVIEELDV---LYMTRVQKERFFN
E--------------------EDYIRLKDS-YILNENKLKTA---KKDMIILHPLPRV---------------------NEISYEVDNDERAYYFKQAKN
GMYVRMALMAKLM
>D8IA02
MKNFIGIKEMSKEEILEVLDVAKRLDN-TP-----NMERRKMM-DGMIMTSLFFEPSTRTRLSFNSAAYKMGLDVIGFDN-PDVSSI------------K
KGESLRDTIIMVSA-YSDVIVMRHPI----------DGAAKFAEEVT-----------DCPVINAGDGSNEHPSQTLLDLYTLKDELG-------SIENK
KIAFVGDT-----KYGRTVHSLSKALKMF-NG--EFYYISPD--IIQIPDYILKELDNA------GIKYHKGNNYEEILKEIDC---LYMTRIQRERFEN
I--------------------EDYEKVKHA-FNISKTIVGKC---KEDMIIMHPLPRV---------------------DEISIDLDDTKYAKYFIQAKN
GVPTRMAMLSLAT
>A2SQ85
KKDFLSITDLSAEEYEDILTLAARLKR-QR----YAGVPHPLL-AGKTLAMIFEKASTRTRMSFDVGMYDLGGYALYLNA--KDTQL------------G
RGETVADTARVMSR-YVHGAIMRTYK----------HETITEFAKYA-----------SIPVINALS-DKEHPCQIMADSLTLKEKFG-------ELDGL
KIAWIGDG-------NNVCNSLIMASVQTG-M--EIAVGTPK--GYEPDPAAVKFAKEN------GGKVTIYDDPVRAVSDAHA---IYTDTWISMGEED
I-------------------KETKLKDFVG-YQLDTALLNKA---ADDALVLHCLPAHR-------------------GEEITDEVIDSMQSGVWDQAEN
RLHAQKAILVRLM
>Q58291
-MHLLDLDVLSREDVLKIIEYGIYFKKNR--------RKHKIL-EGKSVAILFEKPSTRTRMSFDIAVYELGGHPLIMNQ--NEIHL------------G
KKESIKDTAKVMGR-YVDTIVARVYK----------HRHLEEMAKYS-----------SVPVINALS-DLAHPCQILADLMTIKEYKG-------KFKGL
KIAYLGDG-------NNVCNSLILGSALVG-M--DTYVGTPK--GYEPNAKVVLKAKEINNY--GEGSLTLTNDPIEAAEDADV---LYTDVWISMGD-D
KD------------------KEEVLKIFPP-FQINSKLLEYA---KDDVIVMHCLPANR-------------------GYEITDDVIDGEHSVVYDEAEN
RLHVQKGVFKFIF
>B0S198
NRNLINADDFNVEEINEILNLAEEIIKSP-------SDFSNLC-NGKILGTLFFEPSTRTRLSFESAIHRLGGDCIGFSE-SASSST------------S
KGESLADTIRTVSN-YTDIIAMRNPK----------EGSAVLASSYA-----------EVPLINAGDGGHQHPTQTLTDLLTIWMTKK-------KLDNM
TIGLCGDL-----KFGRTVHSLIKAMSRYENN--KFILISPE--ELQVPDYIKMFLKSK------NIEFKEVEKMEDVIGELDV---LYMTRVQKERFFN
E--------------------ADYVRLKDS-YILDNDKMKLA---TEDLAVLHPLPRV---------------------NEIATEVDSDPRAVYFKQVRY
GVIVRMALILKLL
>Q8THL2
NRHVISMKDFSREEIDHVLDTAEKLEPVAR-----GEERSRLL-DGKIVSLLFFEPSTRTRLSFEAATQRLGGQALNLGS-VEASSV------------M
KGENLADTIRVISK-YADLIVLRHPL----------DGSARMAAEFA-----------SVPVINGGDGSVHHPTQTFLDLYTIRRESH--------LEDL
RIAMAGDL-----KYGRTVHSLCHALSLY-GA--EMTFVSPP--ELRMPPEIVRDLKKQ------KIRVKETDSLEEIIGDVEV---LYMTRVQRERFPD
P--------------------EEYEKVKNR-LKVTGDLLKAA---DPELKVLHPLPRV---------------------NEIAPEVDATPHACYFEQAFY
GVPIRMALLALAM
>Q75BK8
GRNILSVNQFKRSDFHALFAVAQELRAAVE-----REGVLELM-KGRLLTTIFYEPSTRTSSSFIAAMERLGGRTVNINT-SA-SSV------------K
KGETLQDTIRTLAC-YSDAIVLRHPD----------EMSAHIASKYS-----------PVPIINGGNGSREHPTQAFLDLFTIREELG-------TVNGI
SVTFMGDL-----KYGRPVHSLCRLLK-HYQV--RINLVSPK--ELSLPDGLRNELIDA------GLLGIESESLTPIISRSDV---LYCTRVQQERFER
E--------------------EDYLRLKNT-YIVDNKILAHA---KQQMVVMHPLPRV---------------------SEIREEVDYDHRAAYFRQMRY
GLFVRMALLAMVM
>B1GZE0
KKDLLSIYDLSTKEIKEILNKAFKLKNDRK--------HLDVF-KGKILGLIFEKPSTRTMVSFTAAMLQLGGTPVFLNT--ENLQR------------K
RGESIHDTAIVLSR-YLDGLMIRSFK----------HSDLEEFAKYS-----------TAPVINGLT-DHEHPCQILADIMTVMEIHE-------ALKKI
KIVYTGDS-------NNIANSLLAISAVLG-F--DFTLISPK--EYSPKKRILNKALEYTSS--TGAEIKITSDVND-AKNADV---IYTDVWTSMGFEA
E-------------------EKKRKKIFAP-YQVNSELLKKA---SSKCIVLHCLPAIR-------------------GEEITEEIMYKYESSIFTQAEN
RLYVQKAVLLYLL
>Q6C6H5
GQHILSVNQFSKENLHDIFALANELRQAVK-----RVGVLDIL-KGRLLTTLFYEPSTRTATSFDAAMQRLGGRVIAVNV-DA-SSY------------K
KGETLQDTLRSVAC-YSDAIALRHPD----------PESANIAGRFS-----------PVPVINGGNGSVEHPTQALLDMYTIREEVG-------TLNGT
TITFMGDL-----RYGRTVHSLVRLLT-HYKV--NIRLVCPP--ELTLPDELKTLLKSQ------GKLDLESATLTEIVSTTDV---LYCTRVQKERFTN
E--------------------KEFEAIKES-YLVDNKVLKDA---KPHMCVMHPLPRN---------------------AEINPEVDFDARAAYFRQMRH
GLFVRMALLAMVM
>C4L7S7
MRHLLDTTEFNKSELEALIALGREMKANP-------AAFRTGL-AGKNIVTLFEKQSLRTRVTFDIGINRLGGHAVYLDQ--QNGVM------------G
QRESVKDFAMNLSR-WCDGIVARVFD----------HKTLLGLREHA-----------TVPVVNSLC-NLYHPCQALADFMTIAENYD-------DLSKV
KLAYLGDG-------NNVAHSLLITGAILG-T--DVTVVSPK--GSGPDAQIFNLAAELARQ--SGAKLAVTDNCAD-IRGFDV---AYTDTWVSMGDNT
P-------------------MDAVKDKFMP-YQINQALLDNTG--I--RHVLHCQPAHR-------------------ELEITSEVMDGPASLIMDEAEN
RMHIQNAILHTLI
>C1DUK1
VRSFVSFTDLNKEEVLNIIEYGKKLKKNK--------FLDQSL-KGKSIGLIFMKQSTRTRLSFEVGVYQMGGQPIYISG--SSTQL------------A
RGEDIKDTARVMAR-YLDGIVIRTFS----------HQEVEDLAKYS-----------GIPVINALT-DYQHPCQVLADLMTITEVFG-------SLEGK
KVAYVGDG-------NNMANTLLLACAVMG-M--DISVATPP--NYEPNAKAILEAVNIAKE--TGSKVELTNNPKEAVLDADV---IYTDVWVSMGQEG
E--------------------KEKKKAFEG-FTINKDLVVLA---KPNAIVMHCLPAHK-------------------GEEISEDVFEQYADVIFNQAEN
RLHVQKSLMSYLF
>D7CX83
GRDLLALSDLTRDEFTGLLTSALELKRGWQ----AGERPA-LL-KHQTLAMIFEKQSLRTRSTFDIAMYQLGGHSVLLSQ--NYIGW------------G
VRETIKDVAHNLER-WTQGIMARTYG----------HGTLLELAEHA-----------GVPVINGLS-DLLHPCQLTADYLTLKETFG-------DLEGL
KIAFVGDG-------NNVCNSHLNAAALTG-T--SLTVACPE--GFEPDAEVLAAAR----A--RGADITLVRDPREAAEGADV---LYTDVWISMGQEE
E-------------------AVRRREAFRG-YTVTLEWLDGL---SERGIFMHDLPAHY-------------------GEEVTEEVVYSPRSRVFDQAEN
RLHAHKAILFQLM
>Q7S8A6
KAHVLSVEQYTRADLHLLFTVAEEMRLSVQ-----RGNVMDIL-KGRMLATLFYEPSTRTSASFEAAMKRLGGEVISIAT-QH-SSV------------Q
KGETLQDTLRTLAC-YADAIVLRHPD----------ETCVDVAKKYS-----------PVPVVNAGNGSREHPTQAFLDLFTVREELG-------TVQGL
TFTFVGDL-----RYGRPVHSLVYLLR-HYGV--KVQLVSPK--GLELPTDVRQQLVKA------GQLLCESETLTEILGKTDV---LYCTRVQKERFPS
E--------------------AEYEKVKGS-YRIDNQTLKHA---KSKMAIMHPLPRN---------------------EEIAEEVDFDQRAAYFRQMRY
GLYCRMALLALVM
>A5UMK3
MSNLLSVCDIKD-EVLDILELAKNFKEG--------KMEEKPL-AGKSLAMIFQKSSTRTRVSFDVGMYQLGGQALFLSS--SELQM------------G
RGEPIPDTAKVLSR-FVDGIMIRAIE----------HDDVVELAKYS-----------DVPVISGLT-NLEHPCQALADMLTIQEHLG-------KLEGK
KLCFVGDG-------NNVCNSLLLMAPLVG-M--DMSVACPE--GYEPNEDIVNMAKKLAEE--HNKEITISSDLKVALDNVDV---VYTDVWVSMGDEK
E-------------------AEQRQKDFAP-YQVNSNLMSLA---NDGAIFMHCLPAIR-------------------GQEVSGEVIDGPQSVVFDEAEN
RLHAQKAVLYHFL
>Q8XL59
NKHLLDPSDFTIEEFDEIFKLAHQIMANP-------KEYQNIC-NGKILATLFYEPSTRTRLSFESAMLRLGGQVIGFSE-PNSSSV------------S
KGESLRDTIKTVNC-YADLIAMRHPL----------EGAAKVASMYS-----------DIPVINAGDGGHQHPTQTLTDLLTIKEYKG-------NLEGN
TIALCGDL-----KFGRTVHSLIKALSRYKNN--KFILISPI--ELRIPNYIREQLEKN------NIEYKEITSLEEGIKEANI---LYMTRIQRERFVD
Q--------------------SEYERLKDV-YVLDEAKMKGA---KEDMMVLHPLPRV---------------------NEISYEVDEDSRAFYFKQAKC
GMYVRMALMAKLL
>Q65LE4
GKDFLSLKDFSKEEIVYLLKEAAAMKRN---------KIQDIF-KGKTLAMIFEKSSTRTRVSFEAGMAQLGGNALFLSS--KDMQL------------G
RGETIADTAKVLSR-YVDAIMIRTFE----------HEKVEELAKHA-----------EIPVINGLT-DLFHPCQALSDLLTIQEMKG-------TLKGL
KAVYVGDG-------NNVAHSLLIGCAKVG-C--DITVASPK--GYEPNQDVVKLAETFAEE--SGAAVTITNDPVSAVQQADV---IYSDVFTSMGQEE
E-------------------AEERMKIFAP-YQVNGTLVSHA---KPDYIFLHCLPAHR-------------------EEEVTAEIIDGPNSAVFQQAEN
RLHVQKALLKALL
>E1SMH1
MNHLLSIKDLSPEQIHGLIDLAKTLKADY-------IPYQDAL-KGKSVVTLFEKPSLRTRVSFDIGINKLGGHCLYLDQ--QNGAI------------G
QREAVKDFAMNLSR-WCDAIVARVFS----------HQTLEELAEYA-----------TVPVVNSLS-DLYHPCQGLADFLTLSEHYD-------DLSQV
KLGYIGDG-------NNVTHSLMYAAAKLG-A--TMVVVCPP--GHFPDGQVVTEAQAIAAE--HGGALVLSSDLAA-LEGVDA---LYADTWISMGDNT
P-------------------MAAIKAKFQP-YQINSKLMSLTG--A--KYVLHCQPAHR-------------------EVEITSEVMDSDASLILDQAEN
RMHIQNAILLELM
>Q3ZYV6
TKDLLSISDLSPDDIGRLLSDAVELKARG---------WNNSL-SGKTLALVFEKPSLRTRVSFELAMKQMDGEALYLSP--AEVGL------------G
KREPVADVARVLSR-FVDVIACRTFG----------HETLVQLAKYA-----------DIPVINALS-DLEHPCQALADILTIYEKKG-------DLKGL
SLAYIGDG-------NNCANSLLLACAMTG-I--NCRLASPK--GYLVDKDLFARAEAYAED--SGAELYSGTDLKTALRGADV---IYTDVWTSMGQEA
E-------------------TEKRLKDFTG-FQVNAKLVSMA---KKDAIIMHPLPAHY-------------------GEEVDREILECPQSVIFDQAEN
RLHAQKAVLRDML
>D9SN23
AKDLLTLKDLSKEEILEIIDLSEQLKYETK-----HGIEHHYL-KGKTLGMIFRKHSTRTRVSFEVGMYQLGGFALFLNS--SDIQM------------S
RGEAIEDTGRVLAR-YLDGIMIRTFD----------QREVEELAAAS-----------RIPIINGLT-DEEHPCQVLADLLTIKENKR-------KFKGL
KVAFVGDG-------HNMANTLMIGCLKVD-M--DFSIATPK--GYETKEKIIEAARD------SLGTLTITNSPEEAVKDADV---VITDVWTSMGQET
E-------------------KNLRKEIFKS-YQVNKQLMSFA---KIDAMVLHCLPAHK-------------------DEEITTEIFEEHQEEIFEESEN
RLHVQKAVLVKLM
>Q5KNM2
RRHILSVKQFDREDLHALFNVASEMRTAVE-----RSGSVDTL-RGRVLCTLFYEPSTRTSTSFEAAMKRCGGEVVQVNA-ST-SSV------------Q
KGESLADTIRTVGC-YADAIALRHPS----------VGSAKAAAKSS-----------PVPILNAGDGIGEHPTQSLLDVFCIREELG-------SVNGI
TVTLIGDL-----KNGRTVHSLVKLLS-LYDV--TLNFVSPR--SLAMPESVKTEAFRA------GIRFTESFTLTEIVSRSDV---LYVTRVQKERFEN
I--------------------AEYEAVKDI-YVINNDVLEKA---KESAIVMHPLPRV---------------------NEIDPEVDFDSRAAYFRQMRY
GLFVRMALLTLVM
>Q12ZP0
DLHIISMKSFSRDMIDHVLNTAEMLEPIAK-----GKTKSDLL-KGKILGVLFFEPSTRTRMSFETAMMRLGGDVLSLGS-VDASSI------------A
KGETLADTIRVVNG-YANAIVLRHNK----------EGAAQLASEFS-----------SVPILNAGDGAGHHPTQTFLDLYTIRRESH--------LDGL
KIALAGDL-----KYGRTVHSLCYALSLY-GA--EITLVSPK--ELRLPADIIEDLRSR------NIKLTEIEYIEDAIENVDV---LYVTRIQKERFPD
P--------------------AEYRKVANS-LLISPELLEKA---KPELKVMHPLPRT---------------------NEIDPRVDNTKHACYFKQSFY
GVPIRMALLALVM
>E1REB2
KKDILSILDLNSEELTGVLALADKLKG-ER----KNGIFPEYL-YKKSVGLIFEKASTRTRISFETGIFELGGHPLFLNP--NDMQL------------G
RGETISDTAKVLSR-YLSAIMMRSYS----------HRTVEELALHS-----------TIPVINGLS-DEEHPCQILADIMTMRENFG-------NLEDL
TIAWIGDG-------NNVCDSLMLSSALTG-Y--RVNVASPP--AYRPKEKYIELAEKA------GAYVKFFDNPRDAVSGADV---IYTDTWISMGREN
E-------------------KEARVNAFKG-YRVDESLLAGC---DSDSIVFHCLPAHR-------------------GEEISDEVIDGPMSRVWDQAEN
RLHAQKALLAKLL
>Q0C4M2
IRHFLDIWPLESAELRAILDQAHAMKKARA----GWIDAGAPL-DGHTLAMIFEKSSTRTRFSFDMAMRQLGGSSITATS--NDMQL------------G
RGETVEDTAKVLSR-FVDAVMIRAND----------HADVEAFADAA-----------SVPVINGLT-DRSHPCQIMADLMTLEEHGL-------TLRGA
RLAWVGDG-------NNVCASFIHAAPKFG-F--SLAVGTPK--RFAPDED--DLEIAAEL----QGRIDLYETAEEAVAGADV---VIADTFVSMGDVD
A-------------------ERR-LEILDP-YAVTEELMELA---AGGAKFLHCLPAHR-------------------GEEVDAEVIDGPASLVFDEAEN
RLHAQKAILRWCL
>Q2N615
VRHFLDLSDAGGDAIAAMINDAQDRKAARK----GRPDPDAPL-KDHVLAMIFEKSSTRTRVSFDMAMRQLGGSAMVMES--GSMQL------------G
RGESIADTARVLSR-MVDAIMIRTDD----------HGKIEELAHHA-----------TVPVINGLT-DRSHPCQIVADLLTVIENGK-------ALPGL
EIAWLGDG-------NNVLHSILEAAGLMK-F--NVRVGTPK--GYEPDGEFVELARAG------GAQVSLAADAAEAARGADV---VITDTWVSMGQEH
A--------------------ATKLEAMAP-FQVDDRLMDQA---KPDAIFLHCLPAHV-------------------GEEVAESVIEGPQSRVFDEAEN
RIHAQKSVLLWAL
>E1QI54
TKHLLTIRDLTAQEVLGLIERARQLKAGWR-----GGYRPTPL-AGKSVAMIFEKPSTRTRVSFEVGVFQLGGKALFIAS--RDSQI------------S
RSEPLRDTARVLSR-YVDGIVVRTFG----------HEVVEDLARFG-----------DVPVINALT-DRYHPCQVLGDLQTVAEYKG-------EVRDQ
VYAWIGDG-------NNMAHSWIEAAAVLG-L--RLRLACPE--GYDPDPEIVAQARAR-----GAD-ILLTREPDEAASGATV---INTDVWASMGQED
E-------------------AKGRAEAFGG-FTVDGRLMSLA---AREAIVLHCLPAHR-------------------GEEISDEVMEGPQSAIWDEAEN
RLHMQKAIMEALL
>C0QUQ2
KRDFLNISDLNRDEIFQIIEYAVKLKKGE--------IKDQTL-KGKSIGLIFMKPSTRTRLSFEVGVYQMGGQPIYIQG--SSTQM------------S
RGEDIKDTGRVMSR-YLDGIVIRTYS----------HSEVEELSRYF-----------DKPVINALT-DYLHPCQILADLQTIYERLG-------KIEGI
KVAFVGDG-------NNVANTWLIAGGLVG-F--NVSVATPE--GYEPSGKAVYEAFKLSEK--SGAEIQITNDPVEAVKEADV---VYTDVWVSMGQEG
E--------------------KEKKELFKG-FTVNSDLLSHA---SKNVIVMHCLPAHK-------------------GEEITEDIFEKYSDVIFDEAEN
RLHAQKALMSLLF
>A7I6J6
KKDFLSILDITKTELDEILIDAERLKR-QK----KAGVPHELL-RGMSLAMIFEKSSTRTHISFEVGMHELGGHALFLNA--KDLQI------------G
RGEEIRDTARVASR-YVSAIMIRAYR----------HSTVVDLAENA-----------TVPVINGLS-DIEHPCQLLADILTIKEHFG-------KVRGL
KVAWVGDG-------NNVCNSLVLSSALTG-M--EIAVAGPK--GYEIAPELVEKA----QA--LGGRVTRVKTPQDAVKDAHV---IVTDTWISMGDEA
E-------------------QEKRRAAFKG-FTVNDALLRHA---SPDARVLHCLPAHR-------------------GEEITGDVLDGPKSLVWDEAEN
RLHAQKALLVKLL
>A8MIU1
GKHLIDPDQLTFNEIHEIINLGLDMEQNP-------AKYSKVC-EGKILGTMFFEPSTRTRLSFESAMLRMGGTVLGFSD-VTTSSV------------T
KGESVADTIRVLDD-YADILVMRHPV----------AGTPREASQYS-----------TVPVINGGDGGHQHPTQTLTDLITIQKYHG-------EIRGL
KVAFCGDL-----LFGRTVHSLLKTLSRFPDM--EFILISPP--ELPIPEDLKTEIEKY------NVKITETDSLEKHMAEIDI---LYMTRIQKERFLN
Q--------------------EDYEKLKDS-YILTNSLLENA---KQDLIILHPLPRV---------------------NEIHTEVDRDPRAKYFEQAKM
GVYVRMALMALLL
>Q12X36
MKHLISMTDLTQEEIIEILDMAEDLKEKRL-----RGKMTDLL-KNKSLAMIFEKSSTRTRVSFEVAMSDLGGHSIYLNS--RDIQI------------G
RGETVSDTAQVLSR-YVAGITARVNS----------HRTVEDLAKHS-----------NVPVINALS-DLEHPCQILADFLTIREYKN-------RLNGL
KFAWIGDG-------NNVCNSLILGCALVG-M--QIAVACPE--GYMPNPEIVAKG----RE--LGGDILITTDPEEAAADADV---LYADVWVSMGDEE
E-------------------REKRLSDLEN-YQINSNLVELA---KPDVIFMHCLPAHR-------------------GEEVSAEVMDGPHSVVFDQAEN
RLHAQKALLMKLM
>A3CU82
KKDFLSILDIGEYELESIVADAVRLKR-LK----SAGTAHEFL-RGKSLGMIFEKASTRTRVSFEVGMSDLGGHALFLNP--QDMQL------------G
RGEEIRDTARVLAR-YVDAVMIRAYS----------HAAIEEFARYA-----------NVPVVNGLS-DRLHPCQVLADIMTLSERFG-------DLHGL
KLAWVGDG-------NNVCNSWLLSSALTG-M--EIAVASPP--RYRPRDEIVDQARAA------GGKVTVVTDPDEAVRDADV---LYTDIWVSMGDEQ
E-------------------RAERLQALKG-YTIDSRLLAQA---SPDALVMHCLPAHR-------------------GEEITDEVMEGPQSIVWDQAEN
RLHAQKALLVRLI
>B1L6J8
GRDFLTLLDLTPLEFKALLRRSWEHKY--------GVVPKDLL-KGKYVAGIFEKPSTRTRVSISVATFDLGGVFLELPI--SNLQI------------A
RGESIRDTAEVLSR-FVHAIAARVKQ----------QSTLEELAKWA-----------SIPVINLLS-DKFHPLQALADIFTIQEFFG--------DKKV
KVVFLGDG------SANTNHSLMIASALMG-Y--DYSVGAPK--DYWPSSDVVKRVEEIMKK--TGGTLSILEDPVEAVKGADV---IYTDTWKSMGVED
V--------------------ERRMKVFPP-YQVNMEIVKKA---SPRVKVMHCQPWYI-------------------GEEITEDVAYSEYSIAFEQAEN
RLHTAKAVLEALL
>C5MAP3
RNNFISVKDITRSDLHSLFAVAQEMRAQVE-----RQGVLDIL-KGRVLATMFYEPSTRTSTSFDAAMQRLGGRVVAVDS-AS-SSV------------K
KGETLQDTIRTLSC-YADAIVLRHPS----------ESSADVAAKYS-----------PVPIINAGNGTKEHPTQALLDLFTIREELG-------TVNGI
TVTFMGDL-----KYGRPVHSLCQLLK-HYNV--RVQLVAPK--ELAIPEEIRQLLIEN------NMLKIESEELTDILAKSDV---LYCTRVQEERFSD
K--------------------EQYQRLKDT-YIVDNKILSNA---KQHMCVMHPLPRT---------------------NEIREEVDFDQRAAYFRQMRH
GLFIRMALLAMVI
>Q3A1V3
KKDFLCLTDWSLEELENLFTLAADLKAKQK-----AGEQHHLL-KGKTLGMLFEKSSTRTRVSFEVGMYQLGGHALFLSS--GSTQM------------G
RGEPIKDTGRVMSR-YVDGIMIRTFS----------QEGVEELAQWS-----------TIPIINGLT-DMYHPCQVMADLLTVIEHKK-------NYRDL
TYCWIGDG-------NNMANSWINAAAMFG-F--ELRVATPK--GYEPHALVVERA-KKL-----GARVTYLNDPLEAARGAHV---LNTDVWASMGQEE
E-------------------QAKRAAAFAG-FQINAETIAAA---DPACILLHCLPAHR-------------------DEEITDEAIESSHAVVFDEAEN
RLHIQKAIMATLM
>A8WNQ4
AKNCISVKNLDKGQINRIFELADRYKHDVE-----KSHPLHIL-QGKVLVTLFYEVSTRTSCSFQAAMQRLGGSVIAVDS-QT-SSV------------Q
KGETLEDTVQVLGS-YGDIIVLRSKE----------NGAAERAARVC-----------EQPVINGGDGTGEHPTQALLDVYTIRQEMG-------TVNGL
TIALVGDL-----KNGRTVHSLAKLLCLY-KI--TLHYIAPT--DLQMPQDVLDYVSSH------SFTQKKFSTLAEGISHVDV---VYVTRIQKERFPS
A--------------------EDYEKVKGS-YIINAKLLNEA---ARDPIVMHPLPRV---------------------DEIAVELDHDERAAYFRQAKN
GMFVRMSILSLLL
>D8K3C1
SKDLLSITDLESHEIRLLLSDAAALKAEP---------YQNTL-SGKTLALVFEKPSLRTRVSFELAMKQLGGDAIYLSP--AEVGL------------G
KRESVADVARVLSR-FVDVLAVRTFA----------QEKLEELGQWA-----------SVPVINALS-DAEHPCQALADLLTIFEHKG-------EFPGL
KLTYVGDG-------NNVAVSLALGAVSVG-L--DFTIASPR--GYEMPAPVVRRALELATA--NNCRFDALESPEEAVKGADV---VYTDVWTSMGQEA
E-------------------NEARLKAFAG-YQVNEALLRLA---KPDVIVMHPLPAHY-------------------GYEVSEGLLDRAQSVVFDQAEN
RLHAQKALLADIL
>B4S0H6
KQDLLTFADWTPEAMQKLLQLAVEIKQAP-------ASYSNVL-AGKSIVALFEKPSLRTRVSFDIGINKLGGHMVYLDV--QSGKL------------A
GREDAVDTAANLAC-WADAIVARVFS----------HSTLETFSKAA-----------NVPVVNALC-DKYHPCQGLADYLTMFERFG-------KTEGL
TMAYVGDG-------NNVTHSLLIVGALLG-C--NQVVVTPE--GHEASPEIVAQAKAIAEK--TGVTIVESTELSA-ANGADV---IYADTWLSMGDDT
P-------------------LDVIKEKFMP-YQVNEALMEATG--A--SYVMHCQPAHR-------------------DLEITGSLIDSDKSLLMQQAEN
RMHGQNAILTQLL
>E3KXH1
QRHILSVNQFSRHDLHGLFSIAQEMRTQVE-----RNGVLDIL-KGKVICSMFYEPSTRTSASFEAAMCRLGGRVVSISA-DQ-SST------------A
KGESLPDTIRTLGC-YGDAIILRHPV----------AGSSRSAANVS-----------PVPIINAGDGVGEHPTQAFLDVYTIREELG-------TVNGL
TITMVGDL-----KNGRTVHSLVKLLC-LYQV--NLIFVSPR--SLALPDSIKQEVARA------GISFEQSNHLEEVIGRTDV---LYVTRVQQERFTS
Q--------------------AEYEAVKGS-YRINHDLLSRA---RKHTIVLHPLPRN---------------------AEIDAEVDLDPRAAYFRQMRY
GLFVRMALLTLVL
>B8GED9
KRDLISILDLKAEDLEQIMQDAATLKT-LR----KEGKEHPVL-AGKNLAMIFEKPSTRTRISFEVGMNDLGGHALHLNH--KDMQL------------G
RGEEVRDTARVISR-YASGVMIRAFL----------HSTITEFAAHS-----------TIPVINGLS-DKEHPCQLLADIFTIREYFG-------STEDI
RVAWVGDG-------NNVCNSLILASGLTG-M--DLRVATPD--GYRPDPAVVERGRTV------GGKVTVFNSPEEAVKDAEV---IFTDTWISMGDET
Q-------------------QAQRVKAFAG-YTVDEALLKKA---DPDAIVMHCLPAHR-------------------GQEITDEVLDGPHSAVWDEAEN
RLHVQKAVLVNLL
>Q6LWQ0
MRHLISMRDIGREEILNILDESERMEAILN-----EKGHCDFL-NGRILATLFYEPSTRTRLSFETAMKRLGGNVIGFTD-ISNTSV------------T
KGESLADTIKVISG-YSDLIAIRHPS----------EGAARLSSENS-----------KVPVINAGDGSNQHPTQTLLDLYTIKREVG-------HIENL
KIAFIGDL-----KYGRTVHSLCQALSLFKGV--EIKLISPD--ELKMPREVIEDIAGK-------IKLSEMADVD--IDDVDV---VYMTRIQKERFVD
V--------------------NEYYKVKGI-YRLSKEHIGE-----KNVVIMHPLPRV---------------------DEIDSEVDNIPQARYFKQSFY
GVPVRMAILKLLF
>E0SQE7
RRDIISILDFTREDLEQLFEYADKFIEYGD-----KKFS--VL-SNKVITLAFFEPSTRTRLSFEIASKKLGADVITIVG-EEAVSI------------A
KGENFTDTIRMLDT-FSNAIVLRHRF----------EGAAKYAAEIA-----------ENPVINAGDGRQHHPTQTMIDLYTIKKLFG-------TIDGL
TYGVLGDL-----RYGRAAASFIYGLTLFNPK--KIYLISPP--LLRAREEIIKVLNDK------GINFEETTNIEDVLPYLDV---LYVIRIQKERFPD
P--------------------MEYERVRGS-YRVTLDLLSKG---RKELKVLHPLPKV---------------------DEIDHDVDSSPYAAYFIQARF
GIPVRMALLALLF
>Q8TKT5
KRDVLSITDLSKEEIYELLESAADLKAKRK-----AGESTEYL-KNKSLGMIFEKSSTRTRVSFEVAMTDFGGHALYLNS--RDIQV------------G
RGETIEDTARTLSG-YLHGLMARVMS----------HDTVEKLAKYS-----------TMPVINALS-DREHPCQILGDFMTIMEFKK-------KFEGL
KFAWVGDG-------NNVCNSALLGSAIMG-M--EFAVACPK--GYEPKAEFLEQA----KA--LGGKFTITDDPKVAAKDADI---IYTDVWVSMGDEA
E-------------------QEKRLREFAS-FQVNTELLGVA---KPDVIVMHCLPARR-------------------GLEITDEVMDGPNSVIFEEAEN
RLHAQKALILKLM
>D3E4G1
-NNVISIKDFEKEDIKFILDEAEKLEDIAQ-----SKEKSEEL-SGKILGLLFYEPSTRTRLSFETAMKRLGGDCISLGE-TSNSSV------------A
KGESIADTAKMFES-YCDAIVIRHDL----------EGVSRFLSDVI-----------DVPIINAGDGAGQHPTQTLLDLYTIRKHFG-------KIDGL
NIALLGDL-----KYGRTVHSLSYALGMYD-V--KMTFVSPE--ELKMPKENLLDLEKN------NIKYKETSNLKDIIDEIDV---LYVTRIQKERFPD
I--------------------EEYEKIKGA-YLINKDLLEG-----KELIVMHPLPRV---------------------DEIDYDVDNTKYNKYFEQAAN
AIPVRMAILKNLI
>Q9K8V8
GRDLLTLLDYTPEEVQQLLTQALELKQK---------APTPYL-TGKSLGMIFENASTRTRVSFEVGMTQLGGHALFLSP--KDLQI------------G
RGEPIKDTANVLSR-YVDAIMIRTNS----------HESVEELAHYA-----------TVPVINALT-DAYHPCQALADALTILEKKE-------TLIGK
KLAYIGDG-------NNVCHSLLAIGAKTG-M--DVTVATPK--GYEVDQEIFQRATEAAKE--TGATLVQTTNPQVAAENADA---IYTDVWASMGYEA
E-------------------QSEREEVFQP-YQVNDQLLTLA---KKDVSFLHCLPAHR-------------------GEEVTASVIDGPHSAIYDQAEN
RLHAQKAVLTALL
>A4RQR4
EKHFLHLDDFTKEEIMELVERASSEKKRLQ-----SGDRFQPF-KGKTMAMIFAKQSLRTRVSFETGFKLLGGSAIYLGP--DDISI------------G
KREATKDIARVISR-YNDIVMARLYE----------HSQIEELAAYS-----------SVPIVNGLT-DYNHPCQILADALTIYECLG-------RLEGV
KVVYVGDG-------NNIVHSWLNLAAVVP-F--HFVCVCPE--EYTPDEKTLQKARD-AGL----STIEISHDPVEGVKGADV---IYSDVWASMGQKD
E-------------------AEQRKKDFQG-YQVNGKMMA-R---TPNAIFMHCLPAER-------------------GLECDDEVMEADYSVVFQQAEN
RMHAQNAVMLKML
>A1SRI2
MKNLLTGMEMTQQQALDLIALGKDLKANP-------AKYSQAL-AGKSVVTLFEKQSLRTRVTFDIGVNKLGGHVVYLDQ--SNGEM------------G
SREDVKDFAANISR-WADCIVARVFD----------HKTLVEMQAHS-----------SVPVINSLC-DLYHPCQAMADFLTIAQQYD-------DLSKV
KIAYIGDG-------NNVTHSLFIAGAILG-A--TVTAVCPV--GHSPDAQILKMSEEIAAK--NGGSIHVTDNIED-IKGYDV---VYGDTWLSMGDDT
P-------------------LEQIKAKFMP-YQINQALLDLTG--I--KHVLHCQPAHR-------------------GLDITSDVMDGPASLIFDQAEN
RMHIQNAIMLTLI
>Q1AS28
GRDCLTLAEFSPQEVRLILDEAVKIKGLQK----ARI-PYRPL-RGRTLAMVFQKPSNRTRVSFEVGMYQLGGHALSLSP--QEIQM------------G
KRESPSDTGKVLTR-YIDAIMVRTFD----------HAELEELAAAA-----------EVPVINGLT-DTHHPCQALADLLTVREQFG-------RVEGT
KIAYVGDG-------NNVAHSLAIGCALTG-A--RLSIAHPE--GHGPDGKVVRLSAEL------GEPPKLTQDPEEAVAGAQV---VYTDVWASMGQEA
E-------------------AEERRKRFAP-YQVDERLMSLA---ADDAIFLHCLPAHR-------------------GEEVAASVIDGPRSRVFDQAEN
RLHAQKALLYLLL
>O29013
MKHLLSMADLEKDELFEILKLAEKLKEERY-----KGVVTDYL-KNKSLAMIFELPSTRTRVSFEVAMTDLGGHALYLGW--DELQL------------G
RGEPIKDTARVLSR-YVHAVMMRVRE----------HSTIEEFARYS-----------TVPVINGLS-NLEHPCQVIADLLTIYEYRG-------DFKDV
TLAWVGDG-------NNVCNSMILAAALTG-M--KMVISTPE--NYDPNPEIVKKAEE------MGAKLRFVRDPKEAVKEADV---IYTDVWTSMGQEA
E-------------------KEARLKAFQP-YQVSDELLKFS---KDDVVVMHCLPAHR-------------------GEEITDEVMEGKHSIVFDQAEN
RLHAQKAILLKLL
>E6UAD0
NLNLIDLNDFPVSWWEKLLDRAHDIMAEP-------SAYAEKC-KGKIMGTLFYEPSTRTQMSFQTAMLRLGGTIIGFDN-PATSSV------------A
KGENIKDTTKIVSG-YADIMVMRHPV----------AGSVKAAALTA-----------DCPVINAGDGGHLHPTQTLTDLLTLKEEKG-------SLEGL
CIGLCGDL-----KNGRTVHSLIKAMSCFKGT--SFVLISTP--ELALPAYIKDVLSAG------GHPYKEVSSLDDAVGMLDV---LYMTRIQRERFSS
P--------------------EEYEKQKGC-YILDKRKMSKA---KDSMIVMHPLPRV---------------------DEIAVEVDDDPRAMYFKQAKY
GMYIRMALILTML
>Q9A653
PRHFIDLWKLDGATLRLLLDDAHARKAARK----GWVDADAPA-KDRVLSMIFQKNSTRTRFSFDAAMRQLGGSAIISTA--SDMQL------------G
RGETIEDTAKVLSR-MVDAVMIRANS----------HADVERFAQVS-----------TVPIINGLT-DKSHPCQIMADILTIEEHRG-------PIAGK
TIAWVGDG-------NNVCSSFIHAAPLLG-F--ELKIACPA--VYHADLH--DLARAEGL----QGKVSMTTDPKAAVSGADV---VVADTWVSMGDTD
H-------------------DER-LAALEP-YQVDDRLMDLA---AGNGVFLHCLPAHR-------------------GEEVTDAVLDGPRSLVWDEAEN
RIHAQKSVLAWCF
>A1RZC5
GRDVLSILDFSRSDLEYLFAEADRVRRDP------SAFS-GEL-RGYVLATAFFEPSTRTRLSFQAAMLRLGGSCIDLGE-LEKSSI------------A
KGENFADTVRMLDA-YADVIVVRHRL----------EGAARFAAEVA-----------EKPVINAGDGKRHHPTQAMLDLYSVKTLKG-------SVDGL
VYGVLGDL-----KYGRAAASFILGLSLFKPR--KVYLISPG--LLKAREDVKEALRER------GVGFEEVESPSEVIGELDV---LYVTRIQRERFPD
P--------------------SEYEKVRGS-YVVDSKLLRNA---KEGLIVLHPLPRV---------------------DEISFDVDGTPHAKYFEQARL
GIPLRMALLKLVL
>Q3IHT7
FENFLTGLELDQQGALNLLKLAQDIKANP-------KKYSQVL-AGKSVVTLFEKQSLRTRLSFDIGINRLGGHAVYLDQ--QNGAM------------G
ARESVKDFALNIST-WADGIVARVNQ----------HSTLTTLAQYS-----------SVPVVNSLC-DLYHPCQALADFLTLQEVHG-------DVSQL
KLAYLGEG-------NNVTHSLMLLAATLG-T--DFVAVTPK--GCSPDSQVLKKAEQIAAM--NGASVMVSDRVEA-AVGANA---VYADTWVSMGDTT
P-------------------LELVKEKYMP-YQLNKALLEQTG--A--TTVLHCQPAHR-------------------EFEITSEVMDGPASKIIQQAEN
RMHAQNALLVTLL
>D5EL85
MNHFLKETDFTLEQAQEVFALAKSFKENRL-----N-CPAA-L-NMQSWGLLFYKSSTRTRISFEVGVNELGGFPVVLNS--SQTQI------------N
RGETIADSAQVMSR-YLHGLVIRTFG----------HDIVEGFAEHG-----------SIPIVNGLT-DFNHPCQLYTDLMSVLERIA-------ALKGK
KVAFFGDA-------SNMANSWIMSAAMFG-M--EIALAGPD--GFAPEPVIDDALKAD--G--LPVNYSFTTDAAEAAKDADI---LYTDVWVSMGDEA
Q-------------------AAERKAKMMP-YQVTSELMALA---KQDAVFMHCLPAHA-------------------GEEVTQEVLDSPQSIIFDEAEN
RLHAQKAIMAKLV
>C7RH47
IKNLLNSFDLTKEDLLEIIDLGNAIYKSP-------DDFSHCA-DGKILGTLFFEPSTRTRLSFESAMLRLGGSVVGFSD-AGVSSS------------T
KGESLADTVRTVSQ-YADIIAMRHPQ----------EGAAFLASKTA-----------DCPIINAGDGGHQHPTQTLTDILTISNYKK-------DLSGH
VIGLCGDL-----KYGRTVHSLLKVMSMFPDN--KFILISPE--ELKLPEYVKKEVADG------TNNFEEVRSLDDVMDQLDI---LYMTRIQKERFFS
Q--------------------AQYTRLKDS-YLLDKEKMQAA---KDDCIVLHPLPRV---------------------TEIATEVDSDPRAVYFKQVKF
GMYVRMALILKLL
>D3R0M6
GRNLLGADDFSREEILEIIQFGTQIQQSP-------EKFSHLG-DGKILGTLFFEPSTRTRLSFEAAMERLGGKVIGFSA-ANNSST------------S
KGESVQDTVRTVSQ-YADIIAMRHPR----------EGAARLASETC-----------EVPLINAGDGGHQHPTQTLTDLLTMQIYKG-------RLDNL
NIGLCGDL-----KYGRTVHSLIKVMSLFPNN--RFTLISPA--ELKLPGYFKRSVEAG------NISYTETGSLEESIPDLDI---LYMTRIQKERFYS
E--------------------ADYIRLKDS-YILTAAMLQQA---KPDLAILHPLPRV---------------------NEISKDVDSDPRALYFKQVRC
GMYVRMALIAKLL
>Q09794
RKHIISVHQVTRSDLHVLFAIAHQMRIIVE-----RQGVIDLC-YGKLLCTMFFEPSTRTSSSFDAAMQRLGGKVVAVTA-SA-SSV------------N
KGESLADTIRTLGC-YGDAIVLRHPS----------IESARIAANFS-----------PVPIINGGNGSKEHPTQAFLDLYTIREELG-------SVNGL
TITFIGDL-----KYGRTVHSLARLLA-FWHV--ELHLVSPE--QLALPDDVKDDIRAN------GLNFIEHRELTEVVAQSDV---LYCTRVQKERFAS
V--------------------DEYEKLKDS-FIVDNSVLASA---KSHCIVMHPLPRN---------------------REISEEVDFDQRAAYFRQMRY
GLYIRMALLACVM
>Q7NGR7
RPDLLSLDDLDEAQLHALLTLAHQLKRG---------ERVANL-HGKVLGLVFLKASTRTRVSFTVAMYQLGGQVIDLSP--SNTQV------------G
RGEPVRDTARVLGR-YVDGLAIRTFA----------QTELEEYAHYA-----------GIPVINALT-DHEHPCQVVADLLTIRENFG-------RLAGL
KLAYVGDG-------NNVAHSLLLGCAKVG-M--SIAVATPE--GFTPDPAVSARASEIAGR--TGAEVQILRDPFEAARGAHI---LYTDVWTSMGQEA
E-------------------TQHRLQLFEQ-YQINAALLNCA---AAEAIVLHCLPAHR-------------------GEEITDEVMEGPRSRIWDEAEN
RLHAQKAVLAALM
>E6U848
CGDLLDLNDCSVTDWKNLIKLADDIRLNP-------RDYMHRC-EGKVLATLFYEPSTRTQMSFQAAMLRLGGQIIGFDN-PVNSSV------------S
KGETLMDTMRIVSN-YADIIVVRHPQ----------EGAARAASLYA-----------RCPVINAGDGGHLHPTQTLTDLVTLSTVKG-------RLTGL
RIGVCGDL-----KYGRTVHSLLKAMSRFEGN--RFYLISTP--ELSVPDYCKEILDNA------GCPYEEVPALDDCIGELDV---LYMTRIQQERFAT
P--------------------EAYEAQRGV-FVLTPEKLQKA---RADLAILHPLPRV---------------------DEIDPAIDEDPRALYFTQARL
GMFGRMALMLRML
>Q8TVB2
NRDVISVRDFTRKELEELLSHAEEMERV-Y-----ERGGDDRL-SGKILATLFFSPSTRTRLSFESAMHRLGGDVISLGG-KEAAST------------A
KGENLADTVRTVEH-YCDVIVLRHPK----------EGAARLAAELT-----------DVPVINAGDGANQHPTQTFLDLYTIMKEKG-------RIGGL
RIGLLGDL-----KYGRTVHSLAYALA-LFGA--KIHLISPE--ELRMPSHILEELEQI------GAEVEEHRDLEEILPDLDV---LYVTRIQREMFPD
P--------------------EEFERVKGS-YKVTRELIEHA---RSDLVILHPLPRV---------------------DEIEPDVDELPQARYFDQVRN
GVIVRMALLDLIL
>Q2NI83
MKNLLSMSDAKN-EVNAILEIASGLKSG--------EITEKPL-TNKYIGMIFEKSSTRTRVSFEVGIHQLGGTPLYLSS--KDLQL------------N
RGEPIEDTARVLSR-FLDGIMIRAKK----------HENVEELVQYS-----------TIPIISGLT-DKEHPCQIFADLLTIKEYKG-------DFNDK
KIVFIGDG-------NNVCNSLLLAAAYVG-M--DMTVACPE--GYEPNEKIYTLAKQEAQK--TNSTIKIENNVNEAVKDADV---LYTDVWVSMGDED
E-------------------QDERERIFKP-YQINNELLSQA---KDDAIVMHCLPAIR-------------------GQEITADVMVSPQSAIWDQAEN
RLHAQKAILYHIF
>D9Q237
GRDVIDPRDFTREDLEILFEEADKMRRQL------SSGRVRTL-EGKIIATAFFEPSTRTRLSFEAAAKRLGADVIGFSA-EEATSV------------A
KGESFVDTIRMLDG-YADLIVIRHKY----------EGAAALAAEVA-----------RVPVINGGDGSQHHPTQAMLDLYTVRELFG-------SVDGL
NYLIVGDL-----KYARTVASLLRALSLFKPA--SVMLSAPP--QLQLRDEVRRDVESR------GLRLEYV-KLEEGLSRADV---IYVTRIQRERFPD
P--------------------QEYEKVRGS-YRITRRLLEYA---KGSAKVLHPLPRV---------------------DELAADVDSTSYQAYFLQASL
GVPLRMALLNLIL
>P20054
GKHIFSVKQFNRKQLHALFGIAHEMRILVK-----RSGGSDLL-KGKVLATLFYEPSTRTQCSFTAAMQRLGGSVVTVDN-VS-SSV------------A
KGESIADTIQTLES-YCDAVCMRHPA----------VGSVESAIQVA-----------KKPIINAGDGVGEHPTQALLDVFTIREELG-------TVNGL
TITVVGDL-----KHGRTVHSLVRLLANY-QV--KINYVSPS--SLSMPTEIIKELNEK------GIEQKEYTNIESILPTTNV---LYVTRVQKERFQS
I--------------------EEYEKVKDS-FIITPHTLTKA---SDNMIVMHPLPRI---------------------NEISPEVDSDPRAAYFRQMEN
GLYVRMSLLALVF
>Q891I8
------------------------------------------------MATLFYEPSTRTRFSFEAAMLRLGGQIIGFSE-PNSSSV------------A
KGESISDTIRTVGC-YADIAVMRHSK----------EGAPKVASTYS-----------NIPVVNAGDGGHHHPTQTLTDLMTIRAKKG-------KLSGL
TVGFCGDL-----KFGRTVHSLIKALSRYENN--KFILISPT--ELKIPEYIRRILEKN------NIEFKEVENIEETIKELDI---LYMTRVQKERFFN
E--------------------EDYVRLKDS-YILTKDKLENA---LEDMIILHPLPRV---------------------NEIAYEVDEDSRACYFQQAKY
GMYVRMALILKLL
>E6UBF4
MNHLLKMLDLSKEEIIDILNLADQLKYENK-----NGIEHKVL-KGKTLGMIFQKSSTRTRVSFETGMYQLGGQALFLSN--RDLQI------------G
RGEPVQDTARVLSR-YLDGIMIRTFE----------QKEVEDLAQYG-----------SIPIINGLT-DFCHPCQVLADLMTIREFKG-------QFEGL
KMCYIGDG-------NNMANSLIVGGLKVG-M--SVSIACPE--GYRPDPEVLEFAKQ------YGDKFFMTDKPIEAAKDADV---LFTDVWTSMGEEA
E-------------------TEKRKVAFAG-YQINDDIMAAA---KPDAMVQHCLPAHR-------------------EEEITEKVFEAHANEIFEEAEN
RLHAQKAVMVKVM
>D9SWU0
LRHFLEPRDLKLQEYEELFELVDKIMANP-------KDYSEIA-RGKILAALFFEPSTRTRLSFESAMLKLGGSVIGFSE-ASSSST------------A
KGESIEDTTRMASI-YGDIIAMRHPE----------AYSPCKASKVS-----------TIPVINAGDGGHQHPTQTLADLITIRAKFN-------RLNNL
KIGFCGDL-----KFGRTVHSLAQAFSEYENN--SFVFISPK--ELKMPDYVKQELEQK------DMPYIETDNLEDAIADLDI---IYMTRVQKERFED
A--------------------DEYERLKDF-YILDGEKMSKA---KDECIVLHPLPRV---------------------NEISCEVDSDPRAWYFKQAEY
GMYGRMALIIKLL
>Q15X82
KKDLLSFTDWSAKDLNALLQLAVTIKNNP-------ADYRQAL-AGKSIVALFEKPSLRTRVSFDIGINKLGGHLVYLDS--QSNKL------------A
GREDVKDMGNNLAC-WADAIVARVFA----------HSTLEELASSA-----------KVPVINALC-DMYHPCQAMADYLTLTERLG-------DLSKV
KLAYIGDG-------NNVTHSLMIVGVTLG-C--EVVVITPP--GHEVDPAIVTLAQQKAEQ--NGGKLVISHDVEA-ANGAHA---LYTDTWISMGDDT
P-------------------LETIKQAFGK-YKIDEAMMQSTG--A--QYVMHCQPAHR-------------------DLEISGTLIDSEQSILMQQAEN
RMHAQNAILVHLL
>E4NER6
GKHILSSDLFDRDQLEELFELADVLAPVAR-----GRQVTRVL-EGAVMASLFFEASTRTRLSCETAFLRLGGGVTSSTG-AEIMSI------------S
KGESLADTSRVVTG-YCDLVVMRHPE----------VSAVHEFAAAT-----------NIPVVNCGNGAGEHPTQALLDMFTLHREFA-------RIDGR
RIALVGDL-----RHGRTVHSLIKLLSRYEGL--TIVCVAPD--SLGMPVELMELAENR------GHRVEQSDQPRTGLKGADV---IYTTRLQTERFAD
K--------------------P--VPYSDD-FRIDKALFSVG---GPDTVIMHPLPRD---------------------NDLATDLNGDPRLAVFRQTDA
GIPMRMALFASVL
>Q489P4
LNNFLADDQLNKSELLALIELAINIKQNP-------ADYSQVL-AGKSVAMIFEKPSLRTHVSFDMGISKLGGHALYLGQ--QNGKL------------G
ERERVSDYAKNLSC-FADAIVARVFS----------HDSIQGLAEHA-----------SVPVINALC-DVYHPCQALADFVTLSETYP-------DLSQV
KLAYVGDG-------NNVSNSLMIMAAILG-V--DFTLISPE--GHEAQADIVEKTKELAQE--SGCQLTLTNDINA-IGKQDV---IYTDTWISMGDED
K-------------------KAEILAKFAP-YQVNHDLMEKAQ--A--TMVLHCQPAHL-------------------EEEITTKLFDSELSKVFQQAEN
RMWAQNAVLVALF
>A8PXN5
RRHILSVRQFTRDDLHALFAVAQEMRFLVQ-----RNGTLDVL-RGHILCTLFYEESTRTSASFEAAMLRCGGQVVSINT-SR-SSV------------A
KGETLADTVRTLGC-YGDAVVLRHPA----------VGSSQEAAKFS-----------PVPVINAGDGVGEHPTQALLDVFTIREELG-------TVNGL
TVTLLGDL-----KNGRTTHSLVRLLS-HYGV--RVNFVSPP--SLAMPREVIREVVKH------GMAVYETSNLDEVIGTTDV---LYVTRIQRERFAS
Q--------------------DEYEAVKGC-YVVNNDVLARA---KPDLAVLHPLPRV---------------------DEIDPEVDFDKRAAYFRQMRC
GLYIRMALLAMVM
>D7BP90
MRSIIDIADLSIEEINHLIATAHAMIERP-------EEYQSAA-ARRILATLFYEPSTRTRLSFESAMYGLGGQVISVPS-ASNSSA------------S
KGESIADTLAVVSN-YADIVAIRHPN----------DGAALVAAQAA-----------NIPVINAGDGGHFHPTQTLADLLTIERAFG-------RLSGL
AIVVVGDL-----LYGRTVHSLLHAMMRYPDN--RFIMVSPP--ELALPHEFVTNLREA------GNDVVQTTSLNEALPEADV---IYMTRVQRERFTD
P--------------------TQYERLKGA-YELTPKEMTQA---PENAIVMHPLPRV---------------------GEISPAVDKDPRARYFEQTYN
GKMMRSALIYHLL
>C4Z7T4
MRHLITPMDLSVEETMNILDLAERISIGP-------QLYKHVA-DGRQLATLFYEPSTRTRLSFESAMLSLGGQTLGFSS-AAQSSA------------S
KGETVADTARVVSC-YADIIAMRHPK----------EGAPLQASIYS-----------RIPIINAGDGGHAHPTQTLIDMMTIRQRKG-------KLNNL
TIGFCGDL-----KFGRTVHSLVSSLTRFSDN--KFYFISPE--ELRIPDYLRDVLNPS------NSTYEEVSSLEDTLPKLDV---LYMTRVQKERFFN
E--------------------EEYLRLKDV-YILDEEKLKLA---DKDMPVLHPLPRV---------------------DEISLDVDDDPRAAYFDQVQN
GKYIRMALIMALL
>Q5FRJ9
PRHFLDLRDFSPEVIRQIIDLSAKVKALQN----GPLHPDRPL-EGRSLGLILAQPSTRTRVSFEVGMGQLGGSVSVLSP--GDMQL------------G
RGETVADTARVLSR-FLDVIVLRTGN----------DANLRELAKWS-----------SVPVINGLT-PVSHPIQILAGVLTFEEHRG-------PIRGK
TLAWIGDG-------NNVATSLMEGAALLG-F--NVRLATPE--GFAPNPDAVAWARAH------GATIEIFRDPAEAVAGADA---VLTDTWVSMGDKD
--------------------REKRLKVFQP-YQVDGALMAKA---APDALFLHCLPAHI-------------------GEEVTSEVFEGPASVVFDEAEN
RLHTQKGLLLWAL
>D5EAC7
MKHVLSMTDLSKEDIMDILETGEDLKEKRI-----KGKVTDLL-KNKSLAMIFEKSSTRTRVSFEVAMSDMGGHSLYLNQ--RDMQI------------G
RGETVADTAKVLSR-YVSAITARVNS----------HSTVEELAEHA-----------TVPVINALS-DKEHPCQILADLLTIKEYKS-------TLEGQ
KLTWVGDG-------NNVCNSMILGCVIVG-M--EIAVACPD--GYEPDDDIVKMA----RE--MGGKVEILRDPIEASTDADV---LYTDVWISMGDEE
E-------------------RDKRLSDLAD-YQINSTLLDVA---KNDVIIMHCLPAHR-------------------GEEISAEVMDGTHSVVFDQAEN
RLHAQKALILKLI
>Q9KP66
QKHIISIAELSRAELELIVKTAGQLKAQP---------NPELI-KHKVVASCFFEPSTRTRLSFETAIQRIGGSVIGFDN-GGNTSL-----------AK
KGETLADSVRVISS-YVDAFVMRHPQ----------EGAARLASEFS----------NGVPVINAGDGSNQHPSQTLLDLYSIFETQG-------RLDNL
DVAFVGDL-----KYGRTVHSLAQALAKFDNN--RFYFVAPE--ALAMPDYICEELDEA------GVKYQVFSDMESVIPELDI---LYMTRVQKERF-D
E--------------------SEYAHIKSA-YILTAAHLSDA---RSNLKVLHPLPRV---------------------DEITTDVDKTPHAYYFEQVEN
GVYAREALLALVL
>A9A2Q5
QKDIISIKDFSKDQLEQIFQSTDKIISL-D-----PIDRREIC-KGKTLGYLFYEPSTRTRLSFEAAMASIGGNSLGISD-ITSSST------------Q
KGESLADTVRIISI-YSDAMVLRHPL----------DGSSRFAAEVS-----------DKPVINAGSGTEEHPTQAIQDLYTIKKEKK-------KIDRL
KIGIVGDL-----KYGRTVYSLLHGLGNY-DV--DVRLISPE--SLRIRSDSTYEIKQK-------LDYTESTNIEDHIDELDV---LYVTRIQKERFPD
E--------------------EEYLKVKGS-YVVGLDLLKQM---KDDSIILHPLPRI---------------------DEISTDVDKTKNAKYFEQAEY
GKYTRAALLGLTL
>D7A3X0
VKHFLDLDTLPPDELRALMRLSHDLKSRRH-----EIAAEKPF-AGKVLAMVFDQPSTRTRISFDVAMRQLGGETIMLTG--AEMQL------------G
RGETIADTAKVLSR-YVDAIMIRILD----------HRALEELAAHA-----------TVPVINGLT-RESHPCQIMADVMTFEEHKG-------PIAGR
TVAWTGDA-------NNVLASWIHAAQRFD-F--ALNVATPP--ELAPRPALVDWARSN------GAKVRFGNDADEAVEGADC---VVTDTWVSMGDAE
Y-------------------ERR-HNLLRP-YQVNGALMRRA---APGAIFMHCLPAHR-------------------GEEVTDEVMDGPQSVVFDEAEN
RLHAQKGILAWCL
>Q81M99
TKDLLTLEELTQEEIISLIEFAIYLKKN---------KQEPLL-QGKILGLIFDKHSTRTRVSFEAGMVQLGGHGMFLNG--KEMQM------------G
RGETVSDTAKVLSH-YIDGIMIRTFS----------HADVEELAKES-----------SIPVINGLT-DDHHPCQALADLMTIYEETN-------TFKGI
KLAYVGDG-------NNVCHSLLLASAKVG-M--HMTVATPV--GYKPNEEIVKKALAIAKE--TGAEIEILHNPELAVNEADF---IYTDVWMSMGQEG
E--------------------EEKYTLFQP-YQINKELVKHA---KQTYHFLHCLPAHR-------------------EEEVTGEIIDGPQSIVFEQAGN
RLHAQKALLVSLF
>Q92BC1
GKDMLSLLEWNKEELIDIIKLAVAMKTN---------PASHIL-SGKILGMIFDKPSTRTRVSFEAGILQLGGQAIVMSS--KELQI------------G
RGEPIKDTAHVMSE-YIDAIMIRTFS----------HEKVEELAYHA-----------EIPIINGLT-DLHHPCQALADLMTIYEWKD-------QLEGV
KLAYIGDG-------NNVCHSLLLAGAMVG-L--DIRLAMPK--GYEVDETILATAENLAKE--SGAKIFVTEDPKHAVTDADF---IYTDVWTSMGQEE
E--------------------NAKRLFGEK-YQVNAELASIA---KPDYHFLHCLPAHR-------------------EEEVTAEIIDGNHSVIYQQAGN
RLHAQKALLAAIL
>Q98BB6
VRHFTDLSTVSEGDLRFMLDDAVVRKARLK-----AGERTRPL-EGKVLAMIFDKPSTRTRVSFDVGMRQLGGETIMLTG--TEMQL------------G
RSETIADTAKVLSR-YVDAIMIRTTS----------HDRLLELTENA-----------TVPVINGLT-DDTHPCQLMADIMTFEEHRG-------PVAGK
TIAWTGDG-------NNVLHSLLEASARFR-F--NLNVAVPE--GSEPAQKHIDWSKAH------GGKLHFTRSPEEAVDQADC---VVTDCWVSMGQEH
R-------------------ARG-HNVFSP-YQVNAKLMAHA---KPDALFMHCLPAHR-------------------GEEVTDEVIDGPHSVVFDEAEN
RLHAQKAVLAWCL
>D5VR03
-MHILDIDDLSREEILKIIDKAFYFKEHR--------KEHEFL-KDKSFALIFEKPSTRTRISFDLAIYESGGHSIIMNQ--NEIHL------------G
KKESIKDTARVISR-YVDGIIARVNR----------HSDLEEMAKYS-----------DVPVINALS-NLSHPCQILADLMTIKEHKK-------SFE-V
KVAYLGDG-------NNVCNSLILGCSILG-I--DIYVATPK--GYEPNSGIVLKAKKFAEE--NDSVVLITNDPKEVAKDADV---IYTDVWLSMGD-K
KD------------------LEEIKKIFPP-YQVNSKLLELA---KEDVIVMHCLPASR-------------------GMEITDDVIDGDRSVVYDQAEN
RLHAQKALLYHIY
>Q4UH27
NKGLLFVDDLSNAQLSCIFEVADFFRKKLN-----QRLNLELL-AGKVMTTLFCEPSTRTRCSFETAMLKLGGKVVSVTD-SG-SSF------------T
KGESIDDSVRVLSS-YSDVLVLRHPE----------TNVIQRVKHQC-----------MVPLINAGDGSGEHPTQALLDLYTINRYFP-------VFKEI
TVCLVGDL-----KYARTTHSLVRLLSRF-NV--VLRYVSTP--SLQMPTQIQREVEQN------FAKYTSFKKLSDALDNVDV---IYVTRIQKERM-T
P--------------------SELPSPKES-FKVDKNVMSVL---PKHAKVLHPLPRV---------------------EEVSLDVDSDERCVFFEQAEN
GLYVRMALLYLIL
>D8GTE4
GKNFKFVDDLSKEGLLSLFKAAEVLEPYW-------RSKLNIM-NGKVLCTMFFQPSTRTRFSTETAMIRLGGSVITESD-PHNSSV------------A
KDESLWDTLRVVSQ-YANIIGLRHPD----------DKQVFEALPAA-----------EVPVISCGWGNITHPTQGLLDMYTVYRAFG-------RFEGL
RVMVTPDL-----TRARSGHSFALGLARM-GA--EIVYSGPK--NLKTPDLIKGKLNDM------GAKEHFDLNKGELITTCDL---VYLPGCSVPVGQD
A--------------------RVFMEKAAN-YYIDLETLEKA---KTGKIIMHSLPRK---------------------GEFDFRIDNTEHELYFKQISF
SVAIRMALIASMI
>Q89VE8
PKHFLDINELPLSELKSMLDASSAMKAK--------HQPVRPL-EGKTLAMIFERPSTRTRVSFDVAMRQLGGEPIMLTG--AEMQL------------G
RGETIADTARVLSR-YVDAIMIRILN----------HDALLELAANA-----------TVPVINGLT-RRSHPCQVMADLLTYQEHRG-------PIEGR
TVAWTGDD-------NNVLASWAHAAERFK-F--QLNVATPP--ELAPKKAMRDWIKAS------GAPIMLGTDPEAAVRGADC---VVTDTWVSMGDKE
G-------------------EHR-HNVLKP-YQVNAKLMSLA---KPDALFMHCLPAHR-------------------GEEVTDEVIDGPQSVVFDEAEN
RLHAQKGILAWCF
>Q8ZYH7
GRDVISSRDFTRHDLEELFDVAKQMERYA-------KSRVELL-KGKMMGVAFFEPSTRTRLSFEVAMKRLGGDVIGFSG-AEGTSV------------E
KGETLADTIRMLDA-YSDIIVIRHKY----------EGAAKLAAEIA-----------ESPVINGGDGAFNHPTQAMLDVYTIWREFG-------YVDGL
NIGIVGDL-----RHARTVNSLLETLVNF-DV--RVFLISPE--YLRPRAETIDYIQSR------GMKYSFHNGLEEVIHELDV---VYVVRIQKERFLD
P--------------------LEYEKVKGS-YKITLDVLKNA---KTNLIILHPLPRV---------------------DEIDHKVDATPYAKYFKQAAL
GVPLRMALIYLIL
>Q9PNU6
MKHFLTLRDFSKEEILSLVNHASELKKEPK----------KLL-QDKTLAMIFEKNSTRTRMAFELAITELGGKALFLSS--NDLQL------------S
RGEPVKDTARVIGA-MVDFVMMRVNK----------HETLLEFARYS-----------KAPVINALS-ELYHPTQVLGDLFTIKEWNK-------MQNGI
KVAFIGDS-------NNMCNSWLITAAILG-F--EISIAMPK--NYKISPEIWEFAMKQALI--SGAKISLGYDKFEALKDKDV---VITDTWVSMGEEN
E-------------------KERKIKEFEG-FMIDEKAMSVA---NKDAILLHCLPAYR-------------------GYEVSEEIFEKHADVIFEEARN
RLYVVKALLCFLD
>Q024T2
ASDLLKDLDLTDDELLYLLDLAAEVKASPR----DYAR---AL-DGKNLGLLFEKPSLRTKLTFELAMKQMGGGSVFV-----EGPI------------G
VREPLKDIARNLDR-WVDGIVARVFL----------QSTVDGLAEWS-----------RVPVINALS-DLYHPCQALADMQTIREHFA-------RLHGL
KLAFIGDG-------NNVAQSLMLTSLRLG-M--DFALGCPE--GYLPDPEIVTQAEGLAAV--TGASLLITHDTGAAVEGAHT---VYTDVWASMGQEQ
E-------------------TIERRRAFRE-YQVNDVLFAQA---RPDAVFMHCLPAKR-------------------DEEVTDSIMEHPRSVIFHQAEN
RLHAQKALLLMIL
>B1ZUD5
MKHFLKETDFAAAELPALFGLAQSLKRNRG-----AAGPRP-L-AGQTWAMIFSKSSTRTRVSFEVGIHELGGNPLFLNR--NDIQL------------G
RGETIEDTARVLSR-FVHGLVVRTFE----------HAEVEQLAQHG-----------TIPVINALT-DLLHPCQIFADAFTLAERWA-------SLRGR
KIAFVGDG-------CNVANSWILGANVFG-M--KISLAGPQ--GFDAAPEFNQLLDRE------GLGYQFTTDPYEAVKDADV---VYTDVWVSMGKEE
E-------------------TAERIRVMSP-FAVDAKLFAAA---KPDALFMHCLPAHV-------------------GQEVTEDVLALPRSIIFDQAEN
RLHMQKAIMATLA
>Q0W5I2
RKHIISTKDFSRDEIDFILDRAARLEPFA-------RKGSTVL-NGSIVATLFYEPSTRTRLSFDTAVKRLGGTTIGFDS-AASSST------------V
KGETLADTIRIIDS-YADAIVLRHPK----------EGAARMASEIS-----------RVPVINAGDGAGHHPTQTLLDLYTMRKECK-------AICDL
NVAIVGDL-----KYGRTVHSLAYALSLY-GA--NLSFVSPE--QLKMPGSIINYLKRK------GLSITETSSLQDVLGRADV---IYMTRIQKERFPD
P--------------------AEYQKVAGT-YRITPETLAGV---GRDTIVMHPLPRV---------------------DEIAPEVDATKHARYFQQSFY
GVPVRMAVLSLVM
>B2B2A9
KKHVLSVTSYSRQDLHHLFDVAEEIRNRVD-----RQGVLDIL-RGRLLATLFYEPSTRTSASFDAAMQRLGGRTIAITT-ST-SSV------------Q
KGETLHDTLRTLAC-YADAVVLRHPD----------ENCLEVAP-II-----------PVPIINGGNGSKEHPTQAFLDLFTIREEFG-------SMKDL
TITFVGDL-----LHGRPVHSLVYLLK-HYNV--KVNLVSPK--SLALPKDIYRDLKEA------GQILFESESLTQILESTDV---LYVTRVQKERFED
L--------------------AEYDRVKNS-YRIDQSTLRNT---KPSMRVMHPLPRN---------------------EEVAEEVDFDQRAAYFRQMKH
GLHCRMALLALIL
>Q8F812
-KNVLDTEQFSKPDLDFLIGKIRVMERLVE-----QNKAFGIL-TGKLLASLFFEASTRTRLSFEAAMERLGGRVISTVG-FQFSSI------------S
KGETLYDTMKMVEA-YADIAVIRHPV----------EGSSRIAAGAV-----------KIPVINAGDGAGQHPTQAILDLYTIISEKG-------TLDGL
TVAFIGDL-----KYGRTIHSLINLLR-HYKV--RLFLISPP--ELALPESYKKALQGY------SLTLEETTDIK-AVWDCDV---AYVTRIQEERFPD
H--------------------KEYERLKDL-FKINKELILAS---KKETTVLHPLPRV---------------------NELSTDVDDLPNAAYFRQARY
GVVSRMTLLCLSL
>Q0W2V3
-MHFISFADMSPAEIEALIDRAEDLKRMRR-----EGVITDYL-KNRSLAMIFEKSSTRTRVSFEVGMTDLGGHALYLDP--ASMQL------------G
RGETVADTGRILSS-YVHGIMVRAND----------HDMLIELAKNS-----------TVPVINGLS-DREHPCQAVADLMTIREQKG-------KIKGL
KFVWVGDG-------NNVCNSLMLACAMMG-M--EMVVACPK--GYEPNQQILEQA----RS--MGGNITITRDPKAASKDADV---LYTDVWVSMGQEA
E-------------------RAQRFADLRD-YQINMELVGLA---KKDCLVMHCLPAHR-------------------GEEITDDAIRSPNSVIFEQAQN
RLHAQKALLIRLM
>Q7V0J3
NKNFLSSLDITTDEVFHILDLSKKFKNK---------KLNINL-HNKVLGLIFDKSSTRTRVSFQVAMSRLGGTTIDLNP--TTSQI------------E
RGEPIKDTARVLSR-YCDVIAIRTFN----------HADLEEYARWS-----------TKPVINALT-DLEHPCQALADFLTIYEEFL-------DFKDV
VLTFIGDG-------NNVANSLILCGALLG-V--EVRIACPK--GYEPNSMVINKAYEIYK---NRNLLKITNDPDTAVLGANV---LYTDVWSSMGEEN
Q-------------------KAEKDKVFNG-FTIDNDLVSKA---DKEAIILHCLPAYR-------------------SKEITDEVFESKKNRIFDQAEN
RMHVQQALLSCLL
>Q46JK8
KSNFLSSSDLNSDQILSLFELAKQLKTG---------NRRIDL-GNRVLGLIFKKASTRTRVSFQVAMARLGGQTVDLNP--QITQL------------G
RGEPIKDTARVLSR-YCDALAIRTFS----------QQELEEYAEWS-----------TIPVINALT-DLEHPCQSLADYLTIQEKFG-------ELKGI
NLSYIGDG-------NNVANSLMICGAMLG-V--NVKICSPK--GFEADSKIVEKAKSLSE---FGSKISICNDPLKAMKHAQV---LYTDVWASMGQEE
E-------------------HLKRKKIFEN-YKVDQKLIELA---DEGAIIMHCLPAHR-------------------GEEITEEALESKSSHVFDQAEN
RLHVQQALLAVQL
>Q8D293
NKHIISINDLSKKEMNSIIDFSFSFKLKS---------FNTFL-KNKIIAICFLEASTRTRLSFESAIYRSGGTCIGFSD-SSNTSL-----------EK
KGESFIDTISIISK-YVDAIIVRHPK----------EGAARLASEYS----------NNIPVINAGDGANQHPTQTILDLFSIKETQG-------KLDNL
NIAIIGDL-----KYSRTVHSLSQAISKFKKN--KIYFIAHS--ALMLPSYIINILEEK------KVEYSFHDSIEEVIKKIDI---LYITRIQKERL-D
S--------------------SEYANINAK-FILKKSDLFYA---KKNLKILHPLPRS---------------------NELSFEVDKTSYAYYFQQAEN
GLFVRQAILSSIL
>Q7V8G9
GRDFLSCADFTAEQTVALLELSRQLKSG---------DRRIDL-GNRVLGLIFTKASTRTRVSFQVAMARLGGQTVDLNP--QVTQL------------G
RGEPLEDTARVLSR-FCDVMAVRTFA----------QQELLDYAHWA-----------SIPVLNALT-DLEHPCQAMADFLTIQEALG-------SLTGQ
TLAYVGDG-------NNVSHSLMLCGALLG-V--NVRIGCPQ--GFEPLPEVIDQARNLAV---ADARIEVMTDPVDAVRGAQA---LYTDVWASMGQEQ
E-------------------QSQREEAFRG-FCLNEDLLAHA---DPNAIVLHCLPAHR-------------------GEEISSGVMEGEASRIFDQAEN
RLHVQQALLAAVL
>E3GWW5
MKHVLSVCDIKD-EVEELIDIAEKFKNG--------KIKEKVL-KDKVLAMIFEKPSTRTRVSFEVAVLQLGGNALYLPS--SELQL------------G
RGELIADTAKVMSR-YVDGIMIRANR----------HKDVIELAKHS-----------TIPVINGLT-DEEHPCQALADMQTIKEYKG-------GFNI-
KLAFVGDG-------NNVCNSLILISSILG-I--DISVASPK--GYEPSNKIVNKALKIAKK--TGAKINITSDAIEAVKGADV---VYTDVWISMGQEN
E-------------------RKTRLKAFKK-YQVNKKLMSHA---KEDAIFMHCLPAVR-------------------GEETTSDVIDGPNSVVWDQAEN
RLHTQKAILYKIF
>A0B7T6
NRSLISIADLSPEEIVALLDRAEDLKAERS-----RGGFGDPL-AGKSVAMIFEKPSTRTRVSLEVAATELGGHPLYLSA--NELQL------------G
RGETIGDTARVLSR-YVHGITARVFS----------HRTVEELAAHS-----------SVPVINALS-DQEHPLQILADMMTIREHFG-------YLEGL
RIAWIGDG-------NNVCNSLILASAMLN-M--RMIVASPR--GYEPKGQILERA----RE--LGGVPEITAEPSEAAHDADV---LVTDTWISMGDEA
E-------------------EAERLRSFSG-YQINQRILEIA---GRDAIVMHCLPAHR-------------------GQEITDEVMDGPQSVVLEEAEN
RLHTSKAVLEWM-
>Q5KK45
PPHLLTLADLSPEQISSLIANAAALKFVSK----NVTAIPKRL-DRRTVALIFNKRSTRTRVASETSVEALGGHPMFLGK--DDIQL------------G
VNETLEDTAKVVGS-MTDGIMARVAG----------HEEIETLAQYS-----------PVPVINALS-DLYHPTQILADLLTLCEIYA-------PVQGK
KVAWVGDT-------NNITNELLVTLPRFG-M--HFSVAAPK--GYDKDERVWSRLAESK----TESLVTLTNSPAEALRDADV---VVTDTWISMGQET
E-------------------KAARLEAFKG-YQITNKMVSGA---KEDWKFMHCLPRK--------------------KEEVDDEVFYGPRSVVFPEAEN
RKWTIMAVFE---
>Q83HI3
TQHLLSIDQINRRSLERLFYVTDMFQPLAR-----RQVRCNIL-NGAVLACLFYEASTRTRFSFSTAFSRMGGAVVTEAD-LQSSSV------------A
KGESTSDTSRVISG-YADIVVVRHSE----------LGFAERYASDS-----------LVPVINAGDGSGEHPTQAILDVYTIESEFK-------TIDGS
CIAIIGDL-----KHGRTVHSLIKLLSLYERL--TFKIFSIT--DLELPNDFHDLLSGR------GHTLEVCDSLRNAVNAADV---IYATRVQTERIAQ
D----------------------LTAVTG--CRLTREVLDDC---KKDVIVLHPLPRD---------------------LDIGTDLDSYSGFMPFGQANN
GVPVRMAIFSEIL
>E3I4L6
PRHFLDIDDYDFDTLRLILDNARALKKLIK-----TSPAPKVA-EGKVLAMLFEKSSTRTRVSFDVAMRQLGGETIVLNR--NDMQL------------G
RGETIADTARVLSR-YVDAIMMRCTS----------HEALIELAEHS-----------AVPVINGLS-DRSHPCQILADIMTLEEHKG-------DVAPL
KVAWIGDF-------NNVTASWVHAAVRFG-F--AMTLATPK--LLQPPRSFLDWANDE------GGRITVVEDPAVAVAGADC---VVTDVWVSMGQEN
V-------------------AER-ETLLAP-YQVNAALMEKA---DKNAIFMHCLPAHR-------------------GREVTDDVIDGPQSVVFDEAEN
RLHAQRAILAWCF
>E6YG13
LRHFTDISILTPQQARALIDYAKILKTAFK-----AGESSKPF-AGKTLAMIFEKPSTRTRVSFDLGMRQLGGETIMLTG--SEMQL------------G
NSETIADTARVLSR-FVEIIILRTTA----------HHRMLELAQYA-----------QIPIINALT-DDTHPCQILADILTYEEHRG-------PIVGK
TFAWMGDG-------NNVLHSLIEATAIFN-F--HLHIATPQ--GSEPQEKYVNWARER------GAHIMLTQNPQKAAENVDC---IITDTWVSMGQEF
R-------------------ARG-RSIFQP-YQVNEALMAYA---KPDALFMHCLPAHR-------------------GEEVVDAVIDGPNSVVFDEAEN
RLHAQKAILSWCL
>D8JPF7
PRHFLDIADLDSKTLRKIIDNAHAMKRAGK-----RVPAPKGI-EDDVLVLIFEKPSTRTRVSFDVAMRQLGGQALTLNH--DDLQL------------G
RGESVADTARVLSR-YADGIMIRANA----------HATLAELARHA-----------TIPVINGLT-EKSHPCQIMADIQTFEEHLG-------PIKGR
TVAWVGDG-------NNVAVSWMHAAVRFG-F--KLRLACPK--SLYPEAEALDWVQRE------KGNVEIGTDPSEAVKGADC---VVTDTWVSMGQSG
A-------------------AKR-KKILAP-YAVDAKLMSKA---SKSAIFMHCLPAYR-------------------GHEVSEEVLEGPQSVIFDEAEN
RLHAQKAILAWCF
>Q2RP74
PRHFLELSDFDAPALRAMLDRGLAFKAERR-----AGVVSAPL-AGKTLALIFEKPSTRTRVSFEVGMRQLGGSSITLSP--TETQL------------G
RGETIADTARVLSR-YVDGIMLRTND----------PAKLRDLSQNA-----------SVPVINGLT-DAAHPCQIMADLMTFEEHRG-------SITGK
VVTWVGDG-------NNVACSWIKASALFG-F--TMRLACPA--ELEPPQGVLDWARAN------GGAVEVLRDPQEAVAGADC---VVTDTWVSMGCDG
A-------------------AAR-HALLRP-YQVTAPLMAAA---AADALFMHCLPAHR-------------------GEEVTEDVIDGPQSVVWDEAEN
RLHAQKGILAWCM
>Q4FNB4
MKHFINLKDIPSADLKKIIIDAKNRKQKRK----NYVDKDKPL-KGKLLIQMFEKASLRTRLSFYLAIKQLGGGTITLRA--NELHL------------G
KGESLADTAKILST-YGDGFMLRTDS----------DKKIEEFSRYL-----------KIPVINGLS-PSSHPTQVLSDIFTVEEIKK-------SISKL
NICWIGDS-------NNVLNSLIAASVKFS-F--NLNIGCPK--NYGPKKFVLDWVKKN------KRKIHIFYDAKKAVKNADV---IFSDKVISLNDKV
N-------------------KNKKIKDFRN-FQINSKLMSFA---KKDTTFLHCLP--R-------------------GEEVAADVFLGKNSEVWLQALN
RVHVQKSILLYCF
>Q6L0F2
NNSVISINDLSDEDLNLIFNTADSMAGNLK-----NGSQIKTM-SGRIMATLFFEPSTRTRLSFESAMQRLGGSVISMAD-SKSSST------------A
KGETLADTTRMVSS-YSDIIVVRHPL----------EGAARLVQKFS-----------SRPVINAGDGSGEHPTQTLVDLYTIKKSFG-------DINNL
EISIIGDL-----RYGRTVHSLLLALSRY-NV--RINLVSPD--LLRLPGHVMSRLKN--------IKINEYNDLNNVIESSDV---FYVTRIQRERFTD
K--------------------NDYNKVIGT-YGITEKDTEKM---KENAIIMHPLPRV---------------------DEISSSVDNTKNAKYFIQAAN
GIPVRMALISLIL
>A0B8L1
RRHVLSMKDFSREEIDEILETAESLEPYAR-----GKG-SDIL-EGKILALMFFEPSTRTRMSFETAMKRLGGKTINLGS-AEASSI------------A
KGESLADTIRVVGG-YADAIVIRHPK----------EGSARLAAEFS-----------PVPVLNAGDGAGHHPTQTLLDLYTIKKESH--------LDDL
SIALVGDL-----KYGRTVHSLAYALSLY-GA--DIYLVSPP--TLRMPEQIIGDLSRM------GTRVREVSDLREVIKEVDV---LYITRIQRERFPD
P--------------------VEYNRVARS-YSITIRDLEGV---KPELRIMHPLPRV---------------------DEISPSVDETEHAVYFRQSFY
GVPVRMALLKMIL
>O27464
FENVISIKDFKREDIEFILREAEKMEPFAS-----GEKSSSAL-RGKILGMMFYEPSTRTRLSFETAMKRLGGDVVGFAD-TGATSA------------V
KGESLADTAMMLSA-YSDAIVIRHNL----------EGAARYISDVV-----------DVPVINAGDGAGQHPTQTLLDLYTMKRFFG-------RIGSL
RVALVGDL-----KYGRTVHSLAYALAVF-GA--SMSFVSPP--VLRMPDNIIHDLRRA------GVEVKETERLDDVIDEVDV---LYVTRIQKERFPD
P--------------------EEYSRIRGA-YHIDGSTVAD-----RDLIVMHPLPRI---------------------DEISPEVDSLPQAMYFRQAFY
GVPVRMALLRLLI
>E1QQJ7
NRDVISVLDFNREDFEVLFSEALNMEKYA-------KSRLDIL-SDKVLALAFFEPSTRTRLSFETAMLRLGGRVIGFSG-VEATSM------------A
KGENLADTIRMLDA-YANAIVIRHSL----------EGAAKFAAEIA-----------ESPVINAGDGSQNHPTQAMLDLYTIWREFK-------VIDGL
SIGILGDL-----RYARVVNSLVQALSYY-RV--RLHLISPE--LLRPRQELIEFMNSR------GMKYDWTDDPYNVINDLDV---LYVVRIQRERFPD
P--------------------MEYEKVKGA-YKVTPKLIEKG---KPNLIILHPLPRV---------------------DEVDFAVDNMPQAKYFKQASL
GVPLRMALLKLVL
>D7G203
GKSVVSVSQFSTEGLGLLYAVAGKMKEMVA-----D-KSDPPL-RGRVLGTLFYETSTRTACSFQAAVARLGGTFVSVDP-AS-SSI------------K
KGESLEDTVMSLLS-YCDAVALRHPA----------KGAARAAVGVA-----------RRPVLNAGDGVGEHPTQALLDLYTIAAELG-------GEAGK
VVALIGDL-----KHGRTVHSLAKLLARF-GC--VLRYVSPA--SLQMPRYIQDEVESA------GEVQTEVEDIGVVLEEADV---LYVTRVQKERFAS
R--------------------EEFDRVNGS-YKITPEVLSKV---KPSSVLMHPLPRV---------------------GEIVEDCDLDPRAAYFKQMEN
GMYVRMALLALVF
>E6WZF1
MRHFLTLKDFTRDELQEMIDLAIRIKAQTV----------PYL-KNQTLAMIFEKSSTRTRVSFETGIYQLGGTGLFLSS--RDIQL------------G
RGEPMKDTARVISR-MVDMVMIRTFE----------QSKLEEFARYS-----------RVPVINGLT-DSYHPVQLMTDYLTMLEFG----------KEP
VVAYVGDG-------NNMAHSWLYLAAIMG-F--ELRVATPE--GYECDPEVVAEAKKLAER--YGRTLILGHDPKEAVKEADV---VTTDTWVSMGQEE
E-------------------KEQRVKDFAG-FMVDKDLMALA---KDDAIFLHCLPAYR-------------------GYEVSEAVFEEHAEEIFTEAEN
RLHAQKGIMVWLD
>Q5LUT9
MNHFLDIHKTDAADLRAMIDQAGAMKQARL-----APDDEQPL-KDRMVALIFEKPSTRTRVSFDVGVRQMGGQTMVLSG--NDMQL------------G
HGETIADTARVLSR-YVDMIMIRTFD----------ESVLAEMAEYA-----------DVPVINGLT-DRSHPCQIMADVLTYEEHRG-------PIAGK
KVVWTGDG-------NNVCSSFLHAAGQFG-F--DLTFSGPA--QFDPEEEYMGFARQK------GSKIVIERDAVKAVEGADL---VVADTWVSMHQSA
K-------------------ERR-HNLLRP-YQVNAELMRHA---KPDALFMHCLPAHR-------------------EEEATSEVMDGPHSVIFDEAEN
RLHAQKAIMRWCL
>Q6L135
KRDIISVYDMKD-DLEDIIELSIKLKKDRT-------IKFS---EKKILAMIFEKPSTRTRNSLEVAMEQLNGHAIYLNP--NDMQI------------G
RGETIADTARVLSR-FVDIISYRAFN----------HDDVVELARHA-----------TVPVLNALD-NLEHPMQIVADFMTVYEKKH-------RLKGL
KLAYIGDG-------NNMANSLLLGSSILG-V--DISIACPK--GFEPNKEILRQAREISLK--TGNKIEITDDPRIAVEASDI---IYTDVWVSMGEEN
E-------------------RENKERIFMP-YQVNEDLTENA---NRDYIFMHCLPAHR-------------------GLEVTAGVIDGIHSVVFDEAEN
RIYSEKGIIYKLL
>Q8ZB39
HKHIISINDLSRDELELVLRTAASLKKTP---------QPELL-KHKVIASCFFEASTRTRLSFETSIHRLGASVVGFSD-SSNTSL-----------GK
KGETLADTMSVIST-YVDAIVMRHPQ----------EGASRLAAQFS----------GNVPIVNAGDGANQHPTQTLLDLFTIQETQG-------RLDNI
NIAMVGDL-----KYGRTVHSLTQALAKFNGN--HFFFIAPD--ALAMPAYILQMLEEK------EIEYSLHESLEEVVPELDI---LYMTRVQKERL-D
P--------------------SEYANVKAQ-FILRSSDLTGA---RDNLKVLHPLPRI---------------------DEITTDVDKTPYAYYFQQAGN
GIFARQALLALVL
>D1Z099
-MHIISIADLSVDDINGILDLAEDLKKKRK-----DGVVTDYL-KNKSLVMIFEKSSTRTRVSFEVGMTDLGGHALYLDP--GTTQI------------G
RGETIADTAKILSR-YAHCIMIRAKS----------HYMITEMAKNA-----------TIPVINGLD-DHEHPCQVLADLMTIRERKG-------PLKGL
KLAWIGDG-------NNVCNSLILASAMTG-M--KMVAACPK--GYEPDKGVIEKA----RS--MGGDIKVLRNPKEAAKDADV---LYTDVWVSMGDES
E-------------------MERRYKDLRD-YQINIGLVKLA---SKGCIVLHCLPAHR-------------------GQEITDEVINSENSAVFDEAEN
RLHAQKALLIKLI
>B2TQ29
KKDLLKMDDLSKEEILEILNLADQLKYEQK-----RGIEHKHL-KGKSLGMIFEKSSTRTRVSFEVGMYQLGGNALFLSN--RDLQI------------G
RGEPIEDTARVLSR-FLNGIMIRTFS----------QDDIETLAKYS-----------SIPIINGLT-DAEHPCQVLADLMTIREYKN-------ILEGL
NVAFIGDG-------NNMANSLMIGCLKVG-M--NFSIASPK--DYTVNETYLSRAKE------K-ECLKSTTSPFEVAKDADV---VITDVWASMGQED
E-------------------QTLRMKAFDG-FQINDKLMSYA---KSNAIVLHCLPAHR-------------------EEEITAKVLEEHSGEIFDESEN
RLHVQKAVLIKFM
>D3E0Z1
MRSLLSVCDIEE-EVETILNIASDFKAG--------KIEEKPL-KDQKLAMIFQKSSTRTRVSFEVGMYELGGTALFLST--NDIQL------------G
RGEPIKDTAKVLSR-FVDVIMIRAIE----------HDDVIELERES-----------DVPIINGLT-NLEHPCQALADMLTVKEHKG-------GFDG-
KFVYVGDG-------NNVCNSLLLICGCLG-M--DMAIACPD--EYRPNEEITKKAKEYAKA--NNSTITITSDIEEAVSGADV---IYTDVWVSMGDEE
E-------------------SEKRRADFKD-YQVNQNLIDMA---DDDVIFMHCLPAIR-------------------GEEVSAEVIDGPHSVVYDQAEN
RMHAQKAVLYYFL
>E3GWJ4
LKDIISIRDLEKKDIKLILKVARKMESIAR-----GEKTSNVL-EGKVLGMMFYEPSTRTRLSFEAAMKRLGGKVIGFSE-VRTSST------------M
KGENLADTARTVAQ-YSDAIVIRHEL----------EGSARYVADLV-----------EVPVINAGDGAGQHPTQTLLDLYTIKRTFG-------KINGL
HVAILGDL-----KYGRTVHSLAHALAMF-NV--KMSFVSPP--ELKMPEDIIEDLKNF------EVEINETSNLNEVIDDIDV---LYVTRIQKERFPD
P--------------------QEYSRIKGA-YNIDAKTLEG-----KDLIVMHPLPRV---------------------DEISYEVDNLPCAKYFKQAFY
GVPVRMAILKLLI
>Q7VAW6
GKDFISCSDFTSDQVKALLQLSSQLKNG---------DRRIDL-GNRVLGLIFSKASTRTRVSFQVAMARLGGQTIDLSN--QATQL------------A
RGEPLKDTARVLSR-YCDALALRTFG----------NDELIEYAKWS-----------SIPVINALT-DLEHPCQALADFLTIKEAFG-------SLDGI
TLAYIGDG-------NNVLNSLMICGTLLG-V--NIQIASPK--GFEPLPSIVERAKTLAH---PTLKICVSNNPIDAVSGAHV---IYTDVWASMGQES
E-------------------QAQRKEIFEG-YTVNKDLVDKA---EKESIILHCLPAHR-------------------GEEITDDVLESSASRIFDQAEN
RLHVQQALLAALL
>Q2NIC0
LENIISIRDFKKSDVEYILNLAEEMEPIAK-----SQKVCHEK-DGKLLGVMFYEPSTRTRLSFETAMKRLGGDVVGFNQ-KQGTSI------------Q
KGEVLYDTAQIVSQ-YTDAIVLRHDM----------EGAARFVSNIV-----------DVPVINAGDGAGQHPTQTMLDLYTIKRTLG-------ELKNL
KIALVGDL-----KYGRTVHSLVYALAMF-NV--EIVFISPS--ELEMPPEILRDLEKL------NCKFSIKNSLIENIDDVDV---IYMTRIQKERFPD
P--------------------KEYLKVKGQ-YTLTSKNLKD-----SNTIIMHPLPRV---------------------DEIDFNVDNLSNAMYFKQAFY
GVPVRMALLDSII
>Q1AS69
GRSLHSINDLTNDQIYALFELARALEPFH-------RSSVDLL-RGSVMVTLFFQPSTRTRMSFETAMHRLGGAVVTEAN-LVSSSA------------A
KEESLADTMRTISK-YANVIVLRHPD----------DVAAREGASYS-----------ESPVINGGWGDWEHPTQALLDLYTLWRTHG-------GVEGA
KVVVTPDM-----VHARTGHSMAYGLARL-GA--EVTLASRS--DYRAPEEVIEGLRRE------GAKEVFDLDFNDLVSEMDL---VYLPGCSAPKGEA
A--------------------EEFKKMMDE-YYVRLETLEKV---REGRIVTHTLPRP---------------------GEMDLRIDDTPHQQYFEAIAY
SVAIRMALVAAIV
>O67607
KRDFVDLWDLSPKEAWEIVKKTLKVKKGE-------EELGKPL-SGKTIALLFTKPSTRTRVSFEVGIYQLGGNSLFFQE--KELQV------------S
RGEDVRDTARTLSK-YVDGVIVRNHS----------HTWLKEFANFA-----------SVPVINALT-NMSHPCQILSDVFTLYEHYG-------ELKNL
KVAYVGDG-------NNVCNTLMVGAGMFG-L--KLFVATPE--GYEPNSYYYKKALEFSKE--NGGSVELTNNPVESVKDADV---VYTDVWVSMGEEN
K----------------------NIEAFLP-YQVNEKLLSFA---KSSVKVMHCLPAKK-------------------GQEITEEVFEKNADFIFTQAEN
RLHTQKTLMEFLF
>A7ZCL8
MRHFLTLNDFSKDEIEQMINLARKIKKEAK----------PYL-KDQKLAMIFEKSSTRTRVSFDVGMHELGGYALFLSK--NDIQI------------G
RGEPIRDTARVISR-MCDMAMLRVDK----------HETLEEFAKFS-----------SVPVINGLS-DKFHPVQLMADYLTMLEFS----------AGE
KVAYVGDG-------NNMTHSWLMLASKLG-L--ELRVATPK--GYEVDAGILKMANENAKI--SGAKIFITNDIKEAVNGADV---VTTDTWVSMGQEA
E-------------------KEKRLKDFAG-YCVDENLMSLA---KKDAIFLHCLPAYR-------------------GYEVSEAVFERHADEIFSEAEN
RLHAQKGVMVWLD
>D3RWN1
MKHVLSITDLKKEEIIEILDLADKLKEERR-----KGILKEYL-KNKTLGMIFELPSTRTRVSFEVAMNDCGGYAIYMNW--NDLQL------------G
RGETIADTARTLSR-YVHAVMMRVRR----------HETLVEFAKFS-----------SVPVINGLS-NLEHPCQILADLQTIREKKG-------SL-NV
KVAWVGDG-------NNVCNSLLLASAIIG-F--EMKLAIPE--GFDPPDEILKKA----EE--LGGRFEILRDPKEAVRGADV---IYTDVWASMGQEE
E-------------------RERRLKIFRP-YQVNMELVGEA---KEDVIVMHCLPAHR-------------------GEEITDEVIDSEYSVVFDQAEN
RLHAQKALLLKLI
>B7FRY0
GSSLLSVTQITAAGLELLFRVTQEMRTLVR-----THGGDDRL-RHTILGTVFFEASTRTSGSFQAAILRLGGRNVHVDG-NS-SAA------------K
KGESLEDTLRCLEC-YVDVTVLRHPV----------QGSVGKVVNVC-----------EKPVLNAGDGVGEHPTQALLDVFSIYDELG-------ENNPL
VVVLLGDL-----KNGRTVHSLAKLLSVSETL--TLRYCAPS--GLEMPQYIRDFCDAV------SVQQETCSDLADACRDAHV---LYVTRIQRERFES
D--------------------EAYEA--GS-YIVDKAFMTNA---PPKMIVLHPLPRV---------------------DEISTDFDSDPRAAYFRQMEN
GMFVRMALLALVC
>D5BMT3
MRHFLDIRDFNADTLSAILEQAASLKADRK----AGSASAKPL-AGKSVAMIFEKPSTRTRVSFEVGITELGGTPLILSA--SDLQV------------G
RGESVADTAKVLSR-YVDAIMIRCFK----------HDMLMTLAEHA-----------TVPVINALT-EWSHPCQIMADLQTMIERHG-------PLAGQ
SVAWLGDG-------NNVATSWIEAAAVFG-F--KLNIACPD--GYAPSSKLLAWARAQ------GADITLTDDAMEAAKDVQT---IVTDVWISMGDDE
G---------------------TRAEDFAP-YQVNATIMAAA---AGDAIFMHCLPAIR-------------------GMEVTADVIDGHQSVVFDEAEN
RLHAQKAILAWCV
>Q116D0
GRDLLSLANLNSEELKEILQLAAQLKSG----------EINLK-CNKVLGLLFSKASTRTRVSFTVAMYQLGGQVIDLNP--NVTQV------------S
RGESLEDTARVLDG-YLDILAIRTFE----------QKDLESFANYA-----------KIPVINALT-DREHPCQILADLLTVQENFG-------KLDGI
TLSYFGDG-------NNVANSLLLGCAMVG-I--NVRIATPE--NYLPNKEIVEQAKTIAN---GKSEVLVTQDPQVAVKDSQV---LYTDVWASMGQEQ
E-------------------ANNRIPIFQP-YQVNEKLVESA---ADDVIILHCLPAHR-------------------DEEITDAVIEGKKSLVWEQAEN
RMHAQKALLISIL
>Q82UP4
IRHFLQFKDFDRQEYEYLFDRTRWIKNEFK----QYRRYWP-L-TDRTLAMIFEKHSTRTRLSFEAGMHQLGGSAIYLST--RDTQL------------G
RGEPVEDAARVISR-MVDIITLRTHE----------HGVIERFAENS-----------RVPVINGLT-DEYHPCQILADIFTFMEHRG-------SIAGK
TVAWIGDS-------NNVCNTWLQAAEVFD-F--NVHVSTPP--GYEVEPERAGLY--------GTDHYEQFVSPHDAVKDADL---VTTDVWTSMGFED
E-------------------ADTRKNDFAD-FRVDAEMMACA---KEEALFMHCLPAHR-------------------GEEVDAEVIDGPQSVVWDEAEN
RLHTQKALMEYLL
>Q9HHN4
LDHIITSKQLSRADIETVLDRAAEIDADP-------SAFADRY-ENTVLGLLFFEPSTRTKMSFDTAMKRLGGDIVDMGS-VDSSSV------------K
KGETLADTVRVIEG-YADALVLRHPN----------QGAAQMASEFV-----------DVPLLNAGDGAGHHPTQTLLDLYTIRENAG--------LEDL
TIGIMGDL-----KYGRTVHSLSRALTNF-DV--DQHFISPE--SLQLPRDVVYDLQES------GTRVREHDSFEDVLPELDI---LYVTRIQRERFPD
E--------------------NEYQKVAGE-YQLTATHLEAA---KDDLTIMHPLPRV---------------------DEIAPEIDDTDHAAYFEQAHN
GVPVRMALLDLVL
>Q8XWC0
IKHYLQFKDFSLEEYAYLLDRSRILKAKFK----NYETWHP-L-HDRTLAMIFEKNSTRTRLSFEAGIHQLGGHAVFLNT--RDSQL------------G
RGEPIEDAAQVISR-MTDIIMIRTFG----------QEIIERFATHS-----------RVPVINGLT-NEYHPCQVLADIFTFIEHRG-------PIQGK
TVTWVGDA-------NNMAYTWIQAAEILG-F--RFHFSAPK--GYQLDPVMVADS--------SRPFVHVFENPLEACEGAHL---VTTDVWTSMGYEA
E-------------------NEARKKAFGD-WMVTEAMMQRA---QPDALFMHCLPAHR-------------------GEEVEAAVIDGKQSVVWDEAEN
RLHVQKALMEYLL
>Q7NWJ6
VRHYLQFSDLSPDEYHHLFERSRVLKRRQS----AGELHRP-L-VGKVMSMVFEKNSTRTRVSFEAGMAQLGGHAMFLDT--KSSQI------------G
RGEPIEDTARVLSR-MSDIIMIRTFE----------QGLVQRLAAHS-----------RVPVINGLT-NEYHPCQVLADIFTYVERHG-------SIKGK
TVAWVGDG-------NNVCRTWLQAAAVLG-F--KLKVASPL--GYELQTLDGRHY--------GSDVLEMTRDPARAVHGADI---VTTDVFTSMGFEA
E-------------------QAARREAFEG-YQVTAELMKQA---KPEALFMHCLPAHR-------------------GEEVAAEVIDGPQSVVWDEAEN
RMHVQKALIEYLL
>Q55497
GRDLLAIADLTIEEMKSLLQLAADLKSG----------VLKPH-CRKILGLLFYKASTRTRVSFTAAMYQLGGQVLDLNP--SVTQV------------G
RGEPIQDTARVLDR-YIDILAVRTFK----------QTDLQTFADHA-----------KMPIINALS-DLEHPCQILADLQTIKECFG-------KLEGL
TVTYLGDG-------NNVAHSLILGGVMMG-M--TVRVATPK--NYEPLAEIVQQAQQIAA---PGGKVELTDDPKAAAQGSHI---LYTDVWASMGQED
L-------------------ADSRIPIFQP-YQINQELLALA---DPEAIVLHCLPAHR-------------------GEEITDAVMEGPQSRLWDQAEN
RMHAQKALMVALL
>C7MEG4
PRHFLRDDDLGPAEQKQVLALALELSQDR-------FARRPLE-GPRTVAILFDKSSTRTRISFATGVAELGGSPLVMEA--GASQL------------G
RGESIADTTEVLTR-MVSAIVWRTFG----------QERIEEMAAHA-----------TVPVVNALT-DEFHPCQILADLQTIAQHTG-------GLAGR
SLAYLGDG------ANNMAHSYLLGGATAG-M--DVRIAAPA--GHRPDPAILARAEQIAAT--TGGAVTVTEDPREAVAGASA---VLTDTWVSMGQEG
E----------------------DEETFSP-YQVTAELMELS---GGM--FLHCLPAYR-------------------GKEVTAEVIDGPASVVWDEAEN
RLHAQKALLTWLL
>O27495
MKHLLSVCDMD--NVVDLLDLADDYKEG--------KIREKIL-RGKTLAMIFEKSSTRTRVSFEVGAFQMGAQPLYLSA--SDLQL------------G
RGEPIADTARTLSR-YVDGIMIRAIS----------HSDVVELAGEA-----------SVPVINGLT-DLEHPCQALADMQTIREKLG-------GFDG-
RLVFVGDG-------NNVCHSLLLITATLG-M--DMDVACPP--GYEPDPGIREMAGKIADE--TGSRIRVIHDPSEAVRGADV---VYTDVWVSMGYED
E-------------------AEDRLEVFRP-YQVNMELMELA---APEAIFMHCLPAVR-------------------GQETTAEVIDGPHSVVWDQAEN
RLHAQKAIMHWLM
>Q2JR44
GRDLLKLSDLSPAELAALLVQAAQLKRD---------PYRVDL-RGRVLGLLFQKASTRTRVSFTAAMAQCGGSTLDLVP--TAMQM------------S
RGEPLQDTARVLSR-YLDAIAIRTYN----------QRELEIFAEYA-----------EIPVINALT-DQFHPCQVLADLLTIQENFG-------QLAGL
TLAYCGDG-------NNVAHSLLLGCAMSG-I--HIRVATPP--GYEPDAAVVAEAQALAQ----GSQVWVLRDPYEAVAGAQV---VYTDVWASMGQED
Q-------------------AEARKADFLP-YQVNAKLLKQA---AREAIVLHCLPAHR-------------------EEEITAEVLEGSQSRVWDQAEN
RLHVQKALLIQLL
>A2SRK7
QKNILSVRDMEREEIDKLLCSAAAFDR--------GNYTGREL-EGKILAVLFFEPSTRTRMSFSAAMMRLGGKILNLGS-VEATSI------------T
KGETLSDTIRVISG-YCDAIVLRHPK----------EGAARLASEVA-----------SVPVINGGDGAGQHPSQTLLDLFTIRESM--------RIENI
DVGLQGDL-----RYGRTVHSLAFALAKYNNV--RLHTIAPD--GLDFPRYIKEDLRDI------GVELIAHDHIEQALPELDV---LYVTRLQRERFPD
P--------------------VAFANYAST-YRITPELLECA---KPGMIVLHPLPRV---------------------DEIDPAVDSLPCAKYFEQAHN
GVPIRMAMLNEVI
>E8UDA2
KRHFLQLKDFSTEEILYILDRAILLKKKFK----NYEPHTP-L-LDRTLAMVFEKASTRTRVSFEAGMYQMGGFVINLTS--NDSQL------------G
RSEPIEDTARVVSR-MVDIVMIRTFE----------QARLEKFAEYS-----------RVPVINGLT-NEFHPCQILADLLTYIEYRG-------PIKGK
TVTWIGDE-------NNMSYTWIQAAELLD-F--TLNFSAPK--DYQLKADRIAGV--------SEKHLKVFDDPIEAARGSDL---ITTDVWTSMGYEE
E-------------------NAKRKSAFAN-WQVNQELMSVA---AKDAIFMHCLPAHR-------------------GEEVTAEVIDGPQSVVWDEAEN
RMHVQKAVMEFLL
>Q8YMM6
GRDLLSLADLTPTELQELLQLATQLKSQ----------QLKLR-CNKVLGLLFSKASTRTRVSFTVAMYQLGGQVIDLNP--NVTQV------------S
RGEPVQDTARVLER-YLDVLAIRTFE----------QQELATFAEYA-----------KIPVINALT-DLEHPCQILADLLTVQECFD-------SISGL
TLTYVGDG-------NNVANSLMLGCALAG-M--NVRIATPS--GYEPNPQVVAQAQAIAD---GKTEILLTNDPDLATKGASV---LYTDVWASMGQEA
E-------------------ADDRFPIFQP-YQISEQLLSLA---EPNAIVLHCLPAHR-------------------GEEITEEVIEGSQSRVWQQAEN
RLHVQKALLASIL
>Q935Y4
GRDLLTLADLSSAEVLEILELAATLKSG----------QTTVH-CPKTLGLIFSKSSTRTRVSFSAAIMQMGGQVLDLNP--NVTQV------------G
RGEPIADTARVLSR-YLDALAIRTFA----------QQDLEEYAHYA-----------DIPVINALT-DDYHPCQILADLQTIQENFG-------QWQDL
TLTYLGDG-------NNVAHSLLLGCAQVG-M--NVRIACPP--DYQPQERIVAKAQQIAG---DRAKVEILHDPIAASQGAHV---LYTDVWASMGQEE
E-------------------AQARVKAFTP-YQLNQALLEKA---DPAAIVLHCLPAHR-------------------EEEITAEVLEGSQSRVWDQAEN
RLHAQKAVLALLL
>Q18CS8
SRNLIQPEDFSIEEIDEILELAQKIIDNP-------SKYSRIC-EGKLLATLFYEPSTRTRLSFESAMNRLGGRVVGFSE-PNSSSA------------S
KGETLGDTMRIVSG-YVDIIAMRHPQ----------SGAASEAARYT-----------EVPFINAGDGKNQHPTQTLTDLLTIKSLKG-------TLESH
TIGLCGDL-----KYGRTVHSLVKAMARYKNT--KFVFIAPE--ELKMPDYIKEAIK--------GHAYYETNNLDDVIGSLDV---LYMTRVQQERFED
K--------------------SEYERLKNY-YILNKAKLEKA---SKDMLVMHPLPRV---------------------NEIDIDVDSDDRAVYFKQAKY
GMYVRMALIIKLL
>E3PUS3
MKHFIEVSDFSKEEIISLIEVGQDIMQNP-------AKYGDAM-KGRLLATLFYEPSTRTRFSFEAAMLRLGGQVIGFSE-AQNSSV------------A
KGESVKDTIRTVAC-YADIAVMRHYL----------EGAPKLASIYS-----------DIPVVNAGDGGHQHPTQTITDLLTIQMEKG-------RLTNL
NVVLCGDL-----KNGRTVHSLVKALSKFENN--TFYFVSPK--ELKIPDYIKNHIKDS--------LFFEMETLEEGLPMADV---LYMTRIQRERFAD
P--------------------EQYEKLKDS-CVLTKHKMILA---KSDMIVMHPLPRV---------------------NEISEDVDSDPRAVYFPQAKY
GMFVRMALILKLV
>D3SNQ7
MRNFIDLWDITPEEGWELLQSAESFKRGQ-------ES-QKYL-EGKHIGLIFTKPSTRTRVSFEVAISSLGGHPVFMME--NSLQI------------S
RGEDIKDTARTLSR-YLDCVVIRTDS----------HEKLKEFALHS-----------SVPVVNALT-DMSHPCQILSDIFTLYEVFG-------EITSI
KIAYVGDG-------NNVCNTWLVGAGLFG-L--KLFVATPE--GYEPSSYYYQAGEDLCRI--TGGSIYLTPNPVEAVKDAHV---VYTDVWVSMNQER
E----------------------KIKVLRS-YQVNKELLSYA---RPDVKVMHCLPARK-------------------GEEITEEVFEAFADFIFTQAEN
RLHTQKALLKFLL
>A9A594
TKNLLTLAELSPKEFVGLIDDALKLKKELK-----KGGNKPIL-KNKTLTMIFQKPSTRTRVSFEIGMSQLGGYAVNLSS--NDMQL------------S
RGESVEDTAKTLSR-YTDCIMARVYD----------HKLLEQLSENA-----------TVPIINGLS-DTFHPCQILADFMTIKEKKK-------KIKGI
KIAWIGDG-------NNVCNSMIYGTALAG-A--TMSIATPK--GFEPDKKTVKEAQKS-------TIIELTTDPLKAVKNADV---IVTDTYSSIHNND
P-------------------KRI-KKFLPK-YQVNPKLMKSA---KKDAIFMHCLPAKR-------------------DQEVTSSVIDGPQSVVWDEAEN
RLHSQKALLASLI
>B5IFK3
GRDIVSIKELSKEEMDIIFEVAREMLPIAR-----GERKSDLL-DGKILATLFFEPSTRTRLSFESAMHRLGGSVIGFSN-PSATSI------------S
KGETLADTVRVMDS-YSDVIVIRHPY----------EGSARLAAEFA-----------SNPVINAGDGAGQHPTQTLLDLFTIHQEFG-------EIEGL
NVALIGDL-----KYGRTVHSLAYALS-YLGA--NIYLVSPE--LLRMPSHIIRELKEK------P---VETDKIEDVIEDADV---LYVTRIQKERFPD
P--------------------TEYKKVAGS-YRITSELLNKA---KEKAIVMHPLPRV---------------------DEIEPEVDYTKHARYFQQAFN
GVPVRMALLALVL
>Q18J05
QDHLLSTTQLSREDIETILDRAAAIEMNP-------DGWEAQY-SGTVLGLCFFEPSTRTRMSFDAAMKRLGGRTIDMGS-VDNSSI------------S
KGETLADTVRVIAG-YADAIVLRHPS----------EGAAKLAAEFV-----------DIPVINAGDGAGQHPTQTLLDLYTMRENVG--------LDEI
TVGIAGDL-----KYGRTVHSLAAALSNF-DV--RQHFISPE--SLQLPRNIRYDLHDS------GSQVREHTDIESILPELDV---LYVTRIQRERFPD
E--------------------NEYQRVAGQ-YRVDTDILSHA---DNNLTVMHPLPRV---------------------DEIAPEVDTTEHAAYFEQAHN
GVPVRMALLDALI
>Q21WK9
MKHYLQFSDLTALDYAYLFERAALIKKKFK----AYEKHHP-L-ADRTLAMIFEKASTRTRVSFEAGMYQMGGSVVHLTT--GDSQL------------G
RAEPIEDSAKVISR-MVDLVMIRTFE----------QTKIERFAQHS-----------RVPVINGLT-NEFHPCQILADIFTYIEHRG-------SIAGK
TVAWVGDG-------NNMANTWLQASEILG-F--KVHVSTPG--GYEVDQSIAGLR--------SSDSYRVFQDPMQACAGADL---VTTDVWTSMGFEA
E-------------------NEARKVAFAD-WCVDLDMMHAA---KPDALFMHCLPAHR-------------------GEEVQAEVIDGAQSVVWEEAEN
RMHVQKALMEYLL
>A7AWM0
-INILSVDDLSNQQIICLMELANFFKEKVS-----QKEDCQVL-PNNIMVTLFMEPSTRTRCSFEAAMLRLGGKVISIAD-ST-SST------------A
KGESEEDSVKVLSS-YADVVVMRHSE----------KGIMERIKEHV-----------KVPLINAGDGQGEHPSQALLDLYTILTYFP-------IMEAF
TICFVGDL-----KNGRTAHSLAKLLSRY-NV--VMRYVAPT--QLQMPTEIQREVENN------FAKYTSFSQLEDACEGADV---IYVTRLQKERM-D
S--------------------QGAKGLLGS-YGIQKTLLPKL---MKHVKIMHPLPRI---------------------DELPPEIDNDERAIYFEQAQN
GLYVRMAMLYLIL
>B4U977
KAHFLDVWDITFDEAKHVIDLSFDFKYNN-------FN-PKSL-QNLNIALLFSKPSTRTRVSFEVGIKELGGNPIFLQE--SSLQV------------S
RGEDASDSARTLSR-YIDGVVIRTGS----------HQWLLDFSQYA-----------SIPVINALT-DYTHPCQAISDIFTLFEAFR-------EKKNI
KVLYIGDG-------NNMANALISAFAIFG-L--SLTVCTPK--ELRPDEENLKRALEVSKQ--TGAEIILEEDPIKAAKDKDV---IYTDVWISMNDEG
H----------------------KINLLKD-YQVNTKLLSYA---KKDVKVMHCLPAKK-------------------EQEITRDVFEKYADFIFNQAEN
RLHTQKALMHLMF
>E3GQ53
GRHLIEPGDFTIEELESIFGLADNIIANQ-------DDYIDVC-KGKLLASLFYEPSTRTRFSFESAMLRLGGKVIGFDN-PANSSV------------S
KGESIADTIRTVGC-YADIAVIRHPR----------EGTAKLVSKAC-----------DMPIINAGDGGHEHPTQTLTDLLTIRHERG-------SCDGH
VVGLCGDL-----LFGRTIHSLVKTLNRYKGN--KFVFISPK--ELKMPEFFLSMLEPG--------SYIETDSLDDVIGDLDI---LYMSRVQRERFVS
E--------------------EEYLRLKDY-YILDKKKMKKA---KEDMIVMHPLPRV---------------------NEIAVEVDDDPRAVYFKQAKY
GMYVRMALISKLL
>Q1K5I2
PRHLLSISQLSPAEFSKLVLNASAYKQATK----AGQVPRTLL-KGRTVAMMFSKRSTRTRVSTEAAVALMGGHPMFLGK--DDIQL------------G
VNESLYDTSKVISS-MTSCMVARVGP----------HSDVADLARDS-----------SVPVINALS-DDFHPLQAIADFQTIHEAFA-------GLEGM
KVAWVGDS-------NNVLFDMATACVMLG-V--DIAVASPA--GYGIPDRMKQIILSVGVA--KPGKLIETTVPEEAVKDADI---LVTDTWVSMGQEA
E-------------------TQRRLKAFAG-FQITNELAKRA---KPGWKFMHCLPRH--------------------PEEVDDEVFYGPQSLVFPEPK-
---IGSGLPSA--
>Q7P145
RKHIISIPDFSREELELVVDTAARLKQSP---------RGDLL-QDKLVASCFFEPSTRTRLSFETAVQRLGGNIIGFAD-GGNTS------------AK
KGETLADSIKIISS-YTDAVVMRHPK----------EGAARLASEFS----------A-VPVINGGDGSNQHPTQTLLDLFSIRETQG-------RLDGL
TVAFAGDL-----KYGRTVHSLAQALSLF-GA--RFYFVSPE--VLAMPDYICEELDEK------GISYTVADSLEAVIPEVDV---LYMTRVQRERF-D
E--------------------AEFRKIQGQ-YALRADMLKHA---RPGMKVLHPLPRV---------------------DEIAVDVDATPHAYYFEQAKN
GVYARQALLSLVL
>Q5NEH0
---LLRGDQITKDDLFKLFHQADIYKNKLA-----NSEPIKDL-EGKILASLFFEPSTRTRFSFESAMNRLGGKVISLEN-GSSSST------------Q
KGETLDDTGRMIDQ-YADIIVMRHPK----------PHSVEEFSKYV-----------NSPVINAGDGENEHPTQSLVDLYTIYSEKG-------SLDNL
KVGFLGDL-----KYGRTVHSLTNILAKY-NA--SFKFISSK--ELQIPKKLKDFIIKN------GNSFIELDKVADVLEDLDV---LYVTRVQRERFPD
E--------------------ESYLKNKDL-CYLDRKHIS-P---RSNFIILHPLPRV---------------------DEMDRSIDELECAKYFEQIKY
SIPIRMTLLALLV
>Q7MX58
MKHIVSIDQCSAEDILRILDRAELFEKNP---------NRHLL-EGKVVATLFFEPSTRTRLSFETAVNRLGGRIIGFSD-ASTSS------------ST
KGESLKDTISMVGN-YADLIIMRHYL----------EGAARYASEVS-----------RVPVVNAGDGANQHPSQTLLDLYSIRKTQG-------TLYDR
TIAMVGDL-----KYGRTIHSLIEGMSHF-RP--RFIFVAPE--ELSLPEEYKQFCREH------DLPYTETKHFEEVINNCDI---LYMTRVQRERFTD
L--------------------EEYERVKDV-YVLTNAMLSDS---RPNLRVLHPLPRV---------------------GEIAYDVDDNPKAYFIRQALN
GLYTRQSIICEVL
>Q1QVM7
TRHFLTLLDLTPEELSHLIQRAITIKNLKA----QGPTYTP-F-SNRTLAMFFEKSSTRTRVSFETAMAHFGGHALFLSP--RDTQL------------G
RGEPIGDTARVLAE-MVDIVMIRTFS----------HAGLEEYAAAS-----------AVPVINALT-DDYHPCQLLADVMTWTECRG-------SVKGK
TAVWIGDG-------NNMCHSWINAARQFD-F--RLRVCCPP--GYEPDADIVAAA---------GERVEILHDPRQAVQGADL---VTTDVWASMGQEE
E-------------------QARRERDFAG-FQVTEKLLDHA---ADNVLFLHCLPAHR-------------------GEEISTTLLDDPRAAVWQEAGN
RLHAQKALIEFLL
>Q4FT48
LRHFLTLSDFTKQELENLIKRASELRKMQH----AGEIYQP-F-VGRTLGMIFEKSSTRTRISFETGMGQFGGNAIFLSP--NDTQL------------G
RGEPLEDSARVISS-MVDIIMIRTFG----------HEKVETFAKYS-----------SVPIINALT-DEFHPCQLLADMQTYYEHRG-------SIENK
IVTWVGDG-------NNMCASFMQAAHQFG-F--ELRVAAPY--GFEPDSALMERF---------SHCVSLVENVQDAAKDSNL---IVTDVWASMGQES
E-------------------QNTRARRFAP-YQVTPSLLDKA---DPEVVFMHCLPAHR-------------------GEEISHDMLDDPRSVVWDEAEN
RLHAQKALMEFLL
>Q88NX4
ARHFLSLLDFTTDELLGVIRHGIELKDLRK----RGVLFEP-L-KNRVLGMIFEKSSTRTRVSFEAGMIQLGGQAIFLSP--RDTQL------------G
RGEPIGDSAIVLSS-MVDVVMIRTHA----------HSTLTEFAAKS-----------RVPVINGLS-DESHPCQLLADMQTFVEHRG-------SIQGK
TVTWIGDG-------FNMCNSYIEAARQFD-F--QLRIACPE--GYEPDQRFMALG---------GDRVQIIRDAREAVRDAHL---VVTDVWTSMGQEE
E-------------------TARRLAHFAP-YQVTRELLDLA---APDVLFMHCLPAHR-------------------GEEISQDLLDDPRSVAWDEAEN
RLHAQKALLEFLV
>A9ERU2
KRDYLKITDTTLAEAHRVLRLAARLKEEPK------GRRTTML-AGRAIAVVLEKASTRTRVSFEVGIAQLGAQPVVLST--QGSQL------------A
RGEPIRDTARVLAR-YCDAIAFRTSS----------TARLLEMA-EA-----------SVPVINALS-DDGHPVQVLSDIFTIQEART-------GIAGR
RVAFLGDC-------SNMARSWLEAAQLFD-F--HLVLAGPE--GYMPPADEVERARK-------TGHVTITHDPREGAAGADV---VNTDVWASMGHEA
E-------------------AEKRRAAFAG-WTVDAKVMARA---AQHSIVLHCLPAHR-------------------GEEIDDETLEGPRSRVWDQAEN
RLHVQKALMLWLL
>Q21HX8
PRHFLTLEDLSAKELEEVIQRAIDLKAQHK----AGTTDEP-F-KNQVLGMIFEKSSTRTRVSFEAGMAQLGGSAIFLSS--RDTQL------------G
RGEPIEDSARVLSR-MVDIVMIRTFE----------HSIVERFAEYS-----------RVPVMNALT-DDYHPCQLLADIQTFVEHRG-------SPKGK
TVAWVGDG-------NNMCHSYINAAKLCD-F--KLQIACPE--GFDPAPQLIAEN---------SDRVTVTRIPEEAVKNADW---VATDVWASMGQED
E-------------------KKKRLAAFAG-YEVNHKLMSHA---KKDAIFMHCLPAHR-------------------GEEVSAELLEDEISVVWDEAEN
RLHAQKALMLFLM
>A6W0R3
PRHFLTLKDLSSDELKQLLLRASELKKIHH----EGTLFQP-L-KNRVLAMIFEKSSTRTRVSFEAGMAQFGGHALFLSS--RDTQL------------G
RGEPVEDSARVISS-MVDAVMIRTFD----------HKTVETFAKYS-----------SVPVINALT-DDYHPCQLLADMQTYQEHRG-------SIEGK
KVVWVGDG-------NNMCNSYINAAAMLD-F--QLVVACPV--GYEPNADLVAEH---------ADRVTVLHNAHEAATGADL---IVTDVFASMGQED
E-------------------QEQRLKDFDG-FQVNAELMAKA---NNDALFMHCLPAHR-------------------GEEVSADVIDHPDCVVWDEAEN
RLHAQKALLEFLL
>Q6FCH8
LRHFLTLRDLSSLELNSILDRASELKRQQH----ANQVYQP-F-KGKVLGMIFEKSSTRTRISFEAGICQFGGSAIFLSP--RDTQL------------G
RGEPIEDSARVISS-MLDIVMIRTFG----------HNIVERFASFS-----------KVPVINGLT-DDHHPCQLLADLQTYQEHRG-------SIKGK
TVAWIGDG-------NNMCNSYMEAAHMMG-F--KLKVGSPK--GYEPKPEFLAEF---------AHCVEVFNSAEDAAVNADL---IVTDVWASMGQEE
E-------------------QKLREKAFLT-FQVNEALMALA---HPECLFMHCLPAHR-------------------GEEISENMLDHKNSVVWDEAEN
RLHAQKALMEFLL
>B7J4E8
VRHFLRLSDLSPSELRALLQRAIALKKIQR----DGERYAP-C-AGRTLAMIFEKSSTRTRVSFETGMAQLGGHALFLSP--RDTQL------------G
RGESVEDTAKVISR-MVDMVMIRTFG----------HDNLLRFAAAS-----------RVPVINGLS-DDHHPCQLLADLMTATEHWG-------DLRGR
TVAYIGDG-------NNMAHSWMEAAQVFD-F--RLRIGSPA--GYVPSAGMLQSG---------GDQVTVLHDAVAAVRGANL---IVTDVWTSMGQEE
E-------------------AAARKAILAP-FQVNATLMAAA---APDALFMHCLPAHR-------------------GEEVSAEVIDGPRSVVWEEAEN
RLHAQKALMEFLF
>C8X3L8
SRHFLRILDIPQQEMLPLIQRAQQLKAV--------RAQSHLL-AGKTILLVFEKASTRTRLSFEMAVRELGGSTIFMTP--MESQL------------G
RSEPLKDSARVFSR-YVHGLVVRTFG----------QEKLEELVEYG-----------AIPVVNALT-DSYHPCQVMSDLLTMYERTP-------ALKDQ
VVAWIGDG-------NNMAHSWINAAAQVG-F--HLQMAVPA--GYEPDAGLLEQARA-A-----GARISLSQDPREAVTGADY---VNTDVWASMGDEA
E-------------------AEERARAFAG-YLVDEELLRLA---NPGVKVMHCLPAHR-------------------GEEISEAVMEGPASIVWDQAEN
RLHMQKAILEWVF
>Q8A9S3
NRSLVTIAEHSKEKILYMLEMAKQFEMNP---------NRRLL-QGKVVATLFFEPSTRTRLSFETAANRLGARVIGFTD-PKATS------------SS
KGETLKDTIMMVSS-YADIIVMRHYL----------EGAARYASEVA-----------PVPIVNAGDGANQHPSQTMLDLYSIYKTQG-------TLENL
NIFLVGDL-----KYGRTVHSLLMAMRHF-NP--TFHFIAPD--ELKMPEEYKLYCKEH------QIKYIEHTEFEEIIADADI---LYMTRVQRERFTD
L--------------------MEYERVKNV-YILRNKMLENT---RPNLRILHPLPRV---------------------NEIAYDVDNNPKAYYFQQAQN
GLYAREAILCDVL
>Q72D35
PKHFTRIRDLGFEGAWKVLERAKEMKD--------TGYRGRTL-EGKVATLIFEKASTRTRISFEVAVRHLGGTTIFMTP--AESQL------------G
RSEPLRDTARVISR-YTDCMIVRTFG----------QAKIDELASFG-----------SIPVVNALT-DEGHPCQVMSDVLTMYERTP-------DLSQV
RVAWIGDG-------NNMANSWIEAAMYFP-F--ELFMAFPE--GYEPDRQLLGLALE-A-----GAKIFLTRDPHMAIDGAHY---VNTDVWASMGQEE
E-------------------QKRREAAFKG-FCIDGALMGRA---HPDAKFMHCLPAHR-------------------GEEVTDEVMESPASIVWDQAEN
RLHMQKAILEWVF
>A9V282
GRNILSVEQFGKRELHALFNRAHEFHST--------KGASKLL-DGKVMANIFYEPSTRTMCSFASAMQRLGGTVITLSD-MS-TSV------------S
KGESLSDTVRTMEC-YTDVIVLRHPA----------KGAMREASELL-----------RRPLINAGDGVGEHPTQALLDVFTIREELG-------TVNGL
HIAMVGDL-----KNGRTVHSLARLLSRY-NV--TLHYISPP--SLAMPDDVVEFVKAS------GITQHTHASIEEIVADIDV---LYVTRVQKERFED
E--------------------AEYERVKNE-LVVTPETLINA---KKRMIVMHPLPRV---------------------NEISPDVDTDPRAAYFRQMEY
GVSVRMALLASVL
>A1WUZ6
MRHFLTLRDCSVDEIHQLLRRATELRDMHR----AGHLHQP-L-QGRVLGMVFEKSSTRTRVSFEAGMAQLGGHALFLSP--RDTQL------------G
RGEPVEDTARVVSR-MVDAVMIRTFG----------HDMLERFAGHS-----------AAPVINGLS-DLCHPCQLLADLQTFTEHRG-------PITDR
RVAWIGDG-------NNMCHSWIEAAGLLG-F--DLHIAAPP--GYRPEADILALG---------GDRVQVFDDAYAAAEGADL---VTTDVWASMGQES
E-------------------QAAREEAFRG-FCVTESLMECA---GEQALFMHCLPAHR-------------------GEEVEAAVLEGPQSVVWDEAEN
RLHAQKALLEFLM
>Q7UQZ6
MRHLLTLFDLTPQELRQILATAQTLKQG---------ERPAIL-ERYTLALLFEKPSLRTRVSFETGMNHLGGSSLFLG---DDVGW------------G
KRESPSDFTRVLGQ-FVDAVACRAKS----------HERVEQLAEYN-----------AVPIINSLT-DLCHPCQAIADVLTLLENFG-------EVKGR
HMVFVGDG-------NNVSRSLALACAMLN-I--QFTLARPD--GYELDQPWLDRI--LAKY--PNAKMNQTADPIAAVQSADA---IYTDVWTSMGQEA
E-------------------SIARRAAFKN-FQVNEQLLEAA---PKTARVLHCLPAVR-------------------GEEITDAVMDGPQSDVIEQAGN
RMHAQKALMIQLL
>Q31I95
IKHFLTLQDFSPAELKQLMLRAIELKKIQK----SGEIFEP-L-KNKTLAMIFEKSSTRTRISFEIGMSQLGGHALFLSP--RDTQL------------G
RGEPIEDTAKVISS-MADGIMIRTFG----------HEVVEKMAEHS-----------QVPVINALT-DDYHPCQLLADMQTYYEHRG-------SIEGK
TVLWVGDG-------NNMCHSYINAAKQYG-F--KLRISAPE--DYDPNPRIVEAN---------QEYVEMIRNPMDAAENVDL---IVTDVWASMGQEE
E-------------------QKKREKAFKD-YQVNTAMMQQA---NPDALFMHCLPAHR-------------------GEEVSAEVMDAEDSVVWDEAEN
RLHAQKALLEYLM
>Q606D8
PRHFVTLRDLSSAEFRALIARAIDLKA-------RKEPYEP-L-KNKVLGMVFEKSSTRTRVSFEVGMAQFGGSSIFLSP--RDTQL------------G
RGEPIEDSARVLSR-MVDCIMLRTHA----------HRTVEIFAEYS-----------RVPVINGLT-DRFHPCQLLADMQTYFEHRG-------DIAGK
TVAWIGDG-------NNMCQTYVHAAGLLD-F--RLRIACPP--GYEPEAELVEAA---------GKCVEVGHDVRTAVNGADL---VVTDVWASMGQES
E-------------------QTERTGAFRD-YQVNAALMALA---HADALFMHCLPAHR-------------------GEEVSAEVLEGPQSVVWDEAEN
RLHAQKALLEFLL
>A5CWZ6
IKHFINLNDLSNYDLTQIIKQAIKLKEQYK----SGKINKA-L-ENKTLAMIFDKSSTRTRVSFEAGMTQLGGRALFLSD--KDIQL------------G
RGEPIIDSAIVISS-MVDAIMIRVSS----------HEDIQTFSEHS-----------SVPIINALS-DESHPCQLLADMMTYQEYNG-------SIANK
TVAWIGDG-------NNMCHTYIQAAKSFN-F--KLNIAAPK--NYQPNQSFIEKY---------ANHIHLFTDIKTACKEVDL---IVTDVWASMGQET
E-------------------QIKREIAFKD-FQVDTVLMSKA---KPTAVFMHCLPAHR-------------------GKEVSANVIDSNQSLVWSEAEN
RLHVQKALLLYLL
>E3HDR4
MKNIISLRDLKKEDILGILEVAEKLEKNP---------KPELL-KDKIVSTLFFEPSTRTRLSFCSAAQRLGARVLGFDS-PDATSL------------K
KGESLKDTVRMAEA-YSDVIVMRHYL----------DGAARLAAEAT-----------VRPVINAGDGSNQHPSQTLLDLYTIKKEMG-------KLDNL
KVALVGDL-----KYGRTVHSLTKALSHF-NA--ELYFIAPD--SLQMPEYILEDLDKA------GIKYHILEDFREVLKEIDV---FYMTRIQGERFPD
E--------------------EEYQKVKGV-YIINRENLGKC---KENMIIMHPLPRV---------------------DEISTDLDNTRHALYFRQASN
GVPVRMAMLAIVL
>D7DV01
MNHLISTRDVSKAEISNILKTAEEMEKLLE-----EKKPCEFM-KGKLLATLFYEPSTRTRLSFETAVKRLGGNVIGFTD-AKSTSV------------T
KGETLRDTISVIGG-YADLIVIRHPY----------EGASRLASECS-----------KIPVINAGDGSNQHPTQTLLDLYTIKREIG-------KIDKL
NIAFVGDL-----KYGRTVHSLCQALSLFDDV--NIRLISPK--ELKMPQEIIEDIKS-------KVNLEEMEEMDLEE--IDC---IYMTRIQKERFPD
P--------------------NEYHKVKGI-YKLTKSQVEN-----KKVIVMHPLPRV---------------------DEIEQDMDLLEQSVYFKQSFY
GIPVRMAILKLLY
>C6BTR6
IRHLLKINDVPRSELGQLLLRAKELKD--------NKIRNNAL-EGKTVIMIFEKASTRTRVSFDVAIEQLGGHSIFMTP--AESQL------------G
RSEPLEDTAQVLSR-YADALVVRTFG----------QDKVRTLAEYG-----------SVPVINALT-DRYHPCQVLSDMLTIYERTP-------DLENV
HVAWVGDG-------NNMAHSWINAAIYFP-F--YLTLAFPK--GYEPDHDILSRALS-M-----GAKINLSYDPVEAVKGAHY---VNTDVFASMGQEE
E-------------------QKKRELAFAA-YQVNDELLKHA---DPDCKVMHCLPAHR-------------------GEEVTAEVLDGPRSIIFDQAEN
RLHMQKAILEWAV
>Q1MPB0
INHFITIADLGQSKAWELLLRAKEMKD--------HKTPYQCM-QGKVAALLFEKASTRTRVSFEVAVRQLGGTTIFLTP--NETQI------------G
REEPLKDTIRVLSR-YVDCIIIRTFE----------QKRLYELIQLG-----------SIPIINALT-DHGHPCQVMADLLTIYEQTS-------DIANI
NITWVGDG-------NNVLNSWIEASMYFP-F--KLTIATPK--GYEPNKELIDFAQK-N-----NAKISITNNPLLAVKDAHY---IYTDVWTSMGQEK
E-------------------CKKRIEDFKD-FCVDNTLMNQA---TPSVKFLHCLPAHR-------------------GEEVSDQVIESEKSLVWDQAEN
RLHMQKALLEWIF
>Q3J8G0
VPHFLTLFDLPADEIRQLVRRAIDLKALQR----QGKIYEP-L-KNQVLGMLFEKSSTRTRVSFEVGMIQLGGNAVFLSP--RDTQL------------G
RGEPLEDTARVLSR-MVDCLMVRTFS----------HSMLEHFSAYS-----------QVPVINALT-DSYHPCQLLADIQTYFEHRG-------DIQGR
TVAWIGDG-------NNMCQSYINAACQFD-F--QLHIATPA--GYGPDPAILQMA---------RERVQIIAEPREAVRGADL---VVTDVWTSMGQEK
E-------------------KHRRLQDLAD-YQVNGELMSLA---KRDALFMHCLPAHR-------------------GEEVSAEVIDGPQSVVWDEAEN
RLHAQKALLEKLL
>Q82H78
VRHLISIDDLSDTDLYSLVLRGAAFSAGTA----GR--PAP-L-AGDVVGIYFRKTSTRTRTAFSSGALRLGAQIIAYGP--DDLQL------------N
TGETSEDTGRVMSG-MLDVLVARTAG----------DP--AEMRAWA-----------AMAVVNAMS-ADEHPTQALTDLTTLQGHFG-------GIEGL
RVLYVGEG-------NNTASALALATRYPG-V--SLELRTPP--GYGLAPYYRERAADQAGR--HGATFRERHDMD-DLPAQDA---VYTSRWQTTGTSK
P-------------------DPDWREIFAP-FQVSAALWE-T---SPKAVFLHDLPAHR-------------------GDEVTAEVLDGPASIAFAQAEN
KMHSAMAVLEWC-
>Q9UX08
LRHVVSSLDLTRDDYFRIFELADKFYDKL-------N----YL-SGKVVSLAFFEPSTRTAQSFHTAAIKLGADVIGFAS-EESTSI------------A
KGENLADTIRMLNN-YSNCIVMRHKF----------DGAALFASEIS-----------DIPIINAGDGKHEHPTQAVIDLYTVYKAFG-------EIDGR
TFALLGDL-----KYARTVNSLLRALTRFKPK--KVFLISPS--QLKVRREILDEL---------NYPVIETENPYDVIQEIDV---LYVTRIQKERFVD
E--------------------VEYEKVKES-YVVDLKLVNMM---KKDGIILHPLPRV---------------------TEIDRRVDKTVNAKYFYQASL
AVPVRMALFYEV-
>O30130
MRHLISIGDLDREDINYILKKAEEFEDVAR-----GEKKLRIL-EGKILGNLFFEPSTRTRMSFETAMKRLGGDVINMTA-QEASSI------------A
KGETLADTIRVVSG-YCDAIVIRHPL----------EGAARFAAENS-----------SVPVINAGDGAGQHPTQTLLDLYTIKKECG-------RLDGI
TIALMGDL-----KYSRTIHSLIKALALF-DM--RIYLISPE--ALALPEDIIEDVSAE------I----RRARLEEVISEIDV---LYVTRIQKERFPD
E--------------------EEYRKVSGS-YRITAETLKSA---KDSMIVMHPLPRV---------------------DEIHPSVDSTKHARYFQQSFY
GVPVRMAILSEVM
>D6YUA4
SRDIIHIADFSRDEILHILDTAEKLKRSP---------QSDLL-RGKILGSCFFEPSTRTRLSFESAMHRLGGSVIGFDN-ASNIST------------R
KGETLRDSMKMLDY-YADIAVIRHPL----------EGSAQLAADSI-----------EIPVINAGDGSNQHPTQTFLDLFTIRETQG-------RLESL
SIALAGDL-----KHGRTVHSLAEALISF-QC--RLYFIAPE--SLEMPKPLCDHLKEN------GIKFSFHRSLEEVMPKLDI---LYMTRIQEERFQD
R--------------------KQLQTVNQS-IKATLQLLEQS---RPNLKVLHPLPRM---------------------QEIDPQVDNSPKAYYFQQAGN
GLCTRQALLALTL
>Q2SL67
IRHFLTLCDFSPTELEYLIERAIQLKAKHR----SKQAHTP-M-QGQVLGMIFEKSSTRTRVSFEAGAAQLGGSAIFLSP--RDTQL------------G
RGEPIEDSARVLSR-MVDIIMIRTFE----------HSKLELFAKYS-----------SAPVINALT-DDYHPCQLLADIQTYVEHRG-------TIRGK
KVAWIGDG-------NNMCNSYINAARQFG-F--ELAVACPE--GYEPMQSLVEQN---------ADRVKIFRTPSDAVAGAHL---VVTDVWASMGQEQ
E-------------------QAEREKAFAA-FQVSPELMNKA---APDALFMHCLPAHR-------------------GEEISTDMLDDQRSVVWDEAEN
RLHAQKALMEFLL
>Q2FN12
MNHIISIHDLDRDQIDRLLARAGEVTA--------EFAGKEPL-KGKILGLLFFEPSTRTRMSFESAMLRLGGSCMNLGG-VEVSSM------------A
KGETLADTIRVVSG-YADAIVLRHPK----------VGAARLASEFS-----------EIPILNGGDGAGQHPSQTLIDLYTIRQSM--------SLDNI
HIGLIGDL-----MYGRTTHSLAYALTHYNA---RIHTIAPK--GLGLPDSIHDNLEER------GATVIEHDSIEEVISDLDV---LYVTRLQRERFPD
P--------------------AKFYDVSSS-YRITPSLLTDV---KEHLAILHPLPRV---------------------DEIDPSVDNLPYARYFEQARN
GVPVRMAMLTEVM
>C7LUT9
MKHFLSINSLMATEAMDLVLRAKEMKD--------GDYRSDLL-AGKTLAMIFEKASTRTRVSFEVGIRHLGGDTIFMTP--ADSQL------------G
RSEPLKDTARVLSR-YVQGMVVRTFA----------QKNVEDLARYG-----------SIPVVNALT-DMYHPCQIMSDMLTIYERTT-------HLKDL
VISWIGDG-------NNMAHSWINASVYFG-F--QLNIASPE--GYAPNTAVLERAWK-M-----GAKVFVTDDPKAAIAGSHF---VNTDVWASMGQEA
E-------------------QKRREKAFAG-YQVDDELLALA---DPNAKVLHCLPAHR-------------------GEEISEAVFEGPQSIVFDQAEN
RLHMQKAILEWIY
>E4PQH1
ARHFLTLNDMTTNELESLVDHATALRNEWR----QGKVRDS-L-KNRVLAMIFEKSSTRTRVSFEAGMTQLGGSAMFLSP--RDTQL------------G
RGEPIEDSAIVISS-MVDAVMIRTFA----------HETVERFAAAS-----------RVPVINALT-DDFHPCQLLADMQTFREHRG-------SIRGA
TVAWIGDG-------NNMCHSYINAAAQFD-F--NLNIACPE--GYEPAESMLKGH---------EDRVKVFREPAEAARNAQL---LVTDVWASMGQED
E-------------------QKARERAFSG-YQINPGLLSVA---DKDVLFMHCLPAHR-------------------GEEISADMMEHPASVVWNEAEN
RLHAQKALLEFLI
>A8LZB9
RRHLISIDDLTDADLREIVTRGAEFAAGDA----ED--ARS-L-ADLVVGVLFRKTSTRTRTAFSAGALRLGARLITYGP--GDLQE------------N
TGETVEDTAAVLSR-MIDVLVARTAG----------PE--AELRAYA-----------QMAVVNAMS-AAEHPTQALADLTTVVRHFG-------QVEGL
RVLYLGEG-------NNTAAALTLASRYAD-T--ELYLRTPP--GYGVHPNVLDRAQASAKR--SGAFVEQRHDST-DLPSVDV---VYTTRWQTTGTTK
P-------------------TPDWRTVFTP-YRVDEAVMA-S---SPGAVFMHDLPAHR-------------------GEEVTAAVLDSPASIAFTQAEN
KYHSARAVLEWC-
>Q0A9N4
PRHFLTLLDFTPDELRRVIHRASELKHIRD----QGQLHEP-L-RGKVLGMVFEKSSTRTRVAFEAGMNQLGGSAIFLSP--RDTQL------------G
RGEPVEDTARVLSR-MVDIIMIRTYG----------HEVLERFAEYS-----------RVPVINGLS-DRFHPCQLLADIQAYEAHRG-------SIQGR
TVAWVGDG-------NNMCHSWINAARQLD-F--QLRIAVPE--GYDPDPDLIHAG---------GDRVSVHRDPREAVEGVHL---VTTDVWASMGQEE
E-------------------AKARMKAFSG-FCVDDALMGLA---AKDAVFMHCLPAHR-------------------GEEVSASVIDGPQSVVWDEAEN
RLHAHKALMEFLL
>B6YRC6
KKDFVSITDCSKQDILHLIERSAYFERNL---------NQLLL-KDKICATLFFEPSTRTRLSFETAINRLNGRIIGFSD-VHTTS------------SS
KGETLKDTIKIVSN-YADVIIMRHYL----------EGAARYASKIT-----------DVPIVNAGDGANQHPSQTLLDIYSMYKTQG-------TLYNL
TITIVGDL-----KYGRTVHSLLNGMSYF-NP--TFHFIAPE--ELKLPIIYKQFMDEN------SIQYFDHSDFVDIINQSDI---LYMTRVQRERFND
L--------------------IEYEKVKNV-YVLSNDMLADS---KDNLRILHPLPRV---------------------GEITSDVDTNPKAYYFEQARN
GIFARQAIICDVL
>B3PC64
PRHFLTLNDVNSAELQHIIARAIELKALLR----QGKAPAL-F-DNKVLAMIFEKNSTRTRVSFESGVAKLGGHAIFLST--KDSQL------------G
RGEPIEDAARCIAS-MVDMVMIRTYG----------HATVERFAEYS-----------RVPVINGLT-DEYHPCQLLADIQTYVEQRG-------SLAGK
TVAWVGDG-------NNMCNSYIQAAELCD-F--ELRIATPK--GFEPEDEFVTPY---------QHRASVSNDPREAVAGADL---VVTDTWASMGQED
E-------------------KKQREKIFIG-YQVNKELMSYA---KSDALFMHCLPAYR-------------------GKEVSADILDAPDAVVWEEAEN
RMHAQNALMEFLF
>C1ABD7
HRDFLNIADFSSDETFALLDLAER---MRT----GAYQAKP-L-TGKALAMIFMKSSTRTRMSFEVGANQLGGTAHFLSP--RDVQI------------G
RGEPIADTARVLSR-YVQGIMIRTFA----------HQDVVELAEYA-----------SVPIINGLT-DLSHPCQILADVLTMQQHLG-------GVRGK
TVAWIGDG-------NNMANSWMEAAAHLG-F--TLRLACPE--GYDPDAQFLADAKA---R---GGDVQLLRDPREAVAGADV---VTTDVWASMGQEE
E-------------------QSKRAVAFAL-YQVDAELMARA---AAHAVFLHCLPAHR-------------------GEEVTAEVIDGPQSVVWDEAEN
RLHVQKAIMAVLM
>E1RJQ8
MHHIISIKELEVEDINRLLDKARLIQE--------KGFKRRTL-EGKLVALLFFEPSTRTRMSFSAALSRLGGDVITVDS-VEGSSI------------S
KGETLADTIRVVSS-YVDAIVLRHPK----------EGAARLAANFS-----------TVPVINAGDGAGQHPSQTLLDLYTIRENM--------PLDNI
DVGLLGDL-----RYGRTSHSLSYALSNYNV---RIHTIAPK--SLEMPAVIIEEMAER------GVELIQHDSLTDVINELDV---LYVTRIQRERFPD
S--------------------ASYARVAHS-YRITPEVLKDV---KDNLILMHPLPRA---------------------GEIDPAVDKLPYAKYFRQAEN
GVPVRMAMLEEVI
>C4XUC3
PRHFLTILDFSRDEAARILDRAAAMKAA--------DHRSDLL-AGKTCILIFEKASTRTRVSFEVAVRHLGGWPIFMTQ--NDSQL------------G
RDEPIRDTARVLSR-YADCLIVRTFG----------HDKLVDLAGYG-----------SIPVVNALS-DAYHPCQIMADLLTMREHSG-------RLDGL
KLAYVGDG-------NNIAHSIINAAARFP-I--RVAIASPD--GYKPDPAVVAKAREQ------GADVTITTDPAEAAAGADY---LYTDVWASMGQEA
E-------------------HAARVKIFAG-YQINDALLAKA---APGAKVLHCLPAHR-------------------GEEITDAVMEGPSSIVWDEAEN
RLHVQKAILEWVF
>E6VUM5
PKNFLTILDMPRDEARQVLLRAKEMKD--------GKVRTDLL-AGKTLLLIFEKASTRTRVSFEVGVRQLGGDPVFITS--RDSQL------------G
RSEPLKDTARVLSR-YADGLIVRTFG----------QEKLETLVKYG-----------TIPVINALT-DEYHPCQIMSDVLTMYERTP-------SLDEI
KVAWIGDG-------NNMAHSFINAAATFG-F--ALSLACPA--GYLPDQGILDKARS-L-----GADITLTDDPARAVAGAHY---VNTDVWASMGQEE
E-------------------QKKREAAFAG-YAVDDVLMAKA---APGACFMHCLPAHR-------------------GEEVSEAVFEGPASIVWDQAEN
RLHMQKAIIEWIY
>B8GF03
MKDFISIRDFDRAAIDRLIAEAERIDH--------HQYDPLEM-KGKILALLFFEPSTRTRMSFEAAMARLGGTSLTLSS-FEASSM------------A
KGETLADTIRVVSG-YVDAIVLRHPR----------EGAARLASEVS-----------SVPVINAGDGAGQHPSQTLLDLYTIRQSM--------PIDGI
NIGLLGDL-----RYGRTTHSLTYALSLYDAV---IHTVAPA--GLNLPSGLVHELREL------GTEVIEHEQIEDVIKELDV---LYVTRIQRERFPD
T--------------------ASYFNVASS-YRITPELLRGT---KEHMVVLHPLPRV---------------------DEIDPRVDKMKNARYFEQSHN
GVPVRMAMLKQVI
>Q0BPT1
VRHFLDLKDIEPDALRRMLDAAAGFKRADT--------SSRPL-AGRTLALIFEKPSTRTRISFELAMRQLGGDVIMLSG--KEMQL------------G
RGETLADTARVLSR-YVDAVMLRTGS----------STKLHELARHA-----------TVPVINGLT-ELSHPCQIMADILTFEEHRG-------PIAGQ
TVAWIGDG-------NNVAHSWIEAAARFG-F--SLRLACPD--TLQPHADIVAWARDN------GGDVTLVADPKEAVAGVQC---VVTDCWVSMSDDP
---------------------SGRHEKLRP-YQVDEALMALA---APDALFMHCLPAHR-------------------GEEVTDGVIDGPHSVVFDEAEN
RLHAQKGVLVWAM
>D0L0F6
VRHFLSLLDYSQADYRRILARAEALKKAYD----AGVRPDT-L-RQRVLGMIFEKASTRTRLSFEAGIAQLGGTAIFLSP--RDTQL------------G
RGEPIEDSARVISR-MVDAVMIRAKD----------HHMVEQFAAYS-----------RVPVINALT-DLNHPCQLLADVFAFEQNRG-------SIQGK
RVAWIGDG-------FNMCHSYINAAQVFD-F--ELMIATPE--GYQPDPAVVAAA---------GDRVHIVRTAHEAASGADL---VVTDVWASMGQED
E-------------------RERRLRDFKT-FVIDDGVMAHA---NSDALFMHCLPAHR-------------------GEEVTAEVIDGPQSVVWQEAEA
RLHTQKALLEFLI
>Q1IQM8
LRHVVESQQFTVPLLMELFDRTRLMERIVA-----RG-GTLDY-QNRILASLFYEPSTRTRFSFEAAMHRLGGRVLSTEH-ARYFSS-----------AI
ETEQVEDSIRIIGS-YSDVIVIRHNQ----------EGGARRAAAVS-----------PVPVINAGDGEGQHPTQALLDLFTIYRER--------PIEGL
SVAFIGEL-----DRGRTVRSLAYLLAKFDRV--KIYFVSPP--ELQMKPDILEYLDRH------EVKYEIEADINKVVGEVDV---VYQTRIRPDRVSS
V------------------------ASQMR-YAIDSSVLPKL---KPNAMILHPLPRT---------------------VELDKTVDSDPRAFYFRQAAN
GLVVRMALLTMLL
>Q5F5P0
RQHIISISDLSREQLEYLLQTALKLKAHP---------RGDLL-EGKLIGSCFFEPSTRTRLSFETAVQRLGGKVIGFSD-GANTS------------AK
KGETLADTARIISG-YTDAIVQRHPK----------DGAARVAAEFS----------R-VPVINAGDGTNQHPSQTLLDLVTIYETQG-------RLDKL
KIAMAGDL-----KYGRTVHSLCQALKRW-GC--EFAFVSPP--SLAMPDYITEELEEA------DCRYRALGSLEEAAEWADI---LYMTRVQRERF-D
E--------------------QEFAKIQGK-FNLEASMLARA---KPNLRVLHPLPRT---------------------DEIHPDVDAAPHAYYFEQATN
GVYARMAILSLVL
>B2UML6
-NNLLSIEQLTGDEIRDLLALGHRLKAERG-----HHERL-PL-KGQTWALIFSKSSTRTRVSFEVGISELGGRPMFLSV--HDIQL------------G
RGEPIKDTARVLGR-MIHGAAIRTYG----------QQEVEEFASFS-----------GIPTINALT-DEEHPCQILADLLTIEEIYG-------SWKDM
KIAFVGDG-------NNMSRSWMWAAKRLG-F--TLAIGAPT--NYLPLEDFRRHLD--------CENVIFTTDPVEAVKGASV---INTDVWLSMGQES
E-------------------GLSKEKHFYP-YQVNRELLEHA---ASGHSVFHCLPAYR-------------------GKEITEDVLEHFAPVIFREAEN
RVHAQKAVLATLA
>Q7M8B5
MRHFLTLKDFSAQEILEILALSKEIKDDLP----------PLM-QGKVLGMIFEKSSTRTRVSFESGIYQLGGMGMFLSN--RDIQL------------G
RGEPMKDTARVISR-MVDMVMIRTSG----------HERIEEFAKYS-----------QVPVVNGLT-DSYHPVQLMADYLTMMEQG----------KDQ
IVAYVGDG-------NNMTHSWLMLASKLG-F--ELRVATPR--GYEPNLKIFEEAQKIASL--SGAKITLTNDPKRAVEGADV---VTTDTWASMGQEE
E-------------------KEKRARDFQG-YCVDSALMGLA---KSDAIFLHCLPAYR-------------------GQEVSEEVLEGPQSLIFDEAEN
RLHVQKGIMVWLD
>B8C5Q8
-SPLISVSQITTSGLSLLFQTAAAMRYLVR-----SKGGDNRL-QHRVLASVFYEASTRTSCSFQAAMMRLGGTFLHVDG-NT-SAS------------K
KGESLDDTIRCLEC-YTDVTVLRHPT----------TGSVGQVALGT-----------VKPVINAGDGVGEHPTQALLDYFTIWDELG-------LSGDL
IVVMLGDL-----KHGRTVHSLAKLLARSNEL--VLRYCSPA--SLEMPSYVQEYCD--------NVKQEEYTDMAEAVKGANV---LYVTRVQKERFEK
E--------------------EDYEK--GA-YVVDTELMEVA---PSDMIVMHPLPRV---------------------DEISTDVDSDPRACYFRQMEN
GMFTRMAILALVL
>Q7VHJ0
MKHFLTLNDFNRDEILAMVDVALELKYENK----------PYL-KGKVLAMIFEKSSTRTRVSFESGIFQLGGQGIFLSH--KDIQL------------G
RGEPIKDTARVISS-MVDMIMMRTSE----------HSRLEEFASYS-----------SVPVINGLS-DDFHPVQLIADYLTMIECG----------RNP
IVAYIGDG-------NNMAHSWINLAGILG-F--ELRIASPI--GYAPKADIITKAQDMCIQ--SGGKIKILNDAKEAVSNANV---VVTDTWASMGQEE
Q-------------------KEQRKCAFAN-FCVDEAMMSYA---QKDAIFLHCLPAYR-------------------GQEVSEGVLEGAQSKVFQEAQN
RLHAQKGIMLYLA
>B6IUN3
VRHFIDIHLLDAGSLRGMLDYAAALKRAKQ--------PEKPL-LGRTLALIFEKPSTRTRVSFEVGMRQLGGEVITLTG--KEIQL------------G
HGETIGDTARVLSR-FVDAIMLRTDA----------EEKLHEMAEAA-----------SVPVINGLT-DKSHPVQIMADILTFEERKG-------PITGK
VVCWSGDA-------NNVCESWIHAAVRFD-F--ELRVACPA--ELAPSAETLEWVRRN------DGRVIVTRDAEAAVAGADA---VVTDTWVSMHHQD
A-------------------ERR-HALLKP-YQVNERLMGLA---QKDAIFMHCLPAHR-------------------DEEVSTAVIDGPQSVVWDEAEN
RMHAQKGILAWCL
>B5YJU7
KRDYLRVFDFDKQEFLFLIKRAIELKSNKD------YLKYP-L-IGKCVGMIFEKPSTRTRVSFEVAIYQLGGHPVYLSQ--RELQL------------S
RGETVKDTAQVLSR-YLNAVVIRTFS----------HSIIEEFAKWS-----------DVPVINALT-DSHHPCQAMADMMTIFEKKG-------YLEGI
KIAYIGDG-------NNVANSLIEASALTG-A--KINIATPQ--GFEPLEESVEKAKNM-------TEINLFNDPYEAALDADV---IYTDVWLSMGEEQ
H--------------------TEKKEKFKN-FQINSILLKKA---KKDAIVMHCLPAHR-------------------GEEITDEVLDGPQSVVLDQAEN
RLHTEKAILEFLL
>A4FHN6
RADLISLADLEPAEIREIVRSGVAHAEGAR-----T--GEP-L-AGAVIGIYFRKTSTRTRTAFSSAALRLGARIIGYGP--GDLQL------------N
TGETVEDTAQVLSR-MLDGLVCRTAG----------ST--EELRALA-----------GMSVVNAMS-AHEHPTQALADLTTIQRHLG-------AVDGA
RVLYVGEG-------NSTAAALALSTRFEG-T--ELHLHTPP--GYGLEPHVREQAARYAEE--SGSLLRESEEMT-GLPAADI---VYTTRWQTTGTAK
P-------------------DPDWRSVFAP-FQVGGELLA-G---YPDAWFMHDLPAHR-------------------GEETTAAVLDGPRSIAFDQAGN
KMYGAMAVLEWA-
>Q2ILC7
KRDFLRITDLDRSELLELVERAAEWKLLGK----SG--PRP-L-ERRTVGLVFEKASTRTRVSFEVAANQLGAGAIMLSP--RDTQL------------G
RGEPIRDTARVLSR-YLDCLVVRTYG----------HDKIEEMARYA-----------GVPVVNALT-DASHPCQVLADLLTVTERFG-------SDPGL
RVAWVGDG-------NNMANSWLEACVLLG-F--ELHLACPA--GYDPDPALLARA---------AGRAKVFRSPAEAVAGAHV---VNTDVWASMGQEE
E-------------------AEERRRRFEG-FIVDRALMAQA---RPNAVVLHCLPAHR-------------------GEEITDEVLEGPQSAVFDEAEN
RLHAQKALLELLL
>Q2WAK4
PRHFLDLDGFDTATLRHILDLGLAYKQGKG-----P---KAPL-AGKMLAMIFEKPSTRTRVSFEVGMKQLGGDVIMLAA--GDTQL------------G
RGETIADTARVLSR-FVDAVMIRTNL----------PEKLTELAKYA-----------DVPVINGLT-DQSHPCQVMADVMTFEEHRG-------SLKGK
VVAWVGDG-------NNVAASWIHAAGHFG-C--EIRLACPD--SLMPSRAAVDWARAK------GASVVLTTHPAEAVAGAHL---VLTDTWVSMGCQD
S--------------------NR-HELLEP-YQVNEALMAKA---APDALFMHCLPAHR-------------------GEEVTDPVMDGIQSVVWDEAEN
RMHVQKGILTWCL
>A0RUE9
SKDLLTGAELDRKEILGIIESAIRLKKGGR-------SKAHPL-DGRTLAMVFQKPSTRTRVSFAAGMFQLGGEAIYLPP--GDMQL------------S
RGETIPDTARALSG-YVDVIVARVFG----------HETIEEIAASA-----------SVPVINGLS-DTFHPCQILADLMTIKERKG-------RLKGL
RAAWIGDG-------NNVCNSLLYGCAAVG-I--DISVATPA--VFRPIPGVVDKCRES-------IDVKLTTDPAEAAAGADI---VFTDTFASIHNMD
K-------------------ERE-RKFLPK-YRVNAPLMKKA---ADDAIFMHCLPAKR-------------------GQEVDGEVIDGPQSAVWDEAEN
RLHSQKALLLAL-
>C8WW61
----LTVNQF---DVPLVWELMERAERGLD-----REEARTRL-QGKIVATLFYEPSTRTRLSFESAVLRLGGSVVGAEN-ARESSS-----------SK
KGETLEDVFRVVGC-YADAIVIRHHD----------QHELDRAARFS-----------PVPIVNAGAGSGEHPTQALLDVYTIWRELG-------RIEHL
TVAVMGDL-----KYGRTVHSLLRLLAKFPGV--RVRLFHPA--PLGLPDDLARELAAS------GLALERAPDLASAIRGADV---VYQTRIQFERLAG
E--------------------VDPNA-ASL-YALTKDHLALL---PDHARILHPLPRV---------------------GEIAPEVDDDVRAAYFRQVEN
GLYMRMALLDAML
>Q5ZY76
PRHFLTGTELAREEIQFILSQARSLKQN-------PGLYNQAL-ANKSLVMIFEKPSFRTRLSFALAIQSMGGIVVESIA--N---S------------R
KQETPADMARVLNG-YADFVMVRTHE----------DSFLQEMAEYS-----------KIPIINGLS-ALHHPCQILADLLSLEEQFG-------ALKGL
TLTYIGDG-------NNILHSLMLLAPQLG-V--TVHYCCPK--SNQPNEAIVKEAQSKAGK----QMIYYFDKPEEAVKQADA---VYTDVWTSMGFDN
P---------------------EAGKIFKG-FQVNETLMSHA---KPDSVFMHCMPMER-------------------GKEVSATLPDSASSIIFTQSEN
RMHVQKALMLFLD
>D1ATI7
VRSFIDISCCGSAGIRATLDFVLTIGTAP------GMLANT-L-TDKNVAMVFQQSSTRTRISPEVGINHMGGRATVPRE--GEMQL------------H
GDESVRDTAIALSQ-CVDRIVLRAAS----------HTVLLEMESHS-----------SVPAISALT-KESHPSQVLADILTYEAEKG-------HIPGR
TVARIGSD-------ANVLNSWVQAAAVL-----KLMISTPP--RCDNTSQKVATAQRE------GVDIVCEPVPARAVPDADI---ATTDSWYSMGTGT
E-------------------PAD-REALYD-YQANQSLMELA---KPGHMFLHCTPAYV-------------------GQEASKVVLYGTSSCIAEEAGN
KLHIQKAVLARCF
>A1TLR3
HKNLVSIDDWSRGDIENLLDVTEDICRHPG-----E--FAYSL-AGSLVCTAFFEPSTRTRLSFEAAAHRLGAKVLSMGD-MQTTRM------------G
LGESASDTLRMAGY-YADLVVARHAQ----------DGMVERMAQAL-----------DVPVVNAGEGVHRHPTQTLIDLFTMRKHFG-------TLDGL
RVGICGGL-----RYSRAAKSLLAGLRAFRDV--RVHVVDAE--AQPVPLA---QV--V------GAGAQEHACVADMLGQVDV---LYVVRVQREQFRD
A--------------------ASHGAQLER-CRVDRRLLQCL---RGGMVVMHCLPRG---------------------GELPEDVDDTPFNHYFRQAAN
GVAVRMAVLQRYL
>A4YI52
MRDVISVLDFSRDEILQLFELTDKFLS---------GGFRPSL-EGKIVATAFFEPSTRTALSFTSAALSAGAKVLGFSS-DEATSV------------S
KGENLADTIRMLEN-YADCIVMRHKL----------DGSAKFAAEVA-----------KKPVINAGDGKREHPTQALIDMYTVRKLFG-------TLEGL
TFGFLGDL-----RYARTVNSMLRILTLFKPK--IVYLISPP--QLRARAEILEEL---------NYPVKELTDVKDVVGELDV---LYVTRIQRERFLD
E--------------------DEYEKVKES-YRLDYRTVERM---RKESAILHPLPRV---------------------SEIDRRIDSMPQAKYFLEASY
AVPLRSVLLHEVM
>C8XGT6
ARSVISIDDLPDRDLAGIVARGVEFAAGA------R--STA-L-AGTVTGVYFAKPSTRTRTAFSAGALRLGAGLVAYGP--GDLQL------------S
TGETDADTGRVLAG-MLDTLVMRTAE----------DE--AVMRSYA-----------GMSVINAMS-AQEHPTQALCDLSTLQEHFG-------RLAGL
RVLYVGEG-------NNTASALALAMRCPG-V--TLDLRTPA--GYGLSADFLRRARRHAAR--SGGHIDQQHDMR-GLPALDV---IYTTRWQTTGSSK
H-------------------TADWRHTFAP-FRVGSSLLA-A---YPRAVFLHDLPAHR-------------------GEEVDAAVLDGPASLAFRQAHM
KMYSAMAVLEWC-
>D8J505
TRHFIDIDDLSAEELEEVLDRAVAYKE--------GVSHPD-L-ERQTLGMLFQKPSTRTRVSFETGMTQLGGHAVFLGE--RDIQL------------G
HGEPLKDTARALSG-YVDAIMARVFE----------HANIEELARYA-----------TVPVINGLT-DDAHPCQTLADLLTIREAVG-------ELEGT
SVAWVGDA-------NNVARSFALGCAIAG-V--DLTVATPP--EYALDADHVERADSF------GAVPTVTDDPAEAVAGADV---VYTDVWISMGQED
Q-------------------RDYRLAAFEG-FQVNEDLLAD-----TDARVMHCLPAHR-------------------GEEITDEVVEGERSLVFEQAEN
RLHAQKGLLSWLL
>D3UID1
MRHFLTLRDYERSEIIEILKLAIAIKKDHK----------DLM-HRKTLGMIFEKNSTRTRVGFETGIYQLGGMGIFLSN--KDIQL------------S
RGESIADTARVISS-MVDMVMIRTFE----------HERLEEFAKYS-----------YVPLINGLS-DLYHPLQVMADYLTMIECGI--------KQDP
RVVYIGDG-------NNMTHSWLVLAAKMG-F--ELHIACPK--EYLPNSEVL----EFAKI--STHKIKIFEDPREAIKDCNV---VVTDTWISMGQEE
E-------------------KEARKRAFRE-YCIDASIMALA---DKEAIFLHCLPAYR-------------------GQEVSAEVLEGKQSRVFQEAEN
RLHVQKGIMVWLE
>D3S168
MKHLISIEDLSKSDIERILNLAEYLIPVAE-----GKKRMEIM-RGKILANLFFEPSTRTRMSFEVAMKRLGGEVVNLTS-QEASSI------------A
KGENLADTIRVISG-YADVIVIRHSL----------EGAAKFAAENS-----------SVPVINAGDGAGQHPTQTLLDLFTLRREA--------KLENV
KIALVGDL-----KYSRTVHSLVKALKLY-NA--KIYYVCPD--TLMLPEELVEEVGGE------------RVALEDIISEVDA---IYVTRIQKERFPD
E--------------------EEYRKVAGS-YVITSKILENA---KEDLIIMHPLPRV---------------------DEITFDVDKTKHAVYYKQAFY
GVPVRMAILCEVV
>Q5HCC6
-NSFIDLDLHTYEELRKILDYGSLIKKHP-------DKYNKHL-SNKNVALIFMQPSTRTRISFEVGVNQLGGSAIVLDW--QNSQL------------T
RGESIYDTAKVLSR-YVNLVVIRILD----------HSSLLEFRKHS-----------SVPIINSLT-QYSHPCQVLADIMTYEEKIG-------SIEHA
TVSWIGDF-------NNMLVSWIHAATMLN-F--KLNVSTLE--HSKDLELLLESAKKQ------GANIVYDRNPNNIIQDANV---ITTDSWVSMGDKN
N-------------------IKS---EFFN-YQVNATLLKNA---RPDYMFLHCLPAHR-------------------GEEVTSEIIDGPNSYIFDEAEN
RLHIQKSIMLWCL
>Q18E28
SSNFLDIDDLTTDELQTILDRATALKH--------GGDNAQ-F-PGQTLGMLFEKPSTRTRISFETGMTQLGGHAIFLGP--DDIQL------------G
HGEPLSDTARVLSG-YVDVVMARLFN----------HDDLLEIAAHA-----------DIPVINGLT-DDAHPCQTLADLLTIKEEFG-------GFDDV
TVVWIGDG-------NNVGQSFVIGAAMVG-L--DLTVVTPS--GYGMDQSVLDQATAL------GHPPTIADTPGAAVSDADV---VYTDVWISMGQED
Q-------------------RNEKLTAFEG-YQVNESLLAN-----NSAQVMHCLPAHR-------------------GEEITDEVLTGTRTLVWDQAEN
RLHAQKGLLVELL
>B3E0T6
LRHFLSMNDIEEEEARMIFKKALEWKKNRG-----KEFPTA-L-QYQTWALIFKKPSTRTRLSFEVAIRELGGEALFLSS--QDLQL------------A
RGEPIEDTAQVLGR-MVHGLIIRTYE----------QKEVELFAAYG-----------NIPVINALT-DEEHPCQVLSDIFSFEEKRG-------SIKGK
KVAFIGDG------CCNVAKSWALAAEKFG-F--YLWIGSPR--GYFSAV--------------KSDFVQNTSSVEEAAQDAAL---LYTDVWISMGKEQ
E-------------------ADKRQMEFSQ-YRIDRRALSVA---SKDALVFHCLPAYR-------------------DKEIALEIFNERKEEIYTQAEN
RLHVQKALLAWIV
>Q5UZ54
-MDILDVDDLTTDELVTVLDRAAAIKA--------DHGEGL-L-DQQTLGMIFEKPSTRTRVSFETGMTQLGGHAVFLGP--DDIHL------------G
HGEPVKDTARALGR-YVDFIMARVFD----------HADAEELAEYA-----------DVPVINGLT-DDAHPCQTLADLLTIRAQFG-------DFEDV
SVAWVGDG-------NNVCQSFVIGAAMVG-L--DLTVATPE--GYGISDDVADRAAGF------GNAPETTHDPEAAVAGADV---VYSDVWVSMGQED
K-------------------RDQKLADFEG-FQITPDLLG-------DRPFMHCLPAHR-------------------GEEVTDAAIESENAVVWNQAEN
RLHAQKGLLVWLS
>Q48296
-EHLVDINDVESEEIEQLLDLAASMKEN-------PGEFSGVM-DNKSLVMLFAKPSTRTRLSFETGMTQLGGHGIFFEM--GSSQL------------S
RGEPISDVSQVMSR-YEDAIMARLFE----------HDEMMELAENA-----------DVPVVNGLT-DFLHPCQALTDMFTMQEKD--------RL--D
TLAFVGDG-------NNVAHSLMQASAKMG-V--DCRIATPE--GMEPDEEIQDRVS--------DANVTVTNDPYEAVDGATA---VYGDVFVSMGEEE
Q-------------------REEKLAEFDG-FQIDQDLMDAA---RDDAIFMHCLPAHR-------------------GEEVTAEVADGPQSVIFDQAEN
RMHVQKAIVHTLV
>Q5SJ15
PKDLLDFSGYGPKELQALLDLAEQLKRER--------YRGEDL-KGKVLALLFEKPSLRTRTTLEVAMVHLGGHAVYLDQ--KQVGI------------G
EREPVRDVAKNLER-FVEGIAARVFR----------HETVEALARHA-----------KVPVVNALS-DRAHPLQALADLLTLKEVFG-------GLAGL
EVAWVGDG-------NNVLNSLLEVAPLAG-L--KVRVATPK--GYEPDPGLLKRAN-----------AFFTHDPKEAALGAHA---LYTDVWTSMGQEA
E-------------------REKRLRDFQG-FQVNGELLKLL---RPEGVFLHCLPAHY-------------------GEETTEEAVHGPRSRVFDQAEN
RLHTAKAVLLTLL
>E4U4I1
SNHLLSISDLDTDRLHALLRTAEQFKNAR--------YRGSEL-RGKTLAMIFEKPSLRTRTTLEVAAVHLGGHAVYLDA--RQVGL------------G
VREPVRDVAENLGR-WVEGVSARVNK----------HETVAGLAEFA-----------GVPVINALS-DAHHPLQALADLMTLKENFG-------RLAGV
RLAYVGDG-------NNVLTSLLEAAALAG-L--EVVVSTPE--GYEPDAGLLERAR-----------ARFVRDPFEAVQGADA---VYTDVWTSMGQEA
E-------------------AERRLRDFAG-YTVTPELMEAA---GGEAIFLHCLPAHY-------------------GEEVVEEVAHGPRSRIFDQAEN
RLHTVKAVLAHYL
>B0DHH0
--------QFTQRDLYDLFALATEIRLQVE-----RTGTLDIL-KGKVLASIFYEPSTRTSSSLDAAMKRCGGQVVQVAA-DN-SSV------------L
KGESLPDTIRTLAC-YGDAIVIRHPD----------VGSAQLAAKYS-----------PVPIINAGDGIGEHPTQALLDIYTIRSELG-------TVNGR
TITLLGDL-----KNGRTVHSLVTLLC-LYSV--QLNFVSPR--SLAMPSSVISAARKA------GIPVTICESLDEVLDDTDV---LYITRVQKERFDD
E--------------------KEWLQVKDA-YRVDHAVLSRA---KEDMIVMHPLPRV---------------------NEIDPEVDFDSRAVYFRQMRY
GLFVRMALLASVM
>B9LTY8
TDDFLDIDDVTPAELDALLDRAAAMKA--------GETDPR-L-GDATLGMIFEKPSTRTRVSFETGMTRLGGHAMFLGP--DDIQL------------G
HGEPLRDTARVLGR-YVDGVMARLFD----------HEDVEVLAEYA-----------DCPVINGLT-DEAHPCQTLADLLTIRETVG---------EDA
TVAWVGDG-------NNVGQSFVVGAAMTG-I--DVQVATPA--EYGMDPHVFDRAAEF------GADVEPTTDPEAAIDGADV---VYTDVWISMGQED
Q-------------------RAEKLAAFEG-FQVNADLLAG-----TDAKVMHCLPAHR-------------------GEEITDGVLESDRALVWDQAEN
RMHAQNALLVELL
>C4K7I6
RKNIISISDLSQLELRHIMDTAAYFKNTP---------PVNLL-KHTVIASCFFEASTRTRLSFEAAIHRLGASVVGFSD-DQFTSV-----------S-
KGESLSDTLRVISS-YVDAIIIRHPK----------EGAPQYAAGFC-----------PVPIINAGDGTNEHPTQTLLDLFSIQETQG-------RLSHL
KIGLAGDL-----KYGRTVHSLTKALSTFPNN--EFFLISPP--ELSMPCPLVKE-----------LNHSVHHTIEEVLPQLDI---LYMTRIQQERL-K
P--------------------E-HRHLKTA-FILEGKHLLPG---KTNLKILHPLPRV---------------------DEIAPEVDTTPYAYYFQQAAN
GMFIREALLALLL
>B1L385
GKDIISISDIKRSDLERIFRVASS------------RFQGDEL-KGKIIAMAFFEPSTRTRFSFETATLRLGGNYIGFEA-AQSTSL------------A
KGESFSDTIRMLDS-YADGIVVRHSL----------EGAAKLAAELA-----------EAPVINAGDGTKNHPTQAMIDLYTIWKERG-------NLDNL
TYGVLGDL-----RYGRAAASFLKALNLYSPK--KVYLICPE--GLRPKQELLDSL---------KMPW-EFSDLKDALPELDV---LYVTRVQKERFPD
P--------------------SEYERVKGS-YKVDSSILKDA---KEGLMILHPLPRV---------------------DEISLDVDSTPYAYYFKQAAN
GVPVRMALLSEVI
>O66726
MRSLISSLDLTREEVEEILKYAKEFKEGK---------EET---IKASAVLFFSEPSTRTRLSFEKAARELGIETYLVSG--SESST------------V
KGESFFDTLKTFEGLGFDYVVFRVPFV---------FFPYKEIVKSL-----------NLRLVNAGDGTHQHPSQGLIDFFTIKEHFG-------EVKDL
RVLYVGDI-----KHSRVFRSGAPLLNMFG-A--KIGVCGPK--TLIPRDVEV-------------FKVDVFDDVDKGIDWADV---VIWLRLQKERQKE
NY------------------IPSESSYFKQ-FGLTKERFEKV------KLYMHPGPVNR-------------------NVDIDHELVYTEKSLIQEQVKN
GIPVRKAIYKFLW
>Q9RY70
-RDFLSNLDMTSAELRAVMDTAHSMKAGE--------WRAKPL-SGLSLALVFEKASLRTRTTFDVGMYQLGGHAITLSN--TEIGL------------G
TRERVSDVARNLER-WVDGVMGRVYL----------QQTLVELAQHA-----------RIPVINGLS-DMLHPAQLLADYQTIEEEFG-------DLRGK
RVVYIGDG-------NNLANSHIHMGILTG-T--DVTVVTPV--GYEPNAGVLMDAV-----------VHLTND-LDAIQGADV---LYTDVWISMGQEA
E-------------------ADIRRRAFRG-YQVTPEMLETI---SPDGIFLHCLPAHY-------------------GEETVPEATEHPKSRVFDQAEN
RLHAQKALLYHVL
>B0U0M6
FNHLLSGAEITTKDFENIIQIAQDMKTN-------PQKYNNAL-KDKIIALIFDKPSLRTRFSFSAAIIEMGGNLIESVS--A---S------------R
KNEQPKDFIRVIQN-YCSAVVIRTFA----------DSDVEEMVSYS-----------KVPIINALT-DLYHPCQTLADLLTLKEVFG-------SLDSL
KIAYIGDS-------NNILYSLLLLANTIG-L--EVHYACPK--GHKPDQKILDQLQDLS-------IVKGFDDPKEAVKGCDA---VYTDVWCSMGFE-
P---------------------TAEDAFVG-FQVNKELMSYA---NDNAIFMHCMPMER-------------------GKEVSEDLPDDKCSAIFQQSLN
RKFVQKALLYIL-
>Q97QE2
LNHVVSMEDLTVDQVMKLIKRGIEFKNGA---------QLPYE-DHPIVSNLFFEDSTRTHKSFEVAEIKLGLERLDFDV--KTSSV------------N
KGETLYDTILTLSALGVDVCVIRHPE----------VDYYRELIASP-----------TISIINGGDGSGQHPSQSLLDLMTIYEEFG-------HFEGL
KVAIAGDL-----DHSRVAKSNMQILKRLG-A--ELFFAGPE--EWRSQEF----------------DYGQFVTIDEIIDQVDV---MMFLRVQHERHDS
V--------------------FSKEDYHAQ-HGLTQERYDRL---KETAILMHPAPINR-------------------DVEIADHLVEAPKSRIVQQMTN
GVFVRMAILESVL
>A8ZU12
TRDILDMGSLSRKDISLVLDTARSMKEIK---------KVPTL-RGKTVVSFFYEPSTRTKVSFDVAAKRLSADSISLSV--ATSSM------------T
KGETLLDTVKNLERMSPDVVVIRHSS----------AGVPHMLARHV-----------SVPVINAGDGMHAHPSQALLDMMTVQEKKG-------RIEGL
RLAIIGDI-----ARSRVARSNVEGFLKMG-A--SVVLAAPP--TMIPVGV----------------ETFGAHNVDEAIAGADV---IMMLRIQKERAAL
F--------------------STVREYART-YGLTANRLKNA---KKDVLIMHPGPVNR-------------------GVEIAPEVADGPYSVILDQVEN
GVAVRMALFYLVM
>A9GWW0
HRHLLGIEGLSRPEIVALLDAAESLRSVR---------KVPTL-RGKTVVNLFYEPSTRTRTSFELAGKRLSADVINISV--STSSA------------V
KGESLLDTVQNLQAMQPDVLVIRHAA----------SGAPHHVAAHT-----------RAAVVNAGDGTHEHPTQALLDAFTIRRAKG-------RLEGL
EVAICGDI-----VHSRVARSNAHLLTTMG-A--RVRFAGPR--TLLPESL----------------GATVYDRIEPALEGADV---VMMLRVQRERLSG
S--------------------PSTREYSRT-FGLNPARLALA---KPDAIVMHPGPMNR-------------------GVEIDPRVADGAQSVILDQVEA
GVAVRMAVLWILA
>Q8Y1L2
LKHLLSIEGLSRDILTHILDTAKQFVSVK---------KVPLL-RGKSVFNLFFENSTRTRTTFEIAAKRLSADVINLNI--NASST------------S
KGESLLDTINNLSAMQADMFVVRHAS----------SGAPYLIAEHV-----------HVHVINAGDGRHAHPTQGLLDMFTIRHYKK-------DFSNL
TVAIVGDI-----LHSRVARSDIHALTTLG-C--EVRAIGPR--TLLPSHM----------------GVRVFHSMEEGLKGVDA---VIMLRLQNERMSG
A--------------------PSAQEYFKA-YGLTQERLALA---KPDAIVMHPGPMNR-------------------GVEIDSAVADGVQSVILNQVTF
GIAVRMAVMGIVA
>Q9L4T8
LKHLLTAEALTDREVMGLIRRAGEFKQGA---------KHPEE-RQYFATNLFFENSTRTHKSFEVAEKKLGLEVIEFEA--SRSSV------------Q
KGETLYDTVLTMSAIGVDVAVIRHGK----------ENYYDELIQSK-----------TISIINGGDGSGQHPTQCLLDLMTIYEEFG-------GFEGL
KVAIVGDI-----THSRVAKSNMQLLNRLG-A--EIYFSGPE--EWYDHFD----------------VYGQYVPLDEIVEKVDV---MMLLRVQHERHDG
K--------------------FSKEGYHLE-YGLTNERATRL---QKHAIIMHPAPVNR-------------------DVELADELVESLQSRIVAQMSN
GVFMRMAILEAIL
>Q9CCR5
RRHLLNAGDLSRDDAIAIFDDADRFAHIK---------KLPTL-RGRTVITMFYENSTRTRVSFEVAGKWMSANVINVSP--AGSSV------------G
KGESLRDTALTLRAAGADALIIRHPA----------SGAAHLLADWT-----------GPAVINAGDGTHEHPTQALLDALTIRQRLG-------SIEGR
RILIVGDI-----LHSRVARSNVVLLDTLG-A--EVVLVAPR--TLLPIGW----------------PATVSCDFDAELPAADA---VLMLRVQAERMNG
G--------------------PSVREYSCL-YGLTERRQALL---PGHAVVLHPGPMLR-------------------GMEIASSVADSSQSAVLQQVSN
GVHVRMAVLFHVL
>Q5LX75
HRHLLGIEQLSPADITAILDLAETYQSAK---------HSDVL-SGLTQINMFFENSTRTQASFELAGKRLGADVMNMSM--QASSI------------K
KGETLIDTAMTLNAMHPDLLVVRHPH----------SGAVDLLAQKV-----------NCAVLNAGDGRHEHPTQALLDALTIRRAKG-------RLHRL
NIAICGDI-----AHSRVARSNLILLGKME-N--RIRLIGPP--TLVPAEF----------------GAEVYDDMREGLKDVDV---VMMLRLQRERMDG
G--------------------PSEREYYHR-YGLDREKLGLA---KPDAIVMHPGPMNR-------------------GVEIDGTLADDNRSVIQEQVEM
GVAVRMAAMELLA
>E6S8X7
TRHMLSSADLSRTEVLDILATAESMREVK---------KVPTL-RGRTVINFFFEDSTRTRSSFEIAGKWMSADTINLSA--KGSST------------S
KGESLRDTAMTIDAMAVDALVIRHNA----------SGACHQVAQWV-----------RCSVINAGDGTHEHPTQALLDAYTLRSRLG-------DLDGK
HVVIVGDL-----THSRVFRSNVITLKTLG-A--RVTVVAPP--TLMPSGW----------------GFATSWDLDAVLDGVDA---VMMLRVQRERMSG
F--------------------PTAREYTVG-YGLTRDRLDRL---NPDVLILHPGPMNR-------------------GLEIAAEAADSARSVVLDQVSA
GVAVRMAVLYHLL
>Q81WE9
MSHLLTMSELSEVEISEILKDAEDFANGK---------ESKTT-EQTFVANLFFENSTRTRFSFEVAEKRLGLDVLNFSA--DASSV------------Q
KGETLYDTIRTLESIGTKAVVIRHEQ----------DRYFDELKDQV-----------NIPILNAGDGCGNHPTQCLLDLLTIKQEFG-------RFEGL
KIAIVGDV-----RHSRVARSNAEALTKLG-A--TIYFASPE--EWKDEDN----------------TFGTYKPLDELVPEVDV---MMLLRVQHERHDH
T--------------------DIMKEYHEK-HGLTVEREKRM---KEGSIIMHPAPVNR-------------------DVEIASELVECERSRIFKQMEN
GVYVRMAVLKRAL
>C9RB97
HKDLLGLADLSPEEIEHILEQAEAMREIK---------KVPAL-RGRVVVNLFYEPSTRTRFSFELAAKYLSAETVSVAA--ATASV------------V
KGEGLLDTARTVEALGADVVVLRHPS----------AGAAAFLARHV-----------KAAVINAGDGMHEHPTQALLDLFTVKRHKG-------RIKGL
TVTIVGDI-----LHSRVARSNIWGFSKLG-A--RVRVCGPA--TLIPPGL----------------GVEVYYQLEEALEGADV---VYVLRLQRERQTF
L--------------------PGPEEYARL-YGLNRERLRLA---QPDALVMHPGPMNR-------------------GLEIAAEVAELDRAVIEEQVTN
GVAVRMACLYLLM
>B0VIM6
GRSLFDLDDYSREEIMFILEAAKGMKEIK---------KIPTL-RGKTVCTLFVENSTRTRMSFELAANRLSADVVSFQS--SISSL------------Q
KGESLQDTVYTLNAMGIDLYCIRHSS----------PGSPQLVNKYS-----------GKPVINGGDGKHSHPTQALLDIFSIWEKLG-------DLKGL
KITIVGDI-----LNSRVVRSNLIGMGKLG-A--KVTVCGPK--TLMPGNM----------------DCRVEYDLAKALKDADV---VMGLRMQLERMGL
F--------------------PSLEEYSKH-YVLSKETLKYA---KRNALIMHPGPMNR-------------------GVEILPEIADSNHSIIVEQVAN
GVAVRMALMFLIL
>Q0BZU6
HEHLLGIEGLHPLDIGHILDLADSYAEKR---------PDPVL-TGKTVVNLFFETSTRTMSSFEIAARRLGAHVISMPI--ANSSV------------K
KGETLIDTAMTLNAMKPDALVIRHSA----------SGGAKLLSRKV-----------DCAVINAGDGTHEHPTQALLDLLTIRRVKN-------RIEGL
KVVICGDI-----AHSRVARSTTMALHLMG-A--RVHLCGPK--TLIPPTW----------------GAESATDFDKVLKGADV---VMMLRLQLERMNG
S--------------------PSRREYFRY-FGLTAERLALA---KPNATVMHPGPMNR-------------------GVEIESTIADGPSSVITQQVEM
GVAVREAVLHLLA
>Q9KXR2
QRHLISAADLTRDDAVLILDTAEEMRPIK---------KLPTL-RGRTVVNLFFEDSTRTRISFEAAEKRLSADVINFTA--KGSSV------------S
KGESLKDTAQTLEAMGVDAVVIRHSA----------SGAPYRLAGWI-----------DAAVVNAGDGTHQHPTQALLDAFTMRRRLV-------GRDGR
RITLVGDI-----LHSRVARSNVDLLHTLG-A--EVTLVAPP--TLLPVTW----------------PCEVSYDLDSTLPKSDA---VMLLRVQRERMNA
A--------------------PTEREYSRR-YGLDGDRMAKM---PDHAIVMHPGPMVR-------------------GMEITAEVADSDRCTVVEQVTN
GVSIRMAVLYLLL
>Q727F4
HKDLLDVDQLSKDELLHLLDTAAQFHPVK---------KVPTL-KGKSVILFFAEPSTRTKTSFDVAGKRLSADTFSLAK--SGSSL------------Q
KGESLKDTALTLEAMNPDVLVIRHSS----------SGAARFLAERL-----------ACGVVNAGDGWHAHPTQALLDCYSLRQVWG-------TFEGR
TLCILGDI-----AHSRVARSNVKLLTSLG-V--RVRLCAPR--TLLPAGW----------------PVEVFTDLDAAVRDADA---VMCLRLQLERQQA
L--------------------PDLREYSNR-YCLTPRRLELA---KPEAKVLHPGPMNR-------------------GLEIASSIADAPASLVLDQVAA
GVATRMAILFLLA
>B1I4N1
VRHLLGLADMPAAEINEFLENALPMKDIK---------KVPTL-RGKTVVTLFYEPSTRTRMSFELAAKYLSADTVNVSA--SASSA------------T
KGESLADTARTIAALGADLVVLRHPC----------AGAPHLLARMI-----------DVPVVNAGDGMHEHPTQALLDLFTLREKRP-------DLEGL
KLVIIGDI-----LHSRVARSNIWALTRFG-V--DVHLVAPP--TLLPAGI----------------GVTVHDRPEDALPDAGA---VMVLRLQRERQGL
I--------------------PDVREYARL-YGLNSERLALT---RPDAIVMHPGPMNR-------------------GIEIAHTVADGTRAVITDQVTN
GVAVRMAVLYLLM
>D1AZ97
HKDLIGLRDLCKEEILSFLHLAKEFKEVK---------KSSSL-YGKTVINAFYENSTRTRVSFEVGAKRLGADAINFSS--SQSSS------------K
KGETLVDTIRNMEAMKTDIFVLRHSS----------SGAAHFVAQNS-----------DASIVNAGDGLNEHPTQGLLDLFTILEHKG-------SFENL
TVSIIGDI-----AHSRVARSDIWAMRKLG-I--NVKLFGPP--MMLPEVF----------------DCHVCSSMEEAIEGSDV---IIMLRIQLERQDG
F--------------------PSVREYSKF-FGLTSTRMKLA---NKNAIVLHPGPINR-------------------GVEMNSDVVDNKDYVILNQVEN
GVAIRMAVLHTLN
>Q5NPE5
HRHLLGIAPLAAHEILFLLDEAERWAAVK---------HDDSL-AGLTQINAFFENSTRTLLSFEIAGKRLGADVVNMAV--AQSSV------------K
KGETLIDTAVTLDAMHADMLVIRHQA----------SGAVQLIADKV-----------DCPVLNAGDGQHEHPTQALLDALTIRRRKG-------RFEGL
VVAICGDI-----MHSRVARSDIIALQKLG-A--HVRIVGPS--TLIPPAL----------------GVEVFHDLDKAISGADV---VMMLRLQTERMAG
G--------------------PSLREYHAL-FGLTVEKLKLA---ADDVLVMHPGPLNR-------------------GVEIDSAVADDLYSAITEQVEM
GVAMRMACLDVLT
>Q74DP5
HKDIIGLQDLTREEIQLLLDTADNMKEIK---------KVPTL-RGKTVVNVFYEASTRTRTSFEIAAKRLSADTINISA--STSSV------------T
KGETLSDTARNILAMKPDIIVMRHAA----------SGAHHYLAQRV-----------SCSVINAGDGAHEHPSQGLLDMLTMRQKFG-------TIEGL
TVAIVGDI-----THSRVARSDIFGLTKMG-A--HVRLAGPP--TMMPPGI----------------NVTVCRDMREAIEGVDV---VMMLRIQLERQGL
L--------------------PTLREYARY-YGLNPQNLKLA---KPGAMVMHPGPINR-------------------GVELSSYVADSDQSAILTQVEN
GVAVRMAMLYHVS
>Q98M86
HRHLLGISDLSPADIELLLDRADRAQSEK---------KTSTL-RGRTQINLFYEASTRTQSSFELAGKRLGADVMNMSV--ASSSV------------K
KGETLIDTAMTLNAMRPDILIIRHQS----------AGAAALLAQKV-----------GCSVVNAGDGAHEHPTQALLDALTIRRAKG-------PLSKL
IVAICGDI-----LHSRVARSNIMLLNALG-A--QVRVVAPS--TLLPEKM----------------GVIVTRSMAEGLKDADV---VMMLRLQRERMEG
A--------------------PSVREYFRY-FGLDAEKLKAA---KGDALVMHPGPMNR-------------------GVEIASEIADGPQSVIQEQVEM
GVAVRMAVMEALL
>E4RIW1
RKDFLGLYDASAEEIREILETAVAMKDIK---------KVPTL-RGKTVINLFYEPSTRTKFSFNLAAKRLSADVMSISK--SGSSI------------A
KGESLLDTAKTMEVMGADVVVIRHSA----------PGAAQFLAENI-----------SASVLNAGDGAHAHPTQALLDIYSIKEKLG-------DIEGL
NVLIVGDI-----AHSRVARSNIWGLNKLG-A--QVSVAGPQ--TLLPREI----------------EVKVYNDLDKALENVDV---VNILRIQMERQGL
F--------------------PSIREYREI-YGMNKERLQRI---GKKAVIMHPGPMNR-------------------GIEIESSVADSSQSVITEQVKN
GVAIRMALLYLLA
>Q8YWD2
RHHVLSLADFTAAEYDIVLKTAASFQEVK---------KVPAL-QGQVVANLFFEPSTRTRSSFELAAKRLSADTLNFAA--STSSM------------T
KGETILDTAKTYLAMGTDIMVIRHKE----------AGVPNAIAQEM-----------RVSVLNAGDGQHEHPSQGLLDLFTICPRLE-------LLQGK
KIAIVGDI-----LHSRVARSNIWSLIASG-A--QVHLAAPP--TLLPKFF----------------AEYIHWQLEPALQEADF---VMTLRLQKERMTA
N--------------------PSLREYHQL-FGITRAKLQLC---QPNVKVLHPGPVNR-------------------GVEISSDLMDDPESLIQSQVTS
GVAVRMALLYLIG
>D5SNI0
RRHVLGLEDLSAAEITTILDEAARFKEMA---------RHSLL-KGVTICNLFFEPSTRTKTSFNLAARRLGADTVDFTA--AASSL------------S
KGETFIDTARNIEAMGVDHMVVRHST----------SGTPFLLTKHL-----------GTGVVNAGDGTHEHPTQGLLDLFTIREQRG-------RIEGL
TVALVGDI-----LHSRVARSNIWGLKKLG-A--KVIVCGPA--TLIPRQL----------------GVEVSYRLDEILEQTDV---INLLRIQFERQRF
F--------------------PSIYEYAQF-YGMTSERIARA---KSDVLILAPGPINR-------------------GVELTPDVADGPHSVILDQVTN
GLFVRMATLYLMQ
>Q5L0U6
MTHLFALSELPLDEIHRLLDEAEAFRSGR---------IWRPA-APMYVANLFFEPSTRTKCSFEMAERKLGLHVIPFDP--ERSSV------------Q
KGETLYDTVRTLEAIGVDAVVIRHHE----------DAYFEALRHAV-----------GIPIINAGDGCGHHPTQSLLDLLTIRQEFG-------AFTGL
TVAIIGDI-----RHSRVARSNAEVLTRLG-A--NVLFSGPA--EWKDETN----------------PYGTYVEVDEAIARADV---VMLLRIQHERHAE
T--------------------MGKEEYHAR-YGLTLERARRM---KSGAIILHPAPVNR-------------------GVEIASELVEAKASRIFKQMEN
GVYVRMAVLKRAM
>D9QPI8
HKHLLDLMDLSREEIQLILDTAESMKEIK---------KVPTL-RGKTIISLFYEPSTRTKSSFDLAGKRLSADMMSLSV--STSSV------------V
KGESLVDTAKTMEAMGADAVIMRHSM----------PGAPHLLAESI-----------DASVLNAGDGAHAHPTQALLDMYSIREERG-------KIAGE
TIAIVGDI-----KHSRVARSNIWALNKLG-A--KVRVVGPP--TLIPANL----------------DVEVYYDLEEGLEGIDV---VNILRIQLERQGY
L--------------------PNLREYTKF-YGVDEKILELV---GDEVTVMHPGPTNR-------------------GVEITPEVAYGDQSVINEQVTN
GVAIRMALLYLLT
>Q11YY8
VKHLLGIKDLTTKDIELILETAGQFKEIK---------KVPSL-RDVTIANVFFENSTRTRLSFELAQKRLSADTINFSA--AASSV------------K
KGETLLDTVNNILAMKVDMIVMRHAS----------VGAPHFLAKHI-----------SANIVNAGDGTHEHPTQALLDSFSIKEKLG-------GVAGK
KVCIFGDI-----LHSRVALSNIFALQKQG-A--EVMVCGPS--TLIPKEL----------------GVKVEFDLRKALQWCDV---ANVLRIQLERQTI
F--------------------PTLREYAQY-YGINKQLLDSL---NKEIVIMHPGPINR-------------------GVELSSDVADSGHSIILDQVEN
GVAVRMAVLYLLA
>Q1MQ55
HKDLLDIDQLSQTDIFNILNTASSLDVIK---------KLPTL-RGKNIILFFAEPSTRTKVSFEIAGKRLSADTIGVNA--SSSSI------------Q
KGESLKDTALTLQAMSPDVIVLRHSS----------SGAALFLADLL-----------ECSVINAGDGWHAHPTQALLDVFSLWKVWG-------HFHGK
EVLIVGDT-----AHSRVCRSNVTLLNLMG-V--KVRLCSPR--TLLPSGW----------------PVEIYTDLHQAICGVDA---VICLRVQLERHKF
F--------------------PSIEEYAKR-FCLTPKHLMSA---KTEAKVLHPGPFLR-------------------GVDLASSLIETPQSLIFDQVSA
GIAIRMAILFLFL
>B3DWB5
RKDLISLEQLDRLDIESILFLAKEFKKKD---------PLPSL-KGHTAVALMVEPSTRTRVSFEIAAKKLGISFLSIDY--KSSSI------------Q
KGESLKDTAKNLEALGIDFLILRHPT----------AGSPFFLANLL-----------KISVINGGDGAHEHPTQGLLDLMTVEEHFG-------TVSGL
HVLIVGDI-----LHSRVARSTFWAFSKCG-A--KVKFVGPK--TMLPSDF----------------GAEISYDLDRSLPFADC---IVLLRIQHERQDL
F--------------------PSLNEYIAS-YGLTKERMGRC---KQHVLILHPGPVER-------------------GVEIESELADSSKSAILKQVEN
GLAVRMAVYYLLS
>E3H2U7
MKHLLDTRDLTRTQAIEILDVADYMAQVK---------KLNVL-AGKTVVNLFFEDSTRTRLSFESAEKRLGADITNFAA--RGSSV------------S
KGESLKDTAQTLKAISADAFVIRHSA----------SGAPQRLAGWT-----------DIPVLNAGDGTHAHPTQALLDAVSLRQFGT-------DLNGM
RVLIVGDI-----LHSRVARSNLWLLKNLG-A--DVAFVAPP--TLLPVDW----------------GLEVFHDFDDAVATPDA---VMMLRIQKERMNA
F--------------------PSAEEYTTL-WGLTKERFENL---LAEIAILHPGPMNR-------------------GLELCAEAADSQNAWVLRQVSN
GVAVRMAVLYLLL
>Q2RK43
RKDLLGLKDLSAEEIELILETAAPMKEIK---------KVPTL-RGKLVVTMFYEPSTRTRTSFELAAKYMGADTMSIAT--ATSSV------------Q
KGESLRDTARTLAAMGTDAVIIRHSA----------AGSPALLARTI-----------EASVLNGGDGMHEHPTQALLDMFTIKEKLG-------GFKGL
KVAILGDI-----LHSRVARSNIWGLTKMG-A--EVRVVGPA--TLIPPEI----------------EVKVYYNAEEALKGVDV---INVLRIQRERQGL
F--------------------PSLREYARL-YELTPERLKLA---RPGALVLHPGPMNR-------------------GIEIAPAVADGLQAAITEQVTN
GVAVRMALLYLLI
>A5CXW7
LIHLLGLEGLSKQHLTHILDKADSLIDTK---------KSKAL-DDMSIANLFFEPSTRTRNTFEIAAMRSSANVINVDL--ANSAL------------K
KNEDLLDTMRTLKAMQIDMFVIRHKQ----------NGLPHHVAKYL-----------GVSILNAGDGINAHPTQALLDMLSIRQHKK-------TFENL
SVAIVGDI-----IHSRVAHSGIQALKTLG-T--DIRLIAPK--ILQEPCS----------------EVSCFDDIEPGLKDCDV---VIVLRLQKERMIE
A--------------------PNEQEYFNN-FGLTPKRLALT---KSDAIVMHPGPINR-------------------GVEIDSIVADGNQSIILQQVTD
GIAIRMAVMQILA
>Q9A5K4
KRHFLSAGDLNAPQAADLLDLADAFQTSK---------TLDIL-KGRTLMNLFFENSTRTQSSFELAGKRLGADVVNMNP--KTSSV------------A
KGETLIDTAVTLNAMRPDLLVVRHAS----------SGAASLLSQKV-----------SGHVVNAGDGQHEHPTQALLDALSIRRAFG-------RVSGL
TVAICGDV-----LHSRVARSNVALLHTLG-A--SVRLVGPP--TLMPARW----------------GVAVHHDMKSGLAGADV---VMMLRLQLERMQG
A--------------------PSTREYFRF-YGLDREKLSRA---APGAKVMHPGPMNR-------------------GVEIDSDVADDPASLIQDQVEM
GVAARMAVLASLA
>D1CBW5
RNHLLDVDTLGRAGIERVLKKAEWFGSTS---------YSHQL-AGKLVVNLFYEPSTRTRMSFEIAARKLGAEVINFAV--AGSSV------------E
KGESLIDTVRTIEALGANAIVLRHQA----------AGAPYLLAKHY-----------SGVIINAGDGRHAHPTQALLDLLTVYQVFG-------RIEDV
TVAIVGDI-----QNSRVARSSAIALAMCG-A--NVRLVSPP--ALIHPGL----------------SASIHTSLEEGITGADV---VMALRIQRERQGY
I--------------------PSIRNYITN-YGITPEVIAKY---CPGALIMHPGPANE-------------------GIEISADLMVAPNSLIQKQVAN
GVLVRMAVLSMLL
>Q9ZM81
CRHLLQTSDLSLDEIKLLLNKASVYANDF---------NREKM-QDKIIVALFFENSTRTVSSFEIASLRLGAKIVKLNM--QTSST------------S
KGETLIDTFKNIHAMQPDAIITRHAF----------SSAPFKLAEFS-----------QCPLINAGSGTSAHPTQALLDLLTLYRHFG-------SLEGK
KIAFIGDV-----KNSRVANSNIKLLQRLG-L--EIMLCAPS--SMLPITP-----------------LKTTHNIEEAIGFADI---LMSLRTQTERHNA
P--------------------ASLKDYGNA-YCITQKRLETH---AKEVIILHPGPVHR-------------------DIDIESAVLEDKRSKVLEQVKN
GVAMRMAVLEFLL
>D5DQV0
MKHLVTVSTLETNEILEILDSAENYRTNK---------GWKPE-EKMFVANLFFEASTRTRCSFEMAEQQLGLTTIPFEV--TTSSV------------Q
KGETLYDTIETLASIGVQSVVIRHPQ----------DRYYEALQEKV-----------SIPIINAGDGCGQHPTQCLLDLLTIRQEFG-------SFKGL
KVAIVGDL-----RHSRVARSNAEMLTKLG-A--TVYFAGPE--EWKDEEN----------------RHGTYLDIDEAIETVDV---VMLLRIQFERHEE
N--------------------TSAQNYHSR-FGLTVERERKM---KSHSIILHPAPVNR-------------------GVEIADELVECERSRIFKQMQN
GVYIRMAVLARAL
>D3NUX2
HRHLLGIEGLRAGEITRILDLADGYRPVK---------KSTLL-DGRTQVNLFFENSTRTRTSFELAGKRLGADVINMST--DSSSV------------K
KGETLIDTAMTLNAMHLDALVVRHTD----------SGAVKLLADKV-----------NCSVINAGDGHHEHPTQALLDALAIRRRLG-------RLDGL
IVAICGDI-----LHSRVARSNIHLLNAMG-A--RVRCVAPP--TLLPERL----------------GVEVHHSMKTGLRDADV---VMMLRLQTERMSG
Q--------------------PSTREYFYF-YGLDYEKLEVA---KPDAVIMHPGPMNR-------------------GVEIDSEVADDKRSMILDQVEL
GVAVRMAVLDLLT
>Q74J31
LPHFVSVENLSVEEVEALINRAEYFKNGG---------ATPNL-TEPYITNMFFEDSSRTHTSFEMAERKLGLTVIPFDP--AHSSV------------N
KGETLYDTSLIMEAVGVNIEVIRHSQ----------NEYYQNLIRPL-----------DIGIINAGDGSGQHPSQCLLDMMTIHEHFK-------QFKGL
KVAIVGDI-----TNSRVAKSNMELLHRLG-A--EVYFSGPE--YWYSKEF----------------DYGKYEELDKLISEMDV---MMLLRVQHERHSD
D--------------------FDAKAYHEK-YGINNQRYQEL---KPNAIIMHPGPINH-------------------DVELSANLVESDKCMFTRQMQN
GVFMRMAMIEAVL
>Q5ZXZ2
MKHFLEISQLSSEQIESLLQRALYFKHTK---------QYPSY-SQSIIANLFYENSTRTRISFELAERHLAMSVVNLDL--QTSSE------------T
KGEAIEDTIRTLAAMGIQYFVIRHKQ----------DGLQQNLANKL-----------GVNIINAGDGTHAHPSQAILDMVTIIEQKK-------RLDKL
KIAILGNI-----KHSRVANSFQCICSKLG-V--ELVLISPE--IWQPSQV----------------HFRVTDNLNEGLEGADV---VICLRVQKERLLQ
D--------------------LDLDFYRNN-FALTQKSLSYA---KPDAMVMHPGPMNR-------------------GVEIDSEVADGNQSCILQQVTN
GVYARMAILESLI
>Q9RVC0
PRHLLDFQDWTPERLEAVLDNADTMRPVK---------KVPAL-QGLTVCTAFFENSTRTRTSFELAARRMSADVVSFAA--GNSSV------------S
KGESLRDTIEVLTAYKVDAYVVRHHA----------AGAAHLVAKYS-----------GKPVINAGDGRRAHPTQALLDAYTIRQEYG-------SLEGK
KVAIIGDI-----RHSRVARSNAELLPKLG-A--EVVLCGPA--TLLPPDL----------------AGQLTTDPREAVRGAHA---VMALRLQQERMNG
G--------------------YSLQEYADT-YQVNETLMREA---ESGAIVLHPGPMNR-------------------DLEISTEAADGPRSRIIRQVEN
GQAVRMSVLYHLL
>Q2J833
NRHLLSTEDLDRDDALLVLDTAERMASVR---------KLPTL-RGRTVVNLFFEDSTRTRTSFEVAAKRLSADVINFSA--RGSSV------------S
KGESLKDTAQTLEAMGADAVVCRHAA----------SGAPHRLASWV-----------RGSVVNAGDGTHEHPTQALLDAFTMRRRL--------GIDGL
AVTIVGDV-----LHSRVARSNVWLLATLG-A--TVTVVAPP--TLVPLSW----------------PVEVSYNLDAVLPKSDV---VMMLRVQRERMSA
A--------------------PTEREYSRR-YGLDADRAEML---PDHALVMHPGPMVR-------------------GMEIASRVADSARSTVVEQVAN
GVSVRMAVLYLLL
>B2G5A1
QPNLVTVADMDAADAIDLIHEAQAYKAGK---------QAVLT-APAYAVNLFFENSTRTKTSFQMAQMKLGMNVLEFEA--GTSSV------------K
KGESLYDTVKTMESIGVNVAVIRHPE----------NEYYNQLINHL-----------KIGIVNGGDGSGQHPSQCLLDMMTINEEFG-------DFKGL
KVLIIGDL-----SHSRVAHSNAMMLNRLG-A--EVYFAGPE--KWYDPTE----------------QYGTFGDFDELLPQMDV---VNLLRVQNERLTQ
A--------------------FDANQYHQA-YGLTLERAAKM---KQGAIIMHPAPVNR-------------------GVEIDSSLVEAPNSRIFQQMTN
GVYTRMAILSRVL
>D0LXQ4
HRHLLGIGQLDENDIIQVLDLADSFRAIK---------KVPTL-RGRTVLNVFLEASTRTRVSFEIAGKRMSADTINISG--SASST------------Q
KGETVLDTARNLMAMNPDVVVLRHYA----------AGAPAMIAKYI-----------DAAVINAGDGAHEHPTQALLDCATIRRAKG-------KVHGL
EVAIVGDI-----DHSRVARSNILALTRLG-A--RVRLCAPA--TLIPRQL----------------GGSVHHRLESALEGADV---VMMLRIQNERMSG
Q--------------------TNNREYARY-FGLSARTLEYS---RPDAIVMHPGPINR-------------------GVEMMPDIADGSRSVILDQVTY
GVAVRMAVLYLLG
>Q8KBI7
MNHLTGLFGLPASTLVELLDLATGYREGL---------FAPLL-SNRRIALVFFENSTRTRFSFELAARHLGAGTLSFTA--ASSSV------------S
KGETLSDTIRNLEAMKVDAFVLRHPS----------SGAAEFVASIT-----------KRPVINAGDGTHEHPTQALLDLLTLREYFG-------KIEGL
KIMILGDI-----LHSRVARSNIIGLKTLG-A--EIAVCAPT--TLLPGRL----------------GVRVFTGIDEALAWADA---AIVLRLQLERAGY
I--------------------PSLEEYSAS-YGLTDEKLDRL---KRLMPVLHPGPINR-------------------EIEISNLVADRIQSMLMEQVTN
GVAVRMAVLHRLL
>P77883
SQNLVSVEQFSNQDVMAYLKLAQAFKNGK---------TVQLS-QPTFAMNLFFENSTRTHTSFEMAERRLGLQVIPFDP--KTSSV------------T
KGESLLDTLKTIEAIGVNLAVVRHPR----------DRYYQPLLDAF-----------DMSLINAGDGSGQHPSQSLLDMLTIYEEFG-------HFDGL
KIAIVGDL-----AHSRVARSNMALLTQLG-A--QVYFGGPK--EWYGRDF----------------AYGEYQTMDQLVATMDV---MMLLRVQHERLSQ
T--------------------FDASAYHQQ-YGLTAERAARM---PKHAIIMHPAPVNR-------------------GVELASDLVEAPQSRIFQQMTN
GVYIRMAMVASVL
>Q6NH13
MKHLLSIADLSKDDIIGLMDEADRFRDIK---------KLPTL-RGRTIFTLFYENSTRTRSSFETAGKWMSADVINISA--GSSSV------------K
KGESLKDTGLTLSAIGADAIVMRHYS----------SGAAEQLARWV-----------GPSVINAGDGAHQHPTQALLDAVTIRQRLG-------DIDGR
KVVIVGDC-----LHSRVVRSNVDLLTTLG-A--EVVLVGPP--TLLPAGW----------------PVRYSYDMDAEIYDADV---VMMLRVQQERMHG
G--------------------PTHREYATL-YGLSAERERKL---QDHTIVMHPGPMLR-------------------GMEINFGVADAPRTAVLQQVSN
GVHTRMAVLFTLI
>C1A8J7
GKDLLGLAPLSAEQIRLVLDTAIPFREIK---------KVPTL-RGATIVNLFFEASTRTRISFEFAEKRLSADTVNVAV--AGSSV------------S
KGETLVDTARNLEAMKIDMVVIRHPA----------SGAARFLAERI-----------ESNVINAGDGTNEHPTQGLLDMLTLRDRLG-------DLAGK
RICIVGDV-----LHSRVARSNIWGLKKLG-A--EVAVCGPR--SLLPNEM----------------GVTVFDRVEAAIEWADA---LNILRLQLERMQY
I--------------------PSLREYNRV-FGVTSARLEHA---SRDLLILHPGPMNR-------------------GVEIDSDVADGPHSVILDQVTN
GVAVRMAVLYLLA
>Q3ZY97
HRHVLDLDNFSREELDMVMQTAGVMLDVK---------KVPAL-KGKTIATLFYEPSTRTRSSFELAAKSLSADVLNLNV--SQSSI------------S
KGESLLDTLDTLESLGADMVVMRHPL----------SGAPYLAANNC-----------HANIINAGDGWHAHPSQALLDIFTILRHKS-------SLEGL
KITLIGDI-----KHSRVAHSNIWGLSKMG-A--KITLCAPY--TLLPEGL----------------NVTLETDIKQAVSGADV---VMGLRLQRERQQS
L--------------------PGIREYARY-FQLNEEILKLA---KPNSLVMHPGPVNE-------------------DIELSQSVVHGEQSVINEQVKN
GVAVRMALFYLCS
>B8E2K5
RKDLIGIEELSREEIEVVIETALSMKDIK---------KVPTL-RGRTICTLFYEPSTRTRSSFELAAKYLSADTVSIAT--ATSSV------------Q
KGESLLDTVKTLEAMGIDLFIIRHSA----------SGVPSFIAKNI-----------KAGVINAGDGMHEHPTQALLDVFTVYEKKG-------KLEGL
KIAIVGDI-----FHSRVARSNIYAWNKLG-S--NVILCGPP--TLIPPYI----------------EVKVTYDLNEAIEDADI---IYVLRLQLERQGL
F--------------------PTLREYHMF-YGINQERIKKA---KKDVLVMHPGPMNR-------------------GVEISSEVADSLISVINEQVTN
GVAVRMALLYLML
>Q8R9R5
KKDLLGIKDLTREEILEILDLAFEMKKLK---------YSQAL-RGKTVVTIFFEPSTRTRLSFEMAAKYLGAHYGNIEV--ATSSV------------V
KGESLIDTIRTVERMKADVIVTRHNM----------SGTPHLLAKYT-----------NASIINGGDGINEHPTQALLDMMTIKEKKG-------DFKGL
KVAIIGDI-----MHSRVARSNIWGLKKLG-A--EVKVAGPS--TLMPPQI----------------EVKVCYNAEEAIKDADV---VMGLRIQLERQGL
F--------------------PSIEEYREY-FGINEERMRLA---KSDAILMHPGPINR-------------------NVEVTSGAANASYSVIEEQITN
GVAVRMALLKILC
>Q605F1
LRHFLTIEGLSRELLTRIMDTAESFANVK---------KVPLL-RGKTVVNLFFENSTRTRTTFELAAKRLSADVLNINI--ATSAT------------S
KGESLLDTIRNLEAMHVDMFVVRHAQ----------SGAAHFIARHV-----------HISVLNAGDGRHAHPTQAMLDVFTIRRAKG-------GFAGL
KVAIVGDI-----LHSRVARSEIWALNTLG-V--EVRVVAPK--TLLPAAL----------------GVVPYHDLNEGLRDVDV---VIMLRLQLERMGS
A--------------------PSEHEYFQR-FGLTEKRLEKA---RPDVIVMHPGPINR-------------------GIEIDSAIADGPRSVILQQVTH
GIAVRMAVMSMAM
>Q7VDV6
HKHILDLSSFSIEDYQTVVELANRFKTSR---------KLPAL-QGRLIATLFFEPSTRTRSSFELAAKRLSADVQSFAP--SNSSL------------I
KGETPLDTVMTYVAMGAHVLVVRHGG----------TGVPEQLAKSL-----------DVSILNGGDGLHSHPSQGLLDLFTLTPSPR-------NIAGK
RIAIVGDI-----LHSRVARSNLWSLTACG-A--NVVLCGPP--SLLPDDF----------------AKFVERCLKEALTDTDA---VITLRLQKERMSE
N--------------------SNLDKYHNE-YGITHESLKWC---GKHVPVLHPGPVNR-------------------GIEMSSELLEDNSSLIENQVSN
GIPIRMALLYLLS
>B2ULR3
RKDLLNISSLTDEEIHTLLDSAGPMKSVK---------KVPAL-KGKSVLTLFYEPSTRTRSSFEVAAERLSADVTNFTV--STSSV------------V
KGESVQDTIATLQAMKVDYVIVRHYN----------SGLPNVIARHT-----------CASVVNAGDGAHAHPSQALLDSFTIREVFP-------DVRGK
RVLIVGDI-----LHSRVARSTSLLMKRLG-M--EVAFLGPG--SLVPRTE----------------HIPRFSDFNEAFAWPDV---IYLLRVQKERQDF
F--------------------PSAREYNKI-YGVTEERLKRI---SGGLYIMHPGPVNR-------------------GVEICDLAMDYERCLINRQVEN
GIACRMSILYHLT
>Q4FLQ4
QKHLLGIQDLSINDVNFILEEAKSFQKNK---------RLNVL-SGKTQINLFFEPSTRTQSSFELAGKRLGADVMSMNM--ANSAI------------K
KGETLIDTAMTLNAMHPDIIVIRHQD----------SGACNLLSQKV-----------NCAVLNAGDGSREHPTQALLDALTIINRKK-------KIEGL
RVAICGDI-----THSRVARSNIYLLNMLG-A--EVNIIAPS--NLMPKKF----------------GVNTFTDMKKGLKDCDI---VMMLRLQNERMTS
S--------------------SSNREYYEY-YGLTPDKLAHA---KDDALIMHPGPMNR-------------------GIEIDTKLADDNRSVIKEQVEL
GVAVRMACLKIFC
>B7JAG8
LRHLLSTEGLRERELLQILDTAESFLSVK---------KTPTL-RGRTIANLFFENSTRTRSTFELAAKRLSADVLNIAV--STSSA------------S
KGESLTDTIDNLMAMQVDGFVIRHPE----------AGAAHLVARHL-----------GALVVNAGDGQHAHPTQALLDVFTIRRLGG-------PIEDR
VVAIVGDV-----FHSRVARSQIHALSVLG-C--EIRVIGPR--TLVPEEL----------------GVHVYHDLQAGLRGVDV---ICALRLQRERMES
L--------------------PSLDEFHRR-FGLTPERLQWA---EPGALVLHPGPMNR-------------------GVEIASEVADGAQAVILQQVAH
GLAVRMAVLAILA
>Q7V4X7
HRHILDLASFSLEDYSSVLELAHRFRSAR---------KLPAL-QGRLVATLFFEPSTRTRSSFELAARRLSADVQSFTP--ASSSL------------S
KGETLLDTARTYVAMGADVLVVRHGS----------TSVPEQLACAL-----------DTAVLNGGDGLHSHPSQGLLDLYTLAPLPE-------AIQGR
RIVIVGDV-----LHSRVARSNLWALTACG-A--DVVLCGPP--SLVPQDF----------------VAFVERTLEEALPGADA---VMTLRLQKERMHQ
H--------------------TDLNRFHRD-YGLTHERLKLC---GKPVPLLHPGPVNR-------------------GVELGGSLLDDHSSLVEEQVRN
GIPIRMALLYLMA
>A9AVM4
RRHVLDLDDWSADELRTLLTIATQMKDVK---------QVPTL-RGKIVVNMFWEDSTRTRSSFELAAKALSANVLSLGA--KDTSV------------K
KGESLVDTVRTVQALGADYIVMRHGQ----------SGSPYLVAQHF-----------RGSVINGGDGRHAHPSQALLDLFTMHERLG-------ELADK
KVVIVGDI-----LHSRVARSNLWALTTMG-A--KVVVCGPP--TLIGPTW----------------PVEISHSLDQAAEGADV---LMALRLQHERMEG
G--------------------PSLREYSRR-FGLNATRVASA---NSNVIVMHPGPMNE-------------------GVEIMPDVATGPHSVIETQITN
GVAMRMALFYYLA
>Q2IIB1
HKHCIALEDFSREEILEVIDLAVSMKEIK---------KVPSL-RGKMVVNLFFEASTRTRSSFETAAKILSADALNWTS--SSSSV------------T
KGETLVDTAKNLEAMRPDVLVIRHSA----------GGAPRLVAEHV-----------GCSVVSAGDGAHEHPSQGLLDCFTLREKLG-------TLEGK
TVAIVGDV-----SHSRVARSDLHAFPKLG-A--KVRLCGPP--TMMPAGV----------------EATVHTDLREAVDGADA---VIMLRIQHERIGL
I--------------------PGTREYSKV-WGLNAKKADWL---KPSCVILHPGPINR-------------------GVELSPEVADGPRSVILDQVQN
GVAVRMAILYLLA
>Q9PBB8
LRHLLTLEGLSRDTLLQLLDCAAQNCAM----------KRNVL-AGMAVCTLFFEPSTRTRHSFHLAAQRLGADVLNFDA--SMSST------------S
KGESACDTLKNLEAMGVRGFIVRHPE----------EIVIAQLAAVV-----------GTVLINAGAGRSTHPTQALLDMLTLCQAKG-------DFSKL
KLLFVGDI-----KHSRVARSNLHALRTLG-A--QIRVCGPT--ALLPHDG----------------GCVVSQDFDAMLEGVDV---LMMLRLQRERMEE
G--------------------PSLEHYHAN-YGLTAARLARA---APDAVVLHPGPINR-------------------GVEITDEVADGPQSWILRQASN
GVMVRMAVLETLL
>B1ZT05
RRHLLTLEELSREEIDQIHATAAAFKRVK---------KVPAL-RGKTIVNLFLEPSTRTRMAFDMAAKRLSADVISFDA--ASSST------------T
KGETLHDTAKNIQALGADMIVIRHAA----------AGSPLYLSRIL-----------DIPVINAGDGAHEHPTQGLLDTFTMKEHLG-------SLKGR
KIVILGDI-----LFSRVARSNIHALTKLG-A--NVTLVGPA--TLVPHDL----------------GVEVSHDLRTALADAEV---VMLLRIQHERQSS
F--------------------PSLGEYTSM-FGLNKTRASWL---NPKAIIMHPGPINR-------------------GVEIDSDLADGDHSVILEQVNN
GIAVRMAALYLCA
>D6ZHC6
MRHLLSAADLSHEDVLKILDTAEAMQKVK---------KLPTL-RGKTVVNLFFENSTRTRISFETAAKRLSADVINFSA--KGSSV------------A
KGESLKDTALTLQAMRVDGIVIRHSS----------SGAAYRLAGWS-----------DVPVLNAGDGEHQHPTQALLDAMTLRRHYK-------DLNGA
NVVIVGDI-----LHSRVARSNVDLMSTLG-A--HVTLVGPP--TLMPVNW----------------KCDVNYDLDAALATPDA---VMMLRVQRERMSS
F--------------------PSVVEYHRA-YGLNNVRFANL---PEHTVIMHPGPMNR-------------------GVEICAQAADSAKSVIVEQVGN
GVSVRMAALYLLL
>Q6AS40
HKHIFGIEQMSTEDIVHILDTAQSFKEIK---------KVPTL-RGKTVVNLFLEPSTRTRLSFEVAGKRLSADTFNISG--STSST------------T
KGETLVDTARNIEAMRPDAIVLRHSS----------SGAAQILAKHI-----------DASIINAGDGTHEHPSQALLDMMTVRDNFG-------SIKGL
IITIIGDI-----AHSRVALSDIIGFTKMG-A--TVRLAGPA--TFIPMGI----------------EVEVYSSVAEAVQDANV---VMALRIQKERQNL
I--------------------PSLREYSIC-YGVNKKLLERA---ADDVIIMHPGPVNR-------------------GVELNPDVADGKGSVILDQVTN
GVAVRMALLYLVA
>C0QJ55
HKDILDMESLSVQDITMILDTAEGMKEIK---------KVPTL-RGKTIVLLFQEPSTRTKSSFDIAAKRLSADSISLSK--STSSI------------V
KGETLIDTARNLEAMNPDIIVLRHPS----------SGAPHLIAKHV-----------NASVINAGDGIHAHPSQTLLDLMSVREKKG-------ELQGL
NISIVGDI-----SHSRVARSNITGFTKMG-A--NVTISAPA--TMIPRGI----------------EALGCKDMDSCIENADV---IIMLRIQKERQEL
F--------------------PTEREYAAL-FGLNAQRLKLA---KPDVIVMHPGPLNR-------------------GVEISNQVADGRNSVILDQVTN
GVAVRMALFYLVA
>C8WHP9
HKHLIDITEYSADDIMTVLETAVRFKEIK---------QVPTL-KGVTVVNMFNEPSTRTRSSFEIAEKRLSANSLNFGG--SSTST------------V
KGESLVDTVETLCAYKIDMIIVRDKH----------AGVPRKIADVS-----------GAHVIDAGDGKHQHPTQALLDLYSIWEVKG-------DLNGL
KVGVVGDI-----GHSRVCGSLIPALKIMG-C--EVTVVAPP--TLLPARL----------------GAHVTTKLDEALPDLDV---VYMLRIQRERLEG
Y--------------------PSLREYNML-YGLTKDREHLM---KPDALICHPGPINR-------------------GVELDSYMADHPRSVILDQVYA
GILTRMAEMYLLL
>D5BRF9
SKHLLGIEGMSPLLIRALLDRGDMFASNP---------QSDAL-KGKTIVNLFYENSTRTRVSFELAAKRLGGSVLNIAV--AGSSV------------K
KGETLLDTATTLNAMHPDILVVRHNC----------AGAAKLLSQHV-----------DAAVINAGDGRHEHPTQALLDALTIRRRIG-------RIEGL
RIAICGDI-----ANSRVARSNIHLLGTLG-A--EMRLVCPS--TLLPAQM----------------GVSVFTDLETGIRDADI---VMMLRLQTERMAG
T--------------------PSQREYFNF-FGLDKAKLERS---APDALIMHPGPMNR-------------------GVEIDSTTADDVKSLIRTQVEM
GVAARMACLEALA
>Q038Y9
FQDFVSAEQVDDKSAMALINRAEDFKAGQ---------TVHFP-EPIYAANLFFENSTRTHTSFEMAERKLGLTVIPFDP--AHSSV------------S
KGETLEDTIKTIGAIGVNIAVMRHAQ----------DGYYNDLLGWP-----------TTAIVNAGDGAGQHPSQMMLDLMTIHEEFG-------HFDGL
SIGIVGDL-----SHSRVARSDMQMLHKLG-A--TLHFAGPE--QWYDSSF----------------DYGDFITVPELVKQVDV---LMLLRVQLERHRQ
A--------------------FSKETYHAK-YGITDDLAKTM---KPGAIFMHPAPVNR-------------------DVELASDLVDGPQSRIFTQMQN
GVFMRMAMLEAVI
>E8QYU1
RKHLLSLEELGANDILAILDTAESFLEVK---------KVPAL-VGKVVFNLFFENSTRTRTSFSIAAKRLSADVQDFNA--SVSSL------------S
KGESLLDTAWNLEAMGADVLVVRHPT----------PGAAHLLARSC-----------QASIINAGDGAHEHPTQGLLDLMTIRKAKG-------RLEGL
TVGLLGDI-----LHSRVARSNLHGLLKLG-A--KVILCGPP--SLVPRRF----------------GCEVDHHLDRVLPRCDV---INVLRIQFERQQL
F--------------------PSLAEYSHF-YGMTSRRLALA---KPDLLILAPGPINR-------------------GVELESQVADGPQSAILDQVAH
GLAVRMAVLYLIS
>E6UPT4
SKDLLGLKDLTAEEIQYILNTAKTMKVIK---------KAPHL-QGKSIITLFYENSTRTRLSFELASKYLSANAANISV--AASSV------------A
KGETLIDTGKTIDMMGADVIVIRHSM----------SGAPHLLARNV-----------KASVINAGDGMNEHPTQALLDMFTIIEKKG-------SLKGL
KVAIIGDI-----YHSRVARSNIWGMTKLG-A--EVSVAGPS--TLMPPEL----------------DVKVFTTVQEALIDADV---VMGLRIQKERQGL
F--------------------PSLREYSRF-FGLDEKRLKLA---KEDALILHPGPVNR-------------------GVELPSSVIDSERSFINEQVTN
GVAVRMALLYLLT
>Q7V355
HKHILTLSNFSIDDYESVIELTERFKSTK---------KIPAL-QGKLITSIFFEASTRTRNSFELAAKRLSADVQSFSP--SSSSL------------S
KGETLIDTALTYAAMGSDILVIRHSS----------SHVPLEISKKL-----------DTSVLNAGDGLHSHPSQGLLDLYTLIKKPE-------ILNSK
KILIVGDV-----IHSRVARSNLWALTAFG-A--NIILCGPP--TLIPEEF----------------TDFVSSSLEESIKCADA---VIVLRLQKERMIE
N--------------------SSIKSYSEN-YCLTPEKLSLN---CKDIPILHPGPINR-------------------GIEISSRVVDEPNCLINDQVSN
GIPTRMALLYLLS
>A9BDK0
HKHIIDLAAFSLEDYQNVLELANRFKAAR---------KLPAL-QGRFIAILFFEPSTRTRTSFEIAAKRLSADVQTFSA--STSSL------------T
KGETPLDTALTYVAMGADTLVIRHSS----------SGVPEQIAKSL-----------ETAILNGGDGLHSHPSQALLDLFTLVPDIK-------SIKGK
RIAIVGDI-----LHSRVARSNLWSLTGCG-A--DVILCGPK--SLLPNDF----------------VDFVSRSLKETLQQSDA---VITLRLQKERMNQ
N--------------------TNLGSYHRE-YGISRRILQNF---RKEIPVLHPGPVNR-------------------GIEISSELLDDQSCLTQEQVKN
GIPIRMALLYLLM
>Q2LVI4
RKDILGMKDLSVEEIHMILDTAESFRDIK---------KVPTL-RGKTIINFFVEASTRTRTSFEIAGKRLSADTINISA--SASSL------------V
KGETLADTARNLEAMNPDVIVIRHSC----------AGAPHMLAGLV-----------RQSIINAGDGAHEHPSQALLDMMTIRNRKG-------GLSGL
NVTIVGDI-----AHSRVARSNIYGLNKMG-V--CVTVAGPA--TMIPRDI----------------QVKVCFSLEEAILDADV---IMMLRIQTERQNI
F--------------------PSLREYSTF-YCLNRENIKKA---KKDVLVMHPGPVNR-------------------GVEISPEIADGVHSVILEQVTN
GVAVRMALLYLLT
>B2KCN4
KKDLLGLEYLTAEELSHILETAEGFKEIK---------KVPAL-RGKTAANLFYEPSTRTRVSFEIAEKRLSCDVVNMDM--KASSV------------L
KGETLADTGRNLEALKIDIFVIRHHM----------AGAPNVLSQFV-----------NASVVNAGDGKHEHPTQALLDIYTLKEKFG-------SLKGL
NVSIIGDI-----SHSRVARSNIWGLTKLG-A--NVTLCAPE--IILPHQF----------------GVKITSDLDEALKDAHA---INVLRMQFERDNA
F--------------------PSPSQYYKQ-YGITKDRLKKH---KKDIIVMHPGPINR-------------------GIEISSDVADGPNSVILDQVTN
GIAVRMAVLYLVS
>Q72KU0
MRHLLDFQGWSRTEVESLLDTARVMREIK---------KVPAL-QGFTVATVFFEPSTRTRISFELAARRMSADVVSFAA--QTSSL------------Q
KGESYKDTLLTLEAMGVDAYVIRADS----------AGVPHQATRWV-----------KGAVINGGDGRRAHPTQALLDAYTLLEALG-------TLEGK
KVAIVGDI-----LHSRVARSGAELLSLLG-A--QVFCAGPP--SLLPQSL----------------PGALTPRLEEALEEADA---VMVLRLQKERMEA
G--------------------LHLEDYVAR-YQVTEKRLALA---KPQAPLLHPGPMNR-------------------DVELEGTLADSARSLVNRQVQN
GVAVRMAVLYHLL
>B9LFU5
RRHAIDLDNFSATEIEEILETAESMREIK---------QVPAL-RGKTVVNMFFEESTRTRISFELAARALSANVVAFTA--RGSSV------------E
KGESLVDTVRTLQALGADIIVMRHSQ----------SGAPYLVARHF-----------RGSLINAGDGRHAHPTQALLDLYTMQSRLG-------QIRDL
HVVIVGDI-----LHSRVVRSNLWGLTRLG-A--RVTLCGPP--TLIGPTW----------------PVRIAYELDPLLPEADV---VMALRLQKERMQS
G--------------------PALREYTRI-YGLTSERLARL---PSHAIVMHPGPMNE-------------------GIEIFPEVATASPAVIEEQVTN
GVAVRMALLYRMA
>E4SBR6
MKHLLGLRELSKEDIIKILNLAKDMKTTK---------KTPHL-QGYSVVTLFYENSTRTRTSFELAAKFMSANTTSISV--QTSSV------------Q
KGESLLDTVKTLEALKTDVLIVRHSV----------SGVPHFIAKNC-----------SFSVINAGDGMNEHPTQALLDMFTIRERLG-------TIERL
KIAIIGDI-----LHSRVARSNIWGLSKFD-N--QITVFGPQ--TLIPPYI----------------EAYVASSLEEAVSGKDV---VIDLRIQLERQGF
I--------------------TSKQEYYKF-YGLNEDIMRYI---SGSTLIMHPGPVNR-------------------GVEISSEVMQLPNSTIDEQVTN
GIAVRMAVLYLCT
>Q24TJ1
RKDLLHIEDLPAKEIQLILNTAKPMKEVK---------KLPTF-RGKSVYNLFFESSTRTRTSFETAAKILGADTSSLAV--AQSSL------------N
KGETLLDTVRTLQAMKPDLVVIRHSS----------SGAAQFLAKEL-----------KAGVINAGDGQHEHPTQALLDLYTMQERLG-------SVEGR
KILLVGDI-----LHSRVARSNVWALKNLG-A--EVVLVGPP--TLLPPSW----------------GVKTTFNLDEELPGSDV---IMALRLQLERQQS
L--------------------PSLREYSQL-YGITAERVKKT---GKQTLIMHPGPVNR-------------------GVEIESSIANSSQSVIEEQVTN
GVAVRMAIMYLLL
>C8W0B1
SKDLLGIRELTVEEINLILDTATPMKDIK---------KVPTL-RGRTIVTFFYEPSTRTRSSFDLAAKYLSADTIAISP--STSSV------------V
KGESLKDTALTIEAMGANIIIIRHSA----------AGSPHLLAKTV-----------RASVINAGDGTHEHPTQALLDMYTIREKKG-------TLKGL
KVAILGDI-----LHSRVARSNIWGLTKMG-A--EVRVTGPA--TLMPAEI----------------EVKVYMSVEEALEGVDV---INVLRIQLERQGL
F--------------------PSIREYARL-FGLNKQRLALA---RPDALVLHPGPMNR-------------------GVEIAPEIADGTQSVIVEQVTN
GVAIRMALLYLLS
>E1X2I6
PSVLESIKDLNKRQIDGVLNLAHKLKNRS---------TRFSF-PNKIIATSFLENSTRTKHSFEIAISKLGCTYIDFDA--ETSSL------------K
KGETLKQTLLTLNDQGVDLCVIRTSV----------SNQLSEFKEQP-----------PIKIINGGDGTNEHPTQALLDVFTLIENNI-------SLEGK
VFCIAGDN-----IHSRVGHSLIELLPQFG-A--KVLLFGPK--EYLPNIK----------------NITITHSRDEVLEKADI---LYLLRIQTERHGN
L--------------------KSIENYSEQ-YGFTLKMIEAL---NKKLPVLHPGPANI-------------------GVEICEELINSKYYLGHEQVRN
SIYLRMALVQSML
>A7I1Y4
KKDLISMKDLSKDDIFDILRLALKFKEVK---------KADSL-RGKTVINAFFENSTRTRTSFEIAAKRLGADAINFSS--SVSST------------K
KGESLIDTIKNMEAMKTDIFVVRHAS----------SGTAKFIADNA-----------SASVVNAGDGLNEHPTQCLLDLLTIYENKG-------RLENL
NVAIIGDI-----FRSRVARSNVWAMKTLG-I--NVKLFGPP--MMTRDAF----------------GVPLCSNIDEAVENSDV---IIMLRIQLERQDG
F--------------------PSVREYSKF-FGLTAKRMELA---KKDVIIMHPGPINR-------------------GVEINSDVADDPKTKILNQVEN
GVAVRMAVLDTLI
>Q65JV0
MKHLTAMNELSLEDIHELIEEARELKKGK---------SDSVL-SGKFAANLFFEPSTRTRFSFEVAEKKLGMNVLNLDG--VSTSV------------Q
KGESLYDTVKTLESIGADVCVIRHSH----------DHYYDELIGHV-----------GIPVINAGDGCGQHPTQSLLDLMTIHEEWG-------RFAGL
TVSIHGDI-----KHSRVARSNAEVLTRLG-A--KVLFSGPD--EWRDEDN----------------PYGTYVSPDEAVAHSDV---VMLLRIQHERHEK
K--------------------AAERDYLET-FGLSLKRAELL---KKDAVIMHPAPVNR-------------------GVEIDSALVESGRSRIFKQMEN
GVYIRMAVLKRAL
>D5EGN5
HRHLISLEDWTREELEFFLGQADYMRPIK---------KVPAL-RGKMIVNFFFESSTRTRVSFELAEKMLSADVVNWST--SGSSV------------S
KGETMRDTAWTLEAMGADAVVIRHSA----------VGAADYLARKL-----------HASVFNAGDGTNGHPTQALLDLHAARRRFG-------KLEGK
RMAIVGDV-----LHSRVARSDIQAFSKMG-V--EVVLSGPR--TLMPLEL----------------GAAYEPDPKKAVAGADM---VYLLRIQKERQGL
I--------------------PSIDEYHRR-YGATEELVALA---DANAVVMHPGPINR-------------------EVEIASSVADGDRSIILKQVRS
GVAVRMALLYLCL
>Q5N3S1
RRHILSLADFSPVEYEMVLRTAAGFAEVK---------KVPTL-QGQVVTTLFFEPSTRTRSSFELAAKRLSADTINFAA--SSSSL------------S
KGETILDTARTYLAMGSDIMVVRHAQ----------AGVPQAIAREM-----------EVRVLNAGDGQHEHPSQALLDLFTICPSLG-------AIAGK
KIAIVGDI-----LHSRVARSNIWSLTAAG-A--EVHLAAPP--TLLPPEF----------------AQFIHWQLESALENADF---VMTLRLQQERMSQ
S--------------------PSLREYHRE-FGLTRDRLRVC---QPSVKLLHPGPVNR-------------------GVELSSDLMEDESSLIQPQVTN
GVAVRMALLYLIG
>B0TGQ3
HKDLLGLRGLAKQEIELILDTAAPMKDIK---------KVPTL-RGKSIVCLFYEASTRTRTSFELAGKFMSADTVNIAA--ASSSV------------V
KGESLIDTGKTLDAMGTDIIVIRHAA----------SGAPHLLAKHV-----------KARVVNAGDGAHEHPTQGLLDLYTIKERKG-------RLEGL
TVTILGDV-----LHSRVARSNIWGLRTMG-A--EVRLCGPS--TLLPPEL----------------GVKVFTRIEEALEGADV---VNVLRLQLERQGL
F--------------------PTIREYARQ-FGLNQERLKRC---KSDVLVLHPGPMNR-------------------GVEIADDVADADFAAIEEQVTN
GVAVRMAILYLMM
>D1BLI9
GKDLLGLQNVSPEEIKLILDVAKKMKKIK---------KVPLL-KGKSIINLFMEPSTRTRSSFELAGKYLGADVINLSP--SGSSM------------G
KGESFRDTLLTMSYMGTDAIVMRHSA----------EGAPLYATKAV-----------DPIIINAGDGAHEHPTQALLDMYSILEKKE-------SIEGL
KVVILGDI-----MHSRVARSNIYGLTKMG-A--DVHLAGPR--TMVYPEL----------------GVTVHHDIREAVVDADV---VNVLRIQLERIAL
Y--------------------PTNREYARI-FGINNDVLKLA---KDDVMVMHPGPMNR-------------------GLEIAPDVAYSDQSVIQEQVRN
GVAIRMAVLYLTI
>E1QVF0
VKHLIDTYSLTADDITQILDTAASFEAIK---------KVPAL-RGRTIVNLFLEPSTRTKSSFELAEKRLSADSLSMGG--STSSV------------V
KGESLADTIQTIDAMNVDMFVCRARL----------AGTPRKITENT-----------DAIVINAGDGKHQHPTQAMLDLYTIRKHFG-------HLAGL
KVAIVGDL-----AHSRVCGSLAPALKTMG-A--DVTLVGPP--TFQPDWF----------------GCPQTSSLDEVIEDMDV---VYMLRVQLERMEG
I--------------------PSRREYNRL-YGLDVRRVGRM---KDNAIICHPGPMNR-------------------GMEINADVADCARSRILDQVNA
GVLTRMAEMYLLL
>Q6FCR5
LKHFLTIEGLSKETLTKILDTAQSFINDI---------TTPLL-EGRTVMNLFFENSTRTRTTFEAAAKRLSANVLNIDI--ARSST------------S
KGETLRDTLWNLEAMAADIFVVRHSS----------SGAAHFIAKDV-----------CVAIINAGDGRHAHPTQAMLDMLTIRRTKK-------PFEEL
SVAIIGDI-----KHSRVARSNIAALQTLG-C--DIRVIAPN--TLLPVGY----------------GVRLFNKMDDGVKDCDV---IIALRIQNERIDS
P--------------------SSQAEFYRM-YGLNQERLALA---KPDCIVMHPGPMNR-------------------GVEIDSSIADGPQSVILHQVTN
GIAVRMAVLALS-
>Q9L4N6
LENLTSMENLSIDEVMGLIKRASAFKAGK---------ADFAD-EQTFASNLFFENSTRTHHSFHIAERKLGLDVLEFDA--QASSI------------S
KGETLYDTVLTLDALGVDICVIRSGV----------EHYYEELVNSD-----------NIAIVNGGDGSGQHPSQCLLDLMTIYEEFG-------KFEGL
KIAISGDL-----THSRVAKSNMMMLQKLG-A--RLYFTGPA--AWYSEEF----------------DYGHYANLDRILPELDV---HMLLRVQHERHDS
S--------------------FSKEGYHTH-FGLTQERAKML---KPTAIIMHPAPVNR-------------------DVEIADSLVESPQSRIVQQMSN
GVYTRMAILEAIL
>E6SJH8
PRSLTGIATLADPDLEDLLARAIRMDAGL---------DPAPL-QGRRVVTLFYENSTRTSQSFHVAAHLLGAAAFDLPV--ARSSV------------Q
KGESLRDTLRTCAALGFDAVILRHPV----------TGAAAYAASVL-----------DVPVINAGDGTGEHPTQALLDALTILRHKG-------RLAGL
KVAIVGDV-----RHSRVARSNALLLSRLG-A--EVWLCGPP--GLLPSAP----------------GVTVTARLDEALADADV---VMALRIQRERLGG
V--------------------PDLAEYRRG-WGIGPRQLAWA---RPGAILMHPGPVNR-------------------GIELDPELMEDPRCVIEEQVAC
GVAARMAVLEWAL
>E6W0F5
QNHILGLYHLSAEEITLLLDTAREFKGVK---------KVPPL-KGKTQINMFFENSTRTRTSFEIAGKRLSADTINFSS--STSST------------T
KGETLLDTARNIMAMHPDVIVIRHSV----------SGSPKLLADNI-----------EASVINAGDGAHEHPSQALLDIFTIQEHIG-------KLAGV
NVLIVGDV-----AHSRVVRSNIIGLHKLG-A--NVRLCAPR--TMMPRNF----------------HVPITSNFEEVLPWADV---VIMLRIQMERQHL
F--------------------PNTAEYSRI-WGLNKRRQQMM---RKDAVILHPGPVNR-------------------GLELSPEVADGERSLILQQVEN
GVAVRMSMLFHVL
>D7CTC0
PKHLLDTQDWTVENIEALFNTADVMATIK---------KVPAL-QGFTVGTLFFEPSTRTRLSFERAARAQSADVVSFAA--GGSSL------------A
KGESLKDTLKTLDAMQADLYVVRHAV----------AGVPHQLARWT-----------DAAIVNAGDGRRAHPTQALLDAYTFRQRFD-------GFAGK
KLAIVGDI-----MHSRVARSNAELWTKLG-A--QVTLCGPR--TLLPPEL----------------AGSLTTDLCEAAEGAHA---VMALRLQSERMGR
G--------------------LSLAEYRAR-YCLTEEVMAGA---HPDALVMHPGPLNR-------------------DVEISGALADGPQSVIEAQVKN
GVSVRMAVLYTLL
>C0ZG42
VAHLIGLKDLSKEQIIQLLERAEYWAARP---------TADIL-RGRFVANLFFEASTRTRFSFEVAQKRLGAHVLNFIP--ETSST------------V
KGETVYDTIRTLEAMGVEAAVIRTKK----------EGLLQELAESV-----------DLKLINAGDGTNEHPTQCLLDLLTMKRQFG-------KLSGL
TVAIIGDL-----RHSRVLGSHLHALPKLG-V--NLLLSGPA--TMMPAHI----------------PQGVIVEMEEAVQTADV---VMMLRVQLERHAE
S--------------------LSKEEYHKA-HGLTLDRAKMM---KSGAVIMHPAPVNR-------------------GVEIHTDLVECETSLIQTQVTN
GVAARMAVLETLL
>B4S9J4
MKHLIGLQGMAAESIKEILDRAALHKHLF---------IRPSL-KGKRIALAFFENSTRTRFSFEIAARNLGAQTLNFSA--SSSSL------------S
KGESMIDTIRNLEAMRVDAFIIRHPS----------SGSAEMIGKST-----------DKHVINAGDGSREHPTQALLDIFTLREYFG-------SLEGI
KVMILGDI-----LHSRVARSNIFGLTTLG-A--EVAVCGPA--TLLPVDL----------------GIRIFSQLDEALGWADA---AIVLRLQLERAGY
L--------------------PSLQDYSFT-FGLTDERLEKI---KKHLPVLHPGPINR-------------------EIEISGNVADRIQSMLLEQVTN
GVAVRTAVLELLI
>Q3AC00
RKHLLGLQELSKEEINTILDIARPMRDIK---------KVPTL-RGKTVATLFYEPSTRTRSSFELAAKFLSADTLSINV--SSSSV------------Q
KGESLIDTIRTLEAMGVEIIAVRHQQ----------SGVPKFISLNT-----------KMSVINAGDGFHEHPTQALLDLFTIKQKLY-------KIEGL
KVAIIGDI-----YHSRVARSNIWGLLKLG-A--EVTVCGPP--SLIPVEI----------------EVRVEINLQRTLEWADV---VNVLRIQKERQGY
L--------------------TTLDEYRDW-YGLTQEKLEKL---KGKLLILHPGPLNR-------------------GVEIDDYVADSPNAVVNEQVTN
GVAVRMAVLYLLA
>E4THI8
RKDLTGLVDVTKEEILEILDTAEKFKEIK---------KVPAL-KGKTIANLFFEPSTRTRTSFEIAGKRLSADVINFTA--SASST------------T
KGETLIDTVKNIESMGVDMFVVRHYY----------SGSVRFIAQNT-----------KAHVINAGDGTNEHPTQSLLDLYTIKEQKG-------KLEGL
KVAIIGDI-----THSRVARSNAWAMKKLG-I--DLRLYGPK--TMIPRDF----------------GCKVCNSMEEALEDCDV---VMMLRIQLERQGL
L--------------------PSLKEYSKL-FGLNKNRLDLA---KKDAIIMHPGPINR-------------------GVELPSYLADCDKSVILTQVEN
GVAVRMAVMYLLA
>Q7UNR3
HPHLLDLERLTAAEILAVLRTADQLKTMR---------KVPLL-TGKTCANLFFENSTRTRNSFSLAAKRLGADTVEFSS--SGSSV------------A
KGETFVDTAKTIEAMGVDWVVTRHST----------PGTPHLLAREL-----------DCCVLNAGDGPHEHPTQGLLDMLTILQHRI-------GFAGM
TVALVGDI-----AHSRTARSNLWGLRKLG-A--HVIICGPP--TLVSEEL----------------GFEVAHRLDEIVHRCDV---LNLLRIQFERQKP
F--------------------PSVYEYAAL-YAMNGERLRLA---KDDILIMAPGPINR-------------------GVEITPEVADGPHSVILEQVTN
GIAVRMASLWLLA
>Q47R25
MQHLLSAGDLTRDEALLILDTARELRSVK---------KLPTL-RGRTVVNLFYEDSTRTRISFEAAAKRMSADVINFSA--RGSSV------------S
KGESLKDTALTLQAMGADGVVIRHSA----------PGAARRLADWV-----------DGVVINAGDGTHEHPTQALLDAYTMRERL--------GVEGL
RVAIVGDI-----RHSRVARSNVLLLTTLG-A--EVTLVAPP--TLLPVTW----------------PCAVSYDLDEVLPKSDV---VMMLRVQAERMHS
S--------------------PSAREYSRR-YGLDADRLARM---ADHAIVMHPGPMVR-------------------GMEISAEVADSARSTVTEQVTN
GVSVRMAVLYLLL
>D4H833
RKDLLGMSDLSAEEITYLLDTAQTFCDVK---------KVPTL-KGRTVINVFFEPSTRTRTSFEIAGKRLSADTINFTA--SSSST------------T
KGETLIDTVKNMEAMHSDVFVVRHSY----------SGAVKLIAENT-----------DTAVVNAGDGLNEHPTQALLDLLTIRQRKG-------KIKGL
EIAIIGDI-----THSRVARSDIWAMNKLG-A--NVRVYGPL--TMLPKPF----------------NCRKCTSMEEALEGADV---IIMLRIQHERQGL
L--------------------PSTREYAKF-FGLTNEKLEIA---DKDAIVMHPGPINR-------------------GVELMTNVADCNRAVVLDQVSN
GVAVRMAALYLLG
>B3QVX3
VKHLLGLYHTSHHDISSILDLASFYKKIM---------ETPSL-MGKIIVLAFFENSTRTRTSFDLAARKLGASTVNFTA--SASSI------------Q
KGETMLDTIATLEAMQVDAFIVRHKD----------SGAPHTIAKHS-----------RKTIINAGDGTHEHPTQALLDMLTLQETFG-------KLNGL
KILILGDI-----LHSRVARSNIFGLQKMG-A--EVSVCAPT--TLLPTAI----------------GVKVYHDLNRAVSEVDA---VIVLRIQLERGGY
I--------------------PSINEYSSF-YALTEEKLSER---NGKLVVLHPGPINR-------------------EIELSGIIADESQSKILNQVTN
GIAVRMSVLKHLL
>Q6A917
GRHFLSVEDMSSDDVMRIIERGRQFKAGD---------APRVE-PGHVAINMFFENSTRTMTSFQMAEHRLGMKILDFDP--GHSSV------------T
KGESLYDSVRTVDAIGAEVAVIRHST----------NHYYDYLLAML-----------GLSVVNGGDGSGQHPSQCMLDLMTIAEEFG-------HVDGL
TVAISGDI-----VHSRVARSDAQILTRLG-A--NVVFTGPR--EWMDHDV----------------RLGTMATLDEVIADVDV---AMMLRVQHERFDA
D--------------------FSATDYLHT-FGLTDERAERM---KPHAIIMHPAPVNR-------------------GCEISGHLVEAPSSRIFEQMGN
GVMVRMAILEQVL
>E4SZI8
LPYFVSVEQLSADDVLHLLQRAQYFKNGG---------EVPAL-SRPFCTNMFFENSTRTHTSFEVAERRLGLTVIPFDP--SHSSV------------N
KGENLYDTELTMASLGIELSVIRHPE----------NAYYNEIIHPL-----------QMGLVNAGDGSGQHPSQSMLDMMTIYNEFG-------HFDGL
KIMIVGDL-----TNSRVARSNMEILNTLG-A--EVYFSGPE--YWYDAES----------------KYGTYVNIDDEIPELDV---LMLLRVQHERHNG
A--------------------FDAKDYNAA-YGLNQRRYDML---KDDAIIMHPGPINR-------------------GVEWDGDLVEAPKSRYAVQMHN
GVFVRMAMIEAVL
>Q1D6L9
MRHLLGIEGWRRDELESLLDRAKAHLPGG---------TTHLL-RGKVVANLFFEDSTRTRTSFHMAAKGLGASVLNWTH--TGSSV------------S
KGETLLDTARNIEATGPVAIVMRHRS----------SGAPHLVAKHV-----------KCAVINAGDGTHEHPSQALLDAFTLRQRWG-------SLDGR
TVLIVGDV-----LHSRVARSNLHCLKALG-A--QVVMCGPP--TLLPPGL----------------GAEVTHNLDAALPRADA---VMCLRVQLERQEQ
L--------------------PSTREYARL-FGLNAAREERM---KAGAVVMHPGPINR-------------------GVELAPAVADGARSVILEQVSN
GVAVRRAILEVCT
>Q67Q01
RKDILGLRDMTVEEIDLILDTAEALKDIK---------KVPTL-RGKALATLFYEPSTRTAKSFELAGKYLGADVITISA--STSSV------------Q
KGETLKDTARNLEAMGIDAVVLRHSM----------GGAPHLLARAL-----------RASVINAGDGLHEHPTQGLLDMLTIRQRKG-------RFKGL
KVAIIGDS-----YHSRVARSDIFALTKYG-A--EVWLAGPS--TLLARGF----------------GVRTTTRVEEALEGADV---VIVLRLQLERQGL
F--------------------PTVAEYHRF-WGVTPERLRLA---RPDALLMHPGPLNR-------------------GVEISTAVADGPQSAILEQVTN
GVAVRMALLYLLL
>D5EPN5
HKDLIGIEPLSRADIETIFSAASAFKKDK---------KQPYL-DGRTVVNLFLEPSTRTRLAFEVAASRLSADTITVTA--AASSL------------T
KGETLRDTAQNMQALKADVIIMRHSA----------SGAPNYLSKVV-----------DIPVVNAGDGAHSHPTQALLDSFTLLEKLG-------SLDGK
KITILGDI-----LFSRVARSNILCLQKLG-A--KVTIAGPS--TLVPRGF----------------GASVCHDLKSALEDADA---VMLLRIQHERQTS
F--------------------PSIGEYTSM-FGLNQERAKWL---KPEAIIMHPGPINR-------------------GVEIDSELADSDRSVILQQVTN
GIVVRMAILHLCH
>E8T3N4
MRDLICAQQITPELFSEIYETALKVKERK---------KFSTL-RGKCVVNLFFEPSTRTRTSFEKAGKFLSADVINVSA--SASSV------------K
KGESLIDTVRTLDSMHPDVIVLRHPC----------EGAPQTVKKFT-----------RASIINAGDGRHQHPTQALLDAVTLKEHLK-------ELKGK
RITIIGDI-----ANSRVARSDAALLKSLG-A--EVAVFGPS--TMMPEAL----------------GVKKLNSFEEVAAFSDA---VILLRIQLERQNA
F--------------------PSIREYATL-FGLNGQKLAKL---LPHTLILHPGPFNR-------------------GVELNNAVVESPRSLIFNQVET
GLAVRMVVLSMVC
>A4J555
RKDLLGLRYLTPEEINLILDTAVPMKEIK---------KTPTL-RGRSMVTLFYENSTRTRSSFDLAGKFLSADTVGLTA--SSSSV------------A
KGESLRDTGLTLTAMGVDVVVMRHPA----------SGAAEYLAKCI-----------PAAVINAGDGTHEHPTQALLDMFTIREKKG-------SMAGL
KVVIVGDI-----LHSRVARSNIWGLTKMG-A--EVRVVGPI--TLMPKDI----------------GVKVYHRLEDALEGADV---VNVLRIQLERQGL
F--------------------PSLREYSRL-YGINQKRLELT---ASDAIILHPGPMNR-------------------GVEIEHQVAYGNRSFINEQVTN
GVAVRMALLYLLT
>B1GYY8
CKDLLGLEHLGKKDLQTILDSVGPFKSVK---------KVPTL-VGKTVVTLFYEPSTRTRNSFEIAAKRLSADVVNVTV--NTSSI------------V
KGESLIDTGKTLEAMKADYLIIRHSL----------AGAPDILARNL-----------NASIINAGDGFHEHPTQGLLDLYTMYEKKK-------KIEGL
KVLLVGDI-----LHSRVAKSNIWALIKMG-A--EIAVVGPP--TLIPSNI----------------EVKVYYDLNEAIKKVDV---VNILRIQLERQNL
F--------------------PSVHEYVEL-YQVTEERLAMA---KPGVLIMHPGPMNR-------------------GIEISSDVADSPNAVINEQVTN
GIAVRMAVLCLLK
>D3FTB1
VRGLHTMTDLTLQEIDWILAEAEAFSKGM---------SWRPL-NQLFVANLFFEPSTRTKMSFEVAERKLGLEILSFDG--ETSSV------------Q
KGETLYDTAKTLESIGANALVIRHPQ----------NEYYEEIKSKL-----------EIPVINAGDGCGQHPTQSLLDLLTIKQEFG-------TFQGL
RVVICGDL-----RHSRVARSNAEILTRLG-A--NVMISGPK--EWMEGFG----------------SHYRYISMDTAAEKSDV---MMLLRIQNERHQQ
N--------------------NTNELYHSR-FGLTVEREARM---QKHAIIMHPAPVNR-------------------GVEIASELVESRRSRIFKQMQN
GVYVRMAVLKRAL
>B5YA17
MKHLLGLEKLSRDEILSILHLAAPMKDIK---------KVPTL-RGKIIGTLFYEPSTRTKNSFELAAKLLSADVVSVSV--ATSSV------------K
KGESLKDTVLTLEAMGIEAIVIRHSR----------NGVPAYLSSCS-----------KASIINAGDGQHEHPSQALLDLFTIQQYKG-------RIEGL
KVLIVGDI-----MHSRVAKSNIYGLSKLG-A--EIIVSGPP--TLIPEEV----------------KAQVEYDLDNAIKKADV---VNVLRLQLERQGL
I--------------------TSLEEYHRF-YGLTKERMAKA---KEDLLVLHPGPMNR-------------------GVEIDEEVAYCDKSAIQEQVSN
GVAVRMAIYYTLM
>Q1IHT1
PRSLLGIEGMESKEINALLKLAARMEPTR---------RRNTL-RGKTVVLLFYENSTRTRSSFELAAKVLGATTILITA--TASSI------------E
KGESLIDTGYTVRALGADAIVMRHPS----------SGAHWLLAEHL-----------DIPIINAGDGMHEHPSQGLLDALTILQAKK-------KFKGL
KIAIVGDI-----YHSRVARSNVHLLPKLG-A--KVVLCGPP--DLCPDEM----------------GIEVSHNLDHALSGADV---VMSLRVQKERLVG
Q--------------------IGVEDYIAN-YQITPEKLALA---KKDAVLMHPGPIIR-------------------GMELTSEVADGHASKILAQVHN
GVKVRMAILQTLL
>B8J2A8
HKDLLDVTQLSRADTLHLLDLAASFQPVK---------KVPTL-KGKTVVLFFVENSTRTKTSFDVAGKRLSADTFALGK--SGSSL------------N
KGESLKDTALTLQAMSPDVIVMRHSS----------SGAARYVADLL-----------PCGVVNGGDGWHAHPTQALLDCFSLREAWA-------SFEGR
TLLILGDI-----AHSRVARSNIHLLTSLG-V--RIRVCAPR--TLLPAGW----------------PVEVYTDLRQAVRDVDA---VMCLRLQLERQQA
L--------------------PDLAEYSRR-FCLGLEHMALA---RPGAGVLHPGPMNR-------------------GLEISDDMADAPASLVLDQVAA
GVATRMAVLYLLA
>Q31EK2
LRHFLTIEGLKQHHLTEILDVAESFINIS---------KVPSL-HGKTIMNLFFEPSTRTLTTFEIAEKRLSADVVNLNI--ETSST------------K
KGETLLDTLWNLEAMLADVFVVRHSE----------SGAAHFIAKHV-----------HVHVVNAGDGQHAHPTQAMLDMFTIRKHKG-------DIFDL
KVAIIGDV-----QHSRVVRSQIQALSILE-R--EIRVIGPK--TLMPSAL----------------GVHVYDHIEEGLDGVDV---IINVRLQNERMKS
A--------------------PSEKEFFNL-YGLTKERLSYA---KPDAIVMHPGPVNR-------------------GVEIDSEVADGHQSVILEQVTY
GIAVRMAVMSIII
>D6Z6Z3
HRHILGLGDLAAADIDFILKTAESFKEIK---------KVPTL-RGKTVINLFLEPSTRTRLSFEIAAKRMSADTFNISG--AGSST------------A
KGETMVDTARNLAAMNPDCIIIRHSC----------SGSPGLLARHI-----------DASVINAGDGAHEHPSQGLLDLMTVREHKG-------RIAGL
KVAIIGDI-----THSRVAHSNIIGFCKMG-A--EVRVAGPA--TLIPPGI----------------AAQHCRSVRQAVSGADV---VMTLRIQKERQQL
L--------------------PSLREYAIF-YGITPEIMALA---APDAILMHPGPINR-------------------GVELDPALADGPRSVILDQVTN
GVAIRMALLYLIM
>A0LK21
RKDLLGLRELDVHEIEHILELAVSLKEIK---------KVPTL-RGKTVIHLFYEPSTRTRTSFDIAAKRLSADTYSITT--AASSM------------V
KGETLLDTVKNLEAMKPDVFVLRHTV----------SGTPHRIARHT-----------TASVINAGDGMHEHPSQALLDMMTMLEHKK-------KLDGL
TVAILGDI-----AHSRVARSNIWGLRKMG-A--KVILCGPI--TLIPPEA----------------GVEVSHKLGEIIPEADV---IMVLRLQKERQQL
L--------------------PSLREYSIY-YGLTAEKLKKA---RRNVLIMHPGPLNR-------------------GVEISPDVADGPHSVILDQVTN
GVAVRMALLYLLG
>D8K0T6
RRHILDVDDMSPEEFETIFRTADAMKPIR---------KVPAL-RGQMVVNMFYENSTRTRASFEIAAKNLSADVLNMTA--SASSV------------T
KGESLTDTIRTLEALGANIIVMRHQL----------SGAPYLAARHS-----------HAAIVNGGDGWHAHPTQALLDLYTIRERKG-------TFKGL
RAVIVGDI-----RHSRVAHSNIWGMTRLG-M--QVTLCAPP--TLLPYGL----------------EVAVETDLDRAIQGADV---VMTLRLQRERQGL
L--------------------PSVGEYIRR-YQVNETRLKKA---ATDALLMHPGPVNE-------------------DIELAASAAGGTASTIDRQVEN
GVAVRMAVLYLIS
>Q0ANY2
HRHLLSVADLNPVDIQIIFERAAHRTPDK---------RSDVL-RGLTVLNLFFEASTRTQGSFEMAGKRLGADVVNFAV--AHSSA------------S
KGESLSDTARTLAAMKPDIMVVRHSA----------TGAPQFLADHT-----------GLAVVNAGDGMHEHPTQALLDSFTLSQHWG-------SVGGR
RILIVGDI-----LHSRVARSNIGLLNILG-A--EIRLCAPP--TLLPSQW----------------GCDVFHDLDEALKGCDA---VMALRQQRERMSG
G--------------------PSEREFFHL-FGLTHERLEVA---SPDVLVMHPGPMNR-------------------GVEIHTKLADDPRSVILEQVES
GVAVRMAILELIG
>B2A2U7
RKSLLGLKDMEKSEIESILDSTESMKEIK---------KLPTL-KGFSMVNLFYEPSTRTRSSFEMAGKYLGADTTNMSA--SASSV------------A
KGENLIDTGKTLEAMGINLIVMRHPL----------AGAPRLLANNL-----------SCSIINAGDGYHEHPTQALLDMFTIKEYKG-------SLKGL
KVTIIGDI-----YHSRVARSNIWGLTKMG-A--DVRLAGPP--TLLDTEM----------------GASCYYRVEDALADADV---VMALRIQRERQGL
L--------------------PSLREYARL-YGINQERFKLA---KKDALLLHPGPVNR-------------------GIELTSELMNSEKSVIEEQVTN
GVAIRMALLYHLS
>B5YLE0
MKDLIGIKELSRQNIEEILNTAKAFKEIK---------KVPTL-RGKTAINLFFEPSTRTRTSFELAEKRLSLDVLNFSI--STSSV------------V
KGETLYDTLKTIEAYNVDYIVIRHSS----------SGAAKFVAEHT-----------PASVINAGDGTNEHPTQALLDAFSILEVKG-------RLDGL
KIAIVGDI-----IHSRVARSNLYLLSKFD-T--DIRFVGPP--TLLPEDA----------------NVKIFYDLKKGIKDADV---VMLLRIQLERQKG
I--------------------PSLKEYFHV-WGLKKEAFSYL---KNDVIIMHPGPMNR-------------------GVEISTEVADSSRSIILRQVTN
GIATRMAVIYLLT
>E1QKB5
RKHLLGLEGLSAEEIGVVLDTAESLKEIK---------KVPTL-RGRTVVLFFYEPSTRTKTSFDLACKRLSADAVALAP--KTSSL------------T
KGETLIDTAQTLQAMSPDLIVMRHSS----------SGAPHLLARHV-----------NVSIINAGDGAHEHPTQALLDMLTIREKKG-------RVQGL
EVAIIGDI-----THSRVARSNIIGLRTMG-A--RVRVYGPP--TLLPPHL----------------GARVARSMDEAVEGADV---VMMLRVQQERLVL
F--------------------PSLREYSRL-YGLGESHLRRA---AEGVIVMHPGPINR-------------------GVEIAPQVADGPYSVILDQVAN
GVAVRMALLYLMI
>C9RKD9
IKHLFGLRGVSKHDIRLILDHAKQFREIK---------KVPSL-RGMTVVNLFFENSTRTRTSFELAEKRLSADTVNFAS--SNSSV------------K
KGETLVDTLRNIEAMKIDIVVVRHKG----------TGVPKFLADNS-----------NAIIVNAGDGAHEHPTQALLDMLTIEEKLG-------TLEGK
NVTIIGDI-----RHSRVARSNLWGMSTMG-A--HVTLCGPS--TLVPRNT----------------DVTWEPDVKKAVANADA---IIALRLQKERMDL
L--------------------PSMREYRNT-FGITEELLECA---KDKVIIMHPGPINR-------------------GVELDSDIADGEHSVILDQVTN
GVAVRMAVLFLLA
>Q03HB3
MHDLTTVESFSEEDVLHKIRLAEEFKNGK---------TIELT-RPVYAMNLFFENSTRTHTSFEMAESRLGMRLLEFEA--KTSSV------------T
KGESLLDTVKTIDAIQTDIAVIRHPQ----------NDYYKQLLEAL-----------NISIVNGGDGSGQHPSQSLLDMMTIYQEFN-------HFDGL
KIAIAGDI-----AHSRVARSNAMLLNKLG-A--EVYFAGPE--AWMAEDK----------------AYGTFLPIDELVEKVDV---MMLLRIQNERISQ
D--------------------FEPHEYLQE-YGLTFERADRM---QPTAIIMHPAPVNR-------------------GTEIESSLVDGEKSRIFKQMTN
GMYMRMAILTDVL
>D6ZAM9
MKHLLAVDDLAKDEAVALLDDAAHFSSVR---------KLPTL-RGRTVVTLFYENSTRTRVSFEIAGKWMSADVVNVSA--SSSST------------A
KGESLRDTALTLRAAGADVIVVRHPV----------SGAARRIAQWT-----------GPAVVNAGDGTHEHPTQALLDALTLRERLG-------ELEGK
RIGIVGDI-----LHSRVARSGARLFALLG-M--EVVLIAPP--TLIPPGF----------------GVRVSSRLDDELGGLDA---VMALRLQAERMNG
G--------------------PSLREYSTL-YGLSPKRLDQL---KEDAVVMHPGPMNR-------------------GVEISDAAADSERSTVLQQVQN
GVHVRMAVLYRLL
>D2RKS7
GRDILDLSSLSVEEYDLIMRTAAEMKDIK---------KLPSL-RGKSIVNLFYENSTRTRSSFELAGKYLGADVINLST--GTSSV------------K
KGECLKDTILTMQSMACDAIVMRHPV----------EGAAKYAADIA-----------APVVINAGDGAHAHPTQGLLDMFTILEHGK-------QFKGL
KMAIIGDI-----LYSRVARSNIAAWTKLG-A--DVHVAGPM--TLIPHDL----------------GVTVHKRVEDAIEGADV---VDVLRIQLERQAM
F--------------------PTPREYARI-YGVNEERMKLA---KPDCLVMHPGPMNR-------------------GLEISWDTGYSDQAVIREQVTN
GVAVRMAVLFLTI
>A0L3T9
RRHMLGMDGLARHEIGAILDSAQAFREIK---------KVPTL-RGKTVINLFYENSTRTRTSFELAGKRMSADVINISA--SSSSA------------A
KGETLLDTVATLQAMRPDVVVLRHGD----------SGAPHFLARHL-----------DAGIINAGDGQHEHPTQSLLDLLTIQDHKS-------SFEGM
NVAICGDV-----LHSRVARSNAFALRTLG-A--NVRFVGPP--TLMPSEF----------------GVTVHHNMEEGLRGVDV---IIMLRLQLERMTS
A--------------------PSVREYFAY-WGLTRGRLELT---QPHALVMHPGPINR-------------------GVEIASDVADNPRSVILEQVAN
GLAVRMAVLYHLC
>C7M0W0
-ATFLGVEQLDAGRLGVLGARVDELVGAA---------ASRCL-EGRRVALLFLEPSTRTALSFEAAIDRLGGRTVRIDP--ESSSL------------V
KDESLRDTLRVLAAQGTSGVVVRAPW----------VGTADVVARFF-----------DGIVVNAGDGVGQHPTQALQDVCVLARAFG-------ALEGC
RVAIVGDL-----RHSRVARSVGRLLASVG-A--EVVGVAPR--EWDPKAL----------------GVGVTDGIDDVLDEVDV---FYMLRIQHERVGA
N--------------------VDLSGYRAR-FQLSGHRLERA---RPDAVVLHPGPVNR-------------------GVELDDIVLSSPRMLDGLQYAY
GVPTRVAVLEALA
>E8X3Z9
LGSLLTVDGLAVSEVSRILALTSAMAPEE---------RSQVL-KGRRVALLFYESSTRTRTSFELAAKSLGATTTLVSD--KSSSI------------E
KGESLKDTGLTLRALGAECIILRHPA----------GGAPFVLAQTT-----------GLPVLNAGDGMHQHPSQALLDLRTILSRKH-------VLDGV
TVTIAGDI-----RHSRVARSNAMLLPRLG-A--RVLLCGPP--ELLPEGD----------------GIEIVRDFDAALKRSQV---VMMLRIQRERLGL
E--------------------IDLADYIIH-YQLNEERLQAY---APRAVVMHPGPMIR-------------------GLEIQGEVADSAQSAIEEQVRH
GQAVRAALLVRA-
>C7M0R9
----GDVDDLAPEDMRRLVTEAVA--------------ASGPL-RGGTIAGVFEHPSMRTRSALGVAAAALGATPVFFTG--DEIGI------------D
TREAAEDVAEVLAR-HHRVVGARLRR----------HATFERMAPFA-----------QRPFVNLLT-DRAHPTQAIADVITIHEALG-------TLEGV
RIAWIGDA-------NNVARSLAKAAGALG-A--EVRIAAPA--GFQFSEADMAEILERAGR--ARGAIALFDSPTSAARGADV---LSTDVWVSMGEDP
A----------------------KRSAFEG-WALTEALVAEA---SDEVGILHCLPAHR-------------------GEEIEASVLDGPHSWAFRQAGH
RVTAMVRLLAFLV
>Q92AH0
MKNLLSMEALTVHEIEHLLEQAAQFKHGK---------KATLK-EQAFAVNMFFEPSTRTHTSFEVAEKKLGVEVVSFDA--ATSSM------------T
KGETLYDTLLTMEAVGVNVAVIRHSE----------ENYYAGLD-KL-----------NIAIVNGGDGCGEHPSQSLLDLFTIKEQFG-------TFQDL
KVAIAGDI-----RHSRVANSNMKVLKRLG-A--KLFFSGPK--EWFDDSY----------------EYGTYLPVDEIVEKVDV---MMLLRVQHERHSG
T--------------------FTKASYHEK-FGLTVERAAKL---KQDAIIMHPSPVNR-------------------DVEIADSLVESEKSRIVTQMTN
GVFIRMAILESIL
>Q88D30
LRHFLSLDGLPRELLTEILDTADSFLEVK---------KVPLL-RGKTVCNVFFENSTRTRTTFELAAQRLSADVISLNV--STSST------------S
KGETLFDTLRNLEAMAADMFVVRHSD----------SGAAHFIAEHV-----------CVAVINGGDGRHAHPTQGMLDMLTIRRHKG-------SFENL
SVAIVGDI-----LHSRVARSDMLALKALG-C--DIRVIGPK--TLIPIQY----------------GVKVYTDLAEGLKDVDV---VIMLRLQRERMAG
G--------------------PSEGEFYRL-FGLTTARLAGA---KPDAIVMHPGPINR-------------------GVEIESAVADGKHSVILNQVTY
GIAVRMAVLSMA-
>Q83A16
-LHLLNMRSLTRDHIEKLIQRANYFLGME---------KFETL-KGHVVANLFFEPSTRTRNSFEIAAKRLGAMVLNPNL--KISAI------------S
KGETLFDTIKTLEAMGVYFFIVRHSE----------NETPEQIAKQL-----------SGVVINAGDGNHQHPSQALIDLMTIKQHKP-------HWNKL
CVTIIGDI-----RHSRVANSLMDGLVTMG-V--EIRLVGPS--SLLPDKV----------------GNDKFTELKPSLLNSDV---IVTLRLQKERHDN
S--------------------VDIDAFRGS-FRLTPEKLYSA---KPDAIVMHPGPVNR-------------------EVEINSDVADNQQSVILQQVRN
GVAMRMAVLELFL
>Q01V56
PAGLLGIEELGRAEIEAILSRAKDFQSLK---------KLDTL-RGKMIVNLFFEASTRTRTSFEIAAKRLGADAISITA--SGSSV------------S
KGESLVDTLNTLGAMRPDAIVMRHSA----------SGAPHFLARYL-----------PTPIINAGDGTHEHPTQALLDARTILDRCG-------QLDGL
KVAIIGDI-----AHSRVARSNVHLLSKFG-A--KIVLCGPA--SLLPVEL----------------GVVLTTDIRDAIKDADV---IMMLRVQLERQHE
F--------------------P-ASEYFRF-YGLQLAHLDLA---KPEAIVMHPGPINR-------------------GRELSSEVADFQRSVILNQVEN
GIAVRMAVLEKVI
>Q5PAN5
LKKLLRVSDLSDEDVENLLILANKYMQEA---------SDEVL-RGKVIVNLFFESSTRTLLAFEIAEKALGAISVTLNV--AMSSI------------C
KGESISDTMSTMAAMGTDLVVVRSDQ----------SCMVDEIAKRA-----------DCLVINAGDGNHEHPTQAITDYATIRSLKG-------EVRGL
KVAICGDV-----FHSRVARSNIRLLSRYG-A--DIRVVTPM--RVDHPDG----------------VSLVTRSLEEGIEGADV---IMLLRIQRERMTN
G--------------------DLDKEYSRL-YMLDEKRLSLA---KDDVIVMHPGPMNR-------------------GVEISDEVAD-NHSSVLFQVKV
GAAVRKAVLHYML
>Q5HBA3
MNMLLEINDLNSYDIEFIFDTAIQHFNNS---------NNNSL-YGKTIVNLFFESSTRTLSSFEISAKSLGAHTVTINV--STSSM------------N
KGESIIDTVLNINAMNPDLIIIRSQY----------SQFIKEISKYL-----------NCHIINAGDGHHEHPTQALIDYCTIRYIKG-------KIHNL
NISICGDI-----LHSRVARSNIRLLSRYG-A--NISIVAPP--TLICNLK----------------GVHIHHNFVEGISDSDV---IMLLRLQKERMTN
I--------------------SSEEEYAYL-YMLNYENLSYA---RSDVIVMHPGPTNK-------------------GVEISHYVAE-KKSIILLQVKM
GVAVRKAILEYLL
>E3E5C0
ERSLLGLKELSRNEIESILDRAHYWETQK---------LIPVL-QSRFAANMFFENSTRTRFSFEMAEKRLGAQVLNFSA--AASSV------------E
KGESIYDTVRTLESMGIDAGVIRLKP----------AGVLQELAEKV-----------SVPLVNAGDGNNEHPTQALLDLYTMRKTFG-------ELKGL
RVSIIGDI-----LHSRVARSNLWALQKFG-A--KVSFCAPD--NMQAPEL----------------TYAPYVPMQEAL-QADV---VMMLRVQLERHAE
G--------------------MSADEYREQ-YGLTEERAASL---KSGTIIMHPAPVNR-------------------NVEIDSAVVESEQSRIFPQMAN
GVPIRMAVMERAM
>Q03WW4
MRNYLNINAINKNDVLHLIQRALALKSGE---------QPKTK--SITAVNLFFENSTRTHSSFQMAENQLNWKQIQIDP--QTSSM------------T
KGESLVDTLKTLKAIGVDVAVIRHSQ----------NSWYENVLRSE-----------GHALVNAGDGSGQHPSQSLLDLVTIYQEFG-------HFEGL
KVRIIGDL-----AHSRVARSNAEILNKLG-A--TVTFSGPK--DWQPVDF----------------SFGEHVDLDVGWSEQDV---VMFLRVQHERITQ
N--------------------FSAKKYHEV-YGLTESRYENL---KENSIIMHPAPVNR-------------------DVEIADDLVEAPKSRIFDQMTN
GVYARMAILEYVT
>Q2GDQ2
MRSLLSNKDITVDEIYEIFDLAAFYLKNG---------IKNDL-LGKVVFSVFFESSTRTETSFSLAASKLGCLVEKVNV--STVAL------------K
KGEHLVDFFTSLNALSPDAFIIRYSQ----------SGVLHILEKYI-----------DCCIINAGDGTNEHPTQGLIDAFTILLLKE-------KIEGL
NILVCGDI-----IRSRVAHSTIPILQRLG-A--TVAISGPL--SFMPTIQ----------------VEIVYDNFPAAAKSADV---IIMLRTQTERMGQ
K---------------------VLAGATAN-FHLDENILKDL---GTDVLIMHPGPIHR-------------------NCEISNAVLDDSRSTVLTQVRN
SQYVRAAVLNFLM
>C1DUK0
MKDLYSVNQLEKEDIQKIFQLAKEYKEEK---------KFNDL-RRCSILLVFFENSTRTRTSFELAGKILGADTINISA--SSSSV------------K
KGETLYDTVKTLEALNSDFIVIRHNM----------SGAAKIVANSV-----------KSHVVNAGDGTNEHPTQALLDGFTILEKKG-------SLEGL
KIAIVGDI-----LHSRVARSDIKLFKKLG-A--EVTLCGPM--TMLPRHY----------------EAYITTDIKEAVKNKDV---VIFLRIQLERQDF
F--------------------STLREYSIK-YGLNQELLKIL---KPDTVIMHPGPVNR-------------------GVEIQSELVYSSKSLILNQVEN
GLFIRMAVYKYL-
>Q04H32
MAVFVNINDLSNQELLSMIHQALLFKSGQ---------FPVIN--RQVVANLFFENSTRTATSFQMAEMKLGYQRIVIDP--NKSSA------------T
KGESLEDTLKTLKAIGIDTIVIRHSL----------RDWYQPFYEMA-----------VPKLVNAGDGNGQHPSQSLLDLMTIVEHFE-------NFVGL
RVRIIGDI-----YHSRVARSNAEILNRLG-V--EVTFSGPK--EWQDQSL----------------QFGSFVGIDKDLGKQDV---IMLLRVQHERLTQ
D--------------------FTIDKYHED-YGLTQDRYRKL---KSNAIIMHPAPVNR-------------------DVEIDSDLVESDKSRIFQQMKN
GVYARMAILNSLT
>E4UD36
-DNFITVKNLSIQDTNYLLDRANEYFQNK---------STERL-YGLTQINLFLETSTRTQASFEIAGKLLGINVININI--NNSSI------------K
KGENLIDTITTLNATQPNIIVIRHPF----------SGGINSLIHKI-----------KTSIINAGDGTHEHPSQALLDSFAIRHFKG-------KISNL
CIAICGDI-----LHSRVARSNIILLNTMG-A--RIRVIAPT--TLLPTNM----------------GVEVFHDMEKGLKDVDV---IMILRMQLERMPK
S--------------------PSMREYTHM-YSLDETKIKYA---KKDAIVMHPGPINR-------------------NCEISSEVADGPQSIIQHQVKM
GVAVRMAIIKELI
>Q2S2X3
HQHLLDLSPYEADEIQYLLDTAQEFREIR---------QVPTL-QGTSVASLFFEPSTRTKLSFNLAAGRLSAETVSLSK--ASSSV------------T
KGETLKDTARNVEAMKVDVVVLRHPS----------PGAPHFLARCT-----------DSVILNAGDGAHAHPTQALLDVLTMRAHVD-------SFEDL
NVSIIGDI-----THSRVARSNVQALTTLG-A--TVTLCGPE--TMLPVEM----------------DVRTTTRLDAALDGCDI---AMALRIQMERQGL
F--------------------PSTREYHRQ-FGITADHLRRH----PDLLIMHPGPVNR-------------------GIELTDAVVDHERSIILSQVTN
GVALRMAVLYVLA
>E0TCC0
LRHLTDVASLPEETFRRLLSRSLTIREMF---------PAPVL-DRRALVNLFFEDSTRTLMSFEMAAKRLGAHTLTLPI--ANSSV------------K
KGESLEDTVLTMCAQGADYLVIRARD----------QGTIARAIDGF-----------LASVLNAGEGSFGHPTQGLLDAATMLRAIQ-------GLTGY
KLAICGDV-----SHSRVAASTIEASACLG-A--EIVLGGPV--ALLPDAP----------------PPAMTSSVAEAVSGADF---VMTLRLQKERMTK
A--------------------LSLEEYHRQ-YGLRHEVIAAA---NPGAFILHPGPANR-------------------NVEITDALADDPRSLIRSQVRQ
GVALRMALLEEI-
>D3DK43
MKHLISTFDLTKGQVDYLFRLYTEFKGGR---------QEK---LKGDVALLFLESSTRTRFSFEMACRNLSLRTYWAGP--RESSI------------E
KGETFYDTVKTLSSLGFRALIFRVPFV---------LFPYDSYLKE------------SISLINAGDGSHQHPTQGLVDLFTAIEVYG-------SLEGL
KVLYVGDI-----AHSRVFRSGSHLFSMYS-A--KVGVVGPR--TLLPKDLTP-------------FGVEVFDDITTALEWADL---VIYLRLQEERFKE
NY------------------IPSKESYFLQ-FGLTKERYKKL------KFFMHPGPVNI-------------------NVDIEAELVYTEKSLILKQVEN
GVYVRTAVLEVL-
>Q9K9V6
-HDLLTMSHLSLEEIEHILHDAQQFENGA---------LWSPE-EKLFVANLFFEPSTRTRVSFEVAEQRLGLHVVNVDG--ERSSV------------Q
KGETLYDTAKTLESIGVNALVIRHRQ----------DRYFEELKDRI-----------NIPIINAGDGCGHHPTQSLLDLWTIQQEFG-------RFSNL
ITVISGDL-----RHSRVARSNAETLTRLG-A--RVYISGPR--EWMEGYE----------------GVYPYVTMDEAVELADV---IMLLRVQHERHDG
T--------------------VSQASYHEQ-FGLTVKREARM---KPKSIVMHPAPVNR-------------------NVEIASELVECPRSRIFKQMKN
GVAIRMAVLKRAL
>D3FAE2
TRHFLTGAELSRDELLALIDRAIELKRDP--------LGSSAL-AGKSIGLIFQKPSTRTRLSFEAGVFELGGHPVILRP--DEMQL------------S
RGEPVRDTAYVLSC-HVAAFGIRTHA----------DELVEQLAEHA-----------TVPVFNMLT-ADHHPCQALADLMTLKETFG-------RLDGL
VLTYVGDG-------NNVARSLAIVGSLAG-V--EVRVAAPR--GYQLEPTA-------------G--AQLFEDPAAAVAGANA---IYTDVWVSMGDEE
T-------------------AEERRAALAS-YRVDDALLDLA---APDAIALHDLPAHP-------------------GDEITAEVLYGARQRIWDQAEN
RRHAQKALLELLL
>C1F8V3
PGALVSVRDLTPERARAILQLADKLEVFE---------RAKRL-RKRRVALLFYESSTRTRTSFELAAKSLGADTTLVSA--LSSSI------------E
KGESLKDTGITLKALGAECIILRSPY----------SGAPYLLAKST-----------GLPVLNAGDGMHEHPSQALLDLRTMLRFPT-------ALKGV
TVTICGDI-----LHSRVARSNALLLPRLG-A--QVTFCGPT--PLLPDGP----------------GVSVERDFEAALRRSQI---VMMLRIQAERLGL
K--------------------IDLDDYKQH-YQANSERVAAC---APKALIMHPGPIIR-------------------GLEITSEVADGPQSAIAEQVHH
GLAIRMALLAQA-
>Q2GKK3
LNKLLRIQSLSDVDIENIVALAHRYLQSS---------ANNVL-QGRVIANLFFENSTRTLLAFEIAEKSLGAVSVTLNV--ETSSM------------K
KGESVSDTLSTLSAMGVDLVVVRSGF----------SGFIDEVVERV-----------DCCVINAGDGNHEHPTQALTDYATIRYLKG-------KIEGL
NVTICGDI-----FHSRVARSNMRLLSRYG-A--NINVVTPP--CWSPSSN----------------VTKITHSLEEGIKDADV---IMLLRIQKERMSG
A--------------------SSANEYSRH-YMLDNAKLSIA---KDDVIIMHPGPMNR-------------------GIEISDEVAD-ASSSILLQVKM
GVAVRKAILHYML
>Q5P9J5
VGSLVDIGCCSSASMWVISGFELKTKTVY------NKLAGT-L-VRKNIAMALCQSSARTRASFEGNINQKGSGIIVLGA--SEVYP------------H
RGESVRDAA--SSQ-YVDLMVPRTAS----------HAALLEMKLRS-----------NVQMINALI-KKSHPYRVLAGILTYAATKW-------AIFGQ
TVAWVCGN-------TNVLSSQVRAAAAL-----KFRLLTPT--RCDNMARK--DAQQE------GADIAYEPELAHAASDADV---VTSDSWHSMGN--
--------------------PTN-LDVLNN-HQVDEFLIALA---KHGHMLLHCMPAYV-------------------EREVGRAAPCGPSSHTAEEAGN
KLRIQKALPAWRF
>Q38X27
-TAIVSVEQLTNSSVLNLIERAEAFKQGA---------TCELT-RPVYAMNLFFENSTRTKTSFEMAERKLGLSVMSFEA--ETSSV------------S
KGETLSDTLKTVQAIGVDFVAVRHPQ----------NYYYDDLLADF-----------HLALANGGDGSGQHPSQCLLDMMTIHEEFG-------HFDGL
KVVICGDL-----RHSRVAKSNMQLLKRLG-A--QLYFAGPE--EWFTAEN----------------DYGQHVALDSILDQVDV---VMLLRIQHERFDS
A--------------------MTDEAFHVK-YGLTAQRAAQL---KASTIWLHPAPVNR-------------------DVEIADELVEAPQSRIFKQMHN
GVFMRMAMIEYLL
>C4L5W0
VKHFVSLDTLSLEEIMSMIEESLRYKQGD---------LPPLF-DGKTVANLFFENSTRTKNSFQMAERHLNMQEIPFDV--TTSSV------------T
KGETLYDTCKTLEAIGVDALVIRHPE----------AGYYHELVEKL-----------NIPVLNGGDGSGEHPSQSLLDLVTIFEEFG-------TFQGL
NVAICGDL-----VHSRVARSNASVLKRLG-A--NVVGCSPA--SWWDDSM----------------GL-ERKELDDILGECDV---IMLLRVQHERHID
V--------------------FSKEAYHTQ-FGLTVERVERM---KAGAIIMHPAPVNR-------------------DVEIAGSLIEHERSRIFPQMKN
GVYARMSILNRAL
>D6XTP5
MSSLTSLKMLSVEEIDRILDDAERLYEVR---------HVGSR-NGHVIANLFFEASTRTKCSFEMAQKQLGIDTLHFDV--ATSSV------------N
KGEGLYDTAKTLESIGCDAFIIRHGE----------TRYYEQLKG-L-----------TVPIINAGDGSGDHPTQSLLDLLTIRQEFG-------LFRGL
KVVIVGDI-----LHSRVAHSNIEVLERFG-A--EVYVSGPE--EWIDEDI----------------PREKRLTIDEAVEIADV---VMLLRIQLERHDG
E--------------------MLPDDYLQT-YGLTMEREKRM---KPHGIIMHPAPVNR-------------------GVEIDSSLVECERSRIFKQMNN
GVAVRKAVLVRAL
>C7JES9
-RHLLGLEGMTPDQIEPLLDLAESYALKV---------PRDVL-RGRTLINLFFEDSTRTRTSFELAGKRLGADVINMSV--AQSSV------------N
KGETLLDTAATLNAMRTDLLVVRHSQ----------SGAPALLAQKV-----------EASVVNAGDGMHEHPTQALLDALTIRRHLG-------TLGGL
KVAICGDV-----SHSRVARSNIFLLTGMG-S--TVRLVGPP--TLVPGAR----------------GVEIFHNMEEGLQDVDV---VMMLRLQRERMSS
G--------------------PSAREYFRF-FGLDQRRLQLA---RKNALVMHPGPMNR-------------------GVEIDSLVADSSQSVIQEQVEM
GVAVRMAVLDRLT
>D3SMW7
MRSLISVLDLNREDVLNLYQLFLDFKRGR---------REK---LDGSVMLLFLESSTRTRLSFEKACRQLGLETYYAGK--GETSI------------D
KGETLLDTFRTLKYLGFDAVVFRIPFV---------LFPYQEYIRE------------GIVLVNAGDGTHQHPTQGLVDLFTAMEVFG-------SLEGV
KVLFVGDI-----LHSRVFRSTAPLFRMMG-A--QIGICGPA--TLLPYDPSS-------------LGVSVFHQVEEGLRWADL---VEYLRLQKERFKE
NY------------------ISSERSYFAQ-FGMTKERYEGF------KYVMHPGPVNL-------------------YVDMDPEVVYGERSLVAEQVRN
GVFVRMAVMYYL-
>Q3A448
HKHILGIEQMSAEDITLILDTAESFKDIK---------KVPTL-RGKTVINVFFEASTRTRTSFEIAGKRLSADTVNISA--STSAV------------V
KGETLEDTAKNLEAMKPDIIVMRHSC----------SGAPHYLAERC-----------DFSVINAGDGAHEHPSQALLDLLTIRQKKG-------HIEGL
TVAIIGDI-----THSRVARSNVYALNKLG-A--EVRLCGPG--TMLPPGI----------------AQVFDR-IDDAVSGADV---VMMLRIQQERQGM
L--------------------PSLREYSMF-YGLTPDRMKLA---KPDAIVMHPGPMNR-------------------GVEISSAVADGPQNVILDQVEN
GVAVRMALLYLVS
>E6TTQ8
MKQLRTLEDLSLEQLEAILYKANQMETAL---------FKQGD-TPISVANLFFEPSTRTKCSFEMAQKELGLHSLQFDV--GSSSV------------Q
KGETLYDTIKTLETIGCKAVVVRHPE----------KAYYDELD-NI-----------SIPIINAGDGAGDHPTQSLLDLLTIQQEFV-------IFQGV
HVVICGDI-----RHSRVARTNANILRKLG-A--KVSFAGPE--DWMDESI----------------TQGNVISMDDAVKSADV---MMMLRIQTERHGD
A--------------------GSKKDYHDQ-FGLTVDREKMM---RNHAIIMHPAPVNR-------------------DVELASELVECTRSRIFKQMRN
GVLVRKAVLAYV-
>Q8CPJ7
MEHLLSMEHLSNSEIYDLITIACQFKSGE---------RPLPF-NGQYVSNLFFENSTRTKCSFEMAEQKLGLKLINFET--STSSV------------K
KGESLYDTCKTLESIGVDLLVIRHSQ----------NSYYEELD-QL-----------NIPIANAGDGSGQHPTQSLLDIMTIYEEYG-------SFEGL
NILICGDI-----KNSRVARSNYHSLTSLG-A--NVMFSSPK--EWVDNT-----------------LEAPYVEIDEVIDKVDI---VMLLRVQHERHGA
N--------------------FAAEEYHQQ-FGLTQARYDKL---KEEAIVMHPAPVNR-------------------GVEIKSELVEAPKSRIFKQMEN
GMYLRMAVISALL
>E8R802
--------------------------------------------------LIFYNKSLRTRNSFQTGVYQLGGQATYISP--DQVYAPT---LPEDMVPY
QTEAISDVARVLSR-YGDAIAIRIYGDAAKWIIGRGHRIIREFAKWA-----------DIPVLNMED-DVWHPFQSLADAQAALEALG-------DLRGK
KVVVSYAYSGG-LKPLAVPQDVASMFALLG-A--DVYVAHPP--GFELMDEAMQIAKKYAEH--WGSEFKIVHDMDEAFEGATI---VYPKAWSPRGFFP
PYNG----------------AKAYQDKFKN-WIVTMERLEKA----GKPFYMHCGPADR-------------------GQEVTDEVLDSEKSLYFEEAEN
RLHVQKAVMSMVM
>Q5WFI9
-KGLCTMNEMGVSEVLDLLKTAESFAAGA---------VWKPR-MQLFVANLFFEPSTRTRFSFEVAERRLGLEVLQFDG--QHAST------------Q
KGESLYDTARTLESIGASALVIRHRQ----------DAYFHELKG-L-----------SVPIINAGDGCGNHPTQSLLDLLTIKQEFS-------SFSGL
HVVIAGDL-----AHSRVARSNADILTRLG-A--RVSVAGPI--EWMGEFT----------------DTYTHVSMDEAARQADV---LMMLRVQHERHDD
N--------------------ASKEAYHQA-YGLTEQREALM---AKQSIIMHPAPVNR-------------------DVEIASVLVECKRSRIYKQSAN
GVAVRMAVLKRAL
>Q8ER38
MRHFISVNQLEADEMYQIIRKANELRDRP---------NQL-N-RQLFAGNLFFEPSTRTKMSFSVAERKLGVEILDFHT--EASSL------------A
KGESLYDTAKTFEAIGANFLVIRHPS----------DQWISELEGKL-----------NIPVINAGSGKEEHPTQCLLDLLTMYQEFG-------SIKGL
KVVIAGDI-----KHSRVAKSNAMALTKLG-A--KVIFSAAP--GFEDHT-----------------LDYPYLTMDEAIEEADV---LMLLRIQHERHLH
K--------------------AETSDYLSL-YGLTKERYKKL---QDHAILMHPAPINR-------------------GVEIDTNLVESEKSRIFKQMSN
GVYVRMAIIMHVL
>Q9PNJ6
MRHLITTKDFNKVEIMELFKEASDFLDEK---------PRTFL-EGKSITTIFFENSTRTLSSFESAARRLGARVLRLDV--SRSSS------------S
KGETLYDTAANLDAMSPNAIVVRHAN----------SGVPLILAKHM-----------HCPVVNGGDGKHAHPTQALLDLFTIYNHFG-------NVEGK
KICIVGDI-----KNSRVAASNIELLSRFN-L--DITLVAPP--HFMPNTH----------------LKKHYKLDENIIANSDI---IMSLRTQTERHNK
T--------------------ASLKDYAND-FCIQKSLV--K---DKKLILLHPGPVNR-------------------NIDISDEMMSNERTLVLKQVKN
GVAIRMAVLKKLI
>B9DPM9
MKQLVSMEDLTNEEIYSLIETAIEYKKGN---------KPNKF-TDKYVSNLFFENSTRTKCSFEMAERQLGLQEIPFET--STSSV------------K
KGESLYDTCKTLESIGVDALVIRHPQ----------NDYYKELE-GL-----------NIPVINGGDGSGQHPTQSLLDIMTIYEEYK-------DFKDL
NVLICGDI-----KNSRVARSNYQALTALG-A--NVKFAAPG--EWVDES-----------------LDAPYVKIDDVIEETDI---VMLLRVQHERHDG
S--------------------FDPHEYHEK-YGLTKDRYNRM---KSEAIVMHPAPVNR-------------------GVEIDSDLVEAPKARIFKQMKN
GMFLRMSVITHIL
>Q6MPJ8
--SILDLRSLEKTKIDFLFSIADSVAASK---------SAPIQ-FGKTGALLFFEASTRTRMSFETACARLGIHPLRLDG--SGSSL------------E
KGETLEDTVLNVEAMKPAFLVIRCGD----------DLDLKDLSEKI-----------STPILNAGWGKKGHPTQALLDAYTLRKHLG-------TCSGQ
KLLIVGDV-----RHSRVAASHFELAEKLG-Y--EVALCGPK--EFLPAQP----------------PCRVFATLKEGLQWSTA---TMALRVQLERHEN
K--------------------YSLADYRDQ-YGFTAKNLQSL---SDQALIMHPGPINQ-------------------GIELDSDVLKDPRCKVLDQVSN
GVLIRQSLIQMTL
>D3UH55
MRHLIKTSDLEILEILEILKKANSYPKKL---------AKKPL-EDKLIITAFFENSTRTLSSFEIAAKNLGASVIRLDV--SRSST------------S
KGETIGDTAANLNAMHPHAIIIRHKN----------AGAGEHLARYV-----------NCPIINGGDGAHAHPTQALLDLLTIFNHFG-------KVEGK
RVGIVGDI-----KNSRVANSNIELLSRFG-L--EITLIAPP--HFLPETT----------------LKTTHNLKE-SLKNLDI---LISLRTQTERHDI
Y--------------------GSLQDYARD-FCITKEIL--G---YHDLIVLHPGPVHH-------------------NIDLGDEVLKDPRCKVLDQVSN
GVLIRMAVMEYCI
>Q8RG89
MKNLLSMEDLTNEEILSLVKRALELKKRA---------ENKKR-NDLFVANLFFENSTRTKKSFEVAEKKLNLNVVDFEV--STSSV------------Q
KGETLYDTCKTLEMIGINMLVIRHSE----------NEYYKQLE-NL-----------KIPIINGGDGSGEHPSQCLLDIMTIYETYG-------KFDGL
NIIIVGDI-----KNSRVARSNKKALTRLG-A--KVTFVAPE--IWKDES-----------------LG-EFVNFDDVIDKVDI---CMLLRVQHERHTD
S--------------------FSKENYHKS-FGLTEERYKRL---KEGAIIMHPAPVNR-------------------DVEIADSLVESEKSRIFEQMRN
GMFMRQAILEYII
>E7A8T6
LTQLVHTQNLNDSEILALLQRANAFLHQK---------APANL-AHKNILALFFENSTRTIASFQNAAARLQAHFSVFNV--QKSST------------S
KGESLLDTLHNIEAMGVDLIITRHHH----------SSSALYFAKNL-----------RCGFINAGSGTLSHPTQALLDLLTLYNHFG-------ALEGK
TIAIVGDI-----KNSRVANSNMELLPRFG-M--KILLAAPP--HFLPPTS----------------CPSTHSLAE-ALEVADV---VMGLRTQTERHST
Y--------------------GSLKDYAKD-FCLTRARL--Q---NRPIPILHPGPVHR-------------------NIDIEDALLDDPRCLVLEQVKL
GVYLRMALIESML
>B9EB66
MKHLHSITELSNDEIMHTIERAIMIKNGE---------IK-RY-ENIYTANLFFENSTRTKCSFEMAERKLGLQVIPFET--STSSV------------T
KGESLYDTCKTLESIGCDVLVIRHPE----------NNYYEQLH-EL-----------NIPVVNGGDGSGQHPTQCLLDLMTIYEEYG-------KFEGL
KIIICGDI-----LNSRVARSNYHALTSLG-A--QVKFVAPE--IWQDHS-----------------LDAEYVSIDDAIEEVDV---CMLLRVQHERHDA
N--------------------FSRVNYNRM-YGLTRERYDRL---KEEAIILHPAPVNR-------------------DVEIDSELVEAPKSRIFKQMEN
GVYTRMSILSQVI
>E6WZH4
MQHLVDTDQLSDAQIRQILEDASRFKTRK---------PAPLL-SGKLLITLFFENSTRTRSSFEVAAKRLGADMVHLDP--SRSST------------K
KGETLEDTFANLCAMEPDGVIIRHSE----------NDTPSRLAEMD-----------QVPVINAGAGNYAHPTQALLDLYTLYEWFG-------EIEGL
RVAIVGDI-----VNSRVAASDIRLFRRMG-I--EVSLVAPK--PFMPVSD-----------------LPQFERLEDIMDEVDV---IISLRAQLERHKK
P--------------------DDYSAYAEH-YCITEDRL--E---DRGIVIMHPGPVMR-------------------NIDISDEILEDPRCMVLDQVRN
GVYVRMAVLKLLL
>Q30TD9
MKHLIRTDDFTTQEIESILADAELFSDGR---------FDRIL-RDKIIITLFFENSTRTRSSFEIAAKRLGAEIVHLDV--ANSST------------K
KGETLVDTAMNLDAMGPHAIIVRHQN----------SGVAKILSNHT-----------KASIINAGDGAHAHPTQALLDLFTLKKHFK-------NLEGK
KIAIVGDI-----KNSRVANSNIELLSRFK-M--EVILVAPP--QFLPQSD----------------LRTTHYLED-IIDEVDA---IMSLRTQTERHST
Y--------------------ASLKDYASD-FCITSEVV--G---DRDIIILHPGPVHR-------------------NIDICDALLADKRCKVLEQVAN
GVAIRMAVLKKLI
>B1HQB8
MKNLLSMEHLTTEEIHHILDLAQAFENGE---------TSSLS-RTYNVANLFFEPSTRTKSSFEMAEHKIGCHIIPFDA--GFSSV------------T
KGETMYDTVKTLEMIGLDAVIIRASE----------DEYYNELLNGI-----------NVAIINAGDGAGQHPSQSLLDLYTIKKEFG-------YFEGL
NITIVGDI-----SHSRVAKSNAHALQRLG-A--KVHFLCPE--EWAGGFE-------------------AHHSWDDLIEISDV---IMLLRVQHERHKK
S--------------------FSKEGYHQE-YGLTIEREKLM---KESAIIMHPAPVNR-------------------DVEIASELVECGRSRIFEQVRN
GVYTRMAIVETIL
>B1YIS2
IAHFTSLDALATEDIEQLIERALQLKQGA---------SVRPL-PTKTVANLFFEHSTRTKCSFDMAEHHLGLHVLPFET--ATSSV------------Q
KGETLLDTCKTLQAIGVDALVVRHGE----------TGYYEPLQ-QL-----------SIPIINAGDGSGQHPSQSLLDLMTMYAEYG-------HVSGK
TIVICGDL-----RHSRVARSNAHVLQRLG-A--TVIGSGPR--EWFDET-----------------MGITYREMDEAVATSDI---IMLLRVQHERHGR
P--------------------FAAEEYHER-YGLTEQRMKRI---QPEAIVLHPAPVNR-------------------GVEIADELVEHPQSRIFDQMTN
GVFARMAILERA-
>B9L8G4
SKHLTHTADLSKEEILQIFSYAKNFLDFK---------KRDDL-NGKLIINIFFENSTRTRSSFEIAAKRLGADVVNLDV--ARSST------------S
KGETLFDTAANLDAMGPDAIIVRHNR----------AGVPKILSKYV-----------KCSIINAGDGAHQHPTQGLLDLFTLMQKWG-------SLEGK
KIAIIGDI-----RNSRVANSDIELFTRFG-A--KVLLVGPP--QFLPQTH----------------FPTTNSLKE-AIDFADA---VISLRTQTERHKT
F--------------------SSLQDYAQN-FKVTKKLI--G---NKDIFVMHPGPVHR-------------------NIDLDDEIMDDERCLVLEQVKN
GVAVRMAILKHLL
>Q7M9Y9
IRHLINTRDLSQEEVIGLLDEAEGYLDTK---------HRNHL-KGRLVITIFFENSTRTLSSFEIAVKRLGGEVVRLDV--SRSST------------T
KGETIFDTAANLNAMSPSAIVVRHKN----------AGVPNLLAKHT-----------SCSIVNGGDGAHAHPTQALLDLLTLKRSLG-------RVEGK
KIAIVGDI-----RNSRVANSNIELLGRFG-M--EVILIAPP--HFMPKTN----------------LRQHDRLQE-VIGEVDA---IMSLRTQTERHEH
Y--------------------ASLKDYASD-FCITKELL--G---DRKIALLHPGPVHR-------------------NVDIDDEMLKDPRCKVLEQVTN
GVAVRMAVLRYLI
>D5V6Y8
MQNLIRTSDFTNEEIISLFDDAKLFLDMK---------SRDIL-KGKVIVTLFFENSTRTRSAFEIAAKRLGAEVVSLDV--GTSSS------------S
KGETIFDTVANINAMCPDAIIIRHSE----------CGLPGTLVEYV-----------DCPIINAGDGTHAHPTQALLDLFTMMEHFD-------GVEGK
KVAIVGDV-----RTSRVAGSNRKLLPRFG-L--DVCFVAPD--CFKHESN----------------DHKQYNLLE-VIDEVDV---VMSLRTQLERHNY
F--------------------QSLNDYAKD-YCITEEVM--G---DRDILLLHPGPVNR-------------------NVDISDEMLLDPRSKVLKQVKN
GVAVRMAVLKKLI
>Q7VIT3
PKHLLRTSDLDNSQIETILQQAQTYKDMH---------HRENL-KNKTIITIFFENSTRTLSSFEIAAKRLSADVVRLDV--SKSST------------T
KGESMSDTAANLNAMNPSAIIIRHKN----------AGAGYYLKFQV-----------SCPIINAGDGAHAHPTQALLDLLTLKEHFD-------NLKGK
KIAIIGDI-----VNSRVANSNIELLSRFG-M--EVILVAPP--HFLPSTH----------------LRTCYSLRE-IAKEVDV---FMSLRTQTERHDI
Y--------------------GSLKDYASQ-YCLTPEIL--S---DRDVIVLHPGPVHR-------------------NIDIDDEVLKDPRCKVLEQVTN
GVCVRMAVLEFCI
>Q73GP1
RRNLLNISDLTVDDVENITKLANQYLKKE---------VSHIL-ENKTVINLFFEDSTRTLASFEIAAKSLGANVVTLPI--RSSSI------------N
KGEDLKDMIKTLNAMNPDYIIIRHKS----------SGIINTLAKYV-----------NCSLINAGDGSSEHPTQALADYLVISNHKK-------QIKDL
KVVICGDI-----LHSRVARSNIRLLKMFG-A--EINLVAPP--TLICKHF----------------PESVHYSLIEGIKDADV---IMLLRLQKERMNN
S---------------------SEKEYFYL-YGLDSQKLSYA---KPDAIVMHPGPINR-------------------GIEISSDVAD---CVILQQVEF
GLAIRKAVLHYYR
>Q1AVY6
ARDFLTLEGCDRGELREILELAAGCEAGR---------MDGAL-AGKTVCLAFFEASTRTAVSFELAARRCGADVISLSE--RGSSI------------S
KGESLVDTVVTLDRLGADAIVLRHPA----------AGAARLAARFA-----------AAAVVNAGDGCGQHPTQALLDLYSLSRSVG-------GFEGV
RAAVVGDI-----LHSRVARSVIPAFRAAG-V--ELALVAPR--TLLPVEW----------------GLPVLSSVDEALEWASV---LYMLRLQRERMTG
A--------------------PSVAEYARY-YAVGRRHLE------AGVRVMHPGPVNR-------------------GVEIAGDVVLDGASLIPDQVAA
GVAVRSAVLALAT
>Q8EUX9
LTNLLSIDDLTNEQILNLIKRAIDIKENN---------NQIKR-DDLYVANLFFENSTRTKMSFVVAQNKLGLKSIDFEV--STSSV------------N
KGETLYDTCKTLEMIGVNMLVIRHSQ----------KQYYKELE-NL-----------EIPIINGGDGSGEHPTQCLLDLMTIYEKFK-------SFEGL
KIAIVGDI-----KNSRVAKSNYKALTKLG-A--IVHFVAPD--KFKDDE-----------------FN-NYKEFDEIINEIDV---CMLLRVQHERHES
Q--------------------DKINIYHQQ-HGLSLPRYNKL---KENAIVMHPAPVNR-------------------GVEIDTTLVESDKSVIFLQMKN
GMFMRQAVLEYII
>B4U7A0
MKYIIEAQN-IKDTYKTILNRAKEFKEKR---------YPT---YKASCALFFEEPSTRTRLSFEKAAKNLGCETYYIQG--NFSSA------------V
KGESFFDTLLSFKKIDIDIVVFRTSDI---------VFDYEPLL-NI-----------DIGLINAGDGTHEHPSQGLLDVFTLLEKVN-------SLENQ
NILYVGDV-----YHSRVFRSGAYFFKLEG-A--NIGVCGYP--SFIPKDYP--------------FMDKAFTNLDEAIDWAHH---VIALRIQKERHKE
AY------------------N--LESYFDM-YGITKERYNKI------RFLMHPGPVNR-------------------DVDIDGDLLYKDKSLIANQIEN
GVFVRMAMIEYVL
>E4T9D4
---MLTISDLSTEKIMSLLEEAQGFTNGK---------IAKCQ-QEVYVSNLFFENSTRTKTSFDVAERKLGFNVVPFDV--STSSV------------N
KGETLYDTVKTLESIGVDLVVIRHSQ----------DFYFRELE-TI-----------NIPIINGGDGTGNHPSQSLLDLMTIYQEFK-------KFEGL
KVGIVGDV-----KHSRVANSNAEALRRLG-A--KVYFSGPE--DWFDEAE----------------INGTYLPIDTLVKEVDV---VMLLRIQHERHGE
K--------------------MKLDKYHQK-YGLTKERATQM---KPTTIIMHPAPINR-------------------GVEIDTDLVESPQSRIFKQMEN
GVYARMAILKQAL
>D3FE03
MKHLLSIDDLDRAGIERVLDRAASFREIK---------KVPAL-RGRTVVNLFYEASTRTSSSFELAAKRLSADLVSIRA--ASSSV------------T
KGESLKDTIATLTAYDPAAIVIRSPH----------AGAAQLVAGWT-----------DAAVVNAGDGKHEHPTQALLDVFTLRQKLG-------SLDGV
KIWIVGDV-----LHSRVARSDILAFTRMG-A--HVTLSGPP--TLIPRGL----------------GCDVEPTLDR-LPEADV---VYVLRMQHERMKY
V--------------------PSLREYAMR-YQIDTNRL------QPHQVLMHPGPVNR-------------------GVELSGDAIDSPQALIGQQVEA
GVVVRMAVLYELL
>E3HWQ5
LIHLLTTEGLPRRHVERLLDAARGLAAG----------AAPAC-RSSPVFLCLPDEAAKDRDAFAAAAQRLSLSAVTLE-------P------------Q
AGDALAETVARL---APGLLVLRHGA----------SGAAHCAAAHA-----------ALRILNAGDGCHADPLPALALVQAMLDARQ-------DLTNL
AVTLVGDI-----RHSRVARSIIHAMTTLG-V--EVRAAAPR--TLLPDQL----------------GVRACASLREGLQDADV---VIVLPLRVEGISG
A--------------------PSAREYAHA-YGLTPDALAAA---RSDALLLPAGVLTP-------------------GIETDGDVSASLT-PIEAQLAI
ERHLRLAALDLL-
>A8PUM7
VPSLLTLATVRPEQLDAILQHSATLKFTAL----GLSDIESSL-DKKTIALIFSKRSTRTRVASESSIAALGGHAMFLSP--SDIQL------------G
VNESLYDTAFVVSS-MVDGIMARVGG----------HDEIEMLARNS-----------KVPVINALS-SLFHPTQILADLLTILEVGQ-------TLAGK
KVAWVGDS-------NNILNEMLVTYPRLG-V--HVSVAAPQ--GYERNPVVWDLMTRGLHM--PRGEVEWCHDPVHAVKDADY---IVTDTWYVR----
Q-------------------LGARADVYTG-FQ---------------W------------------------------------VFYGSRSLVFPEAEN
RKWTIMACFDWLF
>Q01GT7
ENHFLHLDDYTKEEVQELIDIASSEKKRLQ-----SGDRYRPF-EGKTLAMIFAKQSLRTRVSFETGFSLLGGNAVYLGP--DDISI------------G
KREATKDISRVLSR-YNDIIMARLFS----------HNDIVELAEYS-----------SVPVVNGLT-DYNHPCQILADALTIY----------------
---------------------------------------------------------D-AGI----STIEISHDPDEGVKGADV---IYSDVWASMGQKH
E-------------------AEQRKKDFQG-YQVDAEMMA-A---TPNAIFMHCLPAER-------------------GLECTDEVLEAPYSVVFQQAEN
RMHAQNAVMLKLL
>C1H398
QKHIISVSQFNRTDLHLLFTVAQEMRLGVQ-----RHGVLDIL-KGRVLTTLFFEPSTRTSASFDAAMQRLG----------------------------
------------------------------------------------------------------------------------------------VNDI
TITFIGDL-----KYGRTVHSLVKLLQ-FYDV--RVQLVSPK--ALAIPEEVRQQLVAA------GQLILESTELTESLARSDV---LYCTRVQKERFED
L--------------------NEYERLKNT-FVIDNTVLKHA---KSQMIVMHPLPRN---------------------QEICEEVDFDQRAAYFRQMKY
GLYCRMALLALVM
