# Supplementary material for: Identifying reaction modules in metabolic pathways: bioinformatic deduction and experimental validation of a new putative route in purine catabolism
Source: BMC Syst Biol. 2013 Oct 5;7:99. doi: 10.1186/1752-0509-7-99 (PMC4016543; doi:10.1186/1752-0509-7-99)
Supplement: Additional file 6 — Complete tree of carbamoyltransferases can be viewed in three different formats (Newick [60], NeXML http://www.nexml.org/ , and Dendroscope [61]). [file 1752-0509-7-99-S6.nwk]

((((((((((((((((((OTC_-_DeltaP_-_Syntrophus_aciditrophicus_SB_-_OTC_SYNAS:0.4857265781,OTC_-_Dictyoglomi_-_Dictyoglomus_turgidum_DSM_6724_-_B8E0P2_DICTD:0.3774434810)76_Bacteria:0.1076484956,(OTC_-_KorArc_-_Candidatus_Korarchaeum_cryptofilum_OPF8_-_B1L6J8_KORCO:0.8131989255,OTC_-_ElusiM_-_uncultured_Termite_group_1_bacterium_phylotype_Rs-D17_-_B1GZE0_UNCTG:0.4486093254)96:0.1918767025)45:0.0307904897,(OTC_-_Nitrospirae_-_Thermodesulfovibrio_yellowstonii_DSM_11347_-_B5YJU7_THEYD:0.4406739957,((OTC_-_Aquif_-_Hydrogenobaculum_sp._Y04AAS1_-_B4U977_HYDS0:0.5331837387,(OTC_-_Aquif_-_Thermocrinis_albus_DSM_14484_-_D3SNQ7_THEAH:0.2890829847,OTC_-_Aquif_-_Aquifex_aeolicus_-_OTC_AQUAE:0.2484989703)26:0.0798084962)99:0.2788907055,(OTC_-_Aquif_-_Persephonella_marina_EX-H1_-_C0QUQ2_PERMH:0.2075469453,OTC_-_Aquif_-_Sulfurihydrogenibium_azorense_Az-Fu1_-_C1DUK1_SULAA:0.2337272570)96:0.1332364821)99_Aquif:0.2061992049)95_Bacteria:0.1223178823)96:0.0846047392,(((((OTC_-_Eury-Mmicrobia_-_Methanocella_paludicola_SANAE_-_D1Z099_METPS:0.2136584655,OTC_-_EuryArc_-_uncultured_methanogenic_archaeon_RC-I_-_Q0W2V3_UNCMA:0.1805000706)100:0.1552552742,((OTC_-_Eury-Mmicrobia_-_Methanohalophilus_mahii_DSM_5219_-_D5EAC7_METMS:0.1784394500,OTC_-_Eury-Mmicrobia_-_Methanococcoides_burtonii_DSM_6242_-_Q12X36_METBU:0.1394984773)99:0.1224296619,(OTC_-_Eury-Mmicrobia_-_Methanosaeta_thermophila_PT_-_A0B7T6_METTP:0.4454510580,OTC_-_Eury-Mmicrobia_-_Methanosarcina_acetivorans_C2A_-_OTC_METAC:0.2503627212)41:0.0409132341)86:0.0449046375)97_Eury-Mmicrobia:0.0845035513,(OTC_-_Eury-Archaeogl_-_Ferroglobus_placidus_DSM_10642_-_D3RWN1_FERPA:0.2373283672,OTC_-_Eury-Archaeogl_-_Archaeoglobus_fulgidus_DSM_4304_-_OTC_ARCFU:0.2348741750)96_Eury-Archaeogl:0.0965171134)68:0.0620536984,(OTC_-_Eury-Mcocci_-_Methanocaldococcus_infernus_ME_-_D5VR03_METIM:0.1941680297,(OTC_-_Eury-Mcocci_-_Methanocaldococcus_jannaschii_DSM_2661_-_OTC_METJA:0.1614018393,OTC_-_Eury-Mcocci_-_Methanococcus_maripaludis_S2_-_OTC_METMP:0.3299893898)91:0.0826474970)100_Eury-Mcocci:0.3514533774)41:0.0632353525,((((OTC_-_Eury-Mmicrobia_-_Methanosphaerula_palustris_E1-9c_-_B8GED9_METPE:0.3378824736,OTC_-_Eury-Mmicrobia_-_Methanoregula_boonei_6A8_-_A7I6J6_METB6:0.2499808238)46:0.0342483199,OTC_-_Eury-Mmicrobia_-_Methanoculleus_marisnigri_JR1_-_OTC_METMJ:0.3073312495)70:0.0489293435,(OTC_-_Eury-Mmicrobia_-_Methanoplanus_petrolearius_DSM_11571_-_E1REB2_METP4:0.4161223813,OTC_-_Eury-Mmicrobia_-_Methanospirillum_hungatei_JF-1_-_OTC_METHJ:0.4010766014)85:0.0906532503)80:0.0525803628,OTC_-_Eury-Mmicrobia_-_Methanocorpusculum_labreanum_Z_-_OTC_METLZ:0.3528245990)98_Eury-Mmicrobia:0.1337639766)44_Archaea_EuryArc:0.0316155924)91:0.0597527831,OTC_-_Aquif_-_Thermovibrio_ammonificans_HB-1_-_E8T5S7_THEA1:0.4710130266)0:0.0015487328,(((OTC_-_Eury-Tplasmata_-_Picrophilus_torridus_DSM_9790_-_OTC_PICTO:0.2953141599,OTC_-_Eury-Tplasmata_-_Thermoplasma_acidophilum_DSM_1728_-_OTCC_THEAC:0.2508541112)99_Eury-Tplasmata:0.1833262045,OTC_-_Eury-Acidulip_-_Aciduliprofundum_boonei_T469_-_D3TBN5_ACIB4:0.1582883274)99:0.1612589123,((OTC_-_Eury-MetB_-_Methanothermobacter_thermautotrophicus_str._Delta_H_-_OTC_METTH:0.2997349017,((OTC_-_Eury-MetB_-_Methanobrevibacter_ruminantium_M1_-_D3E0Z1_METRM:0.2371389469,OTC_-_Eury-MetB_-_Methanobrevibacter_smithii_ATCC_35061_-_OTC_METS3:0.1886238522)95:0.0843620540,OTC_-_Eury-MetB_-_Methanosphaera_stadtmanae_DSM_3091_-_OTC_METST:0.3772234833)92:0.0659132788)5:0.0484312576,OTC_-_Eury-MetB_-_Methanothermus_fervidus_DSM_2088_-_E3GWW5_METFV:0.2581916522)98_Eury-MetB:0.1400306057)82_Archaea_EuryArc:0.0885802080)98_EuryArc_etc.:0.0730186479,((((OTC_-_Verruco_-_Methylacidiphilum_infernorum_V4_-_B3E0T6_METI4:0.6831641775,OTC_-_Verruco_-_Akkermansia_muciniphila_ATCC_BAA-835_-_OTC_AKKM8:0.4974091488)98:0.2922077082,(OTC_-_Verruco_-_Opitutus_terrae_PB90-1_-_B1ZUD5_OPITP:0.2899880641,OTC_-_Verruco_-_Coraliomargarita_akajimensis_DSM_45221_-_D5EL85_CORAD:0.5026561469)96:0.1558625627)99_Chl-Ver-Len_Verruco:0.2616560682,((((((OTC_-_G-Acidithio_-_Acidithiobacillus_ferrooxidans_ATCC_23270_-_B7J4E8_ACIF2:0.3804624454,(OTC_-_G-Chromat_-_Alkalilimnicola_ehrlichii_MLHE-1_-_Q0A9N4_ALHEH:0.2000200023,OTC_-_G-Chromat_-_Halorhodospira_halophila_SL1_-_OTC_HALHL:0.3341819348)52_G-Chromat:0.0438166057)31:0.0423335908,((((OTC_-_G-Pseudom_-_Cellvibrio_japonicus_Ueda107_-_B3PC64_CELJU:0.3116049411,OTC_-_G-Alterom_-_Saccharophagus_degradans_2-40_-_Q21HX8_SACD2:0.2127015508)93:0.0783442917,OTC_-_G-Oceanosp_-_Marinomonas_sp._MWYL1_-_A6W0R3_MARMS:0.2278932564)80:0.0481859769,(((OTC_-_G-Oceanosp_-_Hahella_chejuensis_KCTC_2396_-_Q2SL67_HAHCH:0.2184610157,(OTC_-_G-Pseudom_-_Acinetobacter_sp._ADP1_-_OTC_ACIAD:0.2430503930,OTC_-_G-Pseudom_-_Psychrobacter_arcticus_273-4_-_OTC_PSYA2:0.2666867131)98_G-Pseudom:0.1143856239)95:0.0841089768,((OTC_-_G-Oceanosp_-_Chromohalobacter_salexigens_DSM_3043_-_OTC_CHRSD:0.3281115408,OTC_-_G-Pseudom_-_Pseudomonas_putida_KT2440_-_OTC_PSEPK:0.2407733198)82:0.0891907211,OTC_-_G-Alterom_-_Marinobacter_adhaerens_HP15_-_E4PQH1_MARAH:0.2695342461)29:0.0477877377)44:0.0423657846,(OTC_-_G-SulfSymb_-_Candidatus_Vesicomyosocius_okutanii_HA_-_A5CWZ6_VESOH:0.4345116123,OTC_-_G-Thiotr_-_Thiomicrospira_crunogena_XCL-2_-_OTC_THICR:0.1836296026)97:0.1225487612)56:0.0124411961)85:0.0386759848,(OTC_-_G-Chromat_-_Halothiobacillus_neapolitanus_c2_-_D0L0F6_HALNC:0.4471548939,(OTC_-_G-Chromat_-_Nitrosococcus_oceani_ATCC_19707_-_OTC_NITOC:0.2450651085,OTC_-_G-GammaP_-_Methylococcus_capsulatus_-_OTC_METCA:0.2541532593)75:0.0781049958)G-Chromat:0.0075166943)95:0.0443869732)95_G-GammaP:0.0914171518,(((OTC_-_B-Burk_-_Taylorella_equigenitalis_MCE9_-_E8UDA2_TAYEM:0.3186084239,OTC_-_B-Burk_-_Ralstonia_solanacearum_-_OTC_RALSO:0.2059321359)90_B-Burk:0.0627787944,(OTC_-_B-Burk_-_Rhodoferax_ferrireducens_T118_-_Q21WK9_RHOFD:0.2044319043,OTC_-_B-Nitrosomo_-_Nitrosomonas_europaea_-_OTC_NITEU:0.2853773880)68:0.0697995664)93:0.1070689129,OTC_-_B-Neisser_-_Chromobacterium_violaceum_-_OTC_CHRVO:0.3234290456)99_B-BetaP:0.1924939565)89_ProteoB:0.1195129149,OTC_-_Magnetococ_-_Magnetococcus_sp._MC-1_-_A0LE35_MAGSM:0.4647310224)85:0.0626739677,(((((((OTC_-_ARz-Bartonella_-_Bartonella_clarridgeiae_73_-_E6YG13_BARC7:0.3174259722,OTC_-_ARz-Phyllo_-_Mesorhizobium_loti_-_OTC_RHILO:0.1546111434)99_ARz:0.1737610906,OTC_-_ARd-Rhodo_-_Ruegeria_pomeroyi_-_OTC_SILPO:0.3940185457)80:0.0771955734,((((OTC_-_ARs_-_Magnetospirillum_magneticum_AMB-1_-_Q2WAK4_MAGSA:0.2884456261,OTC_-_ARs_-_Rhodospirillum_rubrum_ATCC_11170_-_Q2RP74_RHORT:0.2268203353)93:0.0701766194,(OTC_-_ARs_-_Rhodospirillum_centenum_SW_-_B6IUN3_RHOCS:0.2652404744,OTC_-_ARs_-_Azospirillum_sp._B510_-_D3NRM6_AZOS1:0.3632789656)93:0.0929661625)36:0.0185137429,(OTC_-_ARs_-_Granulibacter_bethesdensis_CGDNIH1_-_Q0BPT1_GRABC:0.2091226966,OTC_-_ARs_-_Acetobacter_pasteurianus_IFO_3283-01_-_C7JEP7_ACEP3:0.3513697609)95:0.1198536084)97_ARs:0.1092013032,((OTC_-_ARz_-_Hyphomicrobium_denitrificans_ATCC_51888_-_D8JPF7_HYPDA:0.3175786777,OTC_-_ARz_-_Rhodomicrobium_vannielii_ATCC_17100_-_E3I4L6_RHOVT:0.2877405613)93:0.0968361337,((OTC_-_ARz-Bradic_-_Bradyrhizobium_japonicum_-_OTC_BRAJA:0.1904470058,OTC_-_ARz-Xantho_-_Starkeya_novella_DSM_506_-_D7A3X0_STAND:0.2180254500)99:0.1414585555,OTC_-_ARz-Phyllo_-_Parvibaculum_lavamentivorans_DS-1_-_A7HQ43_PARL1:0.2498470437)48:0.0714122397)25_ARz:0.0460859889)46:0.0378630139)63:0.0552306250,((OTC_-_A-Caulo_-_Caulobacter_vibrioides_-_OTC_CAUCR:0.2218823046,OTC_-_ARd-Hypho_-_Hyphomonas_neptunium_ATCC_15444_-_OTC_HYPNA:0.3694348965)98:0.1784302104,(OTC_-_A-Sphingo_-_Erythrobacter_litoralis_HTCC2594_-_Q2N615_ERYLH:0.2607980160,OTC_-_A-Sphingo_-_Zymomonas_mobilis_-_Q5NQH1_ZYMMO:0.2339228368)99_A-Sphingo:0.2128691193)96:0.1375818190)83:0.0772901791,OTC_-_ARs_-_Gluconobacter_oxydans_-_Q5FRJ9_GLUOX:0.5035620363)79:0.0372878645,OTC_-_A-AlphaP_-_Candidatus_Puniceispirillum_marinum_IMCC1322_-_D5BMT3_PUNMI:0.4508476757)99_ProteoB_A-AlphaP:0.1692643139,OTC_-_Gemmatimon_-_Gemmatimonas_aurantiaca_T-27_-_C1ABD7_GEMAT:0.3294340018)90:0.0764530900)87:0.0742057641,(((((OTC_-_DeltaP_-_Syntrophobacter_fumaroxidans_MPOB_-_A0LEB3_SYNFM:0.4756597625,((OTC_-_DeltaP_-_Desulfococcus_oleovorans_Hxd3_-_A8ZW62_DESOH:0.2268187005,OTC_-_DeltaP_-_Desulfatibacillum_alkenivorans_AK-01_-_B8FH29_DESAA:0.2992757868)59:0.0737474468,OTC_-_DeltaP_-_Desulfobacterium_autotrophicum_HRM2_-_C0QIB0_DESAH:0.4124313984)99:0.2173630205)89:0.0785101502,(OTC_-_DeltaP_-_Desulfarculus_baarsii_DSM_2075_-_E1QI54_DESB2:0.3884790010,OTC_-_DeltaP_-_Desulfotalea_psychrophila_-_OTC_DESPS:0.3448303270)77:0.0640363572)50:0.0573727835,((OTC_-_DeltaP_-_Desulfohalobium_retbaense_DSM_5692_-_C8X3L8_DESRD:0.3015039709,((OTC_-_DeltaP_-_Desulfovibrio_aespoeensis_Aspo-2_-_E6VUM5_DESAO:0.2003572152,OTC_-_DeltaP_-_Desulfomicrobium_baculatum_DSM_4028_-_C7LUT9_DESBD:0.2764228465)52:0.0417943279,((OTC_-_DeltaP_-_Lawsonia_intracellularis_PHE/MN1-00_-_Q1MPB0_LAWIP:0.4663918057,OTC_-_DeltaP_-_Desulfovibrio_vulgaris_str._Hildenborough_-_OTC_DESVH:0.1923405363)98:0.1805653418,OTC_-_DeltaP_-_Desulfovibrio_salexigens_DSM_2638_-_C6BTR6_DESAD:0.2809214945)92:0.0956271174)85:0.0461725012)93:0.0816590693,OTC_-_DeltaP_-_Desulfovibrio_magneticus_RS-1_-_C4XUC3_DESMR:0.3601090757)99:0.2062679842)66:0.0428255517,(OTC_-_DeltaP_-_Anaeromyxobacter_dehalogenans_2CP-C_-_Q2ILC7_ANADE:0.3598152530,(OTC_-_DeltaP_-_Sorangium_cellulosum_'So_ce_56'_-_OTC_SORC5:0.5976736157,OTC_-_DeltaP_-_Haliangium_ochraceum_DSM_14365_-_D0LJ06_HALO1:0.5734417975)52:0.0714264345)89:0.1092497688)96:0.0884043612,(OTC_-_DeltaP_-_Pelobacter_carbinolicus_DSM_2380_-_OTC_PELCD:0.3145850489,OTC_-_DeltaP_-_Geobacter_sulfurreducens_-_OTC_GEOSL:0.3258462234)98:0.1348240290)25_ProteoB_DeltaP:0.0429435733)46:0.0887681282)88_Bacteria:0.0771160068,(((((((OTC_-_EpsilonP_-_Helicobacter_mustelae_12198_-_D3UID1_HELM1:0.2950745405,OTC_-_EpsilonP_-_Helicobacter_hepaticus_-_OTC_HELHP:0.2799638095)86:0.0993399043,OTC_-_EpsilonP_-_Wolinella_succinogenes_-_OTC_WOLSU:0.1934712678)87:0.0657769745,((OTC_-_EpsilonP_-_Campylobacter_concisus_13826_-_OTC_CAMC1:0.1378542105,OTC_-_EpsilonP_-_Campylobacter_jejuni_-_OTC_CAMJE:0.6068349594)81:0.0933902498,OTC_-_EpsilonP_-_Nitratifractor_salsuginis_DSM_16511_-_E6WZF1_NITSE:0.2267538646)43:0.0579225114)99_ProteoB_EpsilonP:0.1755630750,OTC_-_FC-ThermAnaer_-_Caldicellulosiruptor_kronotskyensis_2002_-_E4SD17_CALK2:0.3851775976)90:0.0675071094,(OTC_-_Bacteria_-_Calditerrivibrio_nitroreducens_DSM_19672_-_E4TGH2_CALNY:0.2535628529,(OTC_-_Bacteria_-_Denitrovibrio_acetiphilus_DSM_12809_-_D4H2Q6_DENA2:0.3193296798,OTC_-_Bacteria_-_Deferribacter_desulfuricans_SSM1_-_D3P8P6_DEFDS:0.1748784203)1:0.0872734282)100:0.2248107186)86:0.0489589535,OTC_-_Bacteria_-_Desulfurispirillum_indicum_S5_-_E6W201_DESIS:0.4661517451)96_Bacteria:0.0663709860,((((((OTC_-_Firmicutes_-_Acidaminococcus_fermentans_DSM_20731_-_D2RIU0_ACIFV:0.3902863576,OTC_-_FC-ThermAnaer_-_Moorella_thermoacetica_ATCC_39073_-_Q2RG66_MOOTA:0.2567639612)23:0.0625764253,(OTC_-_Firmicutes_-_Desulfitobacterium_hafniense_Y51_-_Q24ZG9_DESHY:0.3185955962,OTC_-_Firmicutes_-_Heliobacterium_modesticaldum_Ice1_-_B0TCB3_HELMI:0.2118036933)92:0.0717221456)90:0.0428479764,(OTC_-_Firmicutes_-_Syntrophomonas_wolfei_subsp._wolfei_str._Goettingen_-_Q0AUM6_SYNWW:0.1895763695,OTC_-_Firmicutes_-_Syntrophothermus_lipocalidus_DSM_12680_-_D7CJ38_SYNLT:0.2589915724)99:0.1305354181)80_Bacteria_Firmicutes:0.0632532954,(((OTC_-_Firmicutes_-_Thermincola_potens_JR_-_D5XAE0_THEPJ:0.2078060559,OTC_-_Firmicutes_-_Desulfotomaculum_acetoxidans_DSM_771_-_C8W635_DESAS:0.2749800594)90:0.0541824397,(((OTC_-_FC-ThermAnaer_-_Ammonifex_degensii_KC4_-_C9R9D6_AMMDK:0.2481560328,OTC_-_Firmicutes_-_Candidatus_Desulforudis_audaxviator_MP104C_-_B1I1C9_DESAP:0.2884538408)95:0.0979652716,OTC_-_Firmicutes_-_Desulfotomaculum_reducens_MI-1_-_A4J172_DESRM:0.2467558315)59:0.0326983689,OTC_-_FC-ThermAnaer_-_Carboxydothermus_hydrogenoformans_Z-2901_-_OTC_CARHZ:0.3268947610)65_F-Thermoan_FC-ThermAnaer:0.0337979865)87_Bacteria_Firmicutes:0.0441585804,((OTC_-_Acido_-_Candidatus_Koribacter_versatilis_Ellin345_-_Q1IQN0_ACIBL:0.4935698573,OTC_-_Eury-Tcocci_-_Thermococcus_kodakarensis_KOD1_-_OTC_PYRKO:0.2199780610)90:0.1078318004,(OTC_-_Firmicutes_-_Symbiobacterium_thermophilum_-_OTC_SYMTH:0.3335466064,OTC_-_FC-ThermAnaer_-_Coprothermobacter_proteolyticus_DSM_5265_-_B5Y9F2_COPPD:0.2988896057)68_Bacteria_Firmicutes:0.0712512425)88:0.0767530000)73:0.0671691590)54:0.0196322246,((((OTC_-_FC-Clostrid_-_Clostridium_botulinum_B_str._Eklund_17B_-_B2TQ29_CLOBB:0.2017262078,OTC_-_FC-Clostrid_-_Clostridium_cellulovorans_743B_-_D9SN23_CLOC7:0.2979994859)89:0.0751410667,OTC_-_Firmicutes_-_Ruminococcus_albus_7_-_E6UBF4_RUMA7:0.2655624316)24:0.0540813436,OTC_-_FC-Clostrid_-_Clostridium_cellulovorans_743B_-_D9SLR8_CLOC7:0.2653236569)100_F-Clostrc:0.1962913896,(OTC_-_FC-Clostrid_-_Clostridium_thermocellum_DSM_1313_-_E6UQM6_CLOTL:0.2555379582,OTC_-_F-Halan_-_Acetohalobium_arabaticum_DSM_5501_-_D9QR98_ACEAZ:0.3883018974)42:0.0664562289)48_Bacteria_Firmicutes_FC-Clostrid:0.0536702894)48_Bacteria_etc.:0.0513827326,((((OTC_-_Firmicutes_-_Thermaerobacter_marianensis_DSM_12885_-_E6SH28_THEM7:0.3730286630,(OTC_-_FB-Alicyclo_-_Alicyclobacillus_acidocaldarius_subsp._acidocaldarius_DSM_446_-_C8WVY4_ALIAD:0.3899846762,OTC_-_FB-Alicyclo_-_Bacillus_tusciae_DSM_2912_-_D5WRE7_BACT2:0.1999929827)95_FB-Alicyclo:0.0998062163)88:0.0521656277,(OTC_-_FB-Plaeni_-_Brevibacillus_brevis_NBRC_100599_-_C0Z6S6_BREBN:0.2576602363,OTC_-_FB-Bacil_-_Lysinibacillus_sphaericus_C3-41_-_B1HWC2_LYSSC:0.3800113080)93:0.0818106521)51:0.0643974872,(((OTC_-_FB-Listeria_-_Listeria_innocua_-_OTC_LISIN:0.3922306718,OTC_-_FB-Bacil_-_Bacillus_anthracis_-_OTC_BACAN:0.2970440934)88:0.1262939469,OTC_-_FB-Bacil_-_Geobacillus_kaustophilus_-_Q5L1U9_GEOKA:0.2607584727)52:0.0528181909,OTC_-_FB-Bacil_-_Bacillus_halodurans_-_OTC_BACHD:0.3544681889)93:0.0845327586)85:0.0381727562,((OTC_-_FB-Bacil_-_Bacillus_licheniformis_ATCC_14580_-_Q65LE4_BACLD:0.2726864475,(OTC_-_FB-Bacil_-_Bacillus_selenitireducens_MLS10_-_D6XUI2_BACIE:0.3688671521,OTC_-_FB-Bacil_-_Bacillus_cellulosilyticus_DSM_2522_-_E6TYY3_BACCJ:0.1774704185)94:0.0943610256)95_FB-Bacil:0.0748200507,(OTC_-_FB-Bacil_-_Oceanobacillus_iheyensis_-_OTC_OCEIH:0.3177735438,OTC_-_FB-Plaeni_-_Paenibacillus_polymyxa_SC2_-_E3EBK3_PAEPS:0.2492717594)88:0.0618383064)31:0.0230675860)98_Bacteria_Firmicutes_F-Bacil:0.0664332202)88_Bacteria_etc.:0.0277345390)66_Bacteria_etc.:0.0221741383)81_Bacteria_etc.:0.0393971925)89:0.0373196177,(((((((((OTC_-_Thermotogae_-_Thermosipho_africanus_TCF52B_-_B7IHJ4_THEAB:0.1693150005,OTC_-_Spirochaetes_-_Spirochaeta_thermophila_DSM_6192_-_E0RQQ1_SPITD:0.3046665894)85:0.0895586036,OTC_-_FC-Clostrid_-_Clostridium_perfringens_ATCC_13124_-_OTCC_CLOP1:0.2416429976)98:0.1074420122,(OTC_-_Firmicutes_-_Finegoldia_magna_ATCC_29328_-_B0S0F6_FINM2:0.2290050785,OTC_-_FC-Clostrid_-_Clostridium_difficile_630_-_Q187Z7_CLOD6:0.1438892836)95_Firmicutes:0.0791349644)94_Bacteria_F-Clostrc_FC-Clostrid:0.0513220152,((OTC_-_Firmicutes_-_Butyrivibrio_proteoclasticus_B316_-_E0RZS9_BUTPB:0.2653226079,(OTC_-_Spirochaetes_-_Treponema_denticola_-_OTCC_TREDE:0.1554832703,(OTC_-_Act-Coryob_-_Olsenella_uli_DSM_7084_-_E1QZY6_OLSUV:0.1422265024,(OTC_-_Firmicutes_-_Anaerococcus_prevotii_DSM_20548_-_C7RF25_ANAPD:0.1431822792,OTC_-_Firmicutes_-_Anaerococcus_prevotii_DSM_20548_-_C7RF35_ANAPD:0.7090432646)98_Firmicutes:0.1438157128)96:0.0885612247)91:0.0725315254)100_Bacteria:0.1195676531,((((OTC_-_FusoB_-_Ilyobacter_polytropus_DSM_2926_-_Plasmid_pILYOP01_-_E3HC18_ILYPC:0.2086405540,OTC_-_FusoB_-_Sebaldella_termitidis_ATCC_33386_-_D1AJ77_SEBTE:0.2260112912)88_FusoB:0.0674043718,OTC_-_Spirochaetes_-_Borrelia_garinii_-_OTCC_BORGA:0.3812915736)18_Bacteria:0.0350636664,(((((OTC_-_G-Vibriom_-_Photobacterium_profundum_-_OTC_PHOPR:0.2599381108,OTC_-_G-Vibriom_-_Vibrio_cholerae_-_OTC_VIBCH:0.1244179264)73_G-Vibriom:0.0411650576,(OTC_-_G-Enterom_-_Yersinia_pestis_-_OTC_YERPE:0.1325635394,(((OTC_-_G-Enterom_-_Buchnera_aphidicola_str._Cc__Cinara_cedri__-_Q057K6_BUCCC:0.4059195305,OTC_-_G-Enterom_-_Buchnera_aphidicola_str._Bp__Baizongia_pistaciae__-_OTC_BUCBP:0.2729170548)64:0.0739654817,OTC_-_G-Enterom_-_Buchnera_aphidicola__Schizaphis_graminum__-_OTC_BUCAP:0.2300061533)99:0.1666579377,OTC_-_G-Enterom_-_Candidatus_Blochmannia_floridanus_-_OTC_BLOFL:0.2312655649)100:0.2253725328)99_G-Enterom:0.1287225316)94_Bacteria_ProteoB_G-GammaP:0.0638894707,((OTC_-_DeltaP_-_Desulfovibrio_desulfuricans_subsp._desulfuricans_str._ATCC_27774_-_B8J1E8_DESDA:0.4032905969,(OTC_-_Eury-Mmicrobia_-_Methanoplanus_petrolearius_DSM_11571_-_E1REL7_METP4:0.3794262199,OTC_-_ARz-Phyllo_-_Chelativorans_sp._BNC1_-_Q11G44_MESSB:0.2501138194)10:0.0315037179)63:0.0583119270,(((OTC_-_G-Alterom_-_Marinobacter_adhaerens_HP15_-_E4PKS9_MARAH:0.2504301970,OTC_-_B-Burk_-_Burkholderia_xenovorans_LB400_-_Q13XU9_BURXL:0.2959306849)8:0.0494871709,((OTC_-_G-Pseudom_-_Pseudomonas_putida_KT2440_-_OTCC_PSEPK:0.1002498330,OTC_-_G-Pasteur_-_Haemophilus_ducreyi_-_OTC_HAEDU:0.1681536294)99_G-GammaP:0.1050830900,(OTC_-_ARz-Rhizo_-_Sinorhizobium_meliloti_-_Plasmid_pSymA_-megaplasmid_1__-_OTCC_RHIME:0.2140256384,OTC_-_G-Oceanosp_-_Marinomonas_sp._MWYL1_-_A6VWS1_MARMS:0.2304776586)67:0.0485699284)93:0.0586962949)71_ProteoB:0.0466984326,(OTC_-_B-Neisser_-_Neisseria_meningitidis_serogroup_B_-_OTC_NEIMB:0.1807681441,((OTC_-_Act-Actinob_-_Propionibacterium_freudenreichii_subsp._shermanii_CIRM-BIA1_-_D7GHL7_PROFC:0.3075616614,OTC_-_Act-Actinob_-_Mobiluncus_curtisii_ATCC_43063_-_D6ZHW3_MOBCV:0.1652674296)53:0.0486049014,(OTC_-_Act-Actinob_-_Intrasporangium_calvum_DSM_43043_-_E6S865_INTC7:0.2160445077,OTC_-_Act-Actinob_-_Streptomyces_coelicolor_-_OTC_STRCO:0.2172070715)87:0.0913617146)95_Actino_Act-Actinob:0.0531865074)87:0.0420987902)89_Bacteria:0.0462974276)88:0.0364866257)14_Bacteria_etc.:0.0219831180,OTC_-_G-GammaP_-_Dichelobacter_nodosus_VCS1703A_-_A5EX32_DICNV:0.7552679319)95_Bacteria_etc.:0.0546521990,((OTC_-_Firmicutes_-_Veillonella_parvula_DSM_2008_-_D1BNN0_VEIPT:0.4204600688,(OTC_-_FC-Clostrid_-_Clostridium_acetobutylicum_-_OTC_CLOAB:0.2639045925,(OTC_-_FC-Clostrid_-_Clostridium_ljungdahlii_DSM_13528_-_D8GM07_CLOLD:0.2821411001,OTC_-_FC-Clostrid_-_Clostridium_novyi_NT_-_A0Q3K9_CLONN:0.1954355571)28:0.0387707050)92_F-Clostrc_FC-Clostrid:0.0573400683)63:0.0307769594,(OTC_-_FC-Clostrid_-_Clostridium_botulinum_H04402_065_-_E8ZVP6_CLOB0:0.1837419810,(OTC_-_FL-Lactob_-_Pediococcus_pentosaceus_ATCC_25745_-_OTC_PEDPA:0.2198653545,OTC_-_FB-Staph_-_Staphylococcus_aureus_subsp._aureus_MW2_-_OTC_STAAW:0.1478579651)99:0.1610977873)30:0.0080437434)91_Bacteria_Firmicutes:0.0352994233)96_Bacteria_etc.:0.0554321461)92_Bacteria_etc.:0.0527444262,(OTC_-_Tenerites_-_Mycoplasma_capricolum_subsp._capricolum_ATCC_27343_-_Q2ST28_MYCCT:0.2027656606,OTC_-_Tenerites_-_Mycoplasma_penetrans_-_OTCC_MYCPE:0.6089070184)89_Bacteria_Tenerites:0.0764155428)46_Bacteria_etc.:0.0225007265)96_Bacteria_etc.:0.0613217666)94_Bacteria_etc.:0.0469413300,(((OTC_-_Synergist_-_Aminobacterium_colombiense_DSM_12261_-_D5EEL9_AMICL:0.3019250352,OTC_-_F-Halan_-_Halanaerobium_hydrogeniformans_-_E4RIQ3_HALSL:0.2699816075)19:0.0737089814,OTC_-_FC-Clostrid_-_Clostridium_saccharolyticum_WM1_-_D9R4V5_CLOSW:0.2198280448)81:0.0567922002,((OTC_-_FB-Bacil_-_Bacillus_cereus_ATCC_10987_-_OTCC_BACC1:0.1599097000,((OTC_-_FB-Staph_-_Staphylococcus_aureus_subsp._aureus_MW2_-_OTCC_STAAW:0.2220657943,(OTC_-_FB-Staph_-_Staphylococcus_saprophyticus_subsp._saprophyticus_ATCC_15305_-_Q4A0M0_STAS1:0.1742970071,OTC_-_FB-Staph_-_Staphylococcus_pseudintermedius_HKU10-03_-_E8SGE0_STAPH:0.3083657722)100:0.2708154853)79_Firmicutes_F-Bacil_FB-Staph:0.0271280784,(((OTC_-_FL-Lactob_-_Lactobacillus_plantarum_-_OTC_LACPL:0.3065733545,OTC_-_FL-Streptoc_-_Streptococcus_mutans_-_OTC_STRMU:0.3658271948)32:0.0693813948,OTC_-_FL-Streptoc_-_Lactococcus_lactis_subsp._lactis_-_OTC_LACLA:0.2753735856)90_Firmicutes_F-LactoBacil:0.0611195577,((OTC_-_FL-Leuconost_-_Leuconostoc_mesenteroides_subsp._mesenteroides_ATCC_8293_-_Q03W72_LEUMM:0.2527368171,(OTC_-_FL-Lactob_-_Lactobacillus_amylovorus_GRL_1112_-_E4SJW5_LACAR:0.2018341035,OTC_-_FL-Streptoc_-_Lactococcus_lactis_subsp._cremoris_MG1363_-_OTCC_LACLM:0.1910941598)99:0.0988321549)92_Firmicutes_F-LactoBacil:0.0500581644,OTC_-_Act-Coryob_-_Eggerthella_lenta_DSM_2243_-_C8WMG2_EGGLE:0.3729599388)14:0.0085196829)93:0.0362162766)97:0.0697854442)98:0.0955158936,OTC_-_F-Bacil_-_Exiguobacterium_sp._AT1b_-_C4KZ89_EXISA:0.2535264349)97:0.0887473654)88_Bacteria:0.0480657750)76_Bacteria_etc.:0.0665189223,OTC_-_G-Pseudom_-_Pseudomonas_syringae_pv._phaseolicola_1448A_-_Q48DV4_PSE14:0.7824972961)93_Bacteria_etc.:0.0734726933,(OTC_-_FC-ThermAnaer_-_Caldanaerobacter_subterraneus_subsp._tengcongensis_-_OTC_THETN:0.1842461881,OTC_-_Thermotogae_-_Thermotoga_maritima_-_OTC_THEMA:0.2678375211)97_Bacteria:0.1353966690)100_Bacteria_etc.:0.3695805267,((OTC_-_G-Enterom_-_Serratia_proteamaculans_568_-_A8GGP8_SERP5:0.3972016513,OTC_-_KorArc_-_Candidatus_Korarchaeum_cryptofilum_OPF8_-_B1L6B8_KORCO:0.5075308964)99:0.3170257802,(((OTC_-_Cren-thermop_-_Thermofilum_pendens_Hrk_5_-_A1RX86_THEPD:0.5505454326,((OTC_-_Cren-thermop_-_Hyperthermus_butylicus_DSM_5456_-_OTC_HYPBU:0.3030901221,(OTC_-_Cren-thermop_-_Acidilobus_saccharovorans_345-15_-_D9Q074_ACIS3:0.2558155220,((OTC_-_Cren-thermop_-_Sulfolobus_solfataricus_P2_-_OTC_SULSO:0.2032201126,(OTC_-_Cren-thermop_-_Metallosphaera_sedula_DSM_5348_-_A4YHF6_METS5:0.3233244131,OTC_-_Cren-thermop_-_Sulfolobus_acidocaldarius_DSM_639_-_OTC_SULAC:0.1757596143)92:0.1072586106)100:0.4998818576,OTC_-_Cren-thermop_-_Aeropyrum_pernix_K1_-_OTC_AERPE:0.3175696678)24:0.0394584425)96:0.0916034506)77:0.0564035764,(OTC_-_Cren-thermop_-_Pyrobaculum_aerophilum_str._IM2_-_OTC_PYRAE:0.4174045359,(OTC_-_Cren-thermop_-_Vulcanisaeta_distributa_DSM_14429_-_E1QP27_VULDI:0.1717256719,OTC_-_Cren-thermop_-_Caldivirga_maquilingensis_IC-167_-_A8M9R5_CALMQ:0.3669273751)56:0.0590860866)100:0.2203653177)81:0.0512352173)82:0.0704538146,((OTC_-_Cren-thermop_-_Ignicoccus_hospitalis_KIN4/I_-_OTC_IGNH4:0.4726913360,OTC_-_Cren-thermop_-_Desulfurococcus_mucosus_DSM_2162_-_E8R7Y6_DESM0:0.3288492863)51:0.0699877852,OTC_-_Cren-thermop_-_Ignisphaera_aggregans_DSM_17230_-_E0SPI4_IGNAA:0.4055913978)91:0.0875251463)92_CrenArc_Cren-thermop:0.0576581576,OTC_-_Eury-Mpyri_-_Methanopyrus_kandleri_AV19_-_OTC_METKA:0.6151065877)91_Archaea:0.0869049058)73:0.0785138069)47:0.0267527062,((((OTC_-_Act-Rubrob_-_Conexibacter_woesei_DSM_14684_-_D3FAE2_CONWI:0.5952855206,OTC_-_F-Bacil_-_Exiguobacterium_sp._AT1b_-_C4L130_EXISA:0.4792138845)33:0.0689861840,((((OTC_-_Act-Actinob_-_Stackebrandtia_nassauensis_DSM_44728_-_D3QAF4_STANL:0.3626881856,OTC_-_Act-Actinob_-_Micromonospora_sp._L5_-_E8S351_MICSL:0.2172156847)95:0.0684948049,(((OTC_-_Act-Actinob_-_Cellulomonas_flavigena_DSM_20109_-_D5UDY5_CELFN:0.3145973533,(OTC_-_Act-Actinob_-_Kytococcus_sedentarius_DSM_20547_-_C7NGF0_KYTSD:0.3004268042,OTC_-_Act-Actinob_-_Nocardioides_sp._JS614_-_A1SJJ1_NOCSJ:0.2112829470)99:0.1310261439)98:0.0936416543,((OTC_-_Act-Actinob_-_Brachybacterium_faecium_DSM_4810_-_C7MEG4_BRAFD:0.2447781424,OTC_-_Act-Actinob_-_Thermobispora_bispora_DSM_43833_-_D6Y1Y3_THEBD:0.1882205439)24:0.0453235873,(((OTC_-_Act-Actinob_-_Jonesia_denitrificans_DSM_20603_-_C7R3R4_JONDD:0.1950942945,OTC_-_Act-Actinob_-_Bifidobacterium_longum_-_OTC_BIFLO:0.2968444174)96:0.1377507163,((OTC_-_Act-Actinob_-_Kocuria_rhizophila_DC2201_-_B2GKE1_KOCRD:0.2150002014,OTC_-_Act-Actinob_-_Arthrobacter_arilaitensis_Re117_-_E1VUQ6_ARTAR:0.2937427916)91:0.0669559428,OTC_-_Act-Actinob_-_Leifsonia_xyli_subsp._xyli_-_OTC_LEIXX:0.2731183279)97:0.0968750646)37:0.0376550140,OTC_-_Act-Actinob_-_Nocardiopsis_dassonvillei_subsp._dassonvillei_DSM_43111_-_D7B1P1_NOCDD:0.2096694398)10:0.0198155930)84:0.0342910269)96:0.0561248706,((OTC_-_Act-Actinob_-_Mycobacterium_leprae_-_OTC_MYCLE:0.2194958686,(OTC_-_Act-Actinob_-_Segniliparus_rotundus_DSM_44985_-_D6Z7T3_SEGRD:0.3683325765,(OTC_-_Act-Actinob_-_Tsukamurella_paurometabola_DSM_20162_-_D5UR16_TSUPD:0.1530684563,OTC_-_Act-Actinob_-_Corynebacterium_efficiens_-_OTC_COREF:0.3724137337)95:0.0758714776)36:0.0292188492)28:0.0580577254,OTC_-_Act-Actinob_-_Amycolatopsis_mediterranei_U32_-_D8HU15_AMYMU:0.2980966594)97:0.0918186608)89:0.0686737660)96:0.0840928423,OTC_-_Act-Actinob_-_Acidothermus_cellulolyticus_11B_-_OTC_ACIC1:0.2894238056)89:0.0839527095,(OTC_-_Act-Actinob_-_Frankia_sp._EuI1c_-_E3JA71_FRASU:0.2583163910,OTC_-_Act-Actinob_-_Frankia_sp._CcI3_-_Q2J864_FRASC:0.3133343390)98:0.1387745214)98_Actino_Act-Actinob:0.1899481917)87:0.0908055893,(OTC_-_CyC-Synechococ_-_Synechococcus_sp._JA-3-3Ab_-_Q2JR44_SYNJA:0.3384682290,(OTC_-_Cyano_-_Gloeobacter_violaceus_-_OTC_GLOVI:0.3242952158,((OTC_-_Cy-Prochloro_-_Prochlorococcus_marinus_str._MIT_9313_-_OTC_PROMM:0.2343558426,(OTC_-_Cy-Prochloro_-_Prochlorococcus_marinus_-_OTC_PROMA:0.1949444209,(OTC_-_Cy-Prochloro_-_Prochlorococcus_marinus_subsp._pastoris_str._CCMP1986_-_OTC_PROMP:0.4854290062,OTC_-_Cy-Prochloro_-_Prochlorococcus_marinus_str._NATL2A_-_Q46JK8_PROMT:0.2282845253)73:0.0443554624)20:0.0721973901)100_Cy-Prochloro:0.2776312417,(OTC_-_CyC-Synechococ_-_Synechococcus_elongatus_PCC_7942_-_OTC_SYNE7:0.2597991519,((OTC_-_Cy-Nostoc_-_Nostoc_sp._PCC_7120_-_OTC_NOSS1:0.1528156404,OTC_-_Cy-Oscillator_-_Trichodesmium_erythraeum_IMS101_-_Q116D0_TRIEI:0.2138727290)95:0.0845356168,OTC_-_Cy-Chroococc_-_Synechocystis_sp._PCC_6803_-_OTC_SYNY3:0.2502467771)92:0.0984772241)85:0.0620259007)86:0.0619195073)91:0.0687321527)99_Cyano_CyC-Synechococ:0.1668944042)92_Bacteria:0.0987259369,((OTC_-_ThaumArc_-_Cenarchaeum_symbiosum_A_-_OTC_CENSY:0.3304238724,OTC_-_ThaumArc_-_Nitrosopumilus_maritimus_SCM1_-_A9A594_NITMS:0.3419324089)99_Archaea_ThaumArc:0.3040731386,OTC_-_Act-Rubrob_-_Rubrobacter_xylanophilus_DSM_9941_-_Q1AS28_RUBXD:0.4982213504)45:0.0789680728)90:0.0649946293)81_Bacteria_etc.:0.0265031563)85_Bacteria_etc.:0.0245878759,(((((OTC_-_A-Ricketts_-_Anaplasma_marginale_str._St._Maries_-_Q5P9J5_ANAMM:0.6213894794,OTC_-_A-Ricketts_-_Anaplasma_centrale_str._Israel_-_D1ATI7_ANACI:0.2777487285)100:0.6125010832,OTC_-_A-Ricketts_-_Ehrlichia_ruminantium_str._Welgevonden_-_Q5HCC6_EHRRW:0.3355120924)99_ProteoB_A-AlphaP_A-Ricketts:0.4964614458,OTC_-_Spirochaetes_-_Leptospira_interrogans_-_OTC_LEPIN:1.0484076070)79_Bacteria:0.2169547360,(OTC_-_Eury-HaloB_-_Halobacterium_sp._NRC-1_-_Plasmid_pNRC200_-_OTCC_HALSA:0.5172607109,(OTC_-_Parabasal_-_Trichomonas_vaginalis_-_A2G3U5_TRIVA:0.3454666071,OTC_-_Diplomon_-_Giardia_lamblia_ATCC_50803_-_E2RTT6_GIAIC:0.5569629469)100_Eukaryota:0.4032222836)23:0.0659764899)84:0.1183308598,(((OTC_-_G-Thiotr_-_Francisella_philomiragia_subsp._philomiragia_ATCC_25017_-_B0U0M6_FRAP2:0.5072387730,OTC_-_G-Legionel_-_Legionella_pneumophila_subsp._pneumophila_str._Philadelphia_1_-_Q5ZY76_LEGPH:0.3863931424)100_G-GammaP:0.4380337792,OTC_-_A-Ricketts_-_Candidatus_Pelagibacter_ubique_-_Q4FNB4_PELUB:1.0885396160)59_ProteoB:0.1209172409,OTC_-_Spirochaetes_-_Brachyspira_murdochii_DSM_12563_-_D5U8X1_BRAM5:0.6458573873)92_Bacteria:0.1277507205)40:0.0582410997)37:0.0121252140,(((OTC_-_Chloroflexi_-_Sphaerobacter_thermophilus_DSM_20745_-_D1C4R1_SPHTD:0.3830369549,OTC_-_Chloroflexi_-_Herpetosiphon_aurantiacus_DSM_785_-_A9AWL0_HERA2:0.5667589148)99_Bacteria_Chloroflexi:0.2481553196,((((OTC_-_DT-Deinococc_-_Deinococcus_radiodurans_-_OTC_DEIRA:0.4823981955,OTC_-_DT-Deinococc_-_Truepera_radiovictrix_DSM_17093_-_D7CX83_TRURR:0.3491585719)95_DT-Deinococc:0.1646970441,(OTC_-_DeinoTherm_-_Oceanithermus_profundus_DSM_14977_-_E4U4I1_OCEP5:0.2659594044,OTC_-_DeinoTherm_-_Thermus_thermophilus_HB8_-_Q5SJ15_THET8:0.2774189057)99:0.2487219355)98_DeinoTherm:0.2168724264,(((OTC_-_Acido_-_Candidatus_Solibacter_usitatus_Ellin6076_-_Q024T2_SOLUE:0.4867842964,(OTC_-_Acido_-_Candidatus_Koribacter_versatilis_Ellin345_-_Q1IIZ1_ACIBL:0.3188647082,OTC_-_Acido_-_Acidobacterium_sp._MP5ACTX9_-_E8X052_ACISM:0.3927310325)95:0.1599627052)91_Acido:0.1082586289,((OTC_-_G-Alterom_-_Colwellia_psychrerythraea_34H_-_Q489P4_COLP3:0.4452028730,((OTC_-_G-Alterom_-_Pseudoalteromonas_haloplanktis_TAC125_-_Q3IHT7_PSEHT:0.2658100473,(OTC_-_G-Alterom_-_Psychromonas_ingrahamii_37_-_A1SRI2_PSYIN:0.1651843733,OTC_-_G-Aerom_-_Tolumonas_auensis_DSM_9187_-_C4L7S7_TOLAT:0.2464996698)99:0.1344916790)36:0.0775911401,((OTC_-_G-Alterom_-_Pseudoalteromonas_atlantica_T6c_-_Q15X82_PSEA6:0.1704072140,OTC_-_G-Alterom_-_Alteromonas_macleodii_str._'Deep_ecotype'_-_B4S0H6_ALTMD:0.3059548422)100:0.2814128732,(OTC_-_G-Alterom_-_Ferrimonas_balearica_DSM_9799_-_E1SMH1_FERBD:0.2329712931,OTC_-_G-Alterom_-_Shewanella_oneidensis_-_OTC_SHEON:0.2193241588)95:0.1109676547)59_G-Alterom:0.0552053513)69:0.0855260742)77:0.0809521398,OTC_-_G-Alterom_-_Idiomarina_loihiensis_-_Q5QX00_IDILO:0.2700046354)100_ProteoB_G-GammaP:0.3553892667)87:0.0817752651,OTC_-_Chloroflexi_-_Chloroflexus_sp._Y-400-fl_-_B9LDN1_CHLSY:0.4592282657)35:0.0382383096)93_Bacteria:0.0717751485,(((((OTC_-_KorArc_-_Candidatus_Korarchaeum_cryptofilum_OPF8_-_B1L475_KORCO:0.4033044953,(((OTC_PTC_-_G-Vibriom_-_Photobacterium_profundum_-_Q6LG11_PHOPR:0.4367226435,(((OTC_PTC_-_FL-Streptoc_-_Lactococcus_lactis_subsp._lactis_-_PTC_LACLA:0.1937412729,OTC_PTC_-_FusoB_-_Sebaldella_termitidis_ATCC_33386_-_D1AQM6_SEBTE:0.1227619275)64:0.0613413957,OTC_PTC_-_Act-Coryob_-_Olsenella_uli_DSM_7084_-_E1QXH9_OLSUV:0.4345205432)40:0.0533836590,OTC_PTC_-_FB-Listeria_-_Listeria_monocytogenes_-_PTC_LISMO:0.1644685690)100:0.3160566358)85:0.0810826788,OTC_PTC_-_Tenerites_-_Mycoplasma_mycoides_subsp._mycoides_SC_-_PTC_MYCMS:0.3455640679)91:0.0757109785,(OTC_PTC_-_ARz-Phyllo_-_Parvibaculum_lavamentivorans_DS-1_-_A7HS80_PARL1:0.2505242417,OTC_PTC_-_A-Caulo_-_Caulobacter_sp._K31_-_B0T0K8_CAUSK:0.1880608013)99_ProteoB_A-AlphaP:0.1760080355)92_Bacteria:0.1299596659)99:0.2154282369,OTC_-_Chloroflexi_-_Anaerolinea_thermophila_UNI-1_-_E8N5X1_ANATU:0.4411126240)89:0.0775220534,OTC_-_Fibrob_-_Fibrobacter_succinogenes_subsp._succinogenes_S85_-_C9RM70_FIBSS:0.7850871108)75:0.0346307834,(((OTC_-_Vir-Chlorophyt_-_Ostreococcus_tauri_-_Q01GT7_OSTTA:0.0615013258,OTC_-_Vir-Chlorophyt_-_Ostreococcus_lucimarinus_CCE9901_-_A4RQR4_OSTLU:0.1067940850)99_Vir-Chlorophyt:0.1628160040,OTC_-_Vir-eudicot_-_Arabidopsis_thaliana_-_OTC_ARATH:0.2708289820)100_Eukaryota_ViridiPl:0.2645607320,(OTC_-_Chlorobi_-_Chloroherpeton_thalassium_ATCC_35110_-_B3QWH1_CHLT3:0.1848523727,OTC_-_Chlorobi_-_Chlorobaculum_tepidum_-_OTC_CHLTE:0.3129677885)100_Bacteria_Chlorobi:0.3422366872)95:0.1080858569)92:0.0575391676,((((OTC_-_PlanctoM_-_Rhodopirellula_baltica_-_OTC_RHOBA:0.3946435156,OTC_-_PlanctoM_-_Pirellula_staleyi_DSM_6068_-_D2R6P8_PIRSD:0.3986205422)56:0.0748899708,OTC_-_PlanctoM_-_Isosphaera_pallida_ATCC_43644_-_E8R0Q9_ISOPI:0.6219403843)83:0.1041255215,OTC_-_PlanctoM_-_Planctomyces_limnophilus_DSM_3776_-_D5SR96_PLAL2:0.5729740435)98_PlanctoM:0.2005373635,(OTC_-_Chloroflexi_-_Dehalogenimonas_lykanthroporepellens_BL-DC-9_-_D8K3C1_DEHLB:0.3164819362,OTC_-_Chloroflexi_-_Dehalococcoides_sp._CBDB1_-_Q3ZYV6_DEHSC:0.3157368935)99_Chloroflexi:0.2444532957)97_Bacteria:0.1118239817)63:0.0224444785)96:0.0448992257)27:0.0077475027,((OTC_-_Strameno_-_Thalassiosira_pseudonana_-_B8BT16_THAPS:0.4783525498,(((OTC_-_Metaz-Chordata_-_Branchiostoma_floridae_-_C3ZW64_BRAFL:0.4249207800,OTC_-_Metaz-Cnidaria_-_Nematostella_vectensis_-_A7RV06_NEMVE:0.2568371712)83:0.1083643132,OTC_-_Metaz-Chordata_-_Mus_musculus_-_Q8R1A8_MOUSE:0.3168937276)97_Metazoa:0.1736920565,(((((OTC_-_Fung-Basidio_-_Malassezia_globosa_CBS_7966_-_A8PUM7_MALGO:0.3748300513,OTC_-_Fung-Basidio_-_Cryptococcus_neoformans_-_Q5KK45_CRYNE:0.2869353163)85:0.0642012219,OTC_-_Fung-Basidio_-_Ustilago_maydis_-_Q4P8M6_USTMA:0.2326152691)89:0.0691725284,OTC_-_Fung-Basidio_-_Schizophyllum_commune_H4-8_-_D8Q713_SCHCM:0.4783724289)90:0.0824035848,OTC_-_Fung-Basidio_-_Puccinia_graminis_f._sp._tritici_CRL_75-36-700-3_-_E3KPE6_PUCGT:0.2632737393)100_Fung-Basidio:0.2730573313,((((OTC_-_Asco-Pezizomyc_-_Neurospora_crassa_-_Q1K5I2_NEUCR:0.2475756369,OTC_-_Asco-Pezizomyc_-_Aspergillus_fumigatus_Af293_-_Q4WNW5_ASPFU:0.1294954991)99:0.1805168930,OTC_-_Asco-Pezizomyc_-_Tuber_melanosporum_Mel28_-_D5G402_TUBMM:0.2651934677)39_Asco-Pezizomyc:0.0856383570,((((OTC_-_Asco-Saccharomyc_-_Debaryomyces_hansenii_CBS767_-_Q6BYX2_DEBHA:0.3002545491,OTC_-_Asco-Saccharomyc_-_Pichia_pastoris_GS115_-_C4R533_PICPG:0.1821409793)48:0.0639342325,OTC_-_Asco-Saccharomyc_-_Pichia_angusta_DL-1_-_E7R7V8_PICAD:0.1699813437)9:0.0655002899,OTC_-_Asco-Saccharomyc_-_Ashbya_gossypii_ATCC_10895_-_Q754H4_ASHGO:0.3039021046)99:0.1915276581,OTC_-_Asco-Saccharomyc_-_Yarrowia_lipolytica_CLIB122_-_Q6C924_YARLI:0.2253103730)94_Asco-Saccharomyc:0.0974614144)94:0.0831742013,OTC_-_Asco-Taphrinomyc_-_Schizosaccharomyces_pombe_972h-_-_OTC_SCHPO:0.3002483186)96_Fung-Asco:0.1155471283)98_Fungi:0.1890637036)22:0.0371207204)99_Eukaryota:0.2125336129,(((OTC_-_Eury-HaloB_-_Halorubrum_lacusprofundi_ATCC_49239_-_B9LTY8_HALLT:0.2357650025,OTC_-_Eury-HaloB_-_Haloarcula_marismortui_ATCC_43049_-_Q5UZ54_HALMA:0.2572759657)1:0.0490667096,OTC_-_Eury-HaloB_-_Haloquadratum_walsbyi_DSM_16790_-_OTC_HALWD:0.2534445919)94:0.0977555881,OTC_-_Eury-HaloB_-_Halalkalicoccus_jeotgali_B3_-_D8J505_HALJB:0.2159639636)100_Archaea_EuryArc_Eury-HaloB:0.3412337601)90:0.0575019573)57:0.0226600878)46:0.0544630230,(OTC_-_Actino_-_Acidimicrobium_ferrooxidans_DSM_10331_-_C7M0R9_ACIFD:1.3976015162,OTC_-_Act-Coryob_-_Eggerthella_lenta_DSM_2243_-_C8WKU6_EGGLE:1.5713475595)26_Bacteria_Actino:0.1666470027)87:0.1456563171,((((ATC_III_HTLP_-_Act-Rubrob_-_Rubrobacter_xylanophilus_DSM_9941_-_Q1AS69_RUBXD:0.3783662358,ATC_III_HSLP_-_FC-Clostrid_-_Clostridium_ljungdahlii_DSM_13528_-_D8GTE4_CLOLD:0.5850011090)100_Bacteria:0.8224286919,((ATC_-_B-Burk_-_Acidovorax_citrulli_AAC00-1_-_A1TLR3_ACIAC:1.0717913392,(ATC_III_HPLA_-_PlanctoM_-_Rhodopirellula_baltica_-_Q7UHC6_RHOBA:0.6775045552,(((ATC_III_HPLA_-_G-Chromat_-_Nitrosococcus_oceani_ATCC_19707_-_Q3JD05_NITOC:0.2881719545,ATC_III_HPLA_-_G-Chromat_-_Thioalkalivibrio_sp._K90mix_-_D3SBQ0_THISK:0.2004602427)95_ProteoB_G-GammaP_G-Chromat:0.1061615143,ATC_III_HPLA_-_CyC-Synechococ_-_Synechococcus_sp._WH_8102_-_Q7U3H8_SYNPX:0.2799645163)57:0.0879730575,ATC_III_HPLA_-_G-Alterom_-_Idiomarina_loihiensis_-_Q5QU49_IDILO:0.2148366753)69:0.2217036587)100:0.7065855812)82_Bacteria:0.2102661069,((((ATC_II_-_G-Thiotr_-_Francisella_tularensis_subsp._tularensis_-_Q5NEH0_FRATT:0.8324404860,ATC_II_-_Spirochaetes_-_Leptospira_interrogans_-_PYRB_LEPIN:0.6209875012)96_Bacteria:0.2416415042,((((ATC_II_B_-_Cren-thermop_-_Vulcanisaeta_distributa_DSM_14429_-_E1QQJ7_VULDI:0.2704558120,ATC_II_-_Cren-thermop_-_Pyrobaculum_aerophilum_str._IM2_-_PYRB_PYRAE:0.2664999290)95_CrenArc_Cren-thermop:0.0880158388,(((ATC_II_B_-_Cren-thermop_-_Acidilobus_saccharovorans_345-15_-_D9Q237_ACIS3:0.4672507588,((ATC_II_B_-_Cren-thermop_-_Ignisphaera_aggregans_DSM_17230_-_E0SQE7_IGNAA:0.2773520313,(ATC_II_B_-_Cren-thermop_-_Thermofilum_pendens_Hrk_5_-_PYRB_THEPD:0.3965120987,ATC_II_B_-_Cren-thermop_-_Aeropyrum_pernix_K1_-_PYRB_AERPE:0.2290554814)87:0.0774999135)88_CrenArc:0.0559442860,ATC_II_B_-_KorArc_-_Candidatus_Korarchaeum_cryptofilum_OPF8_-_PYRB_KORCO:0.4734093446)93:0.0689442953)21:0.0315643921,ATC_II_B_-_Cren-thermop_-_Staphylothermus_hellenicus_DSM_12710_-_D7DB11_STAHD:0.4354017679)82:0.0363083333,(ATC_II_B_-_Cren-thermop_-_Ignicoccus_hospitalis_KIN4/I_-_PYRB_IGNH4:0.6956612523,(ATC_II_B_-_Cren-thermop_-_Metallosphaera_sedula_DSM_5348_-_PYRB_METS5:0.3245872431,ATC_II_B_-_Cren-thermop_-_Sulfolobus_solfataricus_P2_-_PYRB_SULSO:0.2947420938)98:0.2165071468)90_CrenArc:0.0914452622)95_Cren-thermop:0.0949710899)98_Archaea:0.2168860751,ATC_III_HSLP_-_Act-Actinob_-_Nocardioides_sp._JS614_-_A1SH59_NOCSJ:0.9543315032)75:0.0398399679,((((((((((ATC_II_-_Firmicutes_-_Ethanoligenens_harbinense_YUAN-3_-_E6U848_ETHHY:0.3654065019,ATC_II_-_Firmicutes_-_Ruminococcus_albus_7_-_E6UAD0_RUMA7:0.2803020582)99:0.2237299398,ATC_II_-_FC-Clostrid_-_Clostridium_difficile_630_-_PYRB_CLOD6:0.3093455529)88:0.0668518240,(ATC_II_B_-_Firmicutes_-_Finegoldia_magna_ATCC_29328_-_PYRB_FINM2:0.1913800858,(ATC_II_B_-_Firmicutes_-_Anaerococcus_prevotii_DSM_20548_-_C7RH47_ANAPD:0.2690219740,ATC_II_B_-_Firmicutes_-_Clostridiales_genomosp._BVAB3_str._UPII9-5_-_D3R0M6_CLOB3:0.2510170670)96:0.1153427662)97:0.1058784347)4:0.0130399623,((ATC_II_-_Firmicutes_-_Eubacterium_eligens_ATCC_27750_-_Plasmid_pEubeli2_-_C4Z7T4_EUBE2:0.3852514579,ATC_II_-_FC-Clostrid_-_Clostridium_sticklandii_DSM_519_-_E3PUS3_CLOSD:0.4097333668)89:0.0710180007,((ATC_II_B_-_Firmicutes_-_Eubacterium_limosum_KIST612_-_E3GQ53_EUBLK:0.3163195852,ATC_II_-_FC-Clostrid_-_Clostridium_cellulovorans_743B_-_D9SWU0_CLOC7:0.3864121349)64:0.0374006304,((ATC_II_B_-_FC-Clostrid_-_Clostridium_tetani_-_Q891I8_CLOTE:0.1464314811,ATC_II_B_-_FC-Clostrid_-_Clostridium_acetobutylicum_-_PYRB_CLOAB:0.1628866176)90:0.0625916924,ATC_II_-_FC-Clostrid_-_Clostridium_perfringens_-_PYRB_CLOPE:0.2124635798)90:0.0579068039)36:0.0346962122)88:0.0430228657)85_Firmicutes_F-Clostrc:0.0388975975,ATC_II_B_-_Act-Actinob_-_Bifidobacterium_longum_-_PYRB_BIFLO:0.5642268680)2:0.0817142361,ATC_II_-_Act-Actinob_-_Arcanobacterium_haemolyticum_DSM_20595_-_D7BP90_ARCHD:0.7318621745)0:0.0695717099,ATC_II_-_FC-Clostrid_-_Alkaliphilus_oremlandii_OhILAs_-_PYRB_ALKOO:0.4289441518)99_FC-Clostrid:0.2403554951,(((((ATC_II_B_-_B-Neisser_-_Chromobacterium_violaceum_-_PYRB_CHRVO:0.1406307109,ATC_II_B_-_B-Neisser_-_Neisseria_gonorrhoeae_FA_1090_-_PYRB_NEIG1:0.3104767977)94_B-BetaP_B-Neisser:0.0835444402,(ATC_II_B_-_G-Vibriom_-_Vibrio_cholerae_-_PYRB_VIBCH:0.1824495357,(ATC_II_-_G-Enterom_-_Candidatus_Hamiltonella_defensa_5AT__Acyrthosiphon_pisum__-_PYRB_HAMD5:0.4642765877,(ATC_II_B_-_G-Enterom_-_Yersinia_pestis_-_PYRB_YERPE:0.1172138849,ATC_II_-_G-Enterom_-_Wigglesworthia_glossinidia_endosymbiont_of_Glossina_brevipalpis_-_PYRB_WIGBR:0.4190450962)29:0.0441383003)94_G-Enterom:0.1004258402)88_G-GammaP:0.0775502111)96_ProteoB:0.1101462718,ATC_II_B_-_Chlamid_-_Waddlia_chondrophila_WSU_86-1044_-_D6YUA4_WADCW:0.4626211963)91:0.0783632872,((ATC_II_-_Bac-Bacteroidia_-_Candidatus_Azobacteroides_pseudotrichonymphae_genomovar._CFP2_-_PYRB_AZOPC:0.2496244878,ATC_II_B_-_Bac-Bacteroidia_-_Porphyromonas_gingivalis_-_PYRB_PORGI:0.2261854320)77:0.0602989790,ATC_II_B_-_Bac-Bacteroidia_-_Bacteroides_thetaiotaomicron_-_PYRB_BACTN:0.1740340747)100_Bactero_Bac-Bacteroidia:0.3779042570)93:0.1241200776,(ATC_II_B_-_FusoB_-_Ilyobacter_polytropus_DSM_2926_-_Plasmid_pILYOP01_-_E3HDR4_ILYPC:0.1805226905,ATC_II_-_Spirochaetes_-_Brachyspira_pilosicoli_95/1000_-_D8IA02_BRAP9:0.4040298286)99:0.2171795391)6:0.0576510684)31_Bacteria:0.0402517141,ATC_II_-_ThaumArc_-_Nitrosopumilus_maritimus_SCM1_-_PYRB_NITMS:0.6390726104)67:0.0392563682,((((ATC_II_-_Eury-MetB_-_Methanobrevibacter_ruminantium_M1_-_D3E4G1_METRM:0.2843684158,((ATC_II_-_Eury-MetB_-_Methanosphaera_stadtmanae_DSM_3091_-_PYRB_METST:0.4319929469,ATC_II_-_Eury-MetB_-_Methanothermobacter_thermautotrophicus_str._Delta_H_-_PYRB_METTH:0.2443230980)66:0.0354666105,ATC_II_-_Eury-MetB_-_Methanothermus_fervidus_DSM_2088_-_E3GWJ4_METFV:0.1722567598)94:0.0983840548)99_Eury-MetB:0.1683753362,((ATC_II_-_Eury-Mcocci_-_Methanococcus_voltae_A3_-_D7DV01_METV3:0.2409224683,ATC_II_-_Eury-Mcocci_-_Methanococcus_maripaludis_S2_-_PYRB_METMP:0.1719600477)100_Eury-Mcocci:0.3186651086,((ATC_II_B_-_Eury-Archaeogl_-_Ferroglobus_placidus_DSM_10642_-_D3S168_FERPA:0.2441480416,ATC_II_B_-_Eury-Archaeogl_-_Archaeoglobus_fulgidus_DSM_4304_-_PYRB_ARCFU:0.1843301944)100_Eury-Archaeogl:0.1647029072,(((((ATC_II_B_-_Eury-Mmicrobia_-_Methanosphaerula_palustris_E1-9c_-_PYRB_METPE:0.2344084828,ATC_II_B_-_Eury-Mmicrobia_-_Methanospirillum_hungatei_JF-1_-_PYRB_METHJ:0.2734670049)48:0.0530424223,ATC_II_B_-_Eury-Mmicrobia_-_Methanocorpusculum_labreanum_Z_-_PYRB_METLZ:0.3173324770)26:0.0524908285,ATC_II_B_-_Eury-Mmicrobia_-_Methanoplanus_petrolearius_DSM_11571_-_E1RJQ8_METP4:0.2699519606)99_Eury-Mmicrobia:0.1627492017,(ATC_II_B_-_Eury-HaloB_-_Haloquadratum_walsbyi_DSM_16790_-_PYRB_HALWD:0.2060979124,ATC_II_B_-_Eury-HaloB_-_Halobacterium_sp._NRC-1_-_Plasmid_pNRC200_-_PYRB_HALSA:0.1825455125)100_Eury-HaloB:0.2968595183)98:0.1595055342,((ATC_II_B_-_Eury-Mmicrobia_-_Methanosaeta_thermophila_PT_-_PYRB_METTP:0.2563614954,(ATC_II_B_-_Eury-Mmicrobia_-_Methanococcoides_burtonii_DSM_6242_-_PYRB_METBU:0.1898961914,ATC_II_B_-_Eury-Mmicrobia_-_Methanosarcina_acetivorans_C2A_-_PYRB_METAC:0.2930104865)93:0.0748226992)73_Eury-Mmicrobia:0.0460761538,ATC_II_B_-_EuryArc_-_uncultured_methanogenic_archaeon_RC-I_-_PYRB_UNCMA:0.3517017703)38:0.0462569373)4:0.0276482581)95:0.0777053738)29:0.0308225606)95:0.0772004138,((ATC_II_B_-_Eury-Tplasmata_-_Picrophilus_torridus_DSM_9790_-_PYRB_PICTO:0.2854112917,ATC_II_B_-_Eury-Tplasmata_-_Thermoplasma_acidophilum_DSM_1728_-_PYRB_THEAC:0.3092931933)100_Eury-Tplasmata:0.2394224417,ATC_II_B_-_Eury-Acidulip_-_Aciduliprofundum_boonei_T469_-_B5IFK3_ACIB4:0.2422476086)86:0.0654331696)80:0.0326730052,(ATC_II_B_-_Eury-Mpyri_-_Methanopyrus_kandleri_AV19_-_PYRB_METKA:0.4139101727,ATC_II_B_-_Eury-Tcocci_-_Pyrococcus_furiosus_DSM_3638_-_PYRB_PYRFU:0.2502699428)93:0.0963177553)85_Archaea_EuryArc:0.0291760666)54:0.0508001154)91:0.0850862263)42:0.0421550095,(((((ATC_II_-_Alveolata_-_Babesia_bovis_-_A7AWM0_BABBO:0.3145394763,ATC_II_-_Alveolata_-_Theileria_annulata_-_Q4UH27_THEAN:0.2980517439)97:0.2174407051,ATC_II_-_Alveolata_-_Plasmodium_falciparum_3D7_-_Q8IDP8_PLAF7:0.7430950465)93:0.1398270422,ATC_II_-_Alveolata_-_Toxoplasma_gondii_-_Q8TA46_TOXGO:0.8394820048)94_Alveolata:0.1762229053,(((((((ATC_II_-_Asco-Pezizomyc_-_Podospora_anserina_-_B2B2A9_PODAN:0.2415989057,ATC_II_CAD_-_Asco-Pezizomyc_-_Neurospora_crassa_-_Q7S8A6_NEUCR:0.1578526040)96:0.1067511604,ATC_II_CAD_-_Asco-Pezizomyc_-_Paracoccidioides_brasiliensis_Pb01_-_C1H398_PARBA:0.1344095346)77_Asco-Pezizomyc:0.0793365350,((ATC_II_CAD_-_Asco-Saccharomyc_-_Candida_tropicalis_MYA-3404_-_C5MAP3_CANTT:0.1584221421,ATC_II_CAD_-_Asco-Saccharomyc_-_Ashbya_gossypii_ATCC_10895_-_Q75BK8_ASHGO:0.1748560249)46:0.0463312421,ATC_II_CAD_-_Asco-Saccharomyc_-_Yarrowia_lipolytica_CLIB122_-_Q6C6H5_YARLI:0.3404047510)73_Asco-Saccharomyc:0.0438297141)97:0.1055828165,ATC_II_CAD_-_Asco-Taphrinomyc_-_Schizosaccharomyces_pombe_972h-_-_PYR1_SCHPO:0.2256836813)99_Fung-Asco:0.2004676276,(ATC_II_CAD_-_Fung-Basidio_-_Malassezia_globosa_CBS_7966_-_A8PXN5_MALGO:0.2199011439,((ATC_II_CAD_-_Fung-Basidio_-_Laccaria_bicolor_S238N-H82_-_B0DHH0_LACBS:0.2828226632,ATC_II_-_Fung-Basidio_-_Puccinia_graminis_f._sp._tritici_CRL_75-36-700-3_-_E3KXH1_PUCGT:0.2146917758)72:0.0446532997,ATC_II_CAD_-_Fung-Basidio_-_Cryptococcus_neoformans_-_Q5KNM2_CRYNE:0.2065359990)91:0.0472067085)66_Fung-Basidio:0.0274811070)99_Fungi:0.1809373321,(((((ATC_II_-_Strameno_-_Thalassiosira_pseudonana_-_B8C5Q8_THAPS:0.2034673856,ATC_II_-_Strameno_-_Phaeodactylum_tricornutum_CCAP_1055/1_-_B7FRY0_PHATC:0.2640202343)99:0.2811303543,ATC_II_-_Strameno_-_Ectocarpus_siliculosus_-_D7G203_ECTSI:0.4680766827)94_Strameno:0.1606888265,(ATC_II_CAD_-_Metaz-Nematod_-_Caenorhabditis_briggsae_-_A8WNQ4_CAEBR:0.4969460378,(ATC_II_CAD_-_Metaz-Chordata_-_Tetraodon_nigroviridis_-_Q4SZL4_TETNG:0.1751669929,ATC_II_CAD_-_Arthr-Nematoc_-_Anopheles_gambiae_-_Q7QF47_ANOGA:0.2361678976)97:0.1259616755)87_Metazoa:0.0709474993)84:0.0579724249,ATC_II_CAD_-_Amobozoa_-_Dictyostelium_discoideum_-_PYR1_DICDI:0.2555473893)57:0.0476049189,ATC_II_-_Choanoflag_-_Monosiga_brevicollis_-_A9V282_MONBE:0.3375819366)93:0.0780252359)10:0.0775462125,(ATC_II_-_Euglenozoa_-_Trypanosoma_cruzi_-_Q8WTN6_TRYCR:0.0201812358,ATC_II_-_Euglenozoa_-_Trypanosoma_cruzi_-_Q8WTN4_TRYCR:0.0142736929)100_Euglenozoa:0.8055032206)89:0.1074654691)91_Eukaryota:0.0957746413,(ATC_II_-_Cren-thermop_-_Desulfurococcus_mucosus_DSM_2162_-_E8R8L9_DESM0:0.7524847221,(ATC_II_-_DeltaP_-_Desulfatibacillum_alkenivorans_AK-01_-_B8FB21_DESAA:1.1028815876,((ATC_II_-_Chloroflexi_-_Sphaerobacter_thermophilus_DSM_20745_-_D1C4W3_SPHTD:0.2743657219,ATC_II_-_Chloroflexi_-_Thermomicrobium_roseum_DSM_5159_-_B9L1K4_THERP:0.4416841278)97_Bacteria_Chloroflexi:0.1450983136,(ATC_II_-_FB-Alicyclo_-_Alicyclobacillus_acidocaldarius_subsp._acidocaldarius_DSM_446_-_C8WW61_ALIAD:0.8121910829,((ATC_II_-_Acido_-_Candidatus_Koribacter_versatilis_Ellin345_-_Q1IQM8_ACIBL:0.5034907345,ATC_II_-_FB-Alicyclo_-_Bacillus_tusciae_DSM_2912_-_D5WXZ9_BACT2:0.3338612636)91_Bacteria:0.1114140416,(ATC_II_-_Vir-Chlorophyt_-_Ostreococcus_lucimarinus_CCE9901_-_A4S6Z6_OSTLU:0.3649412567,ATC_II_-_Vir-eudicot_-_Arabidopsis_thaliana_-_PYRB_ARATH:0.1572409724)99_Eukaryota_ViridiPl:0.2718112107)73:0.0720215103)73:0.0386802695)94:0.1354447224)24:0.0518917408)51:0.0459894050)95:0.0978238252)95:0.0935147721,(((ATC_II_-_G-Alterom_-_Saccharophagus_degradans_2-40_-_PYRB_SACD2:0.1860138820,((ATC_II_-_G-Alterom_-_Colwellia_psychrerythraea_34H_-_Q47V97_COLP3:0.2643134408,ATC_II_-_G-Oceanosp_-_Kangiella_koreensis_DSM_16069_-_C7R831_KANKD:0.2803974950)36:0.0865994772,ATC_II_-_G-Alterom_-_Shewanella_oneidensis_-_Q8EHC7_SHEON:0.2154224094)67:0.0864048615)99_ProteoB_G-GammaP:0.1982780744,((ATC_II_-_Act-Actinob_-_Kitasatospora_setae_KM-6054_-_E4NER6_KITSK:0.4842254379,(ATC_II_-_B-Burk_-_Bordetella_bronchiseptica_-_Q7WKP5_BORBR:0.2021501902,ATC_II_-_G-Oceanosp_-_Chromohalobacter_salexigens_DSM_3043_-_Q1R1I1_CHRSD:0.2706925717)88_ProteoB:0.1137097877)87:0.0818232662,((ATC_II_-_Act-Actinob_-_Tropheryma_whipplei_TW08/27_-_Q83HI3_TROW8:0.5620021951,ATC_II_-_Act-Actinob_-_Propionibacterium_freudenreichii_subsp._shermanii_CIRM-BIA1_-_D7GFE2_PROFC:0.4391432054)96_Actino_Act-Actinob:0.1404496726,ATC_II_-_G-GammaP_-_Dichelobacter_nodosus_VCS1703A_-_PYRB_DICNV:0.3492531394)81:0.0640996835)95:0.1261615364)98:0.3604770535,(((ATC_II_B_I_-_Thermotogae_-_Thermotoga_maritima_-_PYRB_THEMA:0.2924397397,ATC_II_B_I_-_Spirochaetes_-_Spirochaeta_thermophila_DSM_6192_-_E0RRH0_SPITD:0.3485395039)95:0.1501188187,ATC_II_B_I_-_Spirochaetes_-_Spirochaeta_smaragdinae_DSM_11293_-_E1R525_SPISS:0.2303711968)91:0.1774100663,ATC_II_B_I_-_Spirochaetes_-_Treponema_denticola_-_PYRB_TREDE:0.0394805017)100:1.8904437146)22_Bacteria:0.0531803493)7:0.0610434792)67:0.0656642419)98:0.3414334582,(ATC_I_-_Actino_-_Acidimicrobium_ferrooxidans_DSM_10331_-_C7M0W0_ACIFD:1.2873304060,((((ATC_I_-_DeltaP_-_Bacteriovorax_marinus_SJ_-_E1X2I6_BACMS:1.1829579532,ATC_I_-_A-Ricketts_-_Neorickettsia_sennetsu_str._Miyayama_-_Q2GDQ2_NEOSM:0.9798238139)51:0.1164262574,(ATC_I_-_DeltaP_-_Bdellovibrio_bacteriovorus_-_Q6MPJ8_BDEBA:1.2875576561,((((((((ATC_I_-_EpsilonP_-_Helicobacter_hepaticus_-_PYRB_HELHP:0.2168435860,ATC_I_-_EpsilonP_-_Helicobacter_mustelae_12198_-_D3UH55_HELM1:0.3153486070)98:0.1209698479,ATC_I_-_EpsilonP_-_Wolinella_succinogenes_-_PYRB_WOLSU:0.1851767398)77:0.0708190136,ATC_I_-_EpsilonP_-_Campylobacter_jejuni_-_PYRB_CAMJE:0.3835627393)41:0.0352954595,ATC_I_-_EpsilonP_-_Arcobacter_nitrofigilis_DSM_7299_-_D5V6Y8_ARCNC:0.3977346790)49:0.0316092445,ATC_I_-_EpsilonP_-_Sulfurimonas_denitrificans_DSM_1251_-_PYRB_SULDN:0.2792417077)69:0.0859318043,ATC_I_-_EpsilonP_-_Nautilia_profundicola_AmH_-_B9L8G4_NAUPA:0.3195955621)94:0.1070571572,(ATC_I_-_EpsilonP_-_Helicobacter_felis_ATCC_49179_-_E7A8T6_HELFC:0.5069620081,ATC_I_-_EpsilonP_-_Helicobacter_pylori_J99_-_PYRB_HELPJ:0.4470536476)31:0.1431983232)33:0.0714093121,ATC_I_-_EpsilonP_-_Nitratifractor_salsuginis_DSM_16511_-_E6WZH4_NITSE:0.6231114772)97_EpsilonP:0.2399049674)31:0.0435020514)92_ProteoB:0.1515987137,(ATC_I_-_Aquif_-_Hydrogenobaculum_sp._Y04AAS1_-_B4U7A0_HYDS0:0.6628601074,((ATC_I_-_Aquif_-_Thermocrinis_albus_DSM_14484_-_D3SMW7_THEAH:0.3773825520,ATC_I_-_Aquif_-_Hydrogenobacter_thermophilus_TK-6_-_D3DK43_HYDTT:0.2893418951)99:0.2083983205,ATC_I_-_Aquif_-_Aquifex_aeolicus_-_PYRB_AQUAE:0.2897430766)35:0.1226473125)100_Aquif:0.7564634958)46:0.0407281184,((((ATC_I_-_A-Ricketts_-_Wolbachia_endosymbiont_of_Drosophila_melanogaster_-_PYRB_WOLPM:0.3612660919,((ATC_I_-_A-Ricketts_-_Anaplasma_phagocytophilum_HZ_-_PYRB_ANAPZ:0.1369462387,ATC_I_-_A-Ricketts_-_Anaplasma_marginale_str._St._Maries_-_PYRB_ANAMM:0.3141015961)99:0.2891560213,ATC_I_-_A-Ricketts_-_Ehrlichia_ruminantium_str._Welgevonden_-_PYRB_EHRRW:0.3055337227)95:0.1487802588)90_A-Ricketts:0.0975348950,ATC_I_-_ARz-Rhizo_-_Candidatus_Liberibacter_solanacearum_CLso-ZC1_-_E4UD36_LIBSC:0.5173808852)98:0.2587761228,ATC_I_-_A-AlphaP_-_Parvularcula_bermudensis_HTCC2503_-_E0TCC0_PARBH:1.2105242183)77_ProteoB_A-AlphaP:0.0808969853,(((((((((((ATC_I_-_FL-Leuconost_-_Oenococcus_oeni_PSU-1_-_PYRB_OENOB:0.4143606394,ATC_I_-_FL-Leuconost_-_Leuconostoc_mesenteroides_subsp._mesenteroides_ATCC_8293_-_PYRB_LEUMM:0.2644133141)99_Firmicutes_F-LactoBacil_FL-Leuconost:0.2433515270,ATC_I_-_Act-Actinob_-_Propionibacterium_acnes_-_PYRB_PROAC:0.4408217872)91:0.0831602818,(((ATC_I_-_FL-Lactob_-_Pediococcus_pentosaceus_ATCC_25745_-_PYRB_PEDPA:0.2610386931,ATC_I_-_FL-Lactob_-_Lactobacillus_reuteri_JCM_1112_-_PYRB_LACRJ:0.3869352685)71:0.0832622550,ATC_I_-_FL-Lactob_-_Lactobacillus_plantarum_-_PYRB_LACPL:0.2676956857)33_F-LactoBacil_FL-Lactob:0.0740583228,((ATC_I_-_FL-Lactob_-_Lactobacillus_sakei_subsp._sakei_23K_-_PYRB_LACSS:0.3941895573,ATC_I_-_FL-Lactob_-_Lactobacillus_casei_ATCC_334_-_PYRB_LACC3:0.3877253715)66_F-LactoBacil_FL-Lactob:0.0651322836,((ATC_I_-_FL-Lactob_-_Lactobacillus_delbrueckii_subsp._bulgaricus_ND02_-_E4SZI8_LACDN:0.3085325975,ATC_I_-_FL-Lactob_-_Lactobacillus_johnsonii_-_PYRB_LACJO:0.2631957269)100_F-LactoBacil_FL-Lactob:0.2216255888,((ATC_I_-_FL-Streptoc_-_Lactococcus_lactis_subsp._cremoris_MG1363_-_PYRB_LACLM:0.2944684697,ATC_I_-_FL-Streptoc_-_Streptococcus_pneumoniae_-_PYRB_STRPN:0.2642706536)81_F-LactoBacil_FL-Streptoc:0.0559663507,(ATC_I_-_FL-Enteroc_-_Enterococcus_faecalis_-_PYRB_ENTFA:0.2159030031,ATC_I_-_FB-Listeria_-_Listeria_innocua_-_PYRB_LISIN:0.3819526886)47:0.0662321917)95:0.1020483774)80:0.0737709978)3:0.0661840394)5_Firmicutes:0.0747262802)97:0.1224502045,(((ATC_I_-_FB-Staph_-_Staphylococcus_carnosus_subsp._carnosus_TM300_-_PYRB_STACT:0.1897978718,ATC_I_-_FB-Staph_-_Staphylococcus_epidermidis_ATCC_12228_-_PYRB_STAES:0.2093365671)92_Firmicutes:0.0804436832,(ATC_I_-_FB-Staph_-_Macrococcus_caseolyticus_JCSC5402_-_PYRB_MACCJ:0.1854965729,(ATC_I_-_Tenerites_-_Mycoplasma_penetrans_-_PYRB_MYCPE:0.3295733305,ATC_I_-_FusoB_-_Fusobacterium_nucleatum_subsp._nucleatum_-_PYRB_FUSNN:0.1745115254)99:0.2217150521)78:0.0683451879)97_F-Bacil_FB-Staph:0.1368497807,(ATC_I_-_F-Bacil_-_Exiguobacterium_sibiricum_255-15_-_B1YIS2_EXIS2:0.3837256963,ATC_I_-_F-Bacil_-_Exiguobacterium_sp._AT1b_-_C4L5W0_EXISA:0.3882963600)97_Firmicutes_F-Bacil:0.1463505038)92:0.0753275067)80:0.0401616711,ATC_I_-_BacF-Flavo_-_Riemerella_anatipestifer_DSM_15868_-_E4T9D4_RIEAD:0.3595731577)93:0.0831942615,ATC_I_-_FB-Bacil_-_Lysinibacillus_sphaericus_C3-41_-_B1HQB8_LYSSC:0.4470152781)80:0.0673319920,((ATC_I_-_FB-Bacil_-_Bacillus_cellulosilyticus_DSM_2522_-_E6TTQ8_BACCJ:0.4320867708,ATC_I_-_FB-Bacil_-_Bacillus_selenitireducens_MLS10_-_D6XTP5_BACIE:0.4100235131)93:0.1220036620,((ATC_I_-_FB-Bacil_-_Bacillus_licheniformis_ATCC_14580_-_PYRB_BACLD:0.4218287403,((ATC_I_-_FB-Bacil_-_Bacillus_pseudofirmus_OF4_-_D3FTB1_BACPE:0.2602216396,(ATC_I_-_FB-Bacil_-_Bacillus_halodurans_-_PYRB_BACHD:0.2338182329,ATC_I_-_FB-Bacil_-_Bacillus_clausii_KSM-K16_-_PYRB_BACSK:0.3312967530)75:0.0572127312)98:0.1233959389,ATC_I_-_FB-Bacil_-_Bacillus_anthracis_-_PYRB_BACAN:0.2904101561)75:0.0307835191)63:0.0292363516,(ATC_I_-_FB-Bacil_-_Bacillus_megaterium_QM_B1551_-_D5DQV0_BACMQ:0.2773611448,ATC_I_-_FB-Bacil_-_Geobacillus_kaustophilus_-_PYRB_GEOKA:0.2648108236)44:0.0573682331)89:0.0610554368)88_Firmicutes_F-Bacil_FB-Bacil:0.0657786118)79:0.0699543056,ATC_I_-_FB-Bacil_-_Oceanobacillus_iheyensis_-_PYRB_OCEIH:0.7012830952)99:0.2427714374,(ATC_I_-_FB-Plaeni_-_Paenibacillus_polymyxa_SC2_-_E3E5C0_PAEPS:0.4120375522,ATC_I_-_FB-Plaeni_-_Brevibacillus_brevis_NBRC_100599_-_C0ZG42_BREBN:0.4026754400)73_Firmicutes_F-Bacil_FB-Plaeni:0.1173032905)100:0.2782554070,((ATC_I_-_G-Legionel_-_Coxiella_burnetii_-_PYRB_COXBU:0.5980114560,ATC_I_-_G-Legionel_-_Legionella_pneumophila_subsp._pneumophila_str._Philadelphia_1_-_PYRB_LEGPH:0.6483572450)94_G-Legionel:0.1857400520,ATC_I_-_G-Xanthom_-_Xylella_fastidiosa_-_PYRB_XYLFA:0.6249154195)86_ProteoB_G-GammaP:0.0811475735)67:0.0832200643,(((ATC_I_-_Act-Rubrob_-_Rubrobacter_xylanophilus_DSM_9941_-_PYRB_RUBXD:0.8854361277,(ATC_I_-_Chlorobi_-_Chloroherpeton_thalassium_ATCC_35110_-_B3QVX3_CHLT3:0.3794251154,(ATC_I_-_Chlorobi_-_Prosthecochloris_aestuarii_DSM_271_-_PYRB_PROA2:0.1912371543,ATC_I_-_Chlorobi_-_Chlorobaculum_tepidum_-_PYRB_CHLTE:0.3108099440)98:0.1719221375)99_Chlorobi:0.3283273569)87:0.0681992829,(((ATC_I_-_DeltaP_-_Haliangium_ochraceum_DSM_14365_-_D0LXQ4_HALO1:0.3883838720,ATC_I_-_DeltaP_-_Sorangium_cellulosum_'So_ce_56'_-_PYRB_SORC5:0.2176941142)93_ProteoB_DeltaP:0.0728857467,((((((ATC_I_-_A-AlphaP_-_Candidatus_Puniceispirillum_marinum_IMCC1322_-_D5BRF9_PUNMI:0.3458536336,ATC_I_-_A-Sphingo_-_Zymomonas_mobilis_-_PYRB_ZYMMO:0.3640073968)32:0.0430425511,ATC_I_-_A-Ricketts_-_Candidatus_Pelagibacter_ubique_-_PYRB_PELUB:0.4027202121)82:0.0687520128,((ATC_I_-_ARz-Phyllo_-_Mesorhizobium_loti_-_PYRB_RHILO:0.2371981837,(ATC_I_-_ARs_-_Acetobacter_pasteurianus_IFO_3283-01_-_C7JES9_ACEP3:0.2883358098,ATC_I_-_A-Caulo_-_Caulobacter_vibrioides_-_PYRB_CAUCR:0.3323399842)63:0.0409194456)78:0.0392713291,(ATC_I_-_ARd-Rhodo_-_Ruegeria_pomeroyi_-_PYRB_SILPO:0.2617012156,ATC_I_-_ARs_-_Azospirillum_sp._B510_-_D3NUX2_AZOS1:0.2482200497)34:0.0336066603)14:0.0373233441)68:0.0500528243,ATC_I_-_ARd-Hypho_-_Hyphomonas_neptunium_ATCC_15444_-_PYRB_HYPNA:0.3746380043)70:0.0721014752,ATC_I_-_ARd-Hypho_-_Maricaulis_maris_MCS10_-_PYRB_MARMM:0.4650746477)98_ProteoB_A-AlphaP:0.1407305738,(ATC_I_-_Magnetococ_-_Magnetococcus_sp._MC-1_-_PYRB_MAGSM:0.3337991796,((((ATC_I_-_G-Pseudom_-_Pseudomonas_putida_KT2440_-_PYRB_PSEPK:0.2087223545,((ATC_I_-_G-Pseudom_-_Acinetobacter_sp._ADP1_-_PYRB_ACIAD:0.3234729009,ATC_I_-_G-Thiotr_-_Thiomicrospira_crunogena_XCL-2_-_PYRB_THICR:0.2677894223)16_G-GammaP:0.0505171224,ATC_I_-_B-Burk_-_Ralstonia_solanacearum_-_PYRB_RALSO:0.1942365665)11:0.0361752195)85:0.0312931339,ATC_I_-_G-GammaP_-_Methylococcus_capsulatus_-_PYRB_METCA:0.1985193111)95:0.0600426174,ATC_I_-_G-Acidithio_-_Acidithiobacillus_ferrooxidans_ATCC_23270_-_PYRB_ACIF2:0.3750521638)33:0.0267956325,ATC_I_-_G-SulfSymb_-_Candidatus_Vesicomyosocius_okutanii_HA_-_PYRB_VESOH:0.5442248741)100_ProteoB:0.1494672892)85:0.0345360848)86:0.0290544961)99:0.1071231555,(((((ATC_I_-_CyC-Synechococ_-_Synechococcus_elongatus_PCC_6301_-_PYRB_SYNP6:0.1067709439,ATC_I_-_Cy-Nostoc_-_Nostoc_sp._PCC_7120_-_PYRB_NOSS1:0.1730979350)99:0.1903719916,((ATC_I_-_Cy-Prochloro_-_Prochlorococcus_marinus_str._MIT_9313_-_PYRB_PROMM:0.2009424575,(ATC_I_-_Cy-Prochloro_-_Prochlorococcus_marinus_str._MIT_9211_-_PYRB_PROM4:0.2091426861,ATC_I_-_Cy-Prochloro_-_Prochlorococcus_marinus_-_PYRB_PROMA:0.1553388646)0:0.0595348157)81:0.1002172054,ATC_I_-_Cy-Prochloro_-_Prochlorococcus_marinus_subsp._pastoris_str._CCMP1986_-_PYRB_PROMP:0.3497337574)99_Cy-Prochloro:0.2521569627)100_Cyano:0.3694166332,ATC_I_-_Synergist_-_Aminobacterium_colombiense_DSM_12261_-_D5EGN5_AMICL:0.5420555446)67:0.0735741348,((((ATC_I_-_DeltaP_-_Desulfovibrio_desulfuricans_subsp._desulfuricans_str._ATCC_27774_-_PYRB_DESDA:0.1936516987,ATC_I_-_DeltaP_-_Desulfovibrio_vulgaris_str._Hildenborough_-_PYRB_DESVH:0.0812165486)81:0.1318933420,ATC_I_-_DeltaP_-_Lawsonia_intracellularis_PHE/MN1-00_-_PYRB_LAWIP:0.3483132553)100_ProteoB_DeltaP:0.4397609391,(((ATC_I_-_Act-Actinob_-_Rothia_dentocariosa_ATCC_17931_-_E3H2U7_ROTDC:0.4021803711,ATC_I_-_Act-Actinob_-_Mobiluncus_curtisii_ATCC_43063_-_D6ZHC6_MOBCV:0.1944240800)95:0.1123473336,(ATC_I_-_Act-Actinob_-_Thermobifida_fusca_YX_-_PYRB_THEFY:0.1160193274,(ATC_I_-_Act-Actinob_-_Frankia_sp._CcI3_-_PYRB_FRASC:0.1622572492,ATC_I_-_Act-Actinob_-_Streptomyces_coelicolor_-_PYRB_STRCO:0.1206982684)75:0.0391417741)97:0.1094460569)95:0.0940332685,((ATC_I_-_Act-Actinob_-_Segniliparus_rotundus_DSM_44985_-_D6ZAM9_SEGRD:0.2982839261,(ATC_I_-_Act-Actinob_-_Corynebacterium_diphtheriae_-_PYRB_CORDI:0.3138682004,ATC_I_-_Act-Actinob_-_Mycobacterium_leprae_-_PYRB_MYCLE:0.2178995521)13:0.0445959814)99:0.1610371229,ATC_I_-_Act-Actinob_-_Intrasporangium_calvum_DSM_43043_-_E6S8X7_INTC7:0.3479183233)43:0.0310220440)91_Actino_Act-Actinob:0.0833580070)92:0.0966251294,(ATC_I_-_Act-Rubrob_-_Conexibacter_woesei_DSM_14684_-_D3FE03_CONWI:0.5254003910,((ATC_I_-_DT-Deinococc_-_Truepera_radiovictrix_DSM_17093_-_D7CTC0_TRURR:0.3008963569,ATC_I_-_DT-Deinococc_-_Deinococcus_radiodurans_-_PYRB_DEIRA:0.3180399047)86_DT-Deinococc:0.0730106806,ATC_I_-_DeinoTherm_-_Thermus_thermophilus_HB27_-_PYRB_THET2:0.3453464455)99_DeinoTherm:0.2358138850)77:0.0912006574)69:0.0447373957)87:0.0287482647,(((((ATC_I_-_Act-Coryob_-_Olsenella_uli_DSM_7084_-_E1QVF0_OLSUV:0.3104169362,ATC_I_-_Act-Coryob_-_Eggerthella_lenta_DSM_2243_-_C8WHP9_EGGLE:0.3610012589)100_Actino_Act-Coryob:0.3672944359,((ATC_I_-_Verruco_-_Akkermansia_muciniphila_ATCC_BAA-835_-_PYRB_AKKM8:0.7886160287,ATC_I_-_Nitrospirae_-_Thermodesulfovibrio_yellowstonii_DSM_11347_-_B5YLE0_THEYD:0.3084280889)62:0.0530932576,(ATC_I_-_Aquif_-_Thermovibrio_ammonificans_HB-1_-_E8T3N4_THEA1:0.5804066262,ATC_I_-_Aquif_-_Sulfurihydrogenibium_azorense_Az-Fu1_-_C1DUK0_SULAA:0.4653474604)96_Aquif:0.1492481737)66:0.0419231659)72:0.0381040866,((ATC_I_-_Verruco_-_Coraliomargarita_akajimensis_DSM_45221_-_D5EPN5_CORAD:0.2978339678,ATC_I_-_Verruco_-_Opitutus_terrae_PB90-1_-_PYRB_OPITP:0.1678266817)96:0.1368478394,ATC_I_-_Verruco_-_Methylacidiphilum_infernorum_V4_-_B3DWB5_METI4:0.6962107444)98_Chl-Ver-Len_Verruco:0.1618634687)62:0.0586611522,(((((ATC_I_-_Chloroflexi_-_Dehalogenimonas_lykanthroporepellens_BL-DC-9_-_D8K0T6_DEHLB:0.3020633598,ATC_I_-_Chloroflexi_-_Dehalococcoides_sp._CBDB1_-_PYRB_DEHSC:0.3673674920)99:0.1996928792,(ATC_I_-_Chloroflexi_-_Chloroflexus_sp._Y-400-fl_-_PYRB_CHLSY:0.2113346222,ATC_I_-_Chloroflexi_-_Herpetosiphon_aurantiacus_DSM_785_-_A9AVM4_HERA2:0.2828328591)99:0.1912955689)85_Chloroflexi:0.0772150078,ATC_I_-_Bacteria_-_Candidatus_Cloacamonas_acidaminovorans_-_B0VIM6_CLOAI:0.5082126353)95:0.1076848989,(ATC_I_-_Firmicutes_-_Desulfitobacterium_hafniense_Y51_-_PYRB_DESHY:0.4684329541,(((((ATC_I_-_Firmicutes_-_Symbiobacterium_thermophilum_-_PYRB_SYMTH:0.3518331986,((ATC_I_-_FC-ThermAnaer_-_Caldanaerobacter_subterraneus_subsp._tengcongensis_-_PYRB_THETN:0.3785241707,ATC_I_-_FC-Clostrid_-_Clostridium_thermocellum_DSM_1313_-_E6UPT4_CLOTL:0.1916328250)64:0.0822069323,ATC_I_-_F-Natran_-_Natranaerobius_thermophilus_JW/NM-WN-LF_-_PYRB_NATTJ:0.2941236540)85:0.0466316933)74:0.0321029093,(ATC_I_-_Firmicutes_-_Acidaminococcus_fermentans_DSM_20731_-_D2RKS7_ACIFV:0.3074736166,ATC_I_-_Firmicutes_-_Veillonella_parvula_DSM_2008_-_D1BLI9_VEIPT:0.2782077828)99:0.2296485603)67:0.0320322781,((ATC_I_-_Firmicutes_-_Desulfotomaculum_reducens_MI-1_-_PYRB_DESRM:0.2157520055,ATC_I_-_Firmicutes_-_Candidatus_Desulforudis_audaxviator_MP104C_-_PYRB_DESAP:0.3832348561)87:0.0456730203,((ATC_I_-_F-Halan_-_Acetohalobium_arabaticum_DSM_5501_-_D9QPI8_ACEAZ:0.2443789023,ATC_I_-_F-Halan_-_Halanaerobium_hydrogeniformans_-_E4RIW1_HALSL:0.2684483228)99_F-Halan:0.1618328825,(ATC_I_-_Firmicutes_-_Desulfotomaculum_acetoxidans_DSM_771_-_C8W0B1_DESAS:0.1572248507,ATC_I_-_FC-ThermAnaer_-_Moorella_thermoacetica_ATCC_39073_-_PYRB_MOOTA:0.1822669064)56:0.0363397631)84:0.0368896036)88:0.0492655200)74:0.0310936398,(ATC_I_-_FC-ThermAnaer_-_Ammonifex_degensii_KC4_-_C9RB97_AMMDK:0.3106745562,ATC_I_-_Firmicutes_-_Heliobacterium_modesticaldum_Ice1_-_PYRB_HELMI:0.2401792219)77:0.0442032675)91_Firmicutes:0.0530532345,((((ATC_I_-_FC-ThermAnaer_-_Coprothermobacter_proteolyticus_DSM_5265_-_PYRB_COPPD:0.3415504995,ATC_I_-_FC-ThermAnaer_-_Carboxydothermus_hydrogenoformans_Z-2901_-_PYRB_CARHZ:0.2508087264)83:0.0715620539,ATC_I_-_FC-ThermAnaer_-_Caldicellulosiruptor_kronotskyensis_2002_-_E4SBR6_CALK2:0.4396445279)83_Firmicutes_F-Thermoan_FC-ThermAnaer:0.0377139191,ATC_I_-_Dictyoglomi_-_Dictyoglomus_turgidum_DSM_6724_-_B8E2K5_DICTD:0.2378947215)85:0.0408433081,ATC_I_-_ElusiM_-_uncultured_Termite_group_1_bacterium_phylotype_Rs-D17_-_PYRB_UNCTG:0.4028874436)37:0.0537770462)92:0.0602338769)10:0.0282502160)92:0.0419285488,(((ATC_I_-_Bac-Sphingo_-_Salinibacter_ruber_DSM_13855_-_PYRB_SALRD:0.5408015208,ATC_I_-_ElusiM_-_Elusimicrobium_minutum_Pei191_-_B2KCN4_ELUMP:0.3845431668)9:0.0557144521,(((ATC_I_-_Fibrob_-_Fibrobacter_succinogenes_subsp._succinogenes_S85_-_C9RKD9_FIBSS:0.3659983612,ATC_I_-_Gemmatimon_-_Gemmatimonas_aurantiaca_T-27_-_PYRB_GEMAT:0.3353339222)18:0.0926149096,ATC_I_-_Bac-Cytoph_-_Cytophaga_hutchinsonii_ATCC_33406_-_PYRB_CYTH3:0.3391969339)94:0.0869453000,((ATC_I_-_PlanctoM_-_Rhodopirellula_baltica_-_PYRB_RHOBA:0.3776917410,ATC_I_-_PlanctoM_-_Planctomyces_limnophilus_DSM_3776_-_D5SNI0_PLAL2:0.2156595991)93:0.1008400002,ATC_I_-_PlanctoM_-_Isosphaera_pallida_ATCC_43644_-_E8QYU1_ISOPI:0.3257458963)99_PlanctoM:0.1737353019)27:0.0198314194)17:0.0445779077,(((ATC_I_-_DeltaP_-_Syntrophobacter_fumaroxidans_MPOB_-_PYRB_SYNFM:0.3466875912,ATC_I_-_DeltaP_-_Syntrophus_aciditrophicus_SB_-_PYRB_SYNAS:0.2300362164)89:0.0631755093,((ATC_I_-_DeltaP_-_Pelobacter_carbinolicus_DSM_2380_-_PYRB_PELCD:0.1787215964,ATC_I_-_DeltaP_-_Geobacter_sulfurreducens_-_PYRB_GEOSL:0.2155035479)99:0.1031256188,((ATC_I_-_DeltaP_-_Desulfarculus_baarsii_DSM_2075_-_E1QKB5_DESB2:0.2862101955,(ATC_I_-_DeltaP_-_Desulfobacterium_autotrophicum_HRM2_-_PYRB_DESAH:0.1917113202,ATC_I_-_DeltaP_-_Desulfococcus_oleovorans_Hxd3_-_PYRB_DESOH:0.2728188083)96:0.1128206203)74:0.0719597399,(ATC_I_-_DeltaP_-_Desulfurivibrio_alkaliphilus_AHT2_-_D6Z6Z3_DESAT:0.2347700509,ATC_I_-_DeltaP_-_Desulfotalea_psychrophila_-_PYRB_DESPS:0.2366709258)98:0.1254932396)57:0.0084619133)51:0.0446062754)88_DeltaP:0.0446179374,(ATC_I_-_DeltaP_-_Anaeromyxobacter_dehalogenans_2CP-C_-_PYRB_ANADE:0.4314622306,(ATC_I_-_Bacteria_-_Desulfurispirillum_indicum_S5_-_E6W0F5_DESIS:0.4001870748,(((ATC_I_-_EpsilonP_-_Campylobacter_hominis_ATCC_BAA-381_-_PYRB_CAMHC:0.1799833462,ATC_I_-_EpsilonP_-_Sulfurospirillum_deleyianum_DSM_6946_-_D1AZ97_SULD5:0.1996245922)99_EpsilonP:0.2347317929,ATC_I_-_Bacteria_-_Calditerrivibrio_nitroreducens_DSM_19672_-_E4THI8_CALNY:0.2263944421)54:0.0372446301,ATC_I_-_Bacteria_-_Denitrovibrio_acetiphilus_DSM_12809_-_D4H833_DENA2:0.2319443264)99:0.1538096538)32:0.0464186487)94:0.0806366890)93_ProteoB:0.0539960348)91:0.0430400733)95:0.0460009057)88:0.0357137181,(ATC_I_-_Acido_-_Candidatus_Solibacter_usitatus_Ellin6076_-_PYRB_SOLUE:0.4336121718,ATC_I_-_DeltaP_-_Myxococcus_xanthus_DK_1622_-_PYRB_MYXXD:0.4757670961)91:0.0898853465)83:0.0217864611)67:0.0231232175)91:0.0480991092)81:0.0304279389,(ATC_I_-_Thermobacu_-_Thermobaculum_terrenum_ATCC_BAA-798_-_D1CBW5_THET1:0.6883989142,(ATC_I-inact_-_B-Burk_-_Achromobacter_xylosoxidans_A8_-_E3HWQ5_ACHXA:1.5629036286,(ATC_I_-_Firmicutes_-_Thermaerobacter_marianensis_DSM_12885_-_E6SJH8_THEM7:0.6929217433,((ATC_I_-_Acido_-_Acidobacterium_capsulatum_ATCC_51196_-_C1F8V3_ACIC5:0.2791477162,ATC_I_-_Acido_-_Acidobacterium_sp._MP5ACTX9_-_E8X3Z9_ACISM:0.2389765815)100:0.4372052949,ATC_I_-_Acido_-_Candidatus_Koribacter_versatilis_Ellin345_-_PYRB_ACIBL:0.2948263778)98_Acido:0.2120618254)80:0.0780407296)78:0.0720281674)92:0.0952379447)87:0.0613867267)87:0.0691977034)82:0.0381235099)95:0.1841530458)95_Bacteria:0.1839828947)100:0.6111846631,(((UTC_-_Act-Actinob_-_Nakamurella_multipartita_DSM_44233_-_C8XGT6_NAKMY:0.3370072451,UTC_-_Act-Actinob_-_Streptomyces_avermitilis_-_Q82H78_STRAW:0.2203895354)96:0.1176059841,UTC_-_Act-Actinob_-_Salinispora_arenicola_CNS-205_-_A8LZB9_SALAI:0.2513741929)28:0.0466357003,UTC_-_Act-Actinob_-_Saccharopolyspora_erythraea_NRRL_2338_-_A4FHN6_SACEN:0.3074961690)100_Bacteria_Actino_Act-Actinob:0.8650325690)34:0.1595888794)99:0.3163204183,((xOTC_-_DeltaP_-_Myxococcus_xanthus_DK_1622_-_Q1D265_MYXXD:0.7368942881,((xOTC_-_Bac-Sphingo_-_Rhodothermus_marinus_DSM_4252_-_D0MH55_RHOM4:0.2705948307,xOTC_-_Bac-Sphingo_-_Salinibacter_ruber_DSM_13855_-_Q2S0F8_SALRD:0.4310724990)99_Bac-Sphingo:0.3592098003,(((((xOTC_-_Bac-Cytoph_-_Cytophaga_hutchinsonii_ATCC_33406_-_Q11QI9_CYTH3:0.1993913469,(xOTC_-_Bac-Sphingo_-_Chitinophaga_pinensis_DSM_2588_-_C7PM52_CHIPD:0.2126348758,xOTC_-_Bac-Cytoph_-_Marivirga_tractuosa_DSM_4126_-_E4TPD4_MARTH:0.5444904926)83:0.1122744993)94:0.0942255632,xOTC_-_BacF-Flavo_-_Flavobacteriaceae_bacterium_3519-10_-_C6X4J6_FLAB3:0.4623723222)71:0.0520342427,(xOTC_-_BacF-Flavo_-_Zunongwangia_profunda_SM-A87_-_D5BG00_ZUNPS:0.2956540892,(xOTC_-_BacF-Flavo_-_Flavobacterium_johnsoniae_UW101_-_A5FEC2_FLAJ1:0.2067008812,(xOTC_-_BacF-Flavo_-_Cellulophaga_algicola_DSM_14237_-_E6X4I6_CELAD:0.1915670497,xOTC_-_BacF-Flavo_-_Robiginitalea_biformata_HTCC2501_-_A4CJ57_ROBBH:0.4243666980)48:0.0851041627)87:0.0997717666)97_Bac-Flavo:0.0897551626)86_BacF-Flavo:0.0691839420,(xOTC_-_BacF-Blatt_-_Blattabacterium_sp.__Blattella_germanica__str._Bge_-_D0JAZ3_BLASB:0.2549727144,xOTC_-_BacF-Sulcia_-_Candidatus_Sulcia_muelleri_CARI_-_E0TJH2_SULMC:0.2363636596)100_Bac-Flavo:0.3161716647)63:0.0412355634,((xOTC_-_Bac-Cytoph_-_Leadbetterella_byssophila_DSM_17132_-_E4RUF8_LEAB4:0.2649966486,xOTC_-_Bac-Cytoph_-_Spirosoma_linguale_DSM_74_-_D2QKW8_SPILD:0.2650195782)56_Bac-Cytoph:0.0742730431,xOTC_AOTC_-_Bac-Bacteroidia_-_Bacteroides_thetaiotaomicron_-_AOTC_BACTN:0.4453831971)9:0.0467277296)100:0.6779764068)85_Bactero:0.0860174659)84:0.0868543138,((xOTC_-_A-AlphaP_-_Parvularcula_bermudensis_HTCC2503_-_E0TIE3_PARBH:0.3051126426,((xOTC_-_G-Oceanosp_-_Kangiella_koreensis_DSM_16069_-_C7R8V0_KANKD:0.2314304679,xOTC_AOTC_-_G-Xanthom_-_Xylella_fastidiosa_-_AOTC_XYLFA:0.2879192987)94_G-GammaP:0.1125785267,xOTC_-_DeltaP_-_Sorangium_cellulosum_'So_ce_56'_-_A9GL64_SORC5:0.2669352869)95:0.0887110971)21:0.0580772087,xOTC_-_ARd-Hypho_-_Maricaulis_maris_MCS10_-_Q0AST0_MARMM:0.3735773993)99_ProteoB:0.4006893112)100_Bacteria:0.3975113319)29:0.1828677215,YTC_-_Cren-thermop_-_Desulfurococcus_mucosus_DSM_2162_-_E8R802_DESM0:0.8925696353)61:0.1359853651,(((YTC_-_FC-ThermAnaer_-_Moorella_thermoacetica_ATCC_39073_-_Q2RGZ7_MOOTA:0.1642927501,YTC_-_Spirochaetes_-_Spirochaeta_smaragdinae_DSM_11293_-_E1R8S8_SPISS:0.4101873030)99:0.1486979225,(YTC_-_Act-Actinob_-_Nocardioides_sp._JS614_-_A1SH60_NOCSJ:0.3402907132,YTC_-_Chloroflexi_-_Anaerolinea_thermophila_UNI-1_-_E8MZ16_ANATU:0.1942057084)99:0.1725239168)79_Bacteria:0.0664196216,(((YTC_-_Thermotogae_-_Petrotoga_mobilis_SJ95_-_A9BIT6_PETMO:0.2581321906,YTC_-_F-Halan_-_Halanaerobium_hydrogeniformans_-_E4RJV6_HALSL:0.3902428573)92:0.0965180942,YTC_-_Thermotogae_-_Kosmotoga_olearia_TBF_19.5.1_-_C5CHS3_KOSOT:0.1946056954)96_Bacteria:0.1202095496,YTC_-_Cren-thermop_-_Desulfurococcus_mucosus_DSM_2162_-_E8R9T5_DESM0:1.0232258107)72:0.0364788355)60:0.1270306251)100:1.0645555814,(YTC_-_Bacteria_-_Candidatus_Cloacamonas_acidaminovorans_-_B0VGZ3_CLOAI:0.2626918983,YTC_-_Parabasal_-_Trichomonas_vaginalis_-_A2DY09_TRIVA:0.3967086600)64:0.0486838992)88:0.0540259548,YTC_-_G-Enterom_-_Escherichia_coli_O157_H7_-_YGEW_ECO57:0.1366518352)99:0.1320465250,YTC_-_FC-Clostrid_-_Clostridium_botulinum_H04402_065_-_E8ZPP3_CLOB0:0.1485511320,YTC_-_Act-Coryob_-_Atopobium_parvulum_DSM_20469_-_C8W985_ATOPD:0.3154090613);
