# Supplementary material for: Identifying reaction modules in metabolic pathways: bioinformatic deduction and experimental validation of a new putative route in purine catabolism
Source: BMC Syst Biol. 2013 Oct 5;7:99. doi: 10.1186/1752-0509-7-99 (PMC4016543; doi:10.1186/1752-0509-7-99)
Supplement: Additional file 7 — Complete tree of carbamoyltransferases can be viewed in three different formats (Newick [60], NeXML http://www.nexml.org/ , and Dendroscope [61]). [file 1752-0509-7-99-S7.dendro]

#DENDROSCOPE
{TREE 'Tree1'
((((((((((((((((((OTC_-_DeltaP_-_Syntrophus_aciditrophicus_SB_-_OTC_SYNAS:0.48572657,OTC_-_Dictyoglomi_-_Dictyoglomus_turgidum_DSM_6724_-_B8E0P2_DICTD:0.3774435)76_Bacteria:0.1076485,(OTC_-_KorArc_-_Candidatus_Korarchaeum_cryptofilum_OPF8_-_B1L6J8_KORCO:0.8131989,OTC_-_ElusiM_-_uncultured_Termite_group_1_bacterium_phylotype_Rs-D17_-_B1GZE0_UNCTG:0.44860932)96:0.19187671)45:0.03079049,(OTC_-_Nitrospirae_-_Thermodesulfovibrio_yellowstonii_DSM_11347_-_B5YJU7_THEYD:0.440674,((OTC_-_Aquif_-_Hydrogenobaculum_sp._Y04AAS1_-_B4U977_HYDS0:0.53318375,(OTC_-_Aquif_-_Thermocrinis_albus_DSM_14484_-_D3SNQ7_THEAH:0.28908297,OTC_-_Aquif_-_Aquifex_aeolicus_-_OTC_AQUAE:0.24849898)26:0.079808496)99:0.2788907,(OTC_-_Aquif_-_Persephonella_marina_EX-H1_-_C0QUQ2_PERMH:0.20754695,OTC_-_Aquif_-_Sulfurihydrogenibium_azorense_Az-Fu1_-_C1DUK1_SULAA:0.23372726)96:0.13323648)99_Aquif:0.2061992)95_Bacteria.1:0.12231788)96:0.08460474,(((((OTC_-_Eury-Mmicrobia_-_Methanocella_paludicola_SANAE_-_D1Z099_METPS:0.21365847,OTC_-_EuryArc_-_uncultured_methanogenic_archaeon_RC-I_-_Q0W2V3_UNCMA:0.18050008)100:0.15525527,((OTC_-_Eury-Mmicrobia_-_Methanohalophilus_mahii_DSM_5219_-_D5EAC7_METMS:0.17843945,OTC_-_Eury-Mmicrobia_-_Methanococcoides_burtonii_DSM_6242_-_Q12X36_METBU:0.13949847)99:0.12242966,(OTC_-_Eury-Mmicrobia_-_Methanosaeta_thermophila_PT_-_A0B7T6_METTP:0.44545105,OTC_-_Eury-Mmicrobia_-_Methanosarcina_acetivorans_C2A_-_OTC_METAC:0.25036272)41:0.040913235)86:0.044904638)97_Eury-Mmicrobia:0.084503554,(OTC_-_Eury-Archaeogl_-_Ferroglobus_placidus_DSM_10642_-_D3RWN1_FERPA:0.23732837,OTC_-_Eury-Archaeogl_-_Archaeoglobus_fulgidus_DSM_4304_-_OTC_ARCFU:0.23487417)96_Eury-Archaeogl:0.096517116)68:0.0620537,(OTC_-_Eury-Mcocci_-_Methanocaldococcus_infernus_ME_-_D5VR03_METIM:0.19416803,(OTC_-_Eury-Mcocci_-_Methanocaldococcus_jannaschii_DSM_2661_-_OTC_METJA:0.16140184,OTC_-_Eury-Mcocci_-_Methanococcus_maripaludis_S2_-_OTC_METMP:0.3299894)91:0.082647495)100_Eury-Mcocci.1:0.35145336)41:0.06323535,((((OTC_-_Eury-Mmicrobia_-_Methanosphaerula_palustris_E1-9c_-_B8GED9_METPE:0.33788246,OTC_-_Eury-Mmicrobia_-_Methanoregula_boonei_6A8_-_A7I6J6_METB6:0.24998082)46:0.03424832,OTC_-_Eury-Mmicrobia_-_Methanoculleus_marisnigri_JR1_-_OTC_METMJ:0.30733126)70:0.048929345,(OTC_-_Eury-Mmicrobia_-_Methanoplanus_petrolearius_DSM_11571_-_E1REB2_METP4:0.41612238,OTC_-_Eury-Mmicrobia_-_Methanospirillum_hungatei_JF-1_-_OTC_METHJ:0.4010766)85:0.09065325)80:0.052580364,OTC_-_Eury-Mmicrobia_-_Methanocorpusculum_labreanum_Z_-_OTC_METLZ:0.3528246)98_Eury-Mmicrobia:0.13376398)44_Archaea_EuryArc:0.031615593)91:0.059752785,OTC_-_Aquif_-_Thermovibrio_ammonificans_HB-1_-_E8T5S7_THEA1:0.47101304)0:0.0015487327,(((OTC_-_Eury-Tplasmata_-_Picrophilus_torridus_DSM_9790_-_OTC_PICTO:0.29531416,OTC_-_Eury-Tplasmata_-_Thermoplasma_acidophilum_DSM_1728_-_OTCC_THEAC:0.2508541)99_Eury-Tplasmata:0.1833262,OTC_-_Eury-Acidulip_-_Aciduliprofundum_boonei_T469_-_D3TBN5_ACIB4:0.15828833)99:0.1612589,((OTC_-_Eury-MetB_-_Methanothermobacter_thermautotrophicus_str._Delta_H_-_OTC_METTH:0.2997349,((OTC_-_Eury-MetB_-_Methanobrevibacter_ruminantium_M1_-_D3E0Z1_METRM:0.23713894,OTC_-_Eury-MetB_-_Methanobrevibacter_smithii_ATCC_35061_-_OTC_METS3:0.18862385)95:0.08436205,OTC_-_Eury-MetB_-_Methanosphaera_stadtmanae_DSM_3091_-_OTC_METST:0.3772235)92:0.06591328)5:0.04843126,OTC_-_Eury-MetB_-_Methanothermus_fervidus_DSM_2088_-_E3GWW5_METFV:0.25819165)98_Eury-MetB:0.14003061)82_Archaea_EuryArc:0.088580206)98_EuryArc_etc.:0.07301865,((((OTC_-_Verruco_-_Methylacidiphilum_infernorum_V4_-_B3E0T6_METI4:0.6831642,OTC_-_Verruco_-_Akkermansia_muciniphila_ATCC_BAA-835_-_OTC_AKKM8:0.49740914)98:0.29220772,(OTC_-_Verruco_-_Opitutus_terrae_PB90-1_-_B1ZUD5_OPITP:0.28998807,OTC_-_Verruco_-_Coraliomargarita_akajimensis_DSM_45221_-_D5EL85_CORAD:0.50265616)96:0.15586257)99_Chl-Ver-Len_Verruco:0.26165608,((((((OTC_-_G-Acidithio_-_Acidithiobacillus_ferrooxidans_ATCC_23270_-_B7J4E8_ACIF2:0.38046244,(OTC_-_G-Chromat_-_Alkalilimnicola_ehrlichii_MLHE-1_-_Q0A9N4_ALHEH:0.20002,OTC_-_G-Chromat_-_Halorhodospira_halophila_SL1_-_OTC_HALHL:0.33418193)52_G-Chromat:0.043816607)31:0.04233359,((((OTC_-_G-Pseudom_-_Cellvibrio_japonicus_Ueda107_-_B3PC64_CELJU:0.31160495,OTC_-_G-Alterom_-_Saccharophagus_degradans_2-40_-_Q21HX8_SACD2:0.21270154)93:0.07834429,OTC_-_G-Oceanosp_-_Marinomonas_sp._MWYL1_-_A6W0R3_MARMS:0.22789326)80:0.048185978,(((OTC_-_G-Oceanosp_-_Hahella_chejuensis_KCTC_2396_-_Q2SL67_HAHCH:0.21846102,(OTC_-_G-Pseudom_-_Acinetobacter_sp._ADP1_-_OTC_ACIAD:0.2430504,OTC_-_G-Pseudom_-_Psychrobacter_arcticus_273-4_-_OTC_PSYA2:0.2666867)98_G-Pseudom:0.11438563)95:0.08410898,((OTC_-_G-Oceanosp_-_Chromohalobacter_salexigens_DSM_3043_-_OTC_CHRSD:0.32811153,OTC_-_G-Pseudom_-_Pseudomonas_putida_KT2440_-_OTC_PSEPK:0.24077332)82:0.08919072,OTC_-_G-Alterom_-_Marinobacter_adhaerens_HP15_-_E4PQH1_MARAH:0.26953426)29:0.047787737)44:0.042365786,(OTC_-_G-SulfSymb_-_Candidatus_Vesicomyosocius_okutanii_HA_-_A5CWZ6_VESOH:0.4345116,OTC_-_G-Thiotr_-_Thiomicrospira_crunogena_XCL-2_-_OTC_THICR:0.1836296)97:0.12254876)56:0.0124411965)85:0.038675986,(OTC_-_G-Chromat_-_Halothiobacillus_neapolitanus_c2_-_D0L0F6_HALNC:0.44715488,(OTC_-_G-Chromat_-_Nitrosococcus_oceani_ATCC_19707_-_OTC_NITOC:0.24506511,OTC_-_G-GammaP_-_Methylococcus_capsulatus_-_OTC_METCA:0.25415325)75:0.078104995)G-Chromat:0.0075166943)95:0.04438697)95_G-GammaP:0.09141715,(((OTC_-_B-Burk_-_Taylorella_equigenitalis_MCE9_-_E8UDA2_TAYEM:0.31860843,OTC_-_B-Burk_-_Ralstonia_solanacearum_-_OTC_RALSO:0.20593214)90_B-Burk:0.06277879,(OTC_-_B-Burk_-_Rhodoferax_ferrireducens_T118_-_Q21WK9_RHOFD:0.2044319,OTC_-_B-Nitrosomo_-_Nitrosomonas_europaea_-_OTC_NITEU:0.28537738)68:0.069799565)93:0.10706891,OTC_-_B-Neisser_-_Chromobacterium_violaceum_-_OTC_CHRVO:0.32342905)99_B-BetaP:0.19249396)89_ProteoB:0.119512916,OTC_-_Magnetococ_-_Magnetococcus_sp._MC-1_-_A0LE35_MAGSM:0.464731)85:0.06267397,(((((((OTC_-_ARz-Bartonella_-_Bartonella_clarridgeiae_73_-_E6YG13_BARC7:0.31742597,OTC_-_ARz-Phyllo_-_Mesorhizobium_loti_-_OTC_RHILO:0.15461114)99_ARz:0.17376108,OTC_-_ARd-Rhodo_-_Ruegeria_pomeroyi_-_OTC_SILPO:0.39401853)80:0.07719557,((((OTC_-_ARs_-_Magnetospirillum_magneticum_AMB-1_-_Q2WAK4_MAGSA:0.28844562,OTC_-_ARs_-_Rhodospirillum_rubrum_ATCC_11170_-_Q2RP74_RHORT:0.22682033)93:0.07017662,(OTC_-_ARs_-_Rhodospirillum_centenum_SW_-_B6IUN3_RHOCS:0.26524046,OTC_-_ARs_-_Azospirillum_sp._B510_-_D3NRM6_AZOS1:0.36327896)93:0.09296616)36:0.018513743,(OTC_-_ARs_-_Granulibacter_bethesdensis_CGDNIH1_-_Q0BPT1_GRABC:0.2091227,OTC_-_ARs_-_Acetobacter_pasteurianus_IFO_3283-01_-_C7JEP7_ACEP3:0.35136977)95:0.11985361)97_ARs:0.109201305,((OTC_-_ARz_-_Hyphomicrobium_denitrificans_ATCC_51888_-_D8JPF7_HYPDA:0.31757867,OTC_-_ARz_-_Rhodomicrobium_vannielii_ATCC_17100_-_E3I4L6_RHOVT:0.28774056)93:0.096836135,((OTC_-_ARz-Bradic_-_Bradyrhizobium_japonicum_-_OTC_BRAJA:0.190447,OTC_-_ARz-Xantho_-_Starkeya_novella_DSM_506_-_D7A3X0_STAND:0.21802545)99:0.14145856,OTC_-_ARz-Phyllo_-_Parvibaculum_lavamentivorans_DS-1_-_A7HQ43_PARL1:0.24984704)48:0.07141224)25_ARz:0.046085987)46:0.037863012)63:0.055230625,((OTC_-_A-Caulo_-_Caulobacter_vibrioides_-_OTC_CAUCR:0.2218823,OTC_-_ARd-Hypho_-_Hyphomonas_neptunium_ATCC_15444_-_OTC_HYPNA:0.3694349)98:0.17843021,(OTC_-_A-Sphingo_-_Erythrobacter_litoralis_HTCC2594_-_Q2N615_ERYLH:0.260798,OTC_-_A-Sphingo_-_Zymomonas_mobilis_-_Q5NQH1_ZYMMO:0.23392284)99_A-Sphingo:0.21286912)96:0.13758183)83:0.07729018,OTC_-_ARs_-_Gluconobacter_oxydans_-_Q5FRJ9_GLUOX:0.50356203)79:0.037287865,OTC_-_A-AlphaP_-_Candidatus_Puniceispirillum_marinum_IMCC1322_-_D5BMT3_PUNMI:0.4508477)99_ProteoB_A-AlphaP.1:0.16926432,OTC_-_Gemmatimon_-_Gemmatimonas_aurantiaca_T-27_-_C1ABD7_GEMAT:0.329434)90:0.07645309)87:0.07420576,(((((OTC_-_DeltaP_-_Syntrophobacter_fumaroxidans_MPOB_-_A0LEB3_SYNFM:0.47565976,((OTC_-_DeltaP_-_Desulfococcus_oleovorans_Hxd3_-_A8ZW62_DESOH:0.2268187,OTC_-_DeltaP_-_Desulfatibacillum_alkenivorans_AK-01_-_B8FH29_DESAA:0.2992758)59:0.07374745,OTC_-_DeltaP_-_Desulfobacterium_autotrophicum_HRM2_-_C0QIB0_DESAH:0.4124314)99:0.21736301)89:0.07851015,(OTC_-_DeltaP_-_Desulfarculus_baarsii_DSM_2075_-_E1QI54_DESB2:0.388479,OTC_-_DeltaP_-_Desulfotalea_psychrophila_-_OTC_DESPS:0.34483033)77:0.064036354)50:0.057372782,((OTC_-_DeltaP_-_Desulfohalobium_retbaense_DSM_5692_-_C8X3L8_DESRD:0.30150396,((OTC_-_DeltaP_-_Desulfovibrio_aespoeensis_Aspo-2_-_E6VUM5_DESAO:0.20035721,OTC_-_DeltaP_-_Desulfomicrobium_baculatum_DSM_4028_-_C7LUT9_DESBD:0.27642286)52:0.041794326,((OTC_-_DeltaP_-_Lawsonia_intracellularis_PHE/MN1-00_-_Q1MPB0_LAWIP:0.4663918,OTC_-_DeltaP_-_Desulfovibrio_vulgaris_str._Hildenborough_-_OTC_DESVH:0.19234054)98:0.18056534,OTC_-_DeltaP_-_Desulfovibrio_salexigens_DSM_2638_-_C6BTR6_DESAD:0.2809215)92:0.095627114)85:0.0461725)93:0.08165907,OTC_-_DeltaP_-_Desulfovibrio_magneticus_RS-1_-_C4XUC3_DESMR:0.36010906)99:0.20626798)66:0.04282555,(OTC_-_DeltaP_-_Anaeromyxobacter_dehalogenans_2CP-C_-_Q2ILC7_ANADE:0.35981524,(OTC_-_DeltaP_-_Sorangium_cellulosum_-So_ce_56-_-_OTC_SORC5:0.5976736,OTC_-_DeltaP_-_Haliangium_ochraceum_DSM_14365_-_D0LJ06_HALO1:0.5734418)52:0.07142644)89:0.10924977)96:0.088404365,(OTC_-_DeltaP_-_Pelobacter_carbinolicus_DSM_2380_-_OTC_PELCD:0.31458506,OTC_-_DeltaP_-_Geobacter_sulfurreducens_-_OTC_GEOSL:0.32584623)98:0.13482402)25_ProteoB_DeltaP:0.042943574)46:0.088768125)88_Bacteria.1:0.077116005,(((((((OTC_-_EpsilonP_-_Helicobacter_mustelae_12198_-_D3UID1_HELM1:0.29507455,OTC_-_EpsilonP_-_Helicobacter_hepaticus_-_OTC_HELHP:0.27996382)86:0.0993399,OTC_-_EpsilonP_-_Wolinella_succinogenes_-_OTC_WOLSU:0.19347127)87:0.065776974,((OTC_-_EpsilonP_-_Campylobacter_concisus_13826_-_OTC_CAMC1:0.1378542,OTC_-_EpsilonP_-_Campylobacter_jejuni_-_OTC_CAMJE:0.60683495)81:0.09339025,OTC_-_EpsilonP_-_Nitratifractor_salsuginis_DSM_16511_-_E6WZF1_NITSE:0.22675386)43:0.057922512)99_ProteoB_EpsilonP:0.17556308,OTC_-_FC-ThermAnaer_-_Caldicellulosiruptor_kronotskyensis_2002_-_E4SD17_CALK2:0.3851776)90:0.06750711,(OTC_-_Bacteria_-_Calditerrivibrio_nitroreducens_DSM_19672_-_E4TGH2_CALNY:0.25356287,(OTC_-_Bacteria_-_Denitrovibrio_acetiphilus_DSM_12809_-_D4H2Q6_DENA2:0.31932968,OTC_-_Bacteria_-_Deferribacter_desulfuricans_SSM1_-_D3P8P6_DEFDS:0.17487842)1:0.08727343)100:0.22481072)86:0.048958953,OTC_-_Bacteria_-_Desulfurispirillum_indicum_S5_-_E6W201_DESIS:0.46615174)96_Bacteria.1:0.06637099,((((((OTC_-_Firmicutes_-_Acidaminococcus_fermentans_DSM_20731_-_D2RIU0_ACIFV:0.39028636,OTC_-_FC-ThermAnaer_-_Moorella_thermoacetica_ATCC_39073_-_Q2RG66_MOOTA:0.25676396)23:0.06257643,(OTC_-_Firmicutes_-_Desulfitobacterium_hafniense_Y51_-_Q24ZG9_DESHY:0.3185956,OTC_-_Firmicutes_-_Heliobacterium_modesticaldum_Ice1_-_B0TCB3_HELMI:0.21180369)92:0.07172214)90:0.042847976,(OTC_-_Firmicutes_-_Syntrophomonas_wolfei_subsp._wolfei_str._Goettingen_-_Q0AUM6_SYNWW:0.18957637,OTC_-_Firmicutes_-_Syntrophothermus_lipocalidus_DSM_12680_-_D7CJ38_SYNLT:0.25899157)99:0.13053542)80_Bacteria_Firmicutes:0.0632533,(((OTC_-_Firmicutes_-_Thermincola_potens_JR_-_D5XAE0_THEPJ:0.20780605,OTC_-_Firmicutes_-_Desulfotomaculum_acetoxidans_DSM_771_-_C8W635_DESAS:0.27498007)90:0.05418244,(((OTC_-_FC-ThermAnaer_-_Ammonifex_degensii_KC4_-_C9R9D6_AMMDK:0.24815603,OTC_-_Firmicutes_-_Candidatus_Desulforudis_audaxviator_MP104C_-_B1I1C9_DESAP:0.28845385)95:0.09796527,OTC_-_Firmicutes_-_Desulfotomaculum_reducens_MI-1_-_A4J172_DESRM:0.24675584)59:0.03269837,OTC_-_FC-ThermAnaer_-_Carboxydothermus_hydrogenoformans_Z-2901_-_OTC_CARHZ:0.32689476)65_F-Thermoan_FC-ThermAnaer:0.033797987)87_Bacteria_Firmicutes:0.04415858,((OTC_-_Acido_-_Candidatus_Koribacter_versatilis_Ellin345_-_Q1IQN0_ACIBL:0.49356985,OTC_-_Eury-Tcocci_-_Thermococcus_kodakarensis_KOD1_-_OTC_PYRKO:0.21997806)90:0.1078318,(OTC_-_Firmicutes_-_Symbiobacterium_thermophilum_-_OTC_SYMTH:0.3335466,OTC_-_FC-ThermAnaer_-_Coprothermobacter_proteolyticus_DSM_5265_-_B5Y9F2_COPPD:0.2988896)68_Bacteria_Firmicutes:0.07125124)88:0.076753)73:0.06716916)54:0.019632224,((((OTC_-_FC-Clostrid_-_Clostridium_botulinum_B_str._Eklund_17B_-_B2TQ29_CLOBB:0.20172621,OTC_-_FC-Clostrid_-_Clostridium_cellulovorans_743B_-_D9SN23_CLOC7:0.29799947)89:0.075141065,OTC_-_Firmicutes_-_Ruminococcus_albus_7_-_E6UBF4_RUMA7:0.26556244)24:0.054081343,OTC_-_FC-Clostrid_-_Clostridium_cellulovorans_743B_-_D9SLR8_CLOC7:0.26532367)100_F-Clostrc:0.19629139,(OTC_-_FC-Clostrid_-_Clostridium_thermocellum_DSM_1313_-_E6UQM6_CLOTL:0.25553796,OTC_-_F-Halan_-_Acetohalobium_arabaticum_DSM_5501_-_D9QR98_ACEAZ:0.3883019)42:0.06645623)48_Bacteria_Firmicutes_FC-Clostrid:0.05367029)48_Bacteria_etc.:0.05138273,((((OTC_-_Firmicutes_-_Thermaerobacter_marianensis_DSM_12885_-_E6SH28_THEM7:0.37302867,(OTC_-_FB-Alicyclo_-_Alicyclobacillus_acidocaldarius_subsp._acidocaldarius_DSM_446_-_C8WVY4_ALIAD:0.38998467,OTC_-_FB-Alicyclo_-_Bacillus_tusciae_DSM_2912_-_D5WRE7_BACT2:0.19999298)95_FB-Alicyclo:0.09980622)88:0.052165627,(OTC_-_FB-Plaeni_-_Brevibacillus_brevis_NBRC_100599_-_C0Z6S6_BREBN:0.25766024,OTC_-_FB-Bacil_-_Lysinibacillus_sphaericus_C3-41_-_B1HWC2_LYSSC:0.38001132)93:0.08181065)51:0.064397484,(((OTC_-_FB-Listeria_-_Listeria_innocua_-_OTC_LISIN:0.39223066,OTC_-_FB-Bacil_-_Bacillus_anthracis_-_OTC_BACAN:0.2970441)88:0.12629394,OTC_-_FB-Bacil_-_Geobacillus_kaustophilus_-_Q5L1U9_GEOKA:0.26075846)52:0.05281819,OTC_-_FB-Bacil_-_Bacillus_halodurans_-_OTC_BACHD:0.3544682)93:0.08453276)85:0.038172755,((OTC_-_FB-Bacil_-_Bacillus_licheniformis_ATCC_14580_-_Q65LE4_BACLD:0.27268645,(OTC_-_FB-Bacil_-_Bacillus_selenitireducens_MLS10_-_D6XUI2_BACIE:0.36886716,OTC_-_FB-Bacil_-_Bacillus_cellulosilyticus_DSM_2522_-_E6TYY3_BACCJ:0.17747042)94:0.09436102)95_FB-Bacil:0.07482005,(OTC_-_FB-Bacil_-_Oceanobacillus_iheyensis_-_OTC_OCEIH:0.31777355,OTC_-_FB-Plaeni_-_Paenibacillus_polymyxa_SC2_-_E3EBK3_PAEPS:0.24927177)88:0.061838306)31:0.023067586)98_Bacteria_Firmicutes_F-Bacil:0.06643322)88_Bacteria_etc.:0.027734539)66_Bacteria_etc.:0.022174139)81_Bacteria_etc..1:0.03939719)89:0.03731962,(((((((((OTC_-_Thermotogae_-_Thermosipho_africanus_TCF52B_-_B7IHJ4_THEAB:0.169315,OTC_-_Spirochaetes_-_Spirochaeta_thermophila_DSM_6192_-_E0RQQ1_SPITD:0.30466658)85:0.0895586,OTC_-_FC-Clostrid_-_Clostridium_perfringens_ATCC_13124_-_OTCC_CLOP1:0.241643)98:0.107442014,(OTC_-_Firmicutes_-_Finegoldia_magna_ATCC_29328_-_B0S0F6_FINM2:0.22900508,OTC_-_FC-Clostrid_-_Clostridium_difficile_630_-_Q187Z7_CLOD6:0.14388928)95_Firmicutes:0.07913496)94_Bacteria_F-Clostrc_FC-Clostrid:0.051322017,((OTC_-_Firmicutes_-_Butyrivibrio_proteoclasticus_B316_-_E0RZS9_BUTPB:0.2653226,(OTC_-_Spirochaetes_-_Treponema_denticola_-_OTCC_TREDE:0.15548328,(OTC_-_Act-Coryob_-_Olsenella_uli_DSM_7084_-_E1QZY6_OLSUV:0.1422265,(OTC_-_Firmicutes_-_Anaerococcus_prevotii_DSM_20548_-_C7RF25_ANAPD:0.14318228,OTC_-_Firmicutes_-_Anaerococcus_prevotii_DSM_20548_-_C7RF35_ANAPD:0.70904326)98_Firmicutes:0.14381571)96:0.08856122)91:0.07253153)100_Bacteria.1:0.119567655,((((OTC_-_FusoB_-_Ilyobacter_polytropus_DSM_2926_-_Plasmid_pILYOP01_-_E3HC18_ILYPC:0.20864056,OTC_-_FusoB_-_Sebaldella_termitidis_ATCC_33386_-_D1AJ77_SEBTE:0.22601129)88_FusoB:0.067404374,OTC_-_Spirochaetes_-_Borrelia_garinii_-_OTCC_BORGA:0.38129157)18_Bacteria:0.035063665,(((((OTC_-_G-Vibriom_-_Photobacterium_profundum_-_OTC_PHOPR:0.25993812,OTC_-_G-Vibriom_-_Vibrio_cholerae_-_OTC_VIBCH:0.12441792)73_G-Vibriom:0.041165058,(OTC_-_G-Enterom_-_Yersinia_pestis_-_OTC_YERPE:0.13256355,(((OTC_-_G-Enterom_-_Buchnera_aphidicola_str._Cc__Cinara_cedri__-_Q057K6_BUCCC:0.40591952,OTC_-_G-Enterom_-_Buchnera_aphidicola_str._Bp__Baizongia_pistaciae__-_OTC_BUCBP:0.27291706)64:0.07396548,OTC_-_G-Enterom_-_Buchnera_aphidicola__Schizaphis_graminum__-_OTC_BUCAP:0.23000616)99:0.16665794,OTC_-_G-Enterom_-_Candidatus_Blochmannia_floridanus_-_OTC_BLOFL:0.23126556)100:0.22537254)99_G-Enterom:0.12872253)94_Bacteria_ProteoB_G-GammaP:0.06388947,((OTC_-_DeltaP_-_Desulfovibrio_desulfuricans_subsp._desulfuricans_str._ATCC_27774_-_B8J1E8_DESDA:0.4032906,(OTC_-_Eury-Mmicrobia_-_Methanoplanus_petrolearius_DSM_11571_-_E1REL7_METP4:0.3794262,OTC_-_ARz-Phyllo_-_Chelativorans_sp._BNC1_-_Q11G44_MESSB:0.25011382)10:0.03150372)63:0.058311928,(((OTC_-_G-Alterom_-_Marinobacter_adhaerens_HP15_-_E4PKS9_MARAH:0.2504302,OTC_-_B-Burk_-_Burkholderia_xenovorans_LB400_-_Q13XU9_BURXL:0.29593068)8:0.04948717,((OTC_-_G-Pseudom_-_Pseudomonas_putida_KT2440_-_OTCC_PSEPK:0.100249834,OTC_-_G-Pasteur_-_Haemophilus_ducreyi_-_OTC_HAEDU:0.16815363)99_G-GammaP:0.10508309,(OTC_-_ARz-Rhizo_-_Sinorhizobium_meliloti_-_Plasmid_pSymA_-megaplasmid_1__-_OTCC_RHIME:0.21402563,OTC_-_G-Oceanosp_-_Marinomonas_sp._MWYL1_-_A6VWS1_MARMS:0.23047766)67:0.04856993)93:0.058696296)71_ProteoB:0.046698432,(OTC_-_B-Neisser_-_Neisseria_meningitidis_serogroup_B_-_OTC_NEIMB:0.18076815,((OTC_-_Act-Actinob_-_Propionibacterium_freudenreichii_subsp._shermanii_CIRM-BIA1_-_D7GHL7_PROFC:0.30756167,OTC_-_Act-Actinob_-_Mobiluncus_curtisii_ATCC_43063_-_D6ZHW3_MOBCV:0.16526742)53:0.048604902,(OTC_-_Act-Actinob_-_Intrasporangium_calvum_DSM_43043_-_E6S865_INTC7:0.2160445,OTC_-_Act-Actinob_-_Streptomyces_coelicolor_-_OTC_STRCO:0.21720707)87:0.09136172)95_Actino_Act-Actinob:0.053186506)87:0.04209879)89_Bacteria:0.046297427)88:0.036486626)14_Bacteria_etc.:0.021983119,OTC_-_G-GammaP_-_Dichelobacter_nodosus_VCS1703A_-_A5EX32_DICNV:0.7552679)95_Bacteria_etc.:0.0546522,((OTC_-_Firmicutes_-_Veillonella_parvula_DSM_2008_-_D1BNN0_VEIPT:0.42046008,(OTC_-_FC-Clostrid_-_Clostridium_acetobutylicum_-_OTC_CLOAB:0.2639046,(OTC_-_FC-Clostrid_-_Clostridium_ljungdahlii_DSM_13528_-_D8GM07_CLOLD:0.2821411,OTC_-_FC-Clostrid_-_Clostridium_novyi_NT_-_A0Q3K9_CLONN:0.19543555)28:0.038770705)92_F-Clostrc_FC-Clostrid:0.057340067)63:0.030776959,(OTC_-_FC-Clostrid_-_Clostridium_botulinum_H04402_065_-_E8ZVP6_CLOB0:0.18374199,(OTC_-_FL-Lactob_-_Pediococcus_pentosaceus_ATCC_25745_-_OTC_PEDPA:0.21986535,OTC_-_FB-Staph_-_Staphylococcus_aureus_subsp._aureus_MW2_-_OTC_STAAW:0.14785796)99:0.16109778)30:0.008043744)91_Bacteria_Firmicutes:0.035299424)96_Bacteria_etc..1:0.055432145)92_Bacteria_etc.:0.052744426,(OTC_-_Tenerites_-_Mycoplasma_capricolum_subsp._capricolum_ATCC_27343_-_Q2ST28_MYCCT:0.20276566,OTC_-_Tenerites_-_Mycoplasma_penetrans_-_OTCC_MYCPE:0.60890704)89_Bacteria_Tenerites:0.076415546)46_Bacteria_etc.:0.022500727)96_Bacteria_etc..2:0.061321765)94_Bacteria_etc.:0.04694133,(((OTC_-_Synergist_-_Aminobacterium_colombiense_DSM_12261_-_D5EEL9_AMICL:0.30192503,OTC_-_F-Halan_-_Halanaerobium_hydrogeniformans_-_E4RIQ3_HALSL:0.2699816)19:0.07370898,OTC_-_FC-Clostrid_-_Clostridium_saccharolyticum_WM1_-_D9R4V5_CLOSW:0.21982804)81:0.0567922,((OTC_-_FB-Bacil_-_Bacillus_cereus_ATCC_10987_-_OTCC_BACC1:0.1599097,((OTC_-_FB-Staph_-_Staphylococcus_aureus_subsp._aureus_MW2_-_OTCC_STAAW:0.22206579,(OTC_-_FB-Staph_-_Staphylococcus_saprophyticus_subsp._saprophyticus_ATCC_15305_-_Q4A0M0_STAS1:0.174297,OTC_-_FB-Staph_-_Staphylococcus_pseudintermedius_HKU10-03_-_E8SGE0_STAPH:0.30836576)100:0.2708155)79_Firmicutes_F-Bacil_FB-Staph:0.027128078,(((OTC_-_FL-Lactob_-_Lactobacillus_plantarum_-_OTC_LACPL:0.30657336,OTC_-_FL-Streptoc_-_Streptococcus_mutans_-_OTC_STRMU:0.3658272)32:0.06938139,OTC_-_FL-Streptoc_-_Lactococcus_lactis_subsp._lactis_-_OTC_LACLA:0.27537358)90_Firmicutes_F-LactoBacil:0.061119556,((OTC_-_FL-Leuconost_-_Leuconostoc_mesenteroides_subsp._mesenteroides_ATCC_8293_-_Q03W72_LEUMM:0.2527368,(OTC_-_FL-Lactob_-_Lactobacillus_amylovorus_GRL_1112_-_E4SJW5_LACAR:0.2018341,OTC_-_FL-Streptoc_-_Lactococcus_lactis_subsp._cremoris_MG1363_-_OTCC_LACLM:0.19109416)99:0.09883215)92_Firmicutes_F-LactoBacil:0.050058164,OTC_-_Act-Coryob_-_Eggerthella_lenta_DSM_2243_-_C8WMG2_EGGLE:0.37295994)14:0.008519683)93:0.036216278)97:0.069785446)98:0.09551589,OTC_-_F-Bacil_-_Exiguobacterium_sp._AT1b_-_C4KZ89_EXISA:0.25352645)97:0.08874737)88_Bacteria.2:0.048065774)76_Bacteria_etc.:0.066518925,OTC_-_G-Pseudom_-_Pseudomonas_syringae_pv._phaseolicola_1448A_-_Q48DV4_PSE14:0.7824973)93_Bacteria_etc.:0.07347269,(OTC_-_FC-ThermAnaer_-_Caldanaerobacter_subterraneus_subsp._tengcongensis_-_OTC_THETN:0.18424618,OTC_-_Thermotogae_-_Thermotoga_maritima_-_OTC_THEMA:0.26783752)97_Bacteria.1:0.13539667)100_Bacteria_etc.:0.36958054,((OTC_-_G-Enterom_-_Serratia_proteamaculans_568_-_A8GGP8_SERP5:0.39720166,OTC_-_KorArc_-_Candidatus_Korarchaeum_cryptofilum_OPF8_-_B1L6B8_KORCO:0.50753087)99:0.31702578,(((OTC_-_Cren-thermop_-_Thermofilum_pendens_Hrk_5_-_A1RX86_THEPD:0.55054545,((OTC_-_Cren-thermop_-_Hyperthermus_butylicus_DSM_5456_-_OTC_HYPBU:0.30309013,(OTC_-_Cren-thermop_-_Acidilobus_saccharovorans_345-15_-_D9Q074_ACIS3:0.25581554,((OTC_-_Cren-thermop_-_Sulfolobus_solfataricus_P2_-_OTC_SULSO:0.20322011,(OTC_-_Cren-thermop_-_Metallosphaera_sedula_DSM_5348_-_A4YHF6_METS5:0.3233244,OTC_-_Cren-thermop_-_Sulfolobus_acidocaldarius_DSM_639_-_OTC_SULAC:0.17575961)92:0.10725861)100:0.49988186,OTC_-_Cren-thermop_-_Aeropyrum_pernix_K1_-_OTC_AERPE:0.31756967)24:0.039458442)96:0.09160345)77:0.056403577,(OTC_-_Cren-thermop_-_Pyrobaculum_aerophilum_str._IM2_-_OTC_PYRAE:0.41740453,(OTC_-_Cren-thermop_-_Vulcanisaeta_distributa_DSM_14429_-_E1QP27_VULDI:0.17172568,OTC_-_Cren-thermop_-_Caldivirga_maquilingensis_IC-167_-_A8M9R5_CALMQ:0.3669274)56:0.059086088)100:0.22036532)81:0.051235218)82:0.070453815,((OTC_-_Cren-thermop_-_Ignicoccus_hospitalis_KIN4/I_-_OTC_IGNH4:0.47269133,OTC_-_Cren-thermop_-_Desulfurococcus_mucosus_DSM_2162_-_E8R7Y6_DESM0:0.3288493)51:0.06998779,OTC_-_Cren-thermop_-_Ignisphaera_aggregans_DSM_17230_-_E0SPI4_IGNAA:0.4055914)91:0.087525144)92_CrenArc_Cren-thermop:0.05765816,OTC_-_Eury-Mpyri_-_Methanopyrus_kandleri_AV19_-_OTC_METKA:0.6151066)91_Archaea:0.086904906)73:0.07851381)47:0.026752707,((((OTC_-_Act-Rubrob_-_Conexibacter_woesei_DSM_14684_-_D3FAE2_CONWI:0.59528553,OTC_-_F-Bacil_-_Exiguobacterium_sp._AT1b_-_C4L130_EXISA:0.4792139)33:0.068986185,((((OTC_-_Act-Actinob_-_Stackebrandtia_nassauensis_DSM_44728_-_D3QAF4_STANL:0.36268818,OTC_-_Act-Actinob_-_Micromonospora_sp._L5_-_E8S351_MICSL:0.21721569)95:0.068494804,(((OTC_-_Act-Actinob_-_Cellulomonas_flavigena_DSM_20109_-_D5UDY5_CELFN:0.31459734,(OTC_-_Act-Actinob_-_Kytococcus_sedentarius_DSM_20547_-_C7NGF0_KYTSD:0.3004268,OTC_-_Act-Actinob_-_Nocardioides_sp._JS614_-_A1SJJ1_NOCSJ:0.21128295)99:0.13102615)98:0.09364165,((OTC_-_Act-Actinob_-_Brachybacterium_faecium_DSM_4810_-_C7MEG4_BRAFD:0.24477814,OTC_-_Act-Actinob_-_Thermobispora_bispora_DSM_43833_-_D6Y1Y3_THEBD:0.18822055)24:0.045323588,(((OTC_-_Act-Actinob_-_Jonesia_denitrificans_DSM_20603_-_C7R3R4_JONDD:0.19509429,OTC_-_Act-Actinob_-_Bifidobacterium_longum_-_OTC_BIFLO:0.29684442)96:0.13775072,((OTC_-_Act-Actinob_-_Kocuria_rhizophila_DC2201_-_B2GKE1_KOCRD:0.2150002,OTC_-_Act-Actinob_-_Arthrobacter_arilaitensis_Re117_-_E1VUQ6_ARTAR:0.2937428)91:0.06695595,OTC_-_Act-Actinob_-_Leifsonia_xyli_subsp._xyli_-_OTC_LEIXX:0.27311832)97:0.096875064)37:0.037655015,OTC_-_Act-Actinob_-_Nocardiopsis_dassonvillei_subsp._dassonvillei_DSM_43111_-_D7B1P1_NOCDD:0.20966944)10:0.019815592)84:0.034291025)96:0.05612487,((OTC_-_Act-Actinob_-_Mycobacterium_leprae_-_OTC_MYCLE:0.21949586,(OTC_-_Act-Actinob_-_Segniliparus_rotundus_DSM_44985_-_D6Z7T3_SEGRD:0.36833256,(OTC_-_Act-Actinob_-_Tsukamurella_paurometabola_DSM_20162_-_D5UR16_TSUPD:0.15306845,OTC_-_Act-Actinob_-_Corynebacterium_efficiens_-_OTC_COREF:0.37241372)95:0.075871475)36:0.029218849)28:0.058057725,OTC_-_Act-Actinob_-_Amycolatopsis_mediterranei_U32_-_D8HU15_AMYMU:0.29809666)97:0.09181866)89:0.06867377)96:0.08409284,OTC_-_Act-Actinob_-_Acidothermus_cellulolyticus_11B_-_OTC_ACIC1:0.2894238)89:0.08395271,(OTC_-_Act-Actinob_-_Frankia_sp._EuI1c_-_E3JA71_FRASU:0.2583164,OTC_-_Act-Actinob_-_Frankia_sp._CcI3_-_Q2J864_FRASC:0.31333435)98:0.13877451)98_Actino_Act-Actinob:0.18994819)87:0.09080559,(OTC_-_CyC-Synechococ_-_Synechococcus_sp._JA-3-3Ab_-_Q2JR44_SYNJA:0.33846822,(OTC_-_Cyano_-_Gloeobacter_violaceus_-_OTC_GLOVI:0.32429522,((OTC_-_Cy-Prochloro_-_Prochlorococcus_marinus_str._MIT_9313_-_OTC_PROMM:0.23435584,(OTC_-_Cy-Prochloro_-_Prochlorococcus_marinus_-_OTC_PROMA:0.19494443,(OTC_-_Cy-Prochloro_-_Prochlorococcus_marinus_subsp._pastoris_str._CCMP1986_-_OTC_PROMP:0.48542902,OTC_-_Cy-Prochloro_-_Prochlorococcus_marinus_str._NATL2A_-_Q46JK8_PROMT:0.22828452)73:0.044355463)20:0.07219739)100_Cy-Prochloro:0.27763125,(OTC_-_CyC-Synechococ_-_Synechococcus_elongatus_PCC_7942_-_OTC_SYNE7:0.25979915,((OTC_-_Cy-Nostoc_-_Nostoc_sp._PCC_7120_-_OTC_NOSS1:0.15281564,OTC_-_Cy-Oscillator_-_Trichodesmium_erythraeum_IMS101_-_Q116D0_TRIEI:0.21387273)95:0.08453561,OTC_-_Cy-Chroococc_-_Synechocystis_sp._PCC_6803_-_OTC_SYNY3:0.25024676)92:0.09847722)85:0.0620259)86:0.061919507)91:0.06873215)99_Cyano_CyC-Synechococ:0.1668944)92_Bacteria.1:0.09872594,((OTC_-_ThaumArc_-_Cenarchaeum_symbiosum_A_-_OTC_CENSY:0.33042386,OTC_-_ThaumArc_-_Nitrosopumilus_maritimus_SCM1_-_A9A594_NITMS:0.34193242)99_Archaea_ThaumArc:0.30407313,OTC_-_Act-Rubrob_-_Rubrobacter_xylanophilus_DSM_9941_-_Q1AS28_RUBXD:0.49822134)45:0.07896807)90:0.064994626)81_Bacteria_etc..2:0.026503157)85_Bacteria_etc.:0.024587875,(((((OTC_-_A-Ricketts_-_Anaplasma_marginale_str._St._Maries_-_Q5P9J5_ANAMM:0.6213895,OTC_-_A-Ricketts_-_Anaplasma_centrale_str._Israel_-_D1ATI7_ANACI:0.27774873)100:0.6125011,OTC_-_A-Ricketts_-_Ehrlichia_ruminantium_str._Welgevonden_-_Q5HCC6_EHRRW:0.3355121)99_ProteoB_A-AlphaP_A-Ricketts:0.49646145,OTC_-_Spirochaetes_-_Leptospira_interrogans_-_OTC_LEPIN:1.0484076)79_Bacteria.1:0.21695474,(OTC_-_Eury-HaloB_-_Halobacterium_sp._NRC-1_-_Plasmid_pNRC200_-_OTCC_HALSA:0.51726073,(OTC_-_Parabasal_-_Trichomonas_vaginalis_-_A2G3U5_TRIVA:0.3454666,OTC_-_Diplomon_-_Giardia_lamblia_ATCC_50803_-_E2RTT6_GIAIC:0.55696297)100_Eukaryota:0.4032223)23:0.06597649)84:0.11833086,(((OTC_-_G-Thiotr_-_Francisella_philomiragia_subsp._philomiragia_ATCC_25017_-_B0U0M6_FRAP2:0.50723875,OTC_-_G-Legionel_-_Legionella_pneumophila_subsp._pneumophila_str._Philadelphia_1_-_Q5ZY76_LEGPH:0.38639313)100_G-GammaP:0.4380338,OTC_-_A-Ricketts_-_Candidatus_Pelagibacter_ubique_-_Q4FNB4_PELUB:1.0885396)59_ProteoB:0.12091724,OTC_-_Spirochaetes_-_Brachyspira_murdochii_DSM_12563_-_D5U8X1_BRAM5:0.6458574)92_Bacteria.2:0.12775072)40:0.0582411)37:0.012125214,(((OTC_-_Chloroflexi_-_Sphaerobacter_thermophilus_DSM_20745_-_D1C4R1_SPHTD:0.38303694,OTC_-_Chloroflexi_-_Herpetosiphon_aurantiacus_DSM_785_-_A9AWL0_HERA2:0.56675893)99_Bacteria_Chloroflexi:0.24815533,((((OTC_-_DT-Deinococc_-_Deinococcus_radiodurans_-_OTC_DEIRA:0.48239818,OTC_-_DT-Deinococc_-_Truepera_radiovictrix_DSM_17093_-_D7CX83_TRURR:0.34915859)95_DT-Deinococc:0.16469705,(OTC_-_DeinoTherm_-_Oceanithermus_profundus_DSM_14977_-_E4U4I1_OCEP5:0.2659594,OTC_-_DeinoTherm_-_Thermus_thermophilus_HB8_-_Q5SJ15_THET8:0.2774189)99:0.24872194)98_DeinoTherm:0.21687242,(((OTC_-_Acido_-_Candidatus_Solibacter_usitatus_Ellin6076_-_Q024T2_SOLUE:0.4867843,(OTC_-_Acido_-_Candidatus_Koribacter_versatilis_Ellin345_-_Q1IIZ1_ACIBL:0.3188647,OTC_-_Acido_-_Acidobacterium_sp._MP5ACTX9_-_E8X052_ACISM:0.39273104)95:0.1599627)91_Acido:0.10825863,((OTC_-_G-Alterom_-_Colwellia_psychrerythraea_34H_-_Q489P4_COLP3:0.4452029,((OTC_-_G-Alterom_-_Pseudoalteromonas_haloplanktis_TAC125_-_Q3IHT7_PSEHT:0.26581004,(OTC_-_G-Alterom_-_Psychromonas_ingrahamii_37_-_A1SRI2_PSYIN:0.16518438,OTC_-_G-Aerom_-_Tolumonas_auensis_DSM_9187_-_C4L7S7_TOLAT:0.24649967)99:0.13449168)36:0.07759114,((OTC_-_G-Alterom_-_Pseudoalteromonas_atlantica_T6c_-_Q15X82_PSEA6:0.17040722,OTC_-_G-Alterom_-_Alteromonas_macleodii_str._-Deep_ecotype-_-_B4S0H6_ALTMD:0.30595484)100:0.28141287,(OTC_-_G-Alterom_-_Ferrimonas_balearica_DSM_9799_-_E1SMH1_FERBD:0.2329713,OTC_-_G-Alterom_-_Shewanella_oneidensis_-_OTC_SHEON:0.21932416)95:0.11096765)59_G-Alterom:0.055205353)69:0.08552607)77:0.08095214,OTC_-_G-Alterom_-_Idiomarina_loihiensis_-_Q5QX00_IDILO:0.27000463)100_ProteoB_G-GammaP:0.35538927)87:0.08177526,OTC_-_Chloroflexi_-_Chloroflexus_sp._Y-400-fl_-_B9LDN1_CHLSY:0.45922828)35:0.03823831)93_Bacteria:0.071775146,(((((OTC_-_KorArc_-_Candidatus_Korarchaeum_cryptofilum_OPF8_-_B1L475_KORCO:0.4033045,(((OTC_PTC_-_G-Vibriom_-_Photobacterium_profundum_-_Q6LG11_PHOPR:0.43672264,(((OTC_PTC_-_FL-Streptoc_-_Lactococcus_lactis_subsp._lactis_-_PTC_LACLA:0.19374128,OTC_PTC_-_FusoB_-_Sebaldella_termitidis_ATCC_33386_-_D1AQM6_SEBTE:0.12276193)64:0.061341397,OTC_PTC_-_Act-Coryob_-_Olsenella_uli_DSM_7084_-_E1QXH9_OLSUV:0.43452054)40:0.05338366,OTC_PTC_-_FB-Listeria_-_Listeria_monocytogenes_-_PTC_LISMO:0.16446857)100:0.31605664)85:0.08108268,OTC_PTC_-_Tenerites_-_Mycoplasma_mycoides_subsp._mycoides_SC_-_PTC_MYCMS:0.34556407)91:0.07571098,(OTC_PTC_-_ARz-Phyllo_-_Parvibaculum_lavamentivorans_DS-1_-_A7HS80_PARL1:0.25052425,OTC_PTC_-_A-Caulo_-_Caulobacter_sp._K31_-_B0T0K8_CAUSK:0.1880608)99_ProteoB_A-AlphaP.2:0.17600803)92_Bacteria.3:0.12995967)99:0.21542823,OTC_-_Chloroflexi_-_Anaerolinea_thermophila_UNI-1_-_E8N5X1_ANATU:0.44111264)89:0.077522054,OTC_-_Fibrob_-_Fibrobacter_succinogenes_subsp._succinogenes_S85_-_C9RM70_FIBSS:0.7850871)75:0.034630783,(((OTC_-_Vir-Chlorophyt_-_Ostreococcus_tauri_-_Q01GT7_OSTTA:0.061501324,OTC_-_Vir-Chlorophyt_-_Ostreococcus_lucimarinus_CCE9901_-_A4RQR4_OSTLU:0.10679408)99_Vir-Chlorophyt:0.162816,OTC_-_Vir-eudicot_-_Arabidopsis_thaliana_-_OTC_ARATH:0.270829)100_Eukaryota_ViridiPl:0.26456073,(OTC_-_Chlorobi_-_Chloroherpeton_thalassium_ATCC_35110_-_B3QWH1_CHLT3:0.18485238,OTC_-_Chlorobi_-_Chlorobaculum_tepidum_-_OTC_CHLTE:0.31296778)100_Bacteria_Chlorobi:0.3422367)95:0.108085856)92:0.05753917,((((OTC_-_PlanctoM_-_Rhodopirellula_baltica_-_OTC_RHOBA:0.39464352,OTC_-_PlanctoM_-_Pirellula_staleyi_DSM_6068_-_D2R6P8_PIRSD:0.39862055)56:0.07488997,OTC_-_PlanctoM_-_Isosphaera_pallida_ATCC_43644_-_E8R0Q9_ISOPI:0.6219404)83:0.10412552,OTC_-_PlanctoM_-_Planctomyces_limnophilus_DSM_3776_-_D5SR96_PLAL2:0.572974)98_PlanctoM:0.20053737,(OTC_-_Chloroflexi_-_Dehalogenimonas_lykanthroporepellens_BL-DC-9_-_D8K3C1_DEHLB:0.31648195,OTC_-_Chloroflexi_-_Dehalococcoides_sp._CBDB1_-_Q3ZYV6_DEHSC:0.3157369)99_Chloroflexi:0.2444533)97_Bacteria.2:0.11182398)63:0.02244448)96:0.044899225)27:0.0077475025,((OTC_-_Strameno_-_Thalassiosira_pseudonana_-_B8BT16_THAPS:0.47835255,(((OTC_-_Metaz-Chordata_-_Branchiostoma_floridae_-_C3ZW64_BRAFL:0.42492077,OTC_-_Metaz-Cnidaria_-_Nematostella_vectensis_-_A7RV06_NEMVE:0.25683716)83:0.108364314,OTC_-_Metaz-Chordata_-_Mus_musculus_-_Q8R1A8_MOUSE:0.31689373)97_Metazoa:0.17369206,(((((OTC_-_Fung-Basidio_-_Malassezia_globosa_CBS_7966_-_A8PUM7_MALGO:0.37483004,OTC_-_Fung-Basidio_-_Cryptococcus_neoformans_-_Q5KK45_CRYNE:0.28693533)85:0.06420122,OTC_-_Fung-Basidio_-_Ustilago_maydis_-_Q4P8M6_USTMA:0.23261526)89:0.06917253,OTC_-_Fung-Basidio_-_Schizophyllum_commune_H4-8_-_D8Q713_SCHCM:0.47837242)90:0.082403585,OTC_-_Fung-Basidio_-_Puccinia_graminis_f._sp._tritici_CRL_75-36-700-3_-_E3KPE6_PUCGT:0.26327375)100_Fung-Basidio:0.27305734,((((OTC_-_Asco-Pezizomyc_-_Neurospora_crassa_-_Q1K5I2_NEUCR:0.24757564,OTC_-_Asco-Pezizomyc_-_Aspergillus_fumigatus_Af293_-_Q4WNW5_ASPFU:0.1294955)99:0.1805169,OTC_-_Asco-Pezizomyc_-_Tuber_melanosporum_Mel28_-_D5G402_TUBMM:0.26519346)39_Asco-Pezizomyc:0.08563836,((((OTC_-_Asco-Saccharomyc_-_Debaryomyces_hansenii_CBS767_-_Q6BYX2_DEBHA:0.30025455,OTC_-_Asco-Saccharomyc_-_Pichia_pastoris_GS115_-_C4R533_PICPG:0.18214098)48:0.06393423,OTC_-_Asco-Saccharomyc_-_Pichia_angusta_DL-1_-_E7R7V8_PICAD:0.16998135)9:0.06550029,OTC_-_Asco-Saccharomyc_-_Ashbya_gossypii_ATCC_10895_-_Q754H4_ASHGO:0.30390212)99:0.19152766,OTC_-_Asco-Saccharomyc_-_Yarrowia_lipolytica_CLIB122_-_Q6C924_YARLI:0.22531037)94_Asco-Saccharomyc:0.09746142)94:0.0831742,OTC_-_Asco-Taphrinomyc_-_Schizosaccharomyces_pombe_972h-_-_OTC_SCHPO:0.30024832)96_Fung-Asco:0.11554713)98_Fungi:0.1890637)22:0.037120722)99_Eukaryota:0.21253361,(((OTC_-_Eury-HaloB_-_Halorubrum_lacusprofundi_ATCC_49239_-_B9LTY8_HALLT:0.235765,OTC_-_Eury-HaloB_-_Haloarcula_marismortui_ATCC_43049_-_Q5UZ54_HALMA:0.25727597)1:0.04906671,OTC_-_Eury-HaloB_-_Haloquadratum_walsbyi_DSM_16790_-_OTC_HALWD:0.25344458)94:0.09775559,OTC_-_Eury-HaloB_-_Halalkalicoccus_jeotgali_B3_-_D8J505_HALJB:0.21596396)100_Archaea_EuryArc_Eury-HaloB:0.34123376)90:0.057501957)57:0.022660088)46:0.05446302,(OTC_-_Actino_-_Acidimicrobium_ferrooxidans_DSM_10331_-_C7M0R9_ACIFD:1.3976015,OTC_-_Act-Coryob_-_Eggerthella_lenta_DSM_2243_-_C8WKU6_EGGLE:1.5713476)26_Bacteria_Actino:0.166647)87:0.14565632,((((ATC_III_HTLP_-_Act-Rubrob_-_Rubrobacter_xylanophilus_DSM_9941_-_Q1AS69_RUBXD:0.37836623,ATC_III_HSLP_-_FC-Clostrid_-_Clostridium_ljungdahlii_DSM_13528_-_D8GTE4_CLOLD:0.5850011)100_Bacteria.2:0.8224287,((ATC_-_B-Burk_-_Acidovorax_citrulli_AAC00-1_-_A1TLR3_ACIAC:1.0717913,(ATC_III_HPLA_-_PlanctoM_-_Rhodopirellula_baltica_-_Q7UHC6_RHOBA:0.67750454,(((ATC_III_HPLA_-_G-Chromat_-_Nitrosococcus_oceani_ATCC_19707_-_Q3JD05_NITOC:0.28817195,ATC_III_HPLA_-_G-Chromat_-_Thioalkalivibrio_sp._K90mix_-_D3SBQ0_THISK:0.20046024)95_ProteoB_G-GammaP_G-Chromat:0.10616151,ATC_III_HPLA_-_CyC-Synechococ_-_Synechococcus_sp._WH_8102_-_Q7U3H8_SYNPX:0.2799645)57:0.08797306,ATC_III_HPLA_-_G-Alterom_-_Idiomarina_loihiensis_-_Q5QU49_IDILO:0.21483667)69:0.22170366)100:0.7065856)82_Bacteria:0.21026611,((((ATC_II_-_G-Thiotr_-_Francisella_tularensis_subsp._tularensis_-_Q5NEH0_FRATT:0.8324405,ATC_II_-_Spirochaetes_-_Leptospira_interrogans_-_PYRB_LEPIN:0.6209875)96_Bacteria.2:0.2416415,((((ATC_II_B_-_Cren-thermop_-_Vulcanisaeta_distributa_DSM_14429_-_E1QQJ7_VULDI:0.2704558,ATC_II_-_Cren-thermop_-_Pyrobaculum_aerophilum_str._IM2_-_PYRB_PYRAE:0.26649994)95_CrenArc_Cren-thermop:0.08801584,(((ATC_II_B_-_Cren-thermop_-_Acidilobus_saccharovorans_345-15_-_D9Q237_ACIS3:0.46725076,((ATC_II_B_-_Cren-thermop_-_Ignisphaera_aggregans_DSM_17230_-_E0SQE7_IGNAA:0.27735204,(ATC_II_B_-_Cren-thermop_-_Thermofilum_pendens_Hrk_5_-_PYRB_THEPD:0.3965121,ATC_II_B_-_Cren-thermop_-_Aeropyrum_pernix_K1_-_PYRB_AERPE:0.22905548)87:0.07749991)88_CrenArc:0.055944286,ATC_II_B_-_KorArc_-_Candidatus_Korarchaeum_cryptofilum_OPF8_-_PYRB_KORCO:0.47340935)93:0.0689443)21:0.031564392,ATC_II_B_-_Cren-thermop_-_Staphylothermus_hellenicus_DSM_12710_-_D7DB11_STAHD:0.43540177)82:0.036308333,(ATC_II_B_-_Cren-thermop_-_Ignicoccus_hospitalis_KIN4/I_-_PYRB_IGNH4:0.69566125,(ATC_II_B_-_Cren-thermop_-_Metallosphaera_sedula_DSM_5348_-_PYRB_METS5:0.32458726,ATC_II_B_-_Cren-thermop_-_Sulfolobus_solfataricus_P2_-_PYRB_SULSO:0.2947421)98:0.21650715)90_CrenArc:0.09144526)95_Cren-thermop:0.09497109)98_Archaea:0.21688607,ATC_III_HSLP_-_Act-Actinob_-_Nocardioides_sp._JS614_-_A1SH59_NOCSJ:0.9543315)75:0.039839968,((((((((((ATC_II_-_Firmicutes_-_Ethanoligenens_harbinense_YUAN-3_-_E6U848_ETHHY:0.3654065,ATC_II_-_Firmicutes_-_Ruminococcus_albus_7_-_E6UAD0_RUMA7:0.28030205)99:0.22372994,ATC_II_-_FC-Clostrid_-_Clostridium_difficile_630_-_PYRB_CLOD6:0.30934554)88:0.066851825,(ATC_II_B_-_Firmicutes_-_Finegoldia_magna_ATCC_29328_-_PYRB_FINM2:0.19138008,(ATC_II_B_-_Firmicutes_-_Anaerococcus_prevotii_DSM_20548_-_C7RH47_ANAPD:0.269022,ATC_II_B_-_Firmicutes_-_Clostridiales_genomosp._BVAB3_str._UPII9-5_-_D3R0M6_CLOB3:0.25101706)96:0.115342766)97:0.105878435)4:0.013039962,((ATC_II_-_Firmicutes_-_Eubacterium_eligens_ATCC_27750_-_Plasmid_pEubeli2_-_C4Z7T4_EUBE2:0.38525146,ATC_II_-_FC-Clostrid_-_Clostridium_sticklandii_DSM_519_-_E3PUS3_CLOSD:0.40973336)89:0.071018,((ATC_II_B_-_Firmicutes_-_Eubacterium_limosum_KIST612_-_E3GQ53_EUBLK:0.31631958,ATC_II_-_FC-Clostrid_-_Clostridium_cellulovorans_743B_-_D9SWU0_CLOC7:0.38641214)64:0.03740063,((ATC_II_B_-_FC-Clostrid_-_Clostridium_tetani_-_Q891I8_CLOTE:0.14643148,ATC_II_B_-_FC-Clostrid_-_Clostridium_acetobutylicum_-_PYRB_CLOAB:0.16288662)90:0.062591694,ATC_II_-_FC-Clostrid_-_Clostridium_perfringens_-_PYRB_CLOPE:0.21246357)90:0.057906803)36:0.034696214)88:0.043022867)85_Firmicutes_F-Clostrc:0.038897596,ATC_II_B_-_Act-Actinob_-_Bifidobacterium_longum_-_PYRB_BIFLO:0.56422687)2:0.081714235,ATC_II_-_Act-Actinob_-_Arcanobacterium_haemolyticum_DSM_20595_-_D7BP90_ARCHD:0.7318622)0:0.06957171,ATC_II_-_FC-Clostrid_-_Alkaliphilus_oremlandii_OhILAs_-_PYRB_ALKOO:0.42894414)99_FC-Clostrid:0.24035549,(((((ATC_II_B_-_B-Neisser_-_Chromobacterium_violaceum_-_PYRB_CHRVO:0.1406307,ATC_II_B_-_B-Neisser_-_Neisseria_gonorrhoeae_FA_1090_-_PYRB_NEIG1:0.3104768)94_B-BetaP_B-Neisser:0.08354444,(ATC_II_B_-_G-Vibriom_-_Vibrio_cholerae_-_PYRB_VIBCH:0.18244953,(ATC_II_-_G-Enterom_-_Candidatus_Hamiltonella_defensa_5AT__Acyrthosiphon_pisum__-_PYRB_HAMD5:0.46427658,(ATC_II_B_-_G-Enterom_-_Yersinia_pestis_-_PYRB_YERPE:0.11721388,ATC_II_-_G-Enterom_-_Wigglesworthia_glossinidia_endosymbiont_of_Glossina_brevipalpis_-_PYRB_WIGBR:0.4190451)29:0.0441383)94_G-Enterom:0.10042584)88_G-GammaP:0.07755021)96_ProteoB:0.11014627,ATC_II_B_-_Chlamid_-_Waddlia_chondrophila_WSU_86-1044_-_D6YUA4_WADCW:0.46262118)91:0.078363284,((ATC_II_-_Bac-Bacteroidia_-_Candidatus_Azobacteroides_pseudotrichonymphae_genomovar._CFP2_-_PYRB_AZOPC:0.24962449,ATC_II_B_-_Bac-Bacteroidia_-_Porphyromonas_gingivalis_-_PYRB_PORGI:0.22618543)77:0.06029898,ATC_II_B_-_Bac-Bacteroidia_-_Bacteroides_thetaiotaomicron_-_PYRB_BACTN:0.17403407)100_Bactero_Bac-Bacteroidia:0.37790427)93:0.12412008,(ATC_II_B_-_FusoB_-_Ilyobacter_polytropus_DSM_2926_-_Plasmid_pILYOP01_-_E3HDR4_ILYPC:0.1805227,ATC_II_-_Spirochaetes_-_Brachyspira_pilosicoli_95/1000_-_D8IA02_BRAP9:0.40402982)99:0.21717954)6:0.05765107)31_Bacteria:0.040251713,ATC_II_-_ThaumArc_-_Nitrosopumilus_maritimus_SCM1_-_PYRB_NITMS:0.6390726)67:0.039256368,((((ATC_II_-_Eury-MetB_-_Methanobrevibacter_ruminantium_M1_-_D3E4G1_METRM:0.28436843,((ATC_II_-_Eury-MetB_-_Methanosphaera_stadtmanae_DSM_3091_-_PYRB_METST:0.43199295,ATC_II_-_Eury-MetB_-_Methanothermobacter_thermautotrophicus_str._Delta_H_-_PYRB_METTH:0.2443231)66:0.03546661,ATC_II_-_Eury-MetB_-_Methanothermus_fervidus_DSM_2088_-_E3GWJ4_METFV:0.17225675)94:0.09838405)99_Eury-MetB:0.16837534,((ATC_II_-_Eury-Mcocci_-_Methanococcus_voltae_A3_-_D7DV01_METV3:0.24092247,ATC_II_-_Eury-Mcocci_-_Methanococcus_maripaludis_S2_-_PYRB_METMP:0.17196004)100_Eury-Mcocci.2:0.31866512,((ATC_II_B_-_Eury-Archaeogl_-_Ferroglobus_placidus_DSM_10642_-_D3S168_FERPA:0.24414805,ATC_II_B_-_Eury-Archaeogl_-_Archaeoglobus_fulgidus_DSM_4304_-_PYRB_ARCFU:0.1843302)100_Eury-Archaeogl:0.1647029,(((((ATC_II_B_-_Eury-Mmicrobia_-_Methanosphaerula_palustris_E1-9c_-_PYRB_METPE:0.23440848,ATC_II_B_-_Eury-Mmicrobia_-_Methanospirillum_hungatei_JF-1_-_PYRB_METHJ:0.273467)48:0.053042423,ATC_II_B_-_Eury-Mmicrobia_-_Methanocorpusculum_labreanum_Z_-_PYRB_METLZ:0.31733248)26:0.052490827,ATC_II_B_-_Eury-Mmicrobia_-_Methanoplanus_petrolearius_DSM_11571_-_E1RJQ8_METP4:0.26995197)99_Eury-Mmicrobia:0.1627492,(ATC_II_B_-_Eury-HaloB_-_Haloquadratum_walsbyi_DSM_16790_-_PYRB_HALWD:0.20609792,ATC_II_B_-_Eury-HaloB_-_Halobacterium_sp._NRC-1_-_Plasmid_pNRC200_-_PYRB_HALSA:0.18254551)100_Eury-HaloB:0.29685953)98:0.15950553,((ATC_II_B_-_Eury-Mmicrobia_-_Methanosaeta_thermophila_PT_-_PYRB_METTP:0.25636148,(ATC_II_B_-_Eury-Mmicrobia_-_Methanococcoides_burtonii_DSM_6242_-_PYRB_METBU:0.1898962,ATC_II_B_-_Eury-Mmicrobia_-_Methanosarcina_acetivorans_C2A_-_PYRB_METAC:0.29301047)93:0.0748227)73_Eury-Mmicrobia:0.046076152,ATC_II_B_-_EuryArc_-_uncultured_methanogenic_archaeon_RC-I_-_PYRB_UNCMA:0.35170177)38:0.046256937)4:0.027648259)95:0.077705376)29:0.03082256)95:0.07720041,((ATC_II_B_-_Eury-Tplasmata_-_Picrophilus_torridus_DSM_9790_-_PYRB_PICTO:0.2854113,ATC_II_B_-_Eury-Tplasmata_-_Thermoplasma_acidophilum_DSM_1728_-_PYRB_THEAC:0.30929318)100_Eury-Tplasmata:0.23942244,ATC_II_B_-_Eury-Acidulip_-_Aciduliprofundum_boonei_T469_-_B5IFK3_ACIB4:0.24224761)86:0.06543317)80:0.032673005,(ATC_II_B_-_Eury-Mpyri_-_Methanopyrus_kandleri_AV19_-_PYRB_METKA:0.41391018,ATC_II_B_-_Eury-Tcocci_-_Pyrococcus_furiosus_DSM_3638_-_PYRB_PYRFU:0.25026995)93:0.09631775)85_Archaea_EuryArc:0.029176066)54:0.050800115)91:0.08508623)42:0.04215501,(((((ATC_II_-_Alveolata_-_Babesia_bovis_-_A7AWM0_BABBO:0.31453946,ATC_II_-_Alveolata_-_Theileria_annulata_-_Q4UH27_THEAN:0.29805174)97:0.21744071,ATC_II_-_Alveolata_-_Plasmodium_falciparum_3D7_-_Q8IDP8_PLAF7:0.74309504)93:0.13982704,ATC_II_-_Alveolata_-_Toxoplasma_gondii_-_Q8TA46_TOXGO:0.839482)94_Alveolata:0.1762229,(((((((ATC_II_-_Asco-Pezizomyc_-_Podospora_anserina_-_B2B2A9_PODAN:0.2415989,ATC_II_CAD_-_Asco-Pezizomyc_-_Neurospora_crassa_-_Q7S8A6_NEUCR:0.1578526)96:0.10675116,ATC_II_CAD_-_Asco-Pezizomyc_-_Paracoccidioides_brasiliensis_Pb01_-_C1H398_PARBA:0.13440953)77_Asco-Pezizomyc:0.07933653,((ATC_II_CAD_-_Asco-Saccharomyc_-_Candida_tropicalis_MYA-3404_-_C5MAP3_CANTT:0.15842214,ATC_II_CAD_-_Asco-Saccharomyc_-_Ashbya_gossypii_ATCC_10895_-_Q75BK8_ASHGO:0.17485602)46:0.04633124,ATC_II_CAD_-_Asco-Saccharomyc_-_Yarrowia_lipolytica_CLIB122_-_Q6C6H5_YARLI:0.34040475)73_Asco-Saccharomyc:0.043829713)97:0.10558282,ATC_II_CAD_-_Asco-Taphrinomyc_-_Schizosaccharomyces_pombe_972h-_-_PYR1_SCHPO:0.22568367)99_Fung-Asco:0.20046763,(ATC_II_CAD_-_Fung-Basidio_-_Malassezia_globosa_CBS_7966_-_A8PXN5_MALGO:0.21990114,((ATC_II_CAD_-_Fung-Basidio_-_Laccaria_bicolor_S238N-H82_-_B0DHH0_LACBS:0.28282267,ATC_II_-_Fung-Basidio_-_Puccinia_graminis_f._sp._tritici_CRL_75-36-700-3_-_E3KXH1_PUCGT:0.21469177)72:0.0446533,ATC_II_CAD_-_Fung-Basidio_-_Cryptococcus_neoformans_-_Q5KNM2_CRYNE:0.206536)91:0.047206707)66_Fung-Basidio:0.027481107)99_Fungi:0.18093733,(((((ATC_II_-_Strameno_-_Thalassiosira_pseudonana_-_B8C5Q8_THAPS:0.20346738,ATC_II_-_Strameno_-_Phaeodactylum_tricornutum_CCAP_1055/1_-_B7FRY0_PHATC:0.26402023)99:0.28113034,ATC_II_-_Strameno_-_Ectocarpus_siliculosus_-_D7G203_ECTSI:0.46807668)94_Strameno:0.16068883,(ATC_II_CAD_-_Metaz-Nematod_-_Caenorhabditis_briggsae_-_A8WNQ4_CAEBR:0.49694604,(ATC_II_CAD_-_Metaz-Chordata_-_Tetraodon_nigroviridis_-_Q4SZL4_TETNG:0.175167,ATC_II_CAD_-_Arthr-Nematoc_-_Anopheles_gambiae_-_Q7QF47_ANOGA:0.2361679)97:0.12596168)87_Metazoa:0.0709475)84:0.057972424,ATC_II_CAD_-_Amobozoa_-_Dictyostelium_discoideum_-_PYR1_DICDI:0.25554737)57:0.04760492,ATC_II_-_Choanoflag_-_Monosiga_brevicollis_-_A9V282_MONBE:0.33758193)93:0.07802524)10:0.07754621,(ATC_II_-_Euglenozoa_-_Trypanosoma_cruzi_-_Q8WTN6_TRYCR:0.020181235,ATC_II_-_Euglenozoa_-_Trypanosoma_cruzi_-_Q8WTN4_TRYCR:0.014273693)100_Euglenozoa:0.80550325)89:0.10746547)91_Eukaryota:0.09577464,(ATC_II_-_Cren-thermop_-_Desulfurococcus_mucosus_DSM_2162_-_E8R8L9_DESM0:0.75248474,(ATC_II_-_DeltaP_-_Desulfatibacillum_alkenivorans_AK-01_-_B8FB21_DESAA:1.1028816,((ATC_II_-_Chloroflexi_-_Sphaerobacter_thermophilus_DSM_20745_-_D1C4W3_SPHTD:0.27436572,ATC_II_-_Chloroflexi_-_Thermomicrobium_roseum_DSM_5159_-_B9L1K4_THERP:0.44168413)97_Bacteria_Chloroflexi:0.14509831,(ATC_II_-_FB-Alicyclo_-_Alicyclobacillus_acidocaldarius_subsp._acidocaldarius_DSM_446_-_C8WW61_ALIAD:0.81219107,((ATC_II_-_Acido_-_Candidatus_Koribacter_versatilis_Ellin345_-_Q1IQM8_ACIBL:0.50349075,ATC_II_-_FB-Alicyclo_-_Bacillus_tusciae_DSM_2912_-_D5WXZ9_BACT2:0.33386126)91_Bacteria:0.111414045,(ATC_II_-_Vir-Chlorophyt_-_Ostreococcus_lucimarinus_CCE9901_-_A4S6Z6_OSTLU:0.36494127,ATC_II_-_Vir-eudicot_-_Arabidopsis_thaliana_-_PYRB_ARATH:0.15724097)99_Eukaryota_ViridiPl:0.27181122)73:0.07202151)73:0.03868027)94:0.13544472)24:0.05189174)51:0.045989405)95:0.09782383)95:0.09351477,(((ATC_II_-_G-Alterom_-_Saccharophagus_degradans_2-40_-_PYRB_SACD2:0.18601388,((ATC_II_-_G-Alterom_-_Colwellia_psychrerythraea_34H_-_Q47V97_COLP3:0.26431343,ATC_II_-_G-Oceanosp_-_Kangiella_koreensis_DSM_16069_-_C7R831_KANKD:0.2803975)36:0.08659948,ATC_II_-_G-Alterom_-_Shewanella_oneidensis_-_Q8EHC7_SHEON:0.2154224)67:0.08640486)99_ProteoB_G-GammaP:0.19827807,((ATC_II_-_Act-Actinob_-_Kitasatospora_setae_KM-6054_-_E4NER6_KITSK:0.48422545,(ATC_II_-_B-Burk_-_Bordetella_bronchiseptica_-_Q7WKP5_BORBR:0.2021502,ATC_II_-_G-Oceanosp_-_Chromohalobacter_salexigens_DSM_3043_-_Q1R1I1_CHRSD:0.27069256)88_ProteoB:0.113709785)87:0.08182327,((ATC_II_-_Act-Actinob_-_Tropheryma_whipplei_TW08/27_-_Q83HI3_TROW8:0.5620022,ATC_II_-_Act-Actinob_-_Propionibacterium_freudenreichii_subsp._shermanii_CIRM-BIA1_-_D7GFE2_PROFC:0.4391432)96_Actino_Act-Actinob:0.14044967,ATC_II_-_G-GammaP_-_Dichelobacter_nodosus_VCS1703A_-_PYRB_DICNV:0.34925315)81:0.064099684)95:0.12616153)98:0.36047706,(((ATC_II_B_I_-_Thermotogae_-_Thermotoga_maritima_-_PYRB_THEMA:0.29243973,ATC_II_B_I_-_Spirochaetes_-_Spirochaeta_thermophila_DSM_6192_-_E0RRH0_SPITD:0.3485395)95:0.15011881,ATC_II_B_I_-_Spirochaetes_-_Spirochaeta_smaragdinae_DSM_11293_-_E1R525_SPISS:0.23037119)91:0.17741007,ATC_II_B_I_-_Spirochaetes_-_Treponema_denticola_-_PYRB_TREDE:0.0394805)100:1.8904437)22_Bacteria:0.053180348)7:0.06104348)67:0.06566424)98:0.34143347,(ATC_I_-_Actino_-_Acidimicrobium_ferrooxidans_DSM_10331_-_C7M0W0_ACIFD:1.2873304,((((ATC_I_-_DeltaP_-_Bacteriovorax_marinus_SJ_-_E1X2I6_BACMS:1.182958,ATC_I_-_A-Ricketts_-_Neorickettsia_sennetsu_str._Miyayama_-_Q2GDQ2_NEOSM:0.9798238)51:0.11642626,(ATC_I_-_DeltaP_-_Bdellovibrio_bacteriovorus_-_Q6MPJ8_BDEBA:1.2875576,((((((((ATC_I_-_EpsilonP_-_Helicobacter_hepaticus_-_PYRB_HELHP:0.21684359,ATC_I_-_EpsilonP_-_Helicobacter_mustelae_12198_-_D3UH55_HELM1:0.3153486)98:0.12096985,ATC_I_-_EpsilonP_-_Wolinella_succinogenes_-_PYRB_WOLSU:0.18517675)77:0.07081901,ATC_I_-_EpsilonP_-_Campylobacter_jejuni_-_PYRB_CAMJE:0.38356274)41:0.03529546,ATC_I_-_EpsilonP_-_Arcobacter_nitrofigilis_DSM_7299_-_D5V6Y8_ARCNC:0.39773467)49:0.031609245,ATC_I_-_EpsilonP_-_Sulfurimonas_denitrificans_DSM_1251_-_PYRB_SULDN:0.2792417)69:0.08593181,ATC_I_-_EpsilonP_-_Nautilia_profundicola_AmH_-_B9L8G4_NAUPA:0.31959558)94:0.107057154,(ATC_I_-_EpsilonP_-_Helicobacter_felis_ATCC_49179_-_E7A8T6_HELFC:0.506962,ATC_I_-_EpsilonP_-_Helicobacter_pylori_J99_-_PYRB_HELPJ:0.44705364)31:0.14319833)33:0.071409315,ATC_I_-_EpsilonP_-_Nitratifractor_salsuginis_DSM_16511_-_E6WZH4_NITSE:0.6231115)97_EpsilonP:0.23990497)31:0.04350205)92_ProteoB:0.1515987,(ATC_I_-_Aquif_-_Hydrogenobaculum_sp._Y04AAS1_-_B4U7A0_HYDS0:0.6628601,((ATC_I_-_Aquif_-_Thermocrinis_albus_DSM_14484_-_D3SMW7_THEAH:0.37738255,ATC_I_-_Aquif_-_Hydrogenobacter_thermophilus_TK-6_-_D3DK43_HYDTT:0.2893419)99:0.20839833,ATC_I_-_Aquif_-_Aquifex_aeolicus_-_PYRB_AQUAE:0.28974307)35:0.122647315)100_Aquif:0.75646347)46:0.04072812,((((ATC_I_-_A-Ricketts_-_Wolbachia_endosymbiont_of_Drosophila_melanogaster_-_PYRB_WOLPM:0.3612661,((ATC_I_-_A-Ricketts_-_Anaplasma_phagocytophilum_HZ_-_PYRB_ANAPZ:0.13694625,ATC_I_-_A-Ricketts_-_Anaplasma_marginale_str._St._Maries_-_PYRB_ANAMM:0.3141016)99:0.28915602,ATC_I_-_A-Ricketts_-_Ehrlichia_ruminantium_str._Welgevonden_-_PYRB_EHRRW:0.30553374)95:0.14878026)90_A-Ricketts:0.097534895,ATC_I_-_ARz-Rhizo_-_Candidatus_Liberibacter_solanacearum_CLso-ZC1_-_E4UD36_LIBSC:0.5173809)98:0.25877613,ATC_I_-_A-AlphaP_-_Parvularcula_bermudensis_HTCC2503_-_E0TCC0_PARBH:1.2105242)77_ProteoB_A-AlphaP:0.08089699,(((((((((((ATC_I_-_FL-Leuconost_-_Oenococcus_oeni_PSU-1_-_PYRB_OENOB:0.41436064,ATC_I_-_FL-Leuconost_-_Leuconostoc_mesenteroides_subsp._mesenteroides_ATCC_8293_-_PYRB_LEUMM:0.26441333)99_Firmicutes_F-LactoBacil_FL-Leuconost:0.24335153,ATC_I_-_Act-Actinob_-_Propionibacterium_acnes_-_PYRB_PROAC:0.4408218)91:0.08316028,(((ATC_I_-_FL-Lactob_-_Pediococcus_pentosaceus_ATCC_25745_-_PYRB_PEDPA:0.2610387,ATC_I_-_FL-Lactob_-_Lactobacillus_reuteri_JCM_1112_-_PYRB_LACRJ:0.38693526)71:0.08326226,ATC_I_-_FL-Lactob_-_Lactobacillus_plantarum_-_PYRB_LACPL:0.2676957)33_F-LactoBacil_FL-Lactob:0.074058324,((ATC_I_-_FL-Lactob_-_Lactobacillus_sakei_subsp._sakei_23K_-_PYRB_LACSS:0.39418957,ATC_I_-_FL-Lactob_-_Lactobacillus_casei_ATCC_334_-_PYRB_LACC3:0.38772538)66_F-LactoBacil_FL-Lactob:0.06513228,((ATC_I_-_FL-Lactob_-_Lactobacillus_delbrueckii_subsp._bulgaricus_ND02_-_E4SZI8_LACDN:0.3085326,ATC_I_-_FL-Lactob_-_Lactobacillus_johnsonii_-_PYRB_LACJO:0.26319572)100_F-LactoBacil_FL-Lactob:0.22162558,((ATC_I_-_FL-Streptoc_-_Lactococcus_lactis_subsp._cremoris_MG1363_-_PYRB_LACLM:0.29446846,ATC_I_-_FL-Streptoc_-_Streptococcus_pneumoniae_-_PYRB_STRPN:0.26427066)81_F-LactoBacil_FL-Streptoc:0.05596635,(ATC_I_-_FL-Enteroc_-_Enterococcus_faecalis_-_PYRB_ENTFA:0.215903,ATC_I_-_FB-Listeria_-_Listeria_innocua_-_PYRB_LISIN:0.3819527)47:0.06623219)95:0.102048375)80:0.073771)3:0.06618404)5_Firmicutes:0.07472628)97:0.1224502,(((ATC_I_-_FB-Staph_-_Staphylococcus_carnosus_subsp._carnosus_TM300_-_PYRB_STACT:0.18979788,ATC_I_-_FB-Staph_-_Staphylococcus_epidermidis_ATCC_12228_-_PYRB_STAES:0.20933656)92_Firmicutes:0.08044368,(ATC_I_-_FB-Staph_-_Macrococcus_caseolyticus_JCSC5402_-_PYRB_MACCJ:0.18549657,(ATC_I_-_Tenerites_-_Mycoplasma_penetrans_-_PYRB_MYCPE:0.32957333,ATC_I_-_FusoB_-_Fusobacterium_nucleatum_subsp._nucleatum_-_PYRB_FUSNN:0.17451152)99:0.22171505)78:0.06834519)97_F-Bacil_FB-Staph:0.13684978,(ATC_I_-_F-Bacil_-_Exiguobacterium_sibiricum_255-15_-_B1YIS2_EXIS2:0.3837257,ATC_I_-_F-Bacil_-_Exiguobacterium_sp._AT1b_-_C4L5W0_EXISA:0.38829637)97_Firmicutes_F-Bacil:0.1463505)92:0.07532751)80:0.04016167,ATC_I_-_BacF-Flavo_-_Riemerella_anatipestifer_DSM_15868_-_E4T9D4_RIEAD:0.35957316)93:0.08319426,ATC_I_-_FB-Bacil_-_Lysinibacillus_sphaericus_C3-41_-_B1HQB8_LYSSC:0.4470153)80:0.06733199,((ATC_I_-_FB-Bacil_-_Bacillus_cellulosilyticus_DSM_2522_-_E6TTQ8_BACCJ:0.43208677,ATC_I_-_FB-Bacil_-_Bacillus_selenitireducens_MLS10_-_D6XTP5_BACIE:0.4100235)93:0.12200366,((ATC_I_-_FB-Bacil_-_Bacillus_licheniformis_ATCC_14580_-_PYRB_BACLD:0.42182875,((ATC_I_-_FB-Bacil_-_Bacillus_pseudofirmus_OF4_-_D3FTB1_BACPE:0.26022163,(ATC_I_-_FB-Bacil_-_Bacillus_halodurans_-_PYRB_BACHD:0.23381823,ATC_I_-_FB-Bacil_-_Bacillus_clausii_KSM-K16_-_PYRB_BACSK:0.33129674)75:0.057212733)98:0.12339594,ATC_I_-_FB-Bacil_-_Bacillus_anthracis_-_PYRB_BACAN:0.29041016)75:0.03078352)63:0.029236352,(ATC_I_-_FB-Bacil_-_Bacillus_megaterium_QM_B1551_-_D5DQV0_BACMQ:0.27736115,ATC_I_-_FB-Bacil_-_Geobacillus_kaustophilus_-_PYRB_GEOKA:0.26481083)44:0.057368234)89:0.061055437)88_Firmicutes_F-Bacil_FB-Bacil:0.06577861)79:0.069954306,ATC_I_-_FB-Bacil_-_Oceanobacillus_iheyensis_-_PYRB_OCEIH:0.7012831)99:0.24277143,(ATC_I_-_FB-Plaeni_-_Paenibacillus_polymyxa_SC2_-_E3E5C0_PAEPS:0.41203755,ATC_I_-_FB-Plaeni_-_Brevibacillus_brevis_NBRC_100599_-_C0ZG42_BREBN:0.40267545)73_Firmicutes_F-Bacil_FB-Plaeni:0.11730329)100:0.2782554,((ATC_I_-_G-Legionel_-_Coxiella_burnetii_-_PYRB_COXBU:0.59801143,ATC_I_-_G-Legionel_-_Legionella_pneumophila_subsp._pneumophila_str._Philadelphia_1_-_PYRB_LEGPH:0.6483573)94_G-Legionel:0.18574005,ATC_I_-_G-Xanthom_-_Xylella_fastidiosa_-_PYRB_XYLFA:0.6249154)86_ProteoB_G-GammaP:0.081147574)67:0.083220065,(((ATC_I_-_Act-Rubrob_-_Rubrobacter_xylanophilus_DSM_9941_-_PYRB_RUBXD:0.8854361,(ATC_I_-_Chlorobi_-_Chloroherpeton_thalassium_ATCC_35110_-_B3QVX3_CHLT3:0.3794251,(ATC_I_-_Chlorobi_-_Prosthecochloris_aestuarii_DSM_271_-_PYRB_PROA2:0.19123715,ATC_I_-_Chlorobi_-_Chlorobaculum_tepidum_-_PYRB_CHLTE:0.31080994)98:0.17192213)99_Chlorobi:0.32832736)87:0.068199284,(((ATC_I_-_DeltaP_-_Haliangium_ochraceum_DSM_14365_-_D0LXQ4_HALO1:0.38838387,ATC_I_-_DeltaP_-_Sorangium_cellulosum_-So_ce_56-_-_PYRB_SORC5:0.21769412)93_ProteoB_DeltaP:0.072885744,((((((ATC_I_-_A-AlphaP_-_Candidatus_Puniceispirillum_marinum_IMCC1322_-_D5BRF9_PUNMI:0.34585363,ATC_I_-_A-Sphingo_-_Zymomonas_mobilis_-_PYRB_ZYMMO:0.36400738)32:0.04304255,ATC_I_-_A-Ricketts_-_Candidatus_Pelagibacter_ubique_-_PYRB_PELUB:0.4027202)82:0.06875201,((ATC_I_-_ARz-Phyllo_-_Mesorhizobium_loti_-_PYRB_RHILO:0.23719819,(ATC_I_-_ARs_-_Acetobacter_pasteurianus_IFO_3283-01_-_C7JES9_ACEP3:0.2883358,ATC_I_-_A-Caulo_-_Caulobacter_vibrioides_-_PYRB_CAUCR:0.33233997)63:0.040919445)78:0.03927133,(ATC_I_-_ARd-Rhodo_-_Ruegeria_pomeroyi_-_PYRB_SILPO:0.26170123,ATC_I_-_ARs_-_Azospirillum_sp._B510_-_D3NUX2_AZOS1:0.24822006)34:0.03360666)14:0.037323344)68:0.050052825,ATC_I_-_ARd-Hypho_-_Hyphomonas_neptunium_ATCC_15444_-_PYRB_HYPNA:0.374638)70:0.072101474,ATC_I_-_ARd-Hypho_-_Maricaulis_maris_MCS10_-_PYRB_MARMM:0.46507466)98_ProteoB_A-AlphaP:0.14073057,(ATC_I_-_Magnetococ_-_Magnetococcus_sp._MC-1_-_PYRB_MAGSM:0.33379918,((((ATC_I_-_G-Pseudom_-_Pseudomonas_putida_KT2440_-_PYRB_PSEPK:0.20872235,((ATC_I_-_G-Pseudom_-_Acinetobacter_sp._ADP1_-_PYRB_ACIAD:0.3234729,ATC_I_-_G-Thiotr_-_Thiomicrospira_crunogena_XCL-2_-_PYRB_THICR:0.26778942)16_G-GammaP:0.050517123,ATC_I_-_B-Burk_-_Ralstonia_solanacearum_-_PYRB_RALSO:0.19423656)11:0.03617522)85:0.031293135,ATC_I_-_G-GammaP_-_Methylococcus_capsulatus_-_PYRB_METCA:0.1985193)95:0.060042616,ATC_I_-_G-Acidithio_-_Acidithiobacillus_ferrooxidans_ATCC_23270_-_PYRB_ACIF2:0.37505215)33:0.026795633,ATC_I_-_G-SulfSymb_-_Candidatus_Vesicomyosocius_okutanii_HA_-_PYRB_VESOH:0.54422486)100_ProteoB:0.14946729)85:0.034536086)86:0.029054496)99:0.10712316,(((((ATC_I_-_CyC-Synechococ_-_Synechococcus_elongatus_PCC_6301_-_PYRB_SYNP6:0.10677095,ATC_I_-_Cy-Nostoc_-_Nostoc_sp._PCC_7120_-_PYRB_NOSS1:0.17309794)99:0.19037199,((ATC_I_-_Cy-Prochloro_-_Prochlorococcus_marinus_str._MIT_9313_-_PYRB_PROMM:0.20094246,(ATC_I_-_Cy-Prochloro_-_Prochlorococcus_marinus_str._MIT_9211_-_PYRB_PROM4:0.20914268,ATC_I_-_Cy-Prochloro_-_Prochlorococcus_marinus_-_PYRB_PROMA:0.15533887)0:0.059534814)81:0.10021721,ATC_I_-_Cy-Prochloro_-_Prochlorococcus_marinus_subsp._pastoris_str._CCMP1986_-_PYRB_PROMP:0.34973377)99_Cy-Prochloro:0.25215697)100_Cyano:0.36941662,ATC_I_-_Synergist_-_Aminobacterium_colombiense_DSM_12261_-_D5EGN5_AMICL:0.54205555)67:0.07357413,((((ATC_I_-_DeltaP_-_Desulfovibrio_desulfuricans_subsp._desulfuricans_str._ATCC_27774_-_PYRB_DESDA:0.1936517,ATC_I_-_DeltaP_-_Desulfovibrio_vulgaris_str._Hildenborough_-_PYRB_DESVH:0.08121655)81:0.13189334,ATC_I_-_DeltaP_-_Lawsonia_intracellularis_PHE/MN1-00_-_PYRB_LAWIP:0.34831324)100_ProteoB_DeltaP:0.43976095,(((ATC_I_-_Act-Actinob_-_Rothia_dentocariosa_ATCC_17931_-_E3H2U7_ROTDC:0.40218037,ATC_I_-_Act-Actinob_-_Mobiluncus_curtisii_ATCC_43063_-_D6ZHC6_MOBCV:0.19442408)95:0.112347335,(ATC_I_-_Act-Actinob_-_Thermobifida_fusca_YX_-_PYRB_THEFY:0.11601933,(ATC_I_-_Act-Actinob_-_Frankia_sp._CcI3_-_PYRB_FRASC:0.16225725,ATC_I_-_Act-Actinob_-_Streptomyces_coelicolor_-_PYRB_STRCO:0.120698266)75:0.039141774)97:0.109446056)95:0.09403327,((ATC_I_-_Act-Actinob_-_Segniliparus_rotundus_DSM_44985_-_D6ZAM9_SEGRD:0.29828393,(ATC_I_-_Act-Actinob_-_Corynebacterium_diphtheriae_-_PYRB_CORDI:0.3138682,ATC_I_-_Act-Actinob_-_Mycobacterium_leprae_-_PYRB_MYCLE:0.21789955)13:0.044595983)99:0.16103712,ATC_I_-_Act-Actinob_-_Intrasporangium_calvum_DSM_43043_-_E6S8X7_INTC7:0.34791833)43:0.031022044)91_Actino_Act-Actinob:0.083358005)92:0.09662513,(ATC_I_-_Act-Rubrob_-_Conexibacter_woesei_DSM_14684_-_D3FE03_CONWI:0.5254004,((ATC_I_-_DT-Deinococc_-_Truepera_radiovictrix_DSM_17093_-_D7CTC0_TRURR:0.30089635,ATC_I_-_DT-Deinococc_-_Deinococcus_radiodurans_-_PYRB_DEIRA:0.3180399)86_DT-Deinococc:0.07301068,ATC_I_-_DeinoTherm_-_Thermus_thermophilus_HB27_-_PYRB_THET2:0.34534645)99_DeinoTherm:0.23581389)77:0.09120066)69:0.044737395)87:0.028748265,(((((ATC_I_-_Act-Coryob_-_Olsenella_uli_DSM_7084_-_E1QVF0_OLSUV:0.31041694,ATC_I_-_Act-Coryob_-_Eggerthella_lenta_DSM_2243_-_C8WHP9_EGGLE:0.36100125)100_Actino_Act-Coryob:0.36729443,((ATC_I_-_Verruco_-_Akkermansia_muciniphila_ATCC_BAA-835_-_PYRB_AKKM8:0.788616,ATC_I_-_Nitrospirae_-_Thermodesulfovibrio_yellowstonii_DSM_11347_-_B5YLE0_THEYD:0.30842808)62:0.05309326,(ATC_I_-_Aquif_-_Thermovibrio_ammonificans_HB-1_-_E8T3N4_THEA1:0.5804066,ATC_I_-_Aquif_-_Sulfurihydrogenibium_azorense_Az-Fu1_-_C1DUK0_SULAA:0.46534747)96_Aquif:0.14924817)66:0.041923165)72:0.038104087,((ATC_I_-_Verruco_-_Coraliomargarita_akajimensis_DSM_45221_-_D5EPN5_CORAD:0.29783398,ATC_I_-_Verruco_-_Opitutus_terrae_PB90-1_-_PYRB_OPITP:0.16782668)96:0.13684784,ATC_I_-_Verruco_-_Methylacidiphilum_infernorum_V4_-_B3DWB5_METI4:0.69621074)98_Chl-Ver-Len_Verruco:0.16186348)62:0.05866115,(((((ATC_I_-_Chloroflexi_-_Dehalogenimonas_lykanthroporepellens_BL-DC-9_-_D8K0T6_DEHLB:0.30206335,ATC_I_-_Chloroflexi_-_Dehalococcoides_sp._CBDB1_-_PYRB_DEHSC:0.3673675)99:0.19969288,(ATC_I_-_Chloroflexi_-_Chloroflexus_sp._Y-400-fl_-_PYRB_CHLSY:0.21133462,ATC_I_-_Chloroflexi_-_Herpetosiphon_aurantiacus_DSM_785_-_A9AVM4_HERA2:0.28283286)99:0.19129556)85_Chloroflexi:0.07721501,ATC_I_-_Bacteria_-_Candidatus_Cloacamonas_acidaminovorans_-_B0VIM6_CLOAI:0.5082126)95:0.107684895,(ATC_I_-_Firmicutes_-_Desulfitobacterium_hafniense_Y51_-_PYRB_DESHY:0.46843296,(((((ATC_I_-_Firmicutes_-_Symbiobacterium_thermophilum_-_PYRB_SYMTH:0.3518332,((ATC_I_-_FC-ThermAnaer_-_Caldanaerobacter_subterraneus_subsp._tengcongensis_-_PYRB_THETN:0.37852418,ATC_I_-_FC-Clostrid_-_Clostridium_thermocellum_DSM_1313_-_E6UPT4_CLOTL:0.19163282)64:0.082206935,ATC_I_-_F-Natran_-_Natranaerobius_thermophilus_JW/NM-WN-LF_-_PYRB_NATTJ:0.29412365)85:0.046631694)74:0.03210291,(ATC_I_-_Firmicutes_-_Acidaminococcus_fermentans_DSM_20731_-_D2RKS7_ACIFV:0.30747363,ATC_I_-_Firmicutes_-_Veillonella_parvula_DSM_2008_-_D1BLI9_VEIPT:0.27820778)99:0.22964856)67:0.032032277,((ATC_I_-_Firmicutes_-_Desulfotomaculum_reducens_MI-1_-_PYRB_DESRM:0.215752,ATC_I_-_Firmicutes_-_Candidatus_Desulforudis_audaxviator_MP104C_-_PYRB_DESAP:0.38323486)87:0.04567302,((ATC_I_-_F-Halan_-_Acetohalobium_arabaticum_DSM_5501_-_D9QPI8_ACEAZ:0.24437891,ATC_I_-_F-Halan_-_Halanaerobium_hydrogeniformans_-_E4RIW1_HALSL:0.26844832)99_F-Halan:0.16183288,(ATC_I_-_Firmicutes_-_Desulfotomaculum_acetoxidans_DSM_771_-_C8W0B1_DESAS:0.15722485,ATC_I_-_FC-ThermAnaer_-_Moorella_thermoacetica_ATCC_39073_-_PYRB_MOOTA:0.1822669)56:0.036339764)84:0.036889605)88:0.04926552)74:0.03109364,(ATC_I_-_FC-ThermAnaer_-_Ammonifex_degensii_KC4_-_C9RB97_AMMDK:0.31067455,ATC_I_-_Firmicutes_-_Heliobacterium_modesticaldum_Ice1_-_PYRB_HELMI:0.24017923)77:0.044203267)91_Firmicutes:0.053053234,((((ATC_I_-_FC-ThermAnaer_-_Coprothermobacter_proteolyticus_DSM_5265_-_PYRB_COPPD:0.3415505,ATC_I_-_FC-ThermAnaer_-_Carboxydothermus_hydrogenoformans_Z-2901_-_PYRB_CARHZ:0.25080872)83:0.07156205,ATC_I_-_FC-ThermAnaer_-_Caldicellulosiruptor_kronotskyensis_2002_-_E4SBR6_CALK2:0.43964452)83_Firmicutes_F-Thermoan_FC-ThermAnaer:0.03771392,ATC_I_-_Dictyoglomi_-_Dictyoglomus_turgidum_DSM_6724_-_B8E2K5_DICTD:0.23789473)85:0.040843308,ATC_I_-_ElusiM_-_uncultured_Termite_group_1_bacterium_phylotype_Rs-D17_-_PYRB_UNCTG:0.40288743)37:0.053777047)92:0.060233876)10:0.028250216)92:0.04192855,(((ATC_I_-_Bac-Sphingo_-_Salinibacter_ruber_DSM_13855_-_PYRB_SALRD:0.5408015,ATC_I_-_ElusiM_-_Elusimicrobium_minutum_Pei191_-_B2KCN4_ELUMP:0.38454318)9:0.05571445,(((ATC_I_-_Fibrob_-_Fibrobacter_succinogenes_subsp._succinogenes_S85_-_C9RKD9_FIBSS:0.36599836,ATC_I_-_Gemmatimon_-_Gemmatimonas_aurantiaca_T-27_-_PYRB_GEMAT:0.3353339)18:0.09261491,ATC_I_-_Bac-Cytoph_-_Cytophaga_hutchinsonii_ATCC_33406_-_PYRB_CYTH3:0.33919692)94:0.0869453,((ATC_I_-_PlanctoM_-_Rhodopirellula_baltica_-_PYRB_RHOBA:0.37769175,ATC_I_-_PlanctoM_-_Planctomyces_limnophilus_DSM_3776_-_D5SNI0_PLAL2:0.2156596)93:0.10084,ATC_I_-_PlanctoM_-_Isosphaera_pallida_ATCC_43644_-_E8QYU1_ISOPI:0.3257459)99_PlanctoM:0.1737353)27:0.019831419)17:0.044577908,(((ATC_I_-_DeltaP_-_Syntrophobacter_fumaroxidans_MPOB_-_PYRB_SYNFM:0.3466876,ATC_I_-_DeltaP_-_Syntrophus_aciditrophicus_SB_-_PYRB_SYNAS:0.23003621)89:0.06317551,((ATC_I_-_DeltaP_-_Pelobacter_carbinolicus_DSM_2380_-_PYRB_PELCD:0.17872159,ATC_I_-_DeltaP_-_Geobacter_sulfurreducens_-_PYRB_GEOSL:0.21550354)99:0.10312562,((ATC_I_-_DeltaP_-_Desulfarculus_baarsii_DSM_2075_-_E1QKB5_DESB2:0.2862102,(ATC_I_-_DeltaP_-_Desulfobacterium_autotrophicum_HRM2_-_PYRB_DESAH:0.19171132,ATC_I_-_DeltaP_-_Desulfococcus_oleovorans_Hxd3_-_PYRB_DESOH:0.2728188)96:0.11282062)74:0.07195974,(ATC_I_-_DeltaP_-_Desulfurivibrio_alkaliphilus_AHT2_-_D6Z6Z3_DESAT:0.23477004,ATC_I_-_DeltaP_-_Desulfotalea_psychrophila_-_PYRB_DESPS:0.23667093)98:0.12549324)57:0.008461913)51:0.044606276)88_DeltaP:0.044617936,(ATC_I_-_DeltaP_-_Anaeromyxobacter_dehalogenans_2CP-C_-_PYRB_ANADE:0.43146223,(ATC_I_-_Bacteria_-_Desulfurispirillum_indicum_S5_-_E6W0F5_DESIS:0.40018708,(((ATC_I_-_EpsilonP_-_Campylobacter_hominis_ATCC_BAA-381_-_PYRB_CAMHC:0.17998335,ATC_I_-_EpsilonP_-_Sulfurospirillum_deleyianum_DSM_6946_-_D1AZ97_SULD5:0.1996246)99_EpsilonP:0.2347318,ATC_I_-_Bacteria_-_Calditerrivibrio_nitroreducens_DSM_19672_-_E4THI8_CALNY:0.22639444)54:0.03724463,ATC_I_-_Bacteria_-_Denitrovibrio_acetiphilus_DSM_12809_-_D4H833_DENA2:0.23194432)99:0.15380965)32:0.04641865)94:0.08063669)93_ProteoB:0.053996034)91:0.043040074)95:0.046000905)88:0.035713717,(ATC_I_-_Acido_-_Candidatus_Solibacter_usitatus_Ellin6076_-_PYRB_SOLUE:0.43361217,ATC_I_-_DeltaP_-_Myxococcus_xanthus_DK_1622_-_PYRB_MYXXD:0.4757671)91:0.08988535)83:0.02178646)67:0.023123218)91:0.048099108)81:0.030427938,(ATC_I_-_Thermobacu_-_Thermobaculum_terrenum_ATCC_BAA-798_-_D1CBW5_THET1:0.6883989,(ATC_I-inact_-_B-Burk_-_Achromobacter_xylosoxidans_A8_-_E3HWQ5_ACHXA:1.5629036,(ATC_I_-_Firmicutes_-_Thermaerobacter_marianensis_DSM_12885_-_E6SJH8_THEM7:0.69292176,((ATC_I_-_Acido_-_Acidobacterium_capsulatum_ATCC_51196_-_C1F8V3_ACIC5:0.2791477,ATC_I_-_Acido_-_Acidobacterium_sp._MP5ACTX9_-_E8X3Z9_ACISM:0.23897658)100:0.43720528,ATC_I_-_Acido_-_Candidatus_Koribacter_versatilis_Ellin345_-_PYRB_ACIBL:0.2948264)98_Acido:0.21206182)80:0.07804073)78:0.07202817)92:0.09523795)87:0.061386727)87:0.06919771)82:0.03812351)95:0.18415305)95_Bacteria.2:0.1839829)100:0.61118466,(((UTC_-_Act-Actinob_-_Nakamurella_multipartita_DSM_44233_-_C8XGT6_NAKMY:0.33700725,UTC_-_Act-Actinob_-_Streptomyces_avermitilis_-_Q82H78_STRAW:0.22038953)96:0.117605984,UTC_-_Act-Actinob_-_Salinispora_arenicola_CNS-205_-_A8LZB9_SALAI:0.25137419)28:0.0466357,UTC_-_Act-Actinob_-_Saccharopolyspora_erythraea_NRRL_2338_-_A4FHN6_SACEN:0.30749616)100_Bacteria_Actino_Act-Actinob:0.86503255)34:0.15958887)99:0.31632042,((xOTC_-_DeltaP_-_Myxococcus_xanthus_DK_1622_-_Q1D265_MYXXD:0.7368943,((xOTC_-_Bac-Sphingo_-_Rhodothermus_marinus_DSM_4252_-_D0MH55_RHOM4:0.27059484,xOTC_-_Bac-Sphingo_-_Salinibacter_ruber_DSM_13855_-_Q2S0F8_SALRD:0.4310725)99_Bac-Sphingo:0.3592098,(((((xOTC_-_Bac-Cytoph_-_Cytophaga_hutchinsonii_ATCC_33406_-_Q11QI9_CYTH3:0.19939135,(xOTC_-_Bac-Sphingo_-_Chitinophaga_pinensis_DSM_2588_-_C7PM52_CHIPD:0.21263488,xOTC_-_Bac-Cytoph_-_Marivirga_tractuosa_DSM_4126_-_E4TPD4_MARTH:0.5444905)83:0.1122745)94:0.09422556,xOTC_-_BacF-Flavo_-_Flavobacteriaceae_bacterium_3519-10_-_C6X4J6_FLAB3:0.46237233)71:0.052034244,(xOTC_-_BacF-Flavo_-_Zunongwangia_profunda_SM-A87_-_D5BG00_ZUNPS:0.2956541,(xOTC_-_BacF-Flavo_-_Flavobacterium_johnsoniae_UW101_-_A5FEC2_FLAJ1:0.20670088,(xOTC_-_BacF-Flavo_-_Cellulophaga_algicola_DSM_14237_-_E6X4I6_CELAD:0.19156705,xOTC_-_BacF-Flavo_-_Robiginitalea_biformata_HTCC2501_-_A4CJ57_ROBBH:0.4243667)48:0.08510416)87:0.09977177)97_Bac-Flavo:0.08975516)86_BacF-Flavo:0.069183946,(xOTC_-_BacF-Blatt_-_Blattabacterium_sp.__Blattella_germanica__str._Bge_-_D0JAZ3_BLASB:0.25497273,xOTC_-_BacF-Sulcia_-_Candidatus_Sulcia_muelleri_CARI_-_E0TJH2_SULMC:0.23636366)100_Bac-Flavo:0.31617168)63:0.041235562,((xOTC_-_Bac-Cytoph_-_Leadbetterella_byssophila_DSM_17132_-_E4RUF8_LEAB4:0.26499665,xOTC_-_Bac-Cytoph_-_Spirosoma_linguale_DSM_74_-_D2QKW8_SPILD:0.26501957)56_Bac-Cytoph:0.07427304,xOTC_AOTC_-_Bac-Bacteroidia_-_Bacteroides_thetaiotaomicron_-_AOTC_BACTN:0.4453832)9:0.046727728)100:0.6779764)85_Bactero:0.08601747)84:0.08685432,((xOTC_-_A-AlphaP_-_Parvularcula_bermudensis_HTCC2503_-_E0TIE3_PARBH:0.30511263,((xOTC_-_G-Oceanosp_-_Kangiella_koreensis_DSM_16069_-_C7R8V0_KANKD:0.23143047,xOTC_AOTC_-_G-Xanthom_-_Xylella_fastidiosa_-_AOTC_XYLFA:0.2879193)94_G-GammaP:0.112578526,xOTC_-_DeltaP_-_Sorangium_cellulosum_-So_ce_56-_-_A9GL64_SORC5:0.2669353)95:0.0887111)21:0.05807721,xOTC_-_ARd-Hypho_-_Maricaulis_maris_MCS10_-_Q0AST0_MARMM:0.3735774)99_ProteoB:0.4006893)100_Bacteria.3:0.39751133)29:0.18286772,YTC_-_Cren-thermop_-_Desulfurococcus_mucosus_DSM_2162_-_E8R802_DESM0:0.89256966)61:0.13598536,(((YTC_-_FC-ThermAnaer_-_Moorella_thermoacetica_ATCC_39073_-_Q2RGZ7_MOOTA:0.16429275,YTC_-_Spirochaetes_-_Spirochaeta_smaragdinae_DSM_11293_-_E1R8S8_SPISS:0.4101873)99:0.14869793,(YTC_-_Act-Actinob_-_Nocardioides_sp._JS614_-_A1SH60_NOCSJ:0.34029073,YTC_-_Chloroflexi_-_Anaerolinea_thermophila_UNI-1_-_E8MZ16_ANATU:0.1942057)99:0.17252392)79_Bacteria.2:0.066419624,(((YTC_-_Thermotogae_-_Petrotoga_mobilis_SJ95_-_A9BIT6_PETMO:0.2581322,YTC_-_F-Halan_-_Halanaerobium_hydrogeniformans_-_E4RJV6_HALSL:0.39024284)92:0.09651809,YTC_-_Thermotogae_-_Kosmotoga_olearia_TBF_19.5.1_-_C5CHS3_KOSOT:0.1946057)96_Bacteria.3:0.12020955,YTC_-_Cren-thermop_-_Desulfurococcus_mucosus_DSM_2162_-_E8R9T5_DESM0:1.0232258)72:0.036478836)60:0.12703063)100:1.0645555,(YTC_-_Bacteria_-_Candidatus_Cloacamonas_acidaminovorans_-_B0VGZ3_CLOAI:0.2626919,YTC_-_Parabasal_-_Trichomonas_vaginalis_-_A2DY09_TRIVA:0.39670867)64:0.0486839)88:0.054025955,YTC_-_G-Enterom_-_Escherichia_coli_O157_H7_-_YGEW_ECO57:0.13665183)99:0.13204652,YTC_-_FC-Clostrid_-_Clostridium_botulinum_H04402_065_-_E8ZPP3_CLOB0:0.14855114,YTC_-_Act-Coryob_-_Atopobium_parvulum_DSM_20469_-_C8W985_ATOPD:0.31540906);
}
