# Supplementary material for: Identifying reaction modules in metabolic pathways: bioinformatic deduction and experimental validation of a new putative route in purine catabolism
Source: BMC Syst Biol. 2013 Oct 5;7:99. doi: 10.1186/1752-0509-7-99 (PMC4016543; doi:10.1186/1752-0509-7-99)
Supplement: Additional file 8 — Complete tree of carbamoyltransferases can be viewed in three different formats (Newick [60], NeXML http://www.nexml.org/ , and Dendroscope [61]). [file 1752-0509-7-99-S8.nexml]

<?xml version="1.0" encoding="UTF-8"?>
<nex:nexml xmlns:nex="http://www.nexml.org/2009" xmlns="http://www.nexml.org/2009" xmlns:rdf="http://www.w3.org/1999/02/22-rdf-syntax-ns#" xmlns:xsd="http://www.w3.org/2001/XMLSchema#" xmlns:xsi="http://www.w3.org/2001/XMLSchema-instance" generator="org.nexml.model.impl.DocumentImpl" version="0.9">
  <otus id="otus1"/>
  <trees id="trees2" otus="otus1">
    <tree about="#tree3" id="tree3" label="Tree1" xsi:type="nex:FloatTree">
      <meta content="node4" datatype="xsd:string" id="meta2695" property="root" xsi:type="nex:LiteralMeta"/>
      <node id="node4"/>
      <node id="node5" label="99"/>
      <node id="node6" label="88"/>
      <node id="node7" label="100"/>
      <node id="node8" label="61"/>
      <node id="node9" label="29"/>
      <node id="node10" label="99"/>
      <node id="node11" label="87"/>
      <node id="node12" label="46"/>
      <node id="node13" label="37"/>
      <node id="node14" label="85_Bacteria_etc."/>
      <node id="node15" label="89"/>
      <node id="node16" label="98_EuryArc_etc."/>
      <node id="node17" label="0"/>
      <node id="node18" label="91"/>
      <node id="node19" label="96"/>
      <node id="node20" label="45"/>
      <node id="node21" label="76_Bacteria"/>
      <node id="node22" label="OTC_-_DeltaP_-_Syntrophus_aciditrophicus_SB_-_OTC_SYNAS"/>
      <node id="node23" label="OTC_-_Dictyoglomi_-_Dictyoglomus_turgidum_DSM_6724_-_B8E0P2_DICTD"/>
      <node id="node26" label="96"/>
      <node id="node27" label="OTC_-_KorArc_-_Candidatus_Korarchaeum_cryptofilum_OPF8_-_B1L6J8_KORCO"/>
      <node id="node28" label="OTC_-_ElusiM_-_uncultured_Termite_group_1_bacterium_phylotype_Rs-D17_-_B1GZE0_UNCTG"/>
      <node id="node33" label="95_Bacteria.1"/>
      <node id="node34" label="OTC_-_Nitrospirae_-_Thermodesulfovibrio_yellowstonii_DSM_11347_-_B5YJU7_THEYD"/>
      <node id="node35" label="99_Aquif"/>
      <node id="node36" label="99"/>
      <node id="node37" label="OTC_-_Aquif_-_Hydrogenobaculum_sp._Y04AAS1_-_B4U977_HYDS0"/>
      <node id="node38" label="26"/>
      <node id="node39" label="OTC_-_Aquif_-_Thermocrinis_albus_DSM_14484_-_D3SNQ7_THEAH"/>
      <node id="node40" label="OTC_-_Aquif_-_Aquifex_aeolicus_-_OTC_AQUAE"/>
      <node id="node45" label="96"/>
      <node id="node46" label="OTC_-_Aquif_-_Persephonella_marina_EX-H1_-_C0QUQ2_PERMH"/>
      <node id="node47" label="OTC_-_Aquif_-_Sulfurihydrogenibium_azorense_Az-Fu1_-_C1DUK1_SULAA"/>
      <node id="node56" label="44_Archaea_EuryArc"/>
      <node id="node57" label="41"/>
      <node id="node58" label="68"/>
      <node id="node59" label="97_Eury-Mmicrobia"/>
      <node id="node60" label="100"/>
      <node id="node61" label="OTC_-_Eury-Mmicrobia_-_Methanocella_paludicola_SANAE_-_D1Z099_METPS"/>
      <node id="node62" label="OTC_-_EuryArc_-_uncultured_methanogenic_archaeon_RC-I_-_Q0W2V3_UNCMA"/>
      <node id="node65" label="86"/>
      <node id="node66" label="99"/>
      <node id="node67" label="OTC_-_Eury-Mmicrobia_-_Methanohalophilus_mahii_DSM_5219_-_D5EAC7_METMS"/>
      <node id="node68" label="OTC_-_Eury-Mmicrobia_-_Methanococcoides_burtonii_DSM_6242_-_Q12X36_METBU"/>
      <node id="node71" label="41"/>
      <node id="node72" label="OTC_-_Eury-Mmicrobia_-_Methanosaeta_thermophila_PT_-_A0B7T6_METTP"/>
      <node id="node73" label="OTC_-_Eury-Mmicrobia_-_Methanosarcina_acetivorans_C2A_-_OTC_METAC"/>
      <node id="node80" label="96_Eury-Archaeogl"/>
      <node id="node81" label="OTC_-_Eury-Archaeogl_-_Ferroglobus_placidus_DSM_10642_-_D3RWN1_FERPA"/>
      <node id="node82" label="OTC_-_Eury-Archaeogl_-_Archaeoglobus_fulgidus_DSM_4304_-_OTC_ARCFU"/>
      <node id="node87" label="100_Eury-Mcocci.1"/>
      <node id="node88" label="OTC_-_Eury-Mcocci_-_Methanocaldococcus_infernus_ME_-_D5VR03_METIM"/>
      <node id="node89" label="91"/>
      <node id="node90" label="OTC_-_Eury-Mcocci_-_Methanocaldococcus_jannaschii_DSM_2661_-_OTC_METJA"/>
      <node id="node91" label="OTC_-_Eury-Mcocci_-_Methanococcus_maripaludis_S2_-_OTC_METMP"/>
      <node id="node98" label="98_Eury-Mmicrobia"/>
      <node id="node99" label="80"/>
      <node id="node100" label="70"/>
      <node id="node101" label="46"/>
      <node id="node102" label="OTC_-_Eury-Mmicrobia_-_Methanosphaerula_palustris_E1-9c_-_B8GED9_METPE"/>
      <node id="node103" label="OTC_-_Eury-Mmicrobia_-_Methanoregula_boonei_6A8_-_A7I6J6_METB6"/>
      <node id="node106" label="OTC_-_Eury-Mmicrobia_-_Methanoculleus_marisnigri_JR1_-_OTC_METMJ"/>
      <node id="node109" label="85"/>
      <node id="node110" label="OTC_-_Eury-Mmicrobia_-_Methanoplanus_petrolearius_DSM_11571_-_E1REB2_METP4"/>
      <node id="node111" label="OTC_-_Eury-Mmicrobia_-_Methanospirillum_hungatei_JF-1_-_OTC_METHJ"/>
      <node id="node116" label="OTC_-_Eury-Mmicrobia_-_Methanocorpusculum_labreanum_Z_-_OTC_METLZ"/>
      <node id="node123" label="OTC_-_Aquif_-_Thermovibrio_ammonificans_HB-1_-_E8T5S7_THEA1"/>
      <node id="node126" label="82_Archaea_EuryArc"/>
      <node id="node127" label="99"/>
      <node id="node128" label="99_Eury-Tplasmata"/>
      <node id="node129" label="OTC_-_Eury-Tplasmata_-_Picrophilus_torridus_DSM_9790_-_OTC_PICTO"/>
      <node id="node130" label="OTC_-_Eury-Tplasmata_-_Thermoplasma_acidophilum_DSM_1728_-_OTCC_THEAC"/>
      <node id="node133" label="OTC_-_Eury-Acidulip_-_Aciduliprofundum_boonei_T469_-_D3TBN5_ACIB4"/>
      <node id="node136" label="98_Eury-MetB"/>
      <node id="node137" label="5"/>
      <node id="node138" label="OTC_-_Eury-MetB_-_Methanothermobacter_thermautotrophicus_str._Delta_H_-_OTC_METTH"/>
      <node id="node139" label="92"/>
      <node id="node140" label="95"/>
      <node id="node141" label="OTC_-_Eury-MetB_-_Methanobrevibacter_ruminantium_M1_-_D3E0Z1_METRM"/>
      <node id="node142" label="OTC_-_Eury-MetB_-_Methanobrevibacter_smithii_ATCC_35061_-_OTC_METS3"/>
      <node id="node145" label="OTC_-_Eury-MetB_-_Methanosphaera_stadtmanae_DSM_3091_-_OTC_METST"/>
      <node id="node150" label="OTC_-_Eury-MetB_-_Methanothermus_fervidus_DSM_2088_-_E3GWW5_METFV"/>
      <node id="node157" label="81_Bacteria_etc..1"/>
      <node id="node158" label="88_Bacteria.1"/>
      <node id="node159" label="99_Chl-Ver-Len_Verruco"/>
      <node id="node160" label="98"/>
      <node id="node161" label="OTC_-_Verruco_-_Methylacidiphilum_infernorum_V4_-_B3E0T6_METI4"/>
      <node id="node162" label="OTC_-_Verruco_-_Akkermansia_muciniphila_ATCC_BAA-835_-_OTC_AKKM8"/>
      <node id="node165" label="96"/>
      <node id="node166" label="OTC_-_Verruco_-_Opitutus_terrae_PB90-1_-_B1ZUD5_OPITP"/>
      <node id="node167" label="OTC_-_Verruco_-_Coraliomargarita_akajimensis_DSM_45221_-_D5EL85_CORAD"/>
      <node id="node172" label="46"/>
      <node id="node173" label="87"/>
      <node id="node174" label="85"/>
      <node id="node175" label="89_ProteoB"/>
      <node id="node176" label="95_G-GammaP"/>
      <node id="node177" label="31"/>
      <node id="node178" label="OTC_-_G-Acidithio_-_Acidithiobacillus_ferrooxidans_ATCC_23270_-_B7J4E8_ACIF2"/>
      <node id="node179" label="52_G-Chromat"/>
      <node id="node180" label="OTC_-_G-Chromat_-_Alkalilimnicola_ehrlichii_MLHE-1_-_Q0A9N4_ALHEH"/>
      <node id="node181" label="OTC_-_G-Chromat_-_Halorhodospira_halophila_SL1_-_OTC_HALHL"/>
      <node id="node186" label="95"/>
      <node id="node187" label="85"/>
      <node id="node188" label="80"/>
      <node id="node189" label="93"/>
      <node id="node190" label="OTC_-_G-Pseudom_-_Cellvibrio_japonicus_Ueda107_-_B3PC64_CELJU"/>
      <node id="node191" label="OTC_-_G-Alterom_-_Saccharophagus_degradans_2-40_-_Q21HX8_SACD2"/>
      <node id="node194" label="OTC_-_G-Oceanosp_-_Marinomonas_sp._MWYL1_-_A6W0R3_MARMS"/>
      <node id="node197" label="56"/>
      <node id="node198" label="44"/>
      <node id="node199" label="95"/>
      <node id="node200" label="OTC_-_G-Oceanosp_-_Hahella_chejuensis_KCTC_2396_-_Q2SL67_HAHCH"/>
      <node id="node201" label="98_G-Pseudom"/>
      <node id="node202" label="OTC_-_G-Pseudom_-_Acinetobacter_sp._ADP1_-_OTC_ACIAD"/>
      <node id="node203" label="OTC_-_G-Pseudom_-_Psychrobacter_arcticus_273-4_-_OTC_PSYA2"/>
      <node id="node208" label="29"/>
      <node id="node209" label="82"/>
      <node id="node210" label="OTC_-_G-Oceanosp_-_Chromohalobacter_salexigens_DSM_3043_-_OTC_CHRSD"/>
      <node id="node211" label="OTC_-_G-Pseudom_-_Pseudomonas_putida_KT2440_-_OTC_PSEPK"/>
      <node id="node214" label="OTC_-_G-Alterom_-_Marinobacter_adhaerens_HP15_-_E4PQH1_MARAH"/>
      <node id="node219" label="97"/>
      <node id="node220" label="OTC_-_G-SulfSymb_-_Candidatus_Vesicomyosocius_okutanii_HA_-_A5CWZ6_VESOH"/>
      <node id="node221" label="OTC_-_G-Thiotr_-_Thiomicrospira_crunogena_XCL-2_-_OTC_THICR"/>
      <node id="node228" label="G-Chromat"/>
      <node id="node229" label="OTC_-_G-Chromat_-_Halothiobacillus_neapolitanus_c2_-_D0L0F6_HALNC"/>
      <node id="node230" label="75"/>
      <node id="node231" label="OTC_-_G-Chromat_-_Nitrosococcus_oceani_ATCC_19707_-_OTC_NITOC"/>
      <node id="node232" label="OTC_-_G-GammaP_-_Methylococcus_capsulatus_-_OTC_METCA"/>
      <node id="node241" label="99_B-BetaP"/>
      <node id="node242" label="93"/>
      <node id="node243" label="90_B-Burk"/>
      <node id="node244" label="OTC_-_B-Burk_-_Taylorella_equigenitalis_MCE9_-_E8UDA2_TAYEM"/>
      <node id="node245" label="OTC_-_B-Burk_-_Ralstonia_solanacearum_-_OTC_RALSO"/>
      <node id="node248" label="68"/>
      <node id="node249" label="OTC_-_B-Burk_-_Rhodoferax_ferrireducens_T118_-_Q21WK9_RHOFD"/>
      <node id="node250" label="OTC_-_B-Nitrosomo_-_Nitrosomonas_europaea_-_OTC_NITEU"/>
      <node id="node255" label="OTC_-_B-Neisser_-_Chromobacterium_violaceum_-_OTC_CHRVO"/>
      <node id="node260" label="OTC_-_Magnetococ_-_Magnetococcus_sp._MC-1_-_A0LE35_MAGSM"/>
      <node id="node263" label="90"/>
      <node id="node264" label="99_ProteoB_A-AlphaP.1"/>
      <node id="node265" label="79"/>
      <node id="node266" label="83"/>
      <node id="node267" label="63"/>
      <node id="node268" label="80"/>
      <node id="node269" label="99_ARz"/>
      <node id="node270" label="OTC_-_ARz-Bartonella_-_Bartonella_clarridgeiae_73_-_E6YG13_BARC7"/>
      <node id="node271" label="OTC_-_ARz-Phyllo_-_Mesorhizobium_loti_-_OTC_RHILO"/>
      <node id="node274" label="OTC_-_ARd-Rhodo_-_Ruegeria_pomeroyi_-_OTC_SILPO"/>
      <node id="node277" label="46"/>
      <node id="node278" label="97_ARs"/>
      <node id="node279" label="36"/>
      <node id="node280" label="93"/>
      <node id="node281" label="OTC_-_ARs_-_Magnetospirillum_magneticum_AMB-1_-_Q2WAK4_MAGSA"/>
      <node id="node282" label="OTC_-_ARs_-_Rhodospirillum_rubrum_ATCC_11170_-_Q2RP74_RHORT"/>
      <node id="node285" label="93"/>
      <node id="node286" label="OTC_-_ARs_-_Rhodospirillum_centenum_SW_-_B6IUN3_RHOCS"/>
      <node id="node287" label="OTC_-_ARs_-_Azospirillum_sp._B510_-_D3NRM6_AZOS1"/>
      <node id="node292" label="95"/>
      <node id="node293" label="OTC_-_ARs_-_Granulibacter_bethesdensis_CGDNIH1_-_Q0BPT1_GRABC"/>
      <node id="node294" label="OTC_-_ARs_-_Acetobacter_pasteurianus_IFO_3283-01_-_C7JEP7_ACEP3"/>
      <node id="node299" label="25_ARz"/>
      <node id="node300" label="93"/>
      <node id="node301" label="OTC_-_ARz_-_Hyphomicrobium_denitrificans_ATCC_51888_-_D8JPF7_HYPDA"/>
      <node id="node302" label="OTC_-_ARz_-_Rhodomicrobium_vannielii_ATCC_17100_-_E3I4L6_RHOVT"/>
      <node id="node305" label="48"/>
      <node id="node306" label="99"/>
      <node id="node307" label="OTC_-_ARz-Bradic_-_Bradyrhizobium_japonicum_-_OTC_BRAJA"/>
      <node id="node308" label="OTC_-_ARz-Xantho_-_Starkeya_novella_DSM_506_-_D7A3X0_STAND"/>
      <node id="node311" label="OTC_-_ARz-Phyllo_-_Parvibaculum_lavamentivorans_DS-1_-_A7HQ43_PARL1"/>
      <node id="node320" label="96"/>
      <node id="node321" label="98"/>
      <node id="node322" label="OTC_-_A-Caulo_-_Caulobacter_vibrioides_-_OTC_CAUCR"/>
      <node id="node323" label="OTC_-_ARd-Hypho_-_Hyphomonas_neptunium_ATCC_15444_-_OTC_HYPNA"/>
      <node id="node326" label="99_A-Sphingo"/>
      <node id="node327" label="OTC_-_A-Sphingo_-_Erythrobacter_litoralis_HTCC2594_-_Q2N615_ERYLH"/>
      <node id="node328" label="OTC_-_A-Sphingo_-_Zymomonas_mobilis_-_Q5NQH1_ZYMMO"/>
      <node id="node335" label="OTC_-_ARs_-_Gluconobacter_oxydans_-_Q5FRJ9_GLUOX"/>
      <node id="node338" label="OTC_-_A-AlphaP_-_Candidatus_Puniceispirillum_marinum_IMCC1322_-_D5BMT3_PUNMI"/>
      <node id="node341" label="OTC_-_Gemmatimon_-_Gemmatimonas_aurantiaca_T-27_-_C1ABD7_GEMAT"/>
      <node id="node346" label="25_ProteoB_DeltaP"/>
      <node id="node347" label="96"/>
      <node id="node348" label="66"/>
      <node id="node349" label="50"/>
      <node id="node350" label="89"/>
      <node id="node351" label="OTC_-_DeltaP_-_Syntrophobacter_fumaroxidans_MPOB_-_A0LEB3_SYNFM"/>
      <node id="node352" label="99"/>
      <node id="node353" label="59"/>
      <node id="node354" label="OTC_-_DeltaP_-_Desulfococcus_oleovorans_Hxd3_-_A8ZW62_DESOH"/>
      <node id="node355" label="OTC_-_DeltaP_-_Desulfatibacillum_alkenivorans_AK-01_-_B8FH29_DESAA"/>
      <node id="node358" label="OTC_-_DeltaP_-_Desulfobacterium_autotrophicum_HRM2_-_C0QIB0_DESAH"/>
      <node id="node363" label="77"/>
      <node id="node364" label="OTC_-_DeltaP_-_Desulfarculus_baarsii_DSM_2075_-_E1QI54_DESB2"/>
      <node id="node365" label="OTC_-_DeltaP_-_Desulfotalea_psychrophila_-_OTC_DESPS"/>
      <node id="node370" label="99"/>
      <node id="node371" label="93"/>
      <node id="node372" label="OTC_-_DeltaP_-_Desulfohalobium_retbaense_DSM_5692_-_C8X3L8_DESRD"/>
      <node id="node373" label="85"/>
      <node id="node374" label="52"/>
      <node id="node375" label="OTC_-_DeltaP_-_Desulfovibrio_aespoeensis_Aspo-2_-_E6VUM5_DESAO"/>
      <node id="node376" label="OTC_-_DeltaP_-_Desulfomicrobium_baculatum_DSM_4028_-_C7LUT9_DESBD"/>
      <node id="node379" label="92"/>
      <node id="node380" label="98"/>
      <node id="node381" label="OTC_-_DeltaP_-_Lawsonia_intracellularis_PHE/MN1-00_-_Q1MPB0_LAWIP"/>
      <node id="node382" label="OTC_-_DeltaP_-_Desulfovibrio_vulgaris_str._Hildenborough_-_OTC_DESVH"/>
      <node id="node385" label="OTC_-_DeltaP_-_Desulfovibrio_salexigens_DSM_2638_-_C6BTR6_DESAD"/>
      <node id="node392" label="OTC_-_DeltaP_-_Desulfovibrio_magneticus_RS-1_-_C4XUC3_DESMR"/>
      <node id="node397" label="89"/>
      <node id="node398" label="OTC_-_DeltaP_-_Anaeromyxobacter_dehalogenans_2CP-C_-_Q2ILC7_ANADE"/>
      <node id="node399" label="52"/>
      <node id="node400" label="OTC_-_DeltaP_-_Sorangium_cellulosum_-So_ce_56-_-_OTC_SORC5"/>
      <node id="node401" label="OTC_-_DeltaP_-_Haliangium_ochraceum_DSM_14365_-_D0LJ06_HALO1"/>
      <node id="node408" label="98"/>
      <node id="node409" label="OTC_-_DeltaP_-_Pelobacter_carbinolicus_DSM_2380_-_OTC_PELCD"/>
      <node id="node410" label="OTC_-_DeltaP_-_Geobacter_sulfurreducens_-_OTC_GEOSL"/>
      <node id="node419" label="66_Bacteria_etc."/>
      <node id="node420" label="96_Bacteria.1"/>
      <node id="node421" label="86"/>
      <node id="node422" label="90"/>
      <node id="node423" label="99_ProteoB_EpsilonP"/>
      <node id="node424" label="87"/>
      <node id="node425" label="86"/>
      <node id="node426" label="OTC_-_EpsilonP_-_Helicobacter_mustelae_12198_-_D3UID1_HELM1"/>
      <node id="node427" label="OTC_-_EpsilonP_-_Helicobacter_hepaticus_-_OTC_HELHP"/>
      <node id="node430" label="OTC_-_EpsilonP_-_Wolinella_succinogenes_-_OTC_WOLSU"/>
      <node id="node433" label="43"/>
      <node id="node434" label="81"/>
      <node id="node435" label="OTC_-_EpsilonP_-_Campylobacter_concisus_13826_-_OTC_CAMC1"/>
      <node id="node436" label="OTC_-_EpsilonP_-_Campylobacter_jejuni_-_OTC_CAMJE"/>
      <node id="node439" label="OTC_-_EpsilonP_-_Nitratifractor_salsuginis_DSM_16511_-_E6WZF1_NITSE"/>
      <node id="node444" label="OTC_-_FC-ThermAnaer_-_Caldicellulosiruptor_kronotskyensis_2002_-_E4SD17_CALK2"/>
      <node id="node447" label="100"/>
      <node id="node448" label="OTC_-_Bacteria_-_Calditerrivibrio_nitroreducens_DSM_19672_-_E4TGH2_CALNY"/>
      <node id="node449" label="1"/>
      <node id="node450" label="OTC_-_Bacteria_-_Denitrovibrio_acetiphilus_DSM_12809_-_D4H2Q6_DENA2"/>
      <node id="node451" label="OTC_-_Bacteria_-_Deferribacter_desulfuricans_SSM1_-_D3P8P6_DEFDS"/>
      <node id="node458" label="OTC_-_Bacteria_-_Desulfurispirillum_indicum_S5_-_E6W201_DESIS"/>
      <node id="node461" label="88_Bacteria_etc."/>
      <node id="node462" label="48_Bacteria_etc."/>
      <node id="node463" label="54"/>
      <node id="node464" label="80_Bacteria_Firmicutes"/>
      <node id="node465" label="90"/>
      <node id="node466" label="23"/>
      <node id="node467" label="OTC_-_Firmicutes_-_Acidaminococcus_fermentans_DSM_20731_-_D2RIU0_ACIFV"/>
      <node id="node468" label="OTC_-_FC-ThermAnaer_-_Moorella_thermoacetica_ATCC_39073_-_Q2RG66_MOOTA"/>
      <node id="node471" label="92"/>
      <node id="node472" label="OTC_-_Firmicutes_-_Desulfitobacterium_hafniense_Y51_-_Q24ZG9_DESHY"/>
      <node id="node473" label="OTC_-_Firmicutes_-_Heliobacterium_modesticaldum_Ice1_-_B0TCB3_HELMI"/>
      <node id="node478" label="99"/>
      <node id="node479" label="OTC_-_Firmicutes_-_Syntrophomonas_wolfei_subsp._wolfei_str._Goettingen_-_Q0AUM6_SYNWW"/>
      <node id="node480" label="OTC_-_Firmicutes_-_Syntrophothermus_lipocalidus_DSM_12680_-_D7CJ38_SYNLT"/>
      <node id="node485" label="73"/>
      <node id="node486" label="87_Bacteria_Firmicutes"/>
      <node id="node487" label="90"/>
      <node id="node488" label="OTC_-_Firmicutes_-_Thermincola_potens_JR_-_D5XAE0_THEPJ"/>
      <node id="node489" label="OTC_-_Firmicutes_-_Desulfotomaculum_acetoxidans_DSM_771_-_C8W635_DESAS"/>
      <node id="node492" label="65_F-Thermoan_FC-ThermAnaer"/>
      <node id="node493" label="59"/>
      <node id="node494" label="95"/>
      <node id="node495" label="OTC_-_FC-ThermAnaer_-_Ammonifex_degensii_KC4_-_C9R9D6_AMMDK"/>
      <node id="node496" label="OTC_-_Firmicutes_-_Candidatus_Desulforudis_audaxviator_MP104C_-_B1I1C9_DESAP"/>
      <node id="node499" label="OTC_-_Firmicutes_-_Desulfotomaculum_reducens_MI-1_-_A4J172_DESRM"/>
      <node id="node502" label="OTC_-_FC-ThermAnaer_-_Carboxydothermus_hydrogenoformans_Z-2901_-_OTC_CARHZ"/>
      <node id="node507" label="88"/>
      <node id="node508" label="90"/>
      <node id="node509" label="OTC_-_Acido_-_Candidatus_Koribacter_versatilis_Ellin345_-_Q1IQN0_ACIBL"/>
      <node id="node510" label="OTC_-_Eury-Tcocci_-_Thermococcus_kodakarensis_KOD1_-_OTC_PYRKO"/>
      <node id="node513" label="68_Bacteria_Firmicutes"/>
      <node id="node514" label="OTC_-_Firmicutes_-_Symbiobacterium_thermophilum_-_OTC_SYMTH"/>
      <node id="node515" label="OTC_-_FC-ThermAnaer_-_Coprothermobacter_proteolyticus_DSM_5265_-_B5Y9F2_COPPD"/>
      <node id="node524" label="48_Bacteria_Firmicutes_FC-Clostrid"/>
      <node id="node525" label="100_F-Clostrc"/>
      <node id="node526" label="24"/>
      <node id="node527" label="89"/>
      <node id="node528" label="OTC_-_FC-Clostrid_-_Clostridium_botulinum_B_str._Eklund_17B_-_B2TQ29_CLOBB"/>
      <node id="node529" label="OTC_-_FC-Clostrid_-_Clostridium_cellulovorans_743B_-_D9SN23_CLOC7"/>
      <node id="node532" label="OTC_-_Firmicutes_-_Ruminococcus_albus_7_-_E6UBF4_RUMA7"/>
      <node id="node535" label="OTC_-_FC-Clostrid_-_Clostridium_cellulovorans_743B_-_D9SLR8_CLOC7"/>
      <node id="node538" label="42"/>
      <node id="node539" label="OTC_-_FC-Clostrid_-_Clostridium_thermocellum_DSM_1313_-_E6UQM6_CLOTL"/>
      <node id="node540" label="OTC_-_F-Halan_-_Acetohalobium_arabaticum_DSM_5501_-_D9QR98_ACEAZ"/>
      <node id="node547" label="98_Bacteria_Firmicutes_F-Bacil"/>
      <node id="node548" label="85"/>
      <node id="node549" label="51"/>
      <node id="node550" label="88"/>
      <node id="node551" label="OTC_-_Firmicutes_-_Thermaerobacter_marianensis_DSM_12885_-_E6SH28_THEM7"/>
      <node id="node552" label="95_FB-Alicyclo"/>
      <node id="node553" label="OTC_-_FB-Alicyclo_-_Alicyclobacillus_acidocaldarius_subsp._acidocaldarius_DSM_446_-_C8WVY4_ALIAD"/>
      <node id="node554" label="OTC_-_FB-Alicyclo_-_Bacillus_tusciae_DSM_2912_-_D5WRE7_BACT2"/>
      <node id="node559" label="93"/>
      <node id="node560" label="OTC_-_FB-Plaeni_-_Brevibacillus_brevis_NBRC_100599_-_C0Z6S6_BREBN"/>
      <node id="node561" label="OTC_-_FB-Bacil_-_Lysinibacillus_sphaericus_C3-41_-_B1HWC2_LYSSC"/>
      <node id="node566" label="93"/>
      <node id="node567" label="52"/>
      <node id="node568" label="88"/>
      <node id="node569" label="OTC_-_FB-Listeria_-_Listeria_innocua_-_OTC_LISIN"/>
      <node id="node570" label="OTC_-_FB-Bacil_-_Bacillus_anthracis_-_OTC_BACAN"/>
      <node id="node573" label="OTC_-_FB-Bacil_-_Geobacillus_kaustophilus_-_Q5L1U9_GEOKA"/>
      <node id="node576" label="OTC_-_FB-Bacil_-_Bacillus_halodurans_-_OTC_BACHD"/>
      <node id="node581" label="31"/>
      <node id="node582" label="95_FB-Bacil"/>
      <node id="node583" label="OTC_-_FB-Bacil_-_Bacillus_licheniformis_ATCC_14580_-_Q65LE4_BACLD"/>
      <node id="node584" label="94"/>
      <node id="node585" label="OTC_-_FB-Bacil_-_Bacillus_selenitireducens_MLS10_-_D6XUI2_BACIE"/>
      <node id="node586" label="OTC_-_FB-Bacil_-_Bacillus_cellulosilyticus_DSM_2522_-_E6TYY3_BACCJ"/>
      <node id="node591" label="88"/>
      <node id="node592" label="OTC_-_FB-Bacil_-_Oceanobacillus_iheyensis_-_OTC_OCEIH"/>
      <node id="node593" label="OTC_-_FB-Plaeni_-_Paenibacillus_polymyxa_SC2_-_E3EBK3_PAEPS"/>
      <node id="node608" label="81_Bacteria_etc..2"/>
      <node id="node609" label="47"/>
      <node id="node610" label="100_Bacteria_etc."/>
      <node id="node611" label="93_Bacteria_etc."/>
      <node id="node612" label="76_Bacteria_etc."/>
      <node id="node613" label="94_Bacteria_etc."/>
      <node id="node614" label="94_Bacteria_F-Clostrc_FC-Clostrid"/>
      <node id="node615" label="98"/>
      <node id="node616" label="85"/>
      <node id="node617" label="OTC_-_Thermotogae_-_Thermosipho_africanus_TCF52B_-_B7IHJ4_THEAB"/>
      <node id="node618" label="OTC_-_Spirochaetes_-_Spirochaeta_thermophila_DSM_6192_-_E0RQQ1_SPITD"/>
      <node id="node621" label="OTC_-_FC-Clostrid_-_Clostridium_perfringens_ATCC_13124_-_OTCC_CLOP1"/>
      <node id="node624" label="95_Firmicutes"/>
      <node id="node625" label="OTC_-_Firmicutes_-_Finegoldia_magna_ATCC_29328_-_B0S0F6_FINM2"/>
      <node id="node626" label="OTC_-_FC-Clostrid_-_Clostridium_difficile_630_-_Q187Z7_CLOD6"/>
      <node id="node631" label="96_Bacteria_etc..2"/>
      <node id="node632" label="100_Bacteria.1"/>
      <node id="node633" label="OTC_-_Firmicutes_-_Butyrivibrio_proteoclasticus_B316_-_E0RZS9_BUTPB"/>
      <node id="node634" label="91"/>
      <node id="node635" label="OTC_-_Spirochaetes_-_Treponema_denticola_-_OTCC_TREDE"/>
      <node id="node636" label="96"/>
      <node id="node637" label="OTC_-_Act-Coryob_-_Olsenella_uli_DSM_7084_-_E1QZY6_OLSUV"/>
      <node id="node638" label="98_Firmicutes"/>
      <node id="node639" label="OTC_-_Firmicutes_-_Anaerococcus_prevotii_DSM_20548_-_C7RF25_ANAPD"/>
      <node id="node640" label="OTC_-_Firmicutes_-_Anaerococcus_prevotii_DSM_20548_-_C7RF35_ANAPD"/>
      <node id="node649" label="46_Bacteria_etc."/>
      <node id="node650" label="92_Bacteria_etc."/>
      <node id="node651" label="18_Bacteria"/>
      <node id="node652" label="88_FusoB"/>
      <node id="node653" label="OTC_-_FusoB_-_Ilyobacter_polytropus_DSM_2926_-_Plasmid_pILYOP01_-_E3HC18_ILYPC"/>
      <node id="node654" label="OTC_-_FusoB_-_Sebaldella_termitidis_ATCC_33386_-_D1AJ77_SEBTE"/>
      <node id="node657" label="OTC_-_Spirochaetes_-_Borrelia_garinii_-_OTCC_BORGA"/>
      <node id="node660" label="96_Bacteria_etc..1"/>
      <node id="node661" label="95_Bacteria_etc."/>
      <node id="node662" label="14_Bacteria_etc."/>
      <node id="node663" label="94_Bacteria_ProteoB_G-GammaP"/>
      <node id="node664" label="73_G-Vibriom"/>
      <node id="node665" label="OTC_-_G-Vibriom_-_Photobacterium_profundum_-_OTC_PHOPR"/>
      <node id="node666" label="OTC_-_G-Vibriom_-_Vibrio_cholerae_-_OTC_VIBCH"/>
      <node id="node669" label="99_G-Enterom"/>
      <node id="node670" label="OTC_-_G-Enterom_-_Yersinia_pestis_-_OTC_YERPE"/>
      <node id="node671" label="100"/>
      <node id="node672" label="99"/>
      <node id="node673" label="64"/>
      <node id="node674" label="OTC_-_G-Enterom_-_Buchnera_aphidicola_str._Cc__Cinara_cedri__-_Q057K6_BUCCC"/>
      <node id="node675" label="OTC_-_G-Enterom_-_Buchnera_aphidicola_str._Bp__Baizongia_pistaciae__-_OTC_BUCBP"/>
      <node id="node678" label="OTC_-_G-Enterom_-_Buchnera_aphidicola__Schizaphis_graminum__-_OTC_BUCAP"/>
      <node id="node681" label="OTC_-_G-Enterom_-_Candidatus_Blochmannia_floridanus_-_OTC_BLOFL"/>
      <node id="node688" label="88"/>
      <node id="node689" label="63"/>
      <node id="node690" label="OTC_-_DeltaP_-_Desulfovibrio_desulfuricans_subsp._desulfuricans_str._ATCC_27774_-_B8J1E8_DESDA"/>
      <node id="node691" label="10"/>
      <node id="node692" label="OTC_-_Eury-Mmicrobia_-_Methanoplanus_petrolearius_DSM_11571_-_E1REL7_METP4"/>
      <node id="node693" label="OTC_-_ARz-Phyllo_-_Chelativorans_sp._BNC1_-_Q11G44_MESSB"/>
      <node id="node698" label="89_Bacteria"/>
      <node id="node699" label="71_ProteoB"/>
      <node id="node700" label="8"/>
      <node id="node701" label="OTC_-_G-Alterom_-_Marinobacter_adhaerens_HP15_-_E4PKS9_MARAH"/>
      <node id="node702" label="OTC_-_B-Burk_-_Burkholderia_xenovorans_LB400_-_Q13XU9_BURXL"/>
      <node id="node705" label="93"/>
      <node id="node706" label="99_G-GammaP"/>
      <node id="node707" label="OTC_-_G-Pseudom_-_Pseudomonas_putida_KT2440_-_OTCC_PSEPK"/>
      <node id="node708" label="OTC_-_G-Pasteur_-_Haemophilus_ducreyi_-_OTC_HAEDU"/>
      <node id="node711" label="67"/>
      <node id="node712" label="OTC_-_ARz-Rhizo_-_Sinorhizobium_meliloti_-_Plasmid_pSymA_-megaplasmid_1__-_OTCC_RHIME"/>
      <node id="node713" label="OTC_-_G-Oceanosp_-_Marinomonas_sp._MWYL1_-_A6VWS1_MARMS"/>
      <node id="node720" label="87"/>
      <node id="node721" label="OTC_-_B-Neisser_-_Neisseria_meningitidis_serogroup_B_-_OTC_NEIMB"/>
      <node id="node722" label="95_Actino_Act-Actinob"/>
      <node id="node723" label="53"/>
      <node id="node724" label="OTC_-_Act-Actinob_-_Propionibacterium_freudenreichii_subsp._shermanii_CIRM-BIA1_-_D7GHL7_PROFC"/>
      <node id="node725" label="OTC_-_Act-Actinob_-_Mobiluncus_curtisii_ATCC_43063_-_D6ZHW3_MOBCV"/>
      <node id="node728" label="87"/>
      <node id="node729" label="OTC_-_Act-Actinob_-_Intrasporangium_calvum_DSM_43043_-_E6S865_INTC7"/>
      <node id="node730" label="OTC_-_Act-Actinob_-_Streptomyces_coelicolor_-_OTC_STRCO"/>
      <node id="node743" label="OTC_-_G-GammaP_-_Dichelobacter_nodosus_VCS1703A_-_A5EX32_DICNV"/>
      <node id="node746" label="91_Bacteria_Firmicutes"/>
      <node id="node747" label="63"/>
      <node id="node748" label="OTC_-_Firmicutes_-_Veillonella_parvula_DSM_2008_-_D1BNN0_VEIPT"/>
      <node id="node749" label="92_F-Clostrc_FC-Clostrid"/>
      <node id="node750" label="OTC_-_FC-Clostrid_-_Clostridium_acetobutylicum_-_OTC_CLOAB"/>
      <node id="node751" label="28"/>
      <node id="node752" label="OTC_-_FC-Clostrid_-_Clostridium_ljungdahlii_DSM_13528_-_D8GM07_CLOLD"/>
      <node id="node753" label="OTC_-_FC-Clostrid_-_Clostridium_novyi_NT_-_A0Q3K9_CLONN"/>
      <node id="node760" label="30"/>
      <node id="node761" label="OTC_-_FC-Clostrid_-_Clostridium_botulinum_H04402_065_-_E8ZVP6_CLOB0"/>
      <node id="node762" label="99"/>
      <node id="node763" label="OTC_-_FL-Lactob_-_Pediococcus_pentosaceus_ATCC_25745_-_OTC_PEDPA"/>
      <node id="node764" label="OTC_-_FB-Staph_-_Staphylococcus_aureus_subsp._aureus_MW2_-_OTC_STAAW"/>
      <node id="node775" label="89_Bacteria_Tenerites"/>
      <node id="node776" label="OTC_-_Tenerites_-_Mycoplasma_capricolum_subsp._capricolum_ATCC_27343_-_Q2ST28_MYCCT"/>
      <node id="node777" label="OTC_-_Tenerites_-_Mycoplasma_penetrans_-_OTCC_MYCPE"/>
      <node id="node786" label="88_Bacteria.2"/>
      <node id="node787" label="81"/>
      <node id="node788" label="19"/>
      <node id="node789" label="OTC_-_Synergist_-_Aminobacterium_colombiense_DSM_12261_-_D5EEL9_AMICL"/>
      <node id="node790" label="OTC_-_F-Halan_-_Halanaerobium_hydrogeniformans_-_E4RIQ3_HALSL"/>
      <node id="node793" label="OTC_-_FC-Clostrid_-_Clostridium_saccharolyticum_WM1_-_D9R4V5_CLOSW"/>
      <node id="node796" label="97"/>
      <node id="node797" label="98"/>
      <node id="node798" label="OTC_-_FB-Bacil_-_Bacillus_cereus_ATCC_10987_-_OTCC_BACC1"/>
      <node id="node799" label="97"/>
      <node id="node800" label="79_Firmicutes_F-Bacil_FB-Staph"/>
      <node id="node801" label="OTC_-_FB-Staph_-_Staphylococcus_aureus_subsp._aureus_MW2_-_OTCC_STAAW"/>
      <node id="node802" label="100"/>
      <node id="node803" label="OTC_-_FB-Staph_-_Staphylococcus_saprophyticus_subsp._saprophyticus_ATCC_15305_-_Q4A0M0_STAS1"/>
      <node id="node804" label="OTC_-_FB-Staph_-_Staphylococcus_pseudintermedius_HKU10-03_-_E8SGE0_STAPH"/>
      <node id="node809" label="93"/>
      <node id="node810" label="90_Firmicutes_F-LactoBacil"/>
      <node id="node811" label="32"/>
      <node id="node812" label="OTC_-_FL-Lactob_-_Lactobacillus_plantarum_-_OTC_LACPL"/>
      <node id="node813" label="OTC_-_FL-Streptoc_-_Streptococcus_mutans_-_OTC_STRMU"/>
      <node id="node816" label="OTC_-_FL-Streptoc_-_Lactococcus_lactis_subsp._lactis_-_OTC_LACLA"/>
      <node id="node819" label="14"/>
      <node id="node820" label="92_Firmicutes_F-LactoBacil"/>
      <node id="node821" label="OTC_-_FL-Leuconost_-_Leuconostoc_mesenteroides_subsp._mesenteroides_ATCC_8293_-_Q03W72_LEUMM"/>
      <node id="node822" label="99"/>
      <node id="node823" label="OTC_-_FL-Lactob_-_Lactobacillus_amylovorus_GRL_1112_-_E4SJW5_LACAR"/>
      <node id="node824" label="OTC_-_FL-Streptoc_-_Lactococcus_lactis_subsp._cremoris_MG1363_-_OTCC_LACLM"/>
      <node id="node829" label="OTC_-_Act-Coryob_-_Eggerthella_lenta_DSM_2243_-_C8WMG2_EGGLE"/>
      <node id="node838" label="OTC_-_F-Bacil_-_Exiguobacterium_sp._AT1b_-_C4KZ89_EXISA"/>
      <node id="node845" label="OTC_-_G-Pseudom_-_Pseudomonas_syringae_pv._phaseolicola_1448A_-_Q48DV4_PSE14"/>
      <node id="node848" label="97_Bacteria.1"/>
      <node id="node849" label="OTC_-_FC-ThermAnaer_-_Caldanaerobacter_subterraneus_subsp._tengcongensis_-_OTC_THETN"/>
      <node id="node850" label="OTC_-_Thermotogae_-_Thermotoga_maritima_-_OTC_THEMA"/>
      <node id="node855" label="73"/>
      <node id="node856" label="99"/>
      <node id="node857" label="OTC_-_G-Enterom_-_Serratia_proteamaculans_568_-_A8GGP8_SERP5"/>
      <node id="node858" label="OTC_-_KorArc_-_Candidatus_Korarchaeum_cryptofilum_OPF8_-_B1L6B8_KORCO"/>
      <node id="node861" label="91_Archaea"/>
      <node id="node862" label="92_CrenArc_Cren-thermop"/>
      <node id="node863" label="82"/>
      <node id="node864" label="OTC_-_Cren-thermop_-_Thermofilum_pendens_Hrk_5_-_A1RX86_THEPD"/>
      <node id="node865" label="81"/>
      <node id="node866" label="77"/>
      <node id="node867" label="OTC_-_Cren-thermop_-_Hyperthermus_butylicus_DSM_5456_-_OTC_HYPBU"/>
      <node id="node868" label="96"/>
      <node id="node869" label="OTC_-_Cren-thermop_-_Acidilobus_saccharovorans_345-15_-_D9Q074_ACIS3"/>
      <node id="node870" label="24"/>
      <node id="node871" label="100"/>
      <node id="node872" label="OTC_-_Cren-thermop_-_Sulfolobus_solfataricus_P2_-_OTC_SULSO"/>
      <node id="node873" label="92"/>
      <node id="node874" label="OTC_-_Cren-thermop_-_Metallosphaera_sedula_DSM_5348_-_A4YHF6_METS5"/>
      <node id="node875" label="OTC_-_Cren-thermop_-_Sulfolobus_acidocaldarius_DSM_639_-_OTC_SULAC"/>
      <node id="node880" label="OTC_-_Cren-thermop_-_Aeropyrum_pernix_K1_-_OTC_AERPE"/>
      <node id="node887" label="100"/>
      <node id="node888" label="OTC_-_Cren-thermop_-_Pyrobaculum_aerophilum_str._IM2_-_OTC_PYRAE"/>
      <node id="node889" label="56"/>
      <node id="node890" label="OTC_-_Cren-thermop_-_Vulcanisaeta_distributa_DSM_14429_-_E1QP27_VULDI"/>
      <node id="node891" label="OTC_-_Cren-thermop_-_Caldivirga_maquilingensis_IC-167_-_A8M9R5_CALMQ"/>
      <node id="node900" label="91"/>
      <node id="node901" label="51"/>
      <node id="node902" label="OTC_-_Cren-thermop_-_Ignicoccus_hospitalis_KIN4/I_-_OTC_IGNH4"/>
      <node id="node903" label="OTC_-_Cren-thermop_-_Desulfurococcus_mucosus_DSM_2162_-_E8R7Y6_DESM0"/>
      <node id="node906" label="OTC_-_Cren-thermop_-_Ignisphaera_aggregans_DSM_17230_-_E0SPI4_IGNAA"/>
      <node id="node911" label="OTC_-_Eury-Mpyri_-_Methanopyrus_kandleri_AV19_-_OTC_METKA"/>
      <node id="node918" label="90"/>
      <node id="node919" label="92_Bacteria.1"/>
      <node id="node920" label="87"/>
      <node id="node921" label="33"/>
      <node id="node922" label="OTC_-_Act-Rubrob_-_Conexibacter_woesei_DSM_14684_-_D3FAE2_CONWI"/>
      <node id="node923" label="OTC_-_F-Bacil_-_Exiguobacterium_sp._AT1b_-_C4L130_EXISA"/>
      <node id="node926" label="98_Actino_Act-Actinob"/>
      <node id="node927" label="89"/>
      <node id="node928" label="96"/>
      <node id="node929" label="95"/>
      <node id="node930" label="OTC_-_Act-Actinob_-_Stackebrandtia_nassauensis_DSM_44728_-_D3QAF4_STANL"/>
      <node id="node931" label="OTC_-_Act-Actinob_-_Micromonospora_sp._L5_-_E8S351_MICSL"/>
      <node id="node934" label="89"/>
      <node id="node935" label="96"/>
      <node id="node936" label="98"/>
      <node id="node937" label="OTC_-_Act-Actinob_-_Cellulomonas_flavigena_DSM_20109_-_D5UDY5_CELFN"/>
      <node id="node938" label="99"/>
      <node id="node939" label="OTC_-_Act-Actinob_-_Kytococcus_sedentarius_DSM_20547_-_C7NGF0_KYTSD"/>
      <node id="node940" label="OTC_-_Act-Actinob_-_Nocardioides_sp._JS614_-_A1SJJ1_NOCSJ"/>
      <node id="node945" label="84"/>
      <node id="node946" label="24"/>
      <node id="node947" label="OTC_-_Act-Actinob_-_Brachybacterium_faecium_DSM_4810_-_C7MEG4_BRAFD"/>
      <node id="node948" label="OTC_-_Act-Actinob_-_Thermobispora_bispora_DSM_43833_-_D6Y1Y3_THEBD"/>
      <node id="node951" label="10"/>
      <node id="node952" label="37"/>
      <node id="node953" label="96"/>
      <node id="node954" label="OTC_-_Act-Actinob_-_Jonesia_denitrificans_DSM_20603_-_C7R3R4_JONDD"/>
      <node id="node955" label="OTC_-_Act-Actinob_-_Bifidobacterium_longum_-_OTC_BIFLO"/>
      <node id="node958" label="97"/>
      <node id="node959" label="91"/>
      <node id="node960" label="OTC_-_Act-Actinob_-_Kocuria_rhizophila_DC2201_-_B2GKE1_KOCRD"/>
      <node id="node961" label="OTC_-_Act-Actinob_-_Arthrobacter_arilaitensis_Re117_-_E1VUQ6_ARTAR"/>
      <node id="node964" label="OTC_-_Act-Actinob_-_Leifsonia_xyli_subsp._xyli_-_OTC_LEIXX"/>
      <node id="node969" label="OTC_-_Act-Actinob_-_Nocardiopsis_dassonvillei_subsp._dassonvillei_DSM_43111_-_D7B1P1_NOCDD"/>
      <node id="node976" label="97"/>
      <node id="node977" label="28"/>
      <node id="node978" label="OTC_-_Act-Actinob_-_Mycobacterium_leprae_-_OTC_MYCLE"/>
      <node id="node979" label="36"/>
      <node id="node980" label="OTC_-_Act-Actinob_-_Segniliparus_rotundus_DSM_44985_-_D6Z7T3_SEGRD"/>
      <node id="node981" label="95"/>
      <node id="node982" label="OTC_-_Act-Actinob_-_Tsukamurella_paurometabola_DSM_20162_-_D5UR16_TSUPD"/>
      <node id="node983" label="OTC_-_Act-Actinob_-_Corynebacterium_efficiens_-_OTC_COREF"/>
      <node id="node990" label="OTC_-_Act-Actinob_-_Amycolatopsis_mediterranei_U32_-_D8HU15_AMYMU"/>
      <node id="node997" label="OTC_-_Act-Actinob_-_Acidothermus_cellulolyticus_11B_-_OTC_ACIC1"/>
      <node id="node1000" label="98"/>
      <node id="node1001" label="OTC_-_Act-Actinob_-_Frankia_sp._EuI1c_-_E3JA71_FRASU"/>
      <node id="node1002" label="OTC_-_Act-Actinob_-_Frankia_sp._CcI3_-_Q2J864_FRASC"/>
      <node id="node1009" label="99_Cyano_CyC-Synechococ"/>
      <node id="node1010" label="OTC_-_CyC-Synechococ_-_Synechococcus_sp._JA-3-3Ab_-_Q2JR44_SYNJA"/>
      <node id="node1011" label="91"/>
      <node id="node1012" label="OTC_-_Cyano_-_Gloeobacter_violaceus_-_OTC_GLOVI"/>
      <node id="node1013" label="86"/>
      <node id="node1014" label="100_Cy-Prochloro"/>
      <node id="node1015" label="OTC_-_Cy-Prochloro_-_Prochlorococcus_marinus_str._MIT_9313_-_OTC_PROMM"/>
      <node id="node1016" label="20"/>
      <node id="node1017" label="OTC_-_Cy-Prochloro_-_Prochlorococcus_marinus_-_OTC_PROMA"/>
      <node id="node1018" label="73"/>
      <node id="node1019" label="OTC_-_Cy-Prochloro_-_Prochlorococcus_marinus_subsp._pastoris_str._CCMP1986_-_OTC_PROMP"/>
      <node id="node1020" label="OTC_-_Cy-Prochloro_-_Prochlorococcus_marinus_str._NATL2A_-_Q46JK8_PROMT"/>
      <node id="node1027" label="85"/>
      <node id="node1028" label="OTC_-_CyC-Synechococ_-_Synechococcus_elongatus_PCC_7942_-_OTC_SYNE7"/>
      <node id="node1029" label="92"/>
      <node id="node1030" label="95"/>
      <node id="node1031" label="OTC_-_Cy-Nostoc_-_Nostoc_sp._PCC_7120_-_OTC_NOSS1"/>
      <node id="node1032" label="OTC_-_Cy-Oscillator_-_Trichodesmium_erythraeum_IMS101_-_Q116D0_TRIEI"/>
      <node id="node1035" label="OTC_-_Cy-Chroococc_-_Synechocystis_sp._PCC_6803_-_OTC_SYNY3"/>
      <node id="node1048" label="45"/>
      <node id="node1049" label="99_Archaea_ThaumArc"/>
      <node id="node1050" label="OTC_-_ThaumArc_-_Cenarchaeum_symbiosum_A_-_OTC_CENSY"/>
      <node id="node1051" label="OTC_-_ThaumArc_-_Nitrosopumilus_maritimus_SCM1_-_A9A594_NITMS"/>
      <node id="node1054" label="OTC_-_Act-Rubrob_-_Rubrobacter_xylanophilus_DSM_9941_-_Q1AS28_RUBXD"/>
      <node id="node1063" label="40"/>
      <node id="node1064" label="84"/>
      <node id="node1065" label="79_Bacteria.1"/>
      <node id="node1066" label="99_ProteoB_A-AlphaP_A-Ricketts"/>
      <node id="node1067" label="100"/>
      <node id="node1068" label="OTC_-_A-Ricketts_-_Anaplasma_marginale_str._St._Maries_-_Q5P9J5_ANAMM"/>
      <node id="node1069" label="OTC_-_A-Ricketts_-_Anaplasma_centrale_str._Israel_-_D1ATI7_ANACI"/>
      <node id="node1072" label="OTC_-_A-Ricketts_-_Ehrlichia_ruminantium_str._Welgevonden_-_Q5HCC6_EHRRW"/>
      <node id="node1075" label="OTC_-_Spirochaetes_-_Leptospira_interrogans_-_OTC_LEPIN"/>
      <node id="node1078" label="23"/>
      <node id="node1079" label="OTC_-_Eury-HaloB_-_Halobacterium_sp._NRC-1_-_Plasmid_pNRC200_-_OTCC_HALSA"/>
      <node id="node1080" label="100_Eukaryota"/>
      <node id="node1081" label="OTC_-_Parabasal_-_Trichomonas_vaginalis_-_A2G3U5_TRIVA"/>
      <node id="node1082" label="OTC_-_Diplomon_-_Giardia_lamblia_ATCC_50803_-_E2RTT6_GIAIC"/>
      <node id="node1089" label="92_Bacteria.2"/>
      <node id="node1090" label="59_ProteoB"/>
      <node id="node1091" label="100_G-GammaP"/>
      <node id="node1092" label="OTC_-_G-Thiotr_-_Francisella_philomiragia_subsp._philomiragia_ATCC_25017_-_B0U0M6_FRAP2"/>
      <node id="node1093" label="OTC_-_G-Legionel_-_Legionella_pneumophila_subsp._pneumophila_str._Philadelphia_1_-_Q5ZY76_LEGPH"/>
      <node id="node1096" label="OTC_-_A-Ricketts_-_Candidatus_Pelagibacter_ubique_-_Q4FNB4_PELUB"/>
      <node id="node1099" label="OTC_-_Spirochaetes_-_Brachyspira_murdochii_DSM_12563_-_D5U8X1_BRAM5"/>
      <node id="node1106" label="57"/>
      <node id="node1107" label="27"/>
      <node id="node1108" label="99_Bacteria_Chloroflexi"/>
      <node id="node1109" label="OTC_-_Chloroflexi_-_Sphaerobacter_thermophilus_DSM_20745_-_D1C4R1_SPHTD"/>
      <node id="node1110" label="OTC_-_Chloroflexi_-_Herpetosiphon_aurantiacus_DSM_785_-_A9AWL0_HERA2"/>
      <node id="node1113" label="96"/>
      <node id="node1114" label="93_Bacteria"/>
      <node id="node1115" label="98_DeinoTherm"/>
      <node id="node1116" label="95_DT-Deinococc"/>
      <node id="node1117" label="OTC_-_DT-Deinococc_-_Deinococcus_radiodurans_-_OTC_DEIRA"/>
      <node id="node1118" label="OTC_-_DT-Deinococc_-_Truepera_radiovictrix_DSM_17093_-_D7CX83_TRURR"/>
      <node id="node1121" label="99"/>
      <node id="node1122" label="OTC_-_DeinoTherm_-_Oceanithermus_profundus_DSM_14977_-_E4U4I1_OCEP5"/>
      <node id="node1123" label="OTC_-_DeinoTherm_-_Thermus_thermophilus_HB8_-_Q5SJ15_THET8"/>
      <node id="node1128" label="35"/>
      <node id="node1129" label="87"/>
      <node id="node1130" label="91_Acido"/>
      <node id="node1131" label="OTC_-_Acido_-_Candidatus_Solibacter_usitatus_Ellin6076_-_Q024T2_SOLUE"/>
      <node id="node1132" label="95"/>
      <node id="node1133" label="OTC_-_Acido_-_Candidatus_Koribacter_versatilis_Ellin345_-_Q1IIZ1_ACIBL"/>
      <node id="node1134" label="OTC_-_Acido_-_Acidobacterium_sp._MP5ACTX9_-_E8X052_ACISM"/>
      <node id="node1139" label="100_ProteoB_G-GammaP"/>
      <node id="node1140" label="77"/>
      <node id="node1141" label="OTC_-_G-Alterom_-_Colwellia_psychrerythraea_34H_-_Q489P4_COLP3"/>
      <node id="node1142" label="69"/>
      <node id="node1143" label="36"/>
      <node id="node1144" label="OTC_-_G-Alterom_-_Pseudoalteromonas_haloplanktis_TAC125_-_Q3IHT7_PSEHT"/>
      <node id="node1145" label="99"/>
      <node id="node1146" label="OTC_-_G-Alterom_-_Psychromonas_ingrahamii_37_-_A1SRI2_PSYIN"/>
      <node id="node1147" label="OTC_-_G-Aerom_-_Tolumonas_auensis_DSM_9187_-_C4L7S7_TOLAT"/>
      <node id="node1152" label="59_G-Alterom"/>
      <node id="node1153" label="100"/>
      <node id="node1154" label="OTC_-_G-Alterom_-_Pseudoalteromonas_atlantica_T6c_-_Q15X82_PSEA6"/>
      <node id="node1155" label="OTC_-_G-Alterom_-_Alteromonas_macleodii_str._-Deep_ecotype-_-_B4S0H6_ALTMD"/>
      <node id="node1158" label="95"/>
      <node id="node1159" label="OTC_-_G-Alterom_-_Ferrimonas_balearica_DSM_9799_-_E1SMH1_FERBD"/>
      <node id="node1160" label="OTC_-_G-Alterom_-_Shewanella_oneidensis_-_OTC_SHEON"/>
      <node id="node1169" label="OTC_-_G-Alterom_-_Idiomarina_loihiensis_-_Q5QX00_IDILO"/>
      <node id="node1174" label="OTC_-_Chloroflexi_-_Chloroflexus_sp._Y-400-fl_-_B9LDN1_CHLSY"/>
      <node id="node1179" label="63"/>
      <node id="node1180" label="92"/>
      <node id="node1181" label="75"/>
      <node id="node1182" label="89"/>
      <node id="node1183" label="99"/>
      <node id="node1184" label="OTC_-_KorArc_-_Candidatus_Korarchaeum_cryptofilum_OPF8_-_B1L475_KORCO"/>
      <node id="node1185" label="92_Bacteria.3"/>
      <node id="node1186" label="91"/>
      <node id="node1187" label="85"/>
      <node id="node1188" label="OTC_PTC_-_G-Vibriom_-_Photobacterium_profundum_-_Q6LG11_PHOPR"/>
      <node id="node1189" label="100"/>
      <node id="node1190" label="40"/>
      <node id="node1191" label="64"/>
      <node id="node1192" label="OTC_PTC_-_FL-Streptoc_-_Lactococcus_lactis_subsp._lactis_-_PTC_LACLA"/>
      <node id="node1193" label="OTC_PTC_-_FusoB_-_Sebaldella_termitidis_ATCC_33386_-_D1AQM6_SEBTE"/>
      <node id="node1196" label="OTC_PTC_-_Act-Coryob_-_Olsenella_uli_DSM_7084_-_E1QXH9_OLSUV"/>
      <node id="node1199" label="OTC_PTC_-_FB-Listeria_-_Listeria_monocytogenes_-_PTC_LISMO"/>
      <node id="node1204" label="OTC_PTC_-_Tenerites_-_Mycoplasma_mycoides_subsp._mycoides_SC_-_PTC_MYCMS"/>
      <node id="node1207" label="99_ProteoB_A-AlphaP.2"/>
      <node id="node1208" label="OTC_PTC_-_ARz-Phyllo_-_Parvibaculum_lavamentivorans_DS-1_-_A7HS80_PARL1"/>
      <node id="node1209" label="OTC_PTC_-_A-Caulo_-_Caulobacter_sp._K31_-_B0T0K8_CAUSK"/>
      <node id="node1216" label="OTC_-_Chloroflexi_-_Anaerolinea_thermophila_UNI-1_-_E8N5X1_ANATU"/>
      <node id="node1219" label="OTC_-_Fibrob_-_Fibrobacter_succinogenes_subsp._succinogenes_S85_-_C9RM70_FIBSS"/>
      <node id="node1222" label="95"/>
      <node id="node1223" label="100_Eukaryota_ViridiPl"/>
      <node id="node1224" label="99_Vir-Chlorophyt"/>
      <node id="node1225" label="OTC_-_Vir-Chlorophyt_-_Ostreococcus_tauri_-_Q01GT7_OSTTA"/>
      <node id="node1226" label="OTC_-_Vir-Chlorophyt_-_Ostreococcus_lucimarinus_CCE9901_-_A4RQR4_OSTLU"/>
      <node id="node1229" label="OTC_-_Vir-eudicot_-_Arabidopsis_thaliana_-_OTC_ARATH"/>
      <node id="node1232" label="100_Bacteria_Chlorobi"/>
      <node id="node1233" label="OTC_-_Chlorobi_-_Chloroherpeton_thalassium_ATCC_35110_-_B3QWH1_CHLT3"/>
      <node id="node1234" label="OTC_-_Chlorobi_-_Chlorobaculum_tepidum_-_OTC_CHLTE"/>
      <node id="node1241" label="97_Bacteria.2"/>
      <node id="node1242" label="98_PlanctoM"/>
      <node id="node1243" label="83"/>
      <node id="node1244" label="56"/>
      <node id="node1245" label="OTC_-_PlanctoM_-_Rhodopirellula_baltica_-_OTC_RHOBA"/>
      <node id="node1246" label="OTC_-_PlanctoM_-_Pirellula_staleyi_DSM_6068_-_D2R6P8_PIRSD"/>
      <node id="node1249" label="OTC_-_PlanctoM_-_Isosphaera_pallida_ATCC_43644_-_E8R0Q9_ISOPI"/>
      <node id="node1252" label="OTC_-_PlanctoM_-_Planctomyces_limnophilus_DSM_3776_-_D5SR96_PLAL2"/>
      <node id="node1255" label="99_Chloroflexi"/>
      <node id="node1256" label="OTC_-_Chloroflexi_-_Dehalogenimonas_lykanthroporepellens_BL-DC-9_-_D8K3C1_DEHLB"/>
      <node id="node1257" label="OTC_-_Chloroflexi_-_Dehalococcoides_sp._CBDB1_-_Q3ZYV6_DEHSC"/>
      <node id="node1268" label="90"/>
      <node id="node1269" label="99_Eukaryota"/>
      <node id="node1270" label="OTC_-_Strameno_-_Thalassiosira_pseudonana_-_B8BT16_THAPS"/>
      <node id="node1271" label="22"/>
      <node id="node1272" label="97_Metazoa"/>
      <node id="node1273" label="83"/>
      <node id="node1274" label="OTC_-_Metaz-Chordata_-_Branchiostoma_floridae_-_C3ZW64_BRAFL"/>
      <node id="node1275" label="OTC_-_Metaz-Cnidaria_-_Nematostella_vectensis_-_A7RV06_NEMVE"/>
      <node id="node1278" label="OTC_-_Metaz-Chordata_-_Mus_musculus_-_Q8R1A8_MOUSE"/>
      <node id="node1281" label="98_Fungi"/>
      <node id="node1282" label="100_Fung-Basidio"/>
      <node id="node1283" label="90"/>
      <node id="node1284" label="89"/>
      <node id="node1285" label="85"/>
      <node id="node1286" label="OTC_-_Fung-Basidio_-_Malassezia_globosa_CBS_7966_-_A8PUM7_MALGO"/>
      <node id="node1287" label="OTC_-_Fung-Basidio_-_Cryptococcus_neoformans_-_Q5KK45_CRYNE"/>
      <node id="node1290" label="OTC_-_Fung-Basidio_-_Ustilago_maydis_-_Q4P8M6_USTMA"/>
      <node id="node1293" label="OTC_-_Fung-Basidio_-_Schizophyllum_commune_H4-8_-_D8Q713_SCHCM"/>
      <node id="node1296" label="OTC_-_Fung-Basidio_-_Puccinia_graminis_f._sp._tritici_CRL_75-36-700-3_-_E3KPE6_PUCGT"/>
      <node id="node1299" label="96_Fung-Asco"/>
      <node id="node1300" label="94"/>
      <node id="node1301" label="39_Asco-Pezizomyc"/>
      <node id="node1302" label="99"/>
      <node id="node1303" label="OTC_-_Asco-Pezizomyc_-_Neurospora_crassa_-_Q1K5I2_NEUCR"/>
      <node id="node1304" label="OTC_-_Asco-Pezizomyc_-_Aspergillus_fumigatus_Af293_-_Q4WNW5_ASPFU"/>
      <node id="node1307" label="OTC_-_Asco-Pezizomyc_-_Tuber_melanosporum_Mel28_-_D5G402_TUBMM"/>
      <node id="node1310" label="94_Asco-Saccharomyc"/>
      <node id="node1311" label="99"/>
      <node id="node1312" label="9"/>
      <node id="node1313" label="48"/>
      <node id="node1314" label="OTC_-_Asco-Saccharomyc_-_Debaryomyces_hansenii_CBS767_-_Q6BYX2_DEBHA"/>
      <node id="node1315" label="OTC_-_Asco-Saccharomyc_-_Pichia_pastoris_GS115_-_C4R533_PICPG"/>
      <node id="node1318" label="OTC_-_Asco-Saccharomyc_-_Pichia_angusta_DL-1_-_E7R7V8_PICAD"/>
      <node id="node1321" label="OTC_-_Asco-Saccharomyc_-_Ashbya_gossypii_ATCC_10895_-_Q754H4_ASHGO"/>
      <node id="node1324" label="OTC_-_Asco-Saccharomyc_-_Yarrowia_lipolytica_CLIB122_-_Q6C924_YARLI"/>
      <node id="node1329" label="OTC_-_Asco-Taphrinomyc_-_Schizosaccharomyces_pombe_972h-_-_OTC_SCHPO"/>
      <node id="node1338" label="100_Archaea_EuryArc_Eury-HaloB"/>
      <node id="node1339" label="94"/>
      <node id="node1340" label="1"/>
      <node id="node1341" label="OTC_-_Eury-HaloB_-_Halorubrum_lacusprofundi_ATCC_49239_-_B9LTY8_HALLT"/>
      <node id="node1342" label="OTC_-_Eury-HaloB_-_Haloarcula_marismortui_ATCC_43049_-_Q5UZ54_HALMA"/>
      <node id="node1345" label="OTC_-_Eury-HaloB_-_Haloquadratum_walsbyi_DSM_16790_-_OTC_HALWD"/>
      <node id="node1348" label="OTC_-_Eury-HaloB_-_Halalkalicoccus_jeotgali_B3_-_D8J505_HALJB"/>
      <node id="node1357" label="26_Bacteria_Actino"/>
      <node id="node1358" label="OTC_-_Actino_-_Acidimicrobium_ferrooxidans_DSM_10331_-_C7M0R9_ACIFD"/>
      <node id="node1359" label="OTC_-_Act-Coryob_-_Eggerthella_lenta_DSM_2243_-_C8WKU6_EGGLE"/>
      <node id="node1364" label="34"/>
      <node id="node1365" label="100"/>
      <node id="node1366" label="98"/>
      <node id="node1367" label="100_Bacteria.2"/>
      <node id="node1368" label="ATC_III_HTLP_-_Act-Rubrob_-_Rubrobacter_xylanophilus_DSM_9941_-_Q1AS69_RUBXD"/>
      <node id="node1369" label="ATC_III_HSLP_-_FC-Clostrid_-_Clostridium_ljungdahlii_DSM_13528_-_D8GTE4_CLOLD"/>
      <node id="node1372" label="67"/>
      <node id="node1373" label="82_Bacteria"/>
      <node id="node1374" label="ATC_-_B-Burk_-_Acidovorax_citrulli_AAC00-1_-_A1TLR3_ACIAC"/>
      <node id="node1375" label="100"/>
      <node id="node1376" label="ATC_III_HPLA_-_PlanctoM_-_Rhodopirellula_baltica_-_Q7UHC6_RHOBA"/>
      <node id="node1377" label="69"/>
      <node id="node1378" label="57"/>
      <node id="node1379" label="95_ProteoB_G-GammaP_G-Chromat"/>
      <node id="node1380" label="ATC_III_HPLA_-_G-Chromat_-_Nitrosococcus_oceani_ATCC_19707_-_Q3JD05_NITOC"/>
      <node id="node1381" label="ATC_III_HPLA_-_G-Chromat_-_Thioalkalivibrio_sp._K90mix_-_D3SBQ0_THISK"/>
      <node id="node1384" label="ATC_III_HPLA_-_CyC-Synechococ_-_Synechococcus_sp._WH_8102_-_Q7U3H8_SYNPX"/>
      <node id="node1387" label="ATC_III_HPLA_-_G-Alterom_-_Idiomarina_loihiensis_-_Q5QU49_IDILO"/>
      <node id="node1394" label="7"/>
      <node id="node1395" label="95"/>
      <node id="node1396" label="42"/>
      <node id="node1397" label="96_Bacteria.2"/>
      <node id="node1398" label="ATC_II_-_G-Thiotr_-_Francisella_tularensis_subsp._tularensis_-_Q5NEH0_FRATT"/>
      <node id="node1399" label="ATC_II_-_Spirochaetes_-_Leptospira_interrogans_-_PYRB_LEPIN"/>
      <node id="node1402" label="91"/>
      <node id="node1403" label="75"/>
      <node id="node1404" label="98_Archaea"/>
      <node id="node1405" label="95_CrenArc_Cren-thermop"/>
      <node id="node1406" label="ATC_II_B_-_Cren-thermop_-_Vulcanisaeta_distributa_DSM_14429_-_E1QQJ7_VULDI"/>
      <node id="node1407" label="ATC_II_-_Cren-thermop_-_Pyrobaculum_aerophilum_str._IM2_-_PYRB_PYRAE"/>
      <node id="node1410" label="95_Cren-thermop"/>
      <node id="node1411" label="82"/>
      <node id="node1412" label="21"/>
      <node id="node1413" label="ATC_II_B_-_Cren-thermop_-_Acidilobus_saccharovorans_345-15_-_D9Q237_ACIS3"/>
      <node id="node1414" label="93"/>
      <node id="node1415" label="88_CrenArc"/>
      <node id="node1416" label="ATC_II_B_-_Cren-thermop_-_Ignisphaera_aggregans_DSM_17230_-_E0SQE7_IGNAA"/>
      <node id="node1417" label="87"/>
      <node id="node1418" label="ATC_II_B_-_Cren-thermop_-_Thermofilum_pendens_Hrk_5_-_PYRB_THEPD"/>
      <node id="node1419" label="ATC_II_B_-_Cren-thermop_-_Aeropyrum_pernix_K1_-_PYRB_AERPE"/>
      <node id="node1424" label="ATC_II_B_-_KorArc_-_Candidatus_Korarchaeum_cryptofilum_OPF8_-_PYRB_KORCO"/>
      <node id="node1429" label="ATC_II_B_-_Cren-thermop_-_Staphylothermus_hellenicus_DSM_12710_-_D7DB11_STAHD"/>
      <node id="node1432" label="90_CrenArc"/>
      <node id="node1433" label="ATC_II_B_-_Cren-thermop_-_Ignicoccus_hospitalis_KIN4/I_-_PYRB_IGNH4"/>
      <node id="node1434" label="98"/>
      <node id="node1435" label="ATC_II_B_-_Cren-thermop_-_Metallosphaera_sedula_DSM_5348_-_PYRB_METS5"/>
      <node id="node1436" label="ATC_II_B_-_Cren-thermop_-_Sulfolobus_solfataricus_P2_-_PYRB_SULSO"/>
      <node id="node1445" label="ATC_III_HSLP_-_Act-Actinob_-_Nocardioides_sp._JS614_-_A1SH59_NOCSJ"/>
      <node id="node1448" label="54"/>
      <node id="node1449" label="67"/>
      <node id="node1450" label="31_Bacteria"/>
      <node id="node1451" label="99_FC-Clostrid"/>
      <node id="node1452" label="0"/>
      <node id="node1453" label="2"/>
      <node id="node1454" label="85_Firmicutes_F-Clostrc"/>
      <node id="node1455" label="4"/>
      <node id="node1456" label="88"/>
      <node id="node1457" label="99"/>
      <node id="node1458" label="ATC_II_-_Firmicutes_-_Ethanoligenens_harbinense_YUAN-3_-_E6U848_ETHHY"/>
      <node id="node1459" label="ATC_II_-_Firmicutes_-_Ruminococcus_albus_7_-_E6UAD0_RUMA7"/>
      <node id="node1462" label="ATC_II_-_FC-Clostrid_-_Clostridium_difficile_630_-_PYRB_CLOD6"/>
      <node id="node1465" label="97"/>
      <node id="node1466" label="ATC_II_B_-_Firmicutes_-_Finegoldia_magna_ATCC_29328_-_PYRB_FINM2"/>
      <node id="node1467" label="96"/>
      <node id="node1468" label="ATC_II_B_-_Firmicutes_-_Anaerococcus_prevotii_DSM_20548_-_C7RH47_ANAPD"/>
      <node id="node1469" label="ATC_II_B_-_Firmicutes_-_Clostridiales_genomosp._BVAB3_str._UPII9-5_-_D3R0M6_CLOB3"/>
      <node id="node1476" label="88"/>
      <node id="node1477" label="89"/>
      <node id="node1478" label="ATC_II_-_Firmicutes_-_Eubacterium_eligens_ATCC_27750_-_Plasmid_pEubeli2_-_C4Z7T4_EUBE2"/>
      <node id="node1479" label="ATC_II_-_FC-Clostrid_-_Clostridium_sticklandii_DSM_519_-_E3PUS3_CLOSD"/>
      <node id="node1482" label="36"/>
      <node id="node1483" label="64"/>
      <node id="node1484" label="ATC_II_B_-_Firmicutes_-_Eubacterium_limosum_KIST612_-_E3GQ53_EUBLK"/>
      <node id="node1485" label="ATC_II_-_FC-Clostrid_-_Clostridium_cellulovorans_743B_-_D9SWU0_CLOC7"/>
      <node id="node1488" label="90"/>
      <node id="node1489" label="90"/>
      <node id="node1490" label="ATC_II_B_-_FC-Clostrid_-_Clostridium_tetani_-_Q891I8_CLOTE"/>
      <node id="node1491" label="ATC_II_B_-_FC-Clostrid_-_Clostridium_acetobutylicum_-_PYRB_CLOAB"/>
      <node id="node1494" label="ATC_II_-_FC-Clostrid_-_Clostridium_perfringens_-_PYRB_CLOPE"/>
      <node id="node1503" label="ATC_II_B_-_Act-Actinob_-_Bifidobacterium_longum_-_PYRB_BIFLO"/>
      <node id="node1506" label="ATC_II_-_Act-Actinob_-_Arcanobacterium_haemolyticum_DSM_20595_-_D7BP90_ARCHD"/>
      <node id="node1509" label="ATC_II_-_FC-Clostrid_-_Alkaliphilus_oremlandii_OhILAs_-_PYRB_ALKOO"/>
      <node id="node1512" label="6"/>
      <node id="node1513" label="93"/>
      <node id="node1514" label="91"/>
      <node id="node1515" label="96_ProteoB"/>
      <node id="node1516" label="94_B-BetaP_B-Neisser"/>
      <node id="node1517" label="ATC_II_B_-_B-Neisser_-_Chromobacterium_violaceum_-_PYRB_CHRVO"/>
      <node id="node1518" label="ATC_II_B_-_B-Neisser_-_Neisseria_gonorrhoeae_FA_1090_-_PYRB_NEIG1"/>
      <node id="node1521" label="88_G-GammaP"/>
      <node id="node1522" label="ATC_II_B_-_G-Vibriom_-_Vibrio_cholerae_-_PYRB_VIBCH"/>
      <node id="node1523" label="94_G-Enterom"/>
      <node id="node1524" label="ATC_II_-_G-Enterom_-_Candidatus_Hamiltonella_defensa_5AT__Acyrthosiphon_pisum__-_PYRB_HAMD5"/>
      <node id="node1525" label="29"/>
      <node id="node1526" label="ATC_II_B_-_G-Enterom_-_Yersinia_pestis_-_PYRB_YERPE"/>
      <node id="node1527" label="ATC_II_-_G-Enterom_-_Wigglesworthia_glossinidia_endosymbiont_of_Glossina_brevipalpis_-_PYRB_WIGBR"/>
      <node id="node1536" label="ATC_II_B_-_Chlamid_-_Waddlia_chondrophila_WSU_86-1044_-_D6YUA4_WADCW"/>
      <node id="node1539" label="100_Bactero_Bac-Bacteroidia"/>
      <node id="node1540" label="77"/>
      <node id="node1541" label="ATC_II_-_Bac-Bacteroidia_-_Candidatus_Azobacteroides_pseudotrichonymphae_genomovar._CFP2_-_PYRB_AZOPC"/>
      <node id="node1542" label="ATC_II_B_-_Bac-Bacteroidia_-_Porphyromonas_gingivalis_-_PYRB_PORGI"/>
      <node id="node1545" label="ATC_II_B_-_Bac-Bacteroidia_-_Bacteroides_thetaiotaomicron_-_PYRB_BACTN"/>
      <node id="node1550" label="99"/>
      <node id="node1551" label="ATC_II_B_-_FusoB_-_Ilyobacter_polytropus_DSM_2926_-_Plasmid_pILYOP01_-_E3HDR4_ILYPC"/>
      <node id="node1552" label="ATC_II_-_Spirochaetes_-_Brachyspira_pilosicoli_95/1000_-_D8IA02_BRAP9"/>
      <node id="node1559" label="ATC_II_-_ThaumArc_-_Nitrosopumilus_maritimus_SCM1_-_PYRB_NITMS"/>
      <node id="node1562" label="85_Archaea_EuryArc"/>
      <node id="node1563" label="80"/>
      <node id="node1564" label="95"/>
      <node id="node1565" label="99_Eury-MetB"/>
      <node id="node1566" label="ATC_II_-_Eury-MetB_-_Methanobrevibacter_ruminantium_M1_-_D3E4G1_METRM"/>
      <node id="node1567" label="94"/>
      <node id="node1568" label="66"/>
      <node id="node1569" label="ATC_II_-_Eury-MetB_-_Methanosphaera_stadtmanae_DSM_3091_-_PYRB_METST"/>
      <node id="node1570" label="ATC_II_-_Eury-MetB_-_Methanothermobacter_thermautotrophicus_str._Delta_H_-_PYRB_METTH"/>
      <node id="node1573" label="ATC_II_-_Eury-MetB_-_Methanothermus_fervidus_DSM_2088_-_E3GWJ4_METFV"/>
      <node id="node1578" label="29"/>
      <node id="node1579" label="100_Eury-Mcocci.2"/>
      <node id="node1580" label="ATC_II_-_Eury-Mcocci_-_Methanococcus_voltae_A3_-_D7DV01_METV3"/>
      <node id="node1581" label="ATC_II_-_Eury-Mcocci_-_Methanococcus_maripaludis_S2_-_PYRB_METMP"/>
      <node id="node1584" label="95"/>
      <node id="node1585" label="100_Eury-Archaeogl"/>
      <node id="node1586" label="ATC_II_B_-_Eury-Archaeogl_-_Ferroglobus_placidus_DSM_10642_-_D3S168_FERPA"/>
      <node id="node1587" label="ATC_II_B_-_Eury-Archaeogl_-_Archaeoglobus_fulgidus_DSM_4304_-_PYRB_ARCFU"/>
      <node id="node1590" label="4"/>
      <node id="node1591" label="98"/>
      <node id="node1592" label="99_Eury-Mmicrobia"/>
      <node id="node1593" label="26"/>
      <node id="node1594" label="48"/>
      <node id="node1595" label="ATC_II_B_-_Eury-Mmicrobia_-_Methanosphaerula_palustris_E1-9c_-_PYRB_METPE"/>
      <node id="node1596" label="ATC_II_B_-_Eury-Mmicrobia_-_Methanospirillum_hungatei_JF-1_-_PYRB_METHJ"/>
      <node id="node1599" label="ATC_II_B_-_Eury-Mmicrobia_-_Methanocorpusculum_labreanum_Z_-_PYRB_METLZ"/>
      <node id="node1602" label="ATC_II_B_-_Eury-Mmicrobia_-_Methanoplanus_petrolearius_DSM_11571_-_E1RJQ8_METP4"/>
      <node id="node1605" label="100_Eury-HaloB"/>
      <node id="node1606" label="ATC_II_B_-_Eury-HaloB_-_Haloquadratum_walsbyi_DSM_16790_-_PYRB_HALWD"/>
      <node id="node1607" label="ATC_II_B_-_Eury-HaloB_-_Halobacterium_sp._NRC-1_-_Plasmid_pNRC200_-_PYRB_HALSA"/>
      <node id="node1612" label="38"/>
      <node id="node1613" label="73_Eury-Mmicrobia"/>
      <node id="node1614" label="ATC_II_B_-_Eury-Mmicrobia_-_Methanosaeta_thermophila_PT_-_PYRB_METTP"/>
      <node id="node1615" label="93"/>
      <node id="node1616" label="ATC_II_B_-_Eury-Mmicrobia_-_Methanococcoides_burtonii_DSM_6242_-_PYRB_METBU"/>
      <node id="node1617" label="ATC_II_B_-_Eury-Mmicrobia_-_Methanosarcina_acetivorans_C2A_-_PYRB_METAC"/>
      <node id="node1622" label="ATC_II_B_-_EuryArc_-_uncultured_methanogenic_archaeon_RC-I_-_PYRB_UNCMA"/>
      <node id="node1633" label="86"/>
      <node id="node1634" label="100_Eury-Tplasmata"/>
      <node id="node1635" label="ATC_II_B_-_Eury-Tplasmata_-_Picrophilus_torridus_DSM_9790_-_PYRB_PICTO"/>
      <node id="node1636" label="ATC_II_B_-_Eury-Tplasmata_-_Thermoplasma_acidophilum_DSM_1728_-_PYRB_THEAC"/>
      <node id="node1639" label="ATC_II_B_-_Eury-Acidulip_-_Aciduliprofundum_boonei_T469_-_B5IFK3_ACIB4"/>
      <node id="node1644" label="93"/>
      <node id="node1645" label="ATC_II_B_-_Eury-Mpyri_-_Methanopyrus_kandleri_AV19_-_PYRB_METKA"/>
      <node id="node1646" label="ATC_II_B_-_Eury-Tcocci_-_Pyrococcus_furiosus_DSM_3638_-_PYRB_PYRFU"/>
      <node id="node1657" label="95"/>
      <node id="node1658" label="91_Eukaryota"/>
      <node id="node1659" label="94_Alveolata"/>
      <node id="node1660" label="93"/>
      <node id="node1661" label="97"/>
      <node id="node1662" label="ATC_II_-_Alveolata_-_Babesia_bovis_-_A7AWM0_BABBO"/>
      <node id="node1663" label="ATC_II_-_Alveolata_-_Theileria_annulata_-_Q4UH27_THEAN"/>
      <node id="node1666" label="ATC_II_-_Alveolata_-_Plasmodium_falciparum_3D7_-_Q8IDP8_PLAF7"/>
      <node id="node1669" label="ATC_II_-_Alveolata_-_Toxoplasma_gondii_-_Q8TA46_TOXGO"/>
      <node id="node1672" label="89"/>
      <node id="node1673" label="10"/>
      <node id="node1674" label="99_Fungi"/>
      <node id="node1675" label="99_Fung-Asco"/>
      <node id="node1676" label="97"/>
      <node id="node1677" label="77_Asco-Pezizomyc"/>
      <node id="node1678" label="96"/>
      <node id="node1679" label="ATC_II_-_Asco-Pezizomyc_-_Podospora_anserina_-_B2B2A9_PODAN"/>
      <node id="node1680" label="ATC_II_CAD_-_Asco-Pezizomyc_-_Neurospora_crassa_-_Q7S8A6_NEUCR"/>
      <node id="node1683" label="ATC_II_CAD_-_Asco-Pezizomyc_-_Paracoccidioides_brasiliensis_Pb01_-_C1H398_PARBA"/>
      <node id="node1686" label="73_Asco-Saccharomyc"/>
      <node id="node1687" label="46"/>
      <node id="node1688" label="ATC_II_CAD_-_Asco-Saccharomyc_-_Candida_tropicalis_MYA-3404_-_C5MAP3_CANTT"/>
      <node id="node1689" label="ATC_II_CAD_-_Asco-Saccharomyc_-_Ashbya_gossypii_ATCC_10895_-_Q75BK8_ASHGO"/>
      <node id="node1692" label="ATC_II_CAD_-_Asco-Saccharomyc_-_Yarrowia_lipolytica_CLIB122_-_Q6C6H5_YARLI"/>
      <node id="node1697" label="ATC_II_CAD_-_Asco-Taphrinomyc_-_Schizosaccharomyces_pombe_972h-_-_PYR1_SCHPO"/>
      <node id="node1700" label="66_Fung-Basidio"/>
      <node id="node1701" label="ATC_II_CAD_-_Fung-Basidio_-_Malassezia_globosa_CBS_7966_-_A8PXN5_MALGO"/>
      <node id="node1702" label="91"/>
      <node id="node1703" label="72"/>
      <node id="node1704" label="ATC_II_CAD_-_Fung-Basidio_-_Laccaria_bicolor_S238N-H82_-_B0DHH0_LACBS"/>
      <node id="node1705" label="ATC_II_-_Fung-Basidio_-_Puccinia_graminis_f._sp._tritici_CRL_75-36-700-3_-_E3KXH1_PUCGT"/>
      <node id="node1708" label="ATC_II_CAD_-_Fung-Basidio_-_Cryptococcus_neoformans_-_Q5KNM2_CRYNE"/>
      <node id="node1715" label="93"/>
      <node id="node1716" label="57"/>
      <node id="node1717" label="84"/>
      <node id="node1718" label="94_Strameno"/>
      <node id="node1719" label="99"/>
      <node id="node1720" label="ATC_II_-_Strameno_-_Thalassiosira_pseudonana_-_B8C5Q8_THAPS"/>
      <node id="node1721" label="ATC_II_-_Strameno_-_Phaeodactylum_tricornutum_CCAP_1055/1_-_B7FRY0_PHATC"/>
      <node id="node1724" label="ATC_II_-_Strameno_-_Ectocarpus_siliculosus_-_D7G203_ECTSI"/>
      <node id="node1727" label="87_Metazoa"/>
      <node id="node1728" label="ATC_II_CAD_-_Metaz-Nematod_-_Caenorhabditis_briggsae_-_A8WNQ4_CAEBR"/>
      <node id="node1729" label="97"/>
      <node id="node1730" label="ATC_II_CAD_-_Metaz-Chordata_-_Tetraodon_nigroviridis_-_Q4SZL4_TETNG"/>
      <node id="node1731" label="ATC_II_CAD_-_Arthr-Nematoc_-_Anopheles_gambiae_-_Q7QF47_ANOGA"/>
      <node id="node1738" label="ATC_II_CAD_-_Amobozoa_-_Dictyostelium_discoideum_-_PYR1_DICDI"/>
      <node id="node1741" label="ATC_II_-_Choanoflag_-_Monosiga_brevicollis_-_A9V282_MONBE"/>
      <node id="node1746" label="100_Euglenozoa"/>
      <node id="node1747" label="ATC_II_-_Euglenozoa_-_Trypanosoma_cruzi_-_Q8WTN6_TRYCR"/>
      <node id="node1748" label="ATC_II_-_Euglenozoa_-_Trypanosoma_cruzi_-_Q8WTN4_TRYCR"/>
      <node id="node1755" label="51"/>
      <node id="node1756" label="ATC_II_-_Cren-thermop_-_Desulfurococcus_mucosus_DSM_2162_-_E8R8L9_DESM0"/>
      <node id="node1757" label="24"/>
      <node id="node1758" label="ATC_II_-_DeltaP_-_Desulfatibacillum_alkenivorans_AK-01_-_B8FB21_DESAA"/>
      <node id="node1759" label="94"/>
      <node id="node1760" label="97_Bacteria_Chloroflexi"/>
      <node id="node1761" label="ATC_II_-_Chloroflexi_-_Sphaerobacter_thermophilus_DSM_20745_-_D1C4W3_SPHTD"/>
      <node id="node1762" label="ATC_II_-_Chloroflexi_-_Thermomicrobium_roseum_DSM_5159_-_B9L1K4_THERP"/>
      <node id="node1765" label="73"/>
      <node id="node1766" label="ATC_II_-_FB-Alicyclo_-_Alicyclobacillus_acidocaldarius_subsp._acidocaldarius_DSM_446_-_C8WW61_ALIAD"/>
      <node id="node1767" label="73"/>
      <node id="node1768" label="91_Bacteria"/>
      <node id="node1769" label="ATC_II_-_Acido_-_Candidatus_Koribacter_versatilis_Ellin345_-_Q1IQM8_ACIBL"/>
      <node id="node1770" label="ATC_II_-_FB-Alicyclo_-_Bacillus_tusciae_DSM_2912_-_D5WXZ9_BACT2"/>
      <node id="node1773" label="99_Eukaryota_ViridiPl"/>
      <node id="node1774" label="ATC_II_-_Vir-Chlorophyt_-_Ostreococcus_lucimarinus_CCE9901_-_A4S6Z6_OSTLU"/>
      <node id="node1775" label="ATC_II_-_Vir-eudicot_-_Arabidopsis_thaliana_-_PYRB_ARATH"/>
      <node id="node1792" label="22_Bacteria"/>
      <node id="node1793" label="98"/>
      <node id="node1794" label="99_ProteoB_G-GammaP"/>
      <node id="node1795" label="ATC_II_-_G-Alterom_-_Saccharophagus_degradans_2-40_-_PYRB_SACD2"/>
      <node id="node1796" label="67"/>
      <node id="node1797" label="36"/>
      <node id="node1798" label="ATC_II_-_G-Alterom_-_Colwellia_psychrerythraea_34H_-_Q47V97_COLP3"/>
      <node id="node1799" label="ATC_II_-_G-Oceanosp_-_Kangiella_koreensis_DSM_16069_-_C7R831_KANKD"/>
      <node id="node1802" label="ATC_II_-_G-Alterom_-_Shewanella_oneidensis_-_Q8EHC7_SHEON"/>
      <node id="node1807" label="95"/>
      <node id="node1808" label="87"/>
      <node id="node1809" label="ATC_II_-_Act-Actinob_-_Kitasatospora_setae_KM-6054_-_E4NER6_KITSK"/>
      <node id="node1810" label="88_ProteoB"/>
      <node id="node1811" label="ATC_II_-_B-Burk_-_Bordetella_bronchiseptica_-_Q7WKP5_BORBR"/>
      <node id="node1812" label="ATC_II_-_G-Oceanosp_-_Chromohalobacter_salexigens_DSM_3043_-_Q1R1I1_CHRSD"/>
      <node id="node1817" label="81"/>
      <node id="node1818" label="96_Actino_Act-Actinob"/>
      <node id="node1819" label="ATC_II_-_Act-Actinob_-_Tropheryma_whipplei_TW08/27_-_Q83HI3_TROW8"/>
      <node id="node1820" label="ATC_II_-_Act-Actinob_-_Propionibacterium_freudenreichii_subsp._shermanii_CIRM-BIA1_-_D7GFE2_PROFC"/>
      <node id="node1823" label="ATC_II_-_G-GammaP_-_Dichelobacter_nodosus_VCS1703A_-_PYRB_DICNV"/>
      <node id="node1830" label="100"/>
      <node id="node1831" label="91"/>
      <node id="node1832" label="95"/>
      <node id="node1833" label="ATC_II_B_I_-_Thermotogae_-_Thermotoga_maritima_-_PYRB_THEMA"/>
      <node id="node1834" label="ATC_II_B_I_-_Spirochaetes_-_Spirochaeta_thermophila_DSM_6192_-_E0RRH0_SPITD"/>
      <node id="node1837" label="ATC_II_B_I_-_Spirochaetes_-_Spirochaeta_smaragdinae_DSM_11293_-_E1R525_SPISS"/>
      <node id="node1840" label="ATC_II_B_I_-_Spirochaetes_-_Treponema_denticola_-_PYRB_TREDE"/>
      <node id="node1851" label="95_Bacteria.2"/>
      <node id="node1852" label="ATC_I_-_Actino_-_Acidimicrobium_ferrooxidans_DSM_10331_-_C7M0W0_ACIFD"/>
      <node id="node1853" label="95"/>
      <node id="node1854" label="46"/>
      <node id="node1855" label="92_ProteoB"/>
      <node id="node1856" label="51"/>
      <node id="node1857" label="ATC_I_-_DeltaP_-_Bacteriovorax_marinus_SJ_-_E1X2I6_BACMS"/>
      <node id="node1858" label="ATC_I_-_A-Ricketts_-_Neorickettsia_sennetsu_str._Miyayama_-_Q2GDQ2_NEOSM"/>
      <node id="node1861" label="31"/>
      <node id="node1862" label="ATC_I_-_DeltaP_-_Bdellovibrio_bacteriovorus_-_Q6MPJ8_BDEBA"/>
      <node id="node1863" label="97_EpsilonP"/>
      <node id="node1864" label="33"/>
      <node id="node1865" label="94"/>
      <node id="node1866" label="69"/>
      <node id="node1867" label="49"/>
      <node id="node1868" label="41"/>
      <node id="node1869" label="77"/>
      <node id="node1870" label="98"/>
      <node id="node1871" label="ATC_I_-_EpsilonP_-_Helicobacter_hepaticus_-_PYRB_HELHP"/>
      <node id="node1872" label="ATC_I_-_EpsilonP_-_Helicobacter_mustelae_12198_-_D3UH55_HELM1"/>
      <node id="node1875" label="ATC_I_-_EpsilonP_-_Wolinella_succinogenes_-_PYRB_WOLSU"/>
      <node id="node1878" label="ATC_I_-_EpsilonP_-_Campylobacter_jejuni_-_PYRB_CAMJE"/>
      <node id="node1881" label="ATC_I_-_EpsilonP_-_Arcobacter_nitrofigilis_DSM_7299_-_D5V6Y8_ARCNC"/>
      <node id="node1884" label="ATC_I_-_EpsilonP_-_Sulfurimonas_denitrificans_DSM_1251_-_PYRB_SULDN"/>
      <node id="node1887" label="ATC_I_-_EpsilonP_-_Nautilia_profundicola_AmH_-_B9L8G4_NAUPA"/>
      <node id="node1890" label="31"/>
      <node id="node1891" label="ATC_I_-_EpsilonP_-_Helicobacter_felis_ATCC_49179_-_E7A8T6_HELFC"/>
      <node id="node1892" label="ATC_I_-_EpsilonP_-_Helicobacter_pylori_J99_-_PYRB_HELPJ"/>
      <node id="node1897" label="ATC_I_-_EpsilonP_-_Nitratifractor_salsuginis_DSM_16511_-_E6WZH4_NITSE"/>
      <node id="node1904" label="100_Aquif"/>
      <node id="node1905" label="ATC_I_-_Aquif_-_Hydrogenobaculum_sp._Y04AAS1_-_B4U7A0_HYDS0"/>
      <node id="node1906" label="35"/>
      <node id="node1907" label="99"/>
      <node id="node1908" label="ATC_I_-_Aquif_-_Thermocrinis_albus_DSM_14484_-_D3SMW7_THEAH"/>
      <node id="node1909" label="ATC_I_-_Aquif_-_Hydrogenobacter_thermophilus_TK-6_-_D3DK43_HYDTT"/>
      <node id="node1912" label="ATC_I_-_Aquif_-_Aquifex_aeolicus_-_PYRB_AQUAE"/>
      <node id="node1919" label="82"/>
      <node id="node1920" label="77_ProteoB_A-AlphaP"/>
      <node id="node1921" label="98"/>
      <node id="node1922" label="90_A-Ricketts"/>
      <node id="node1923" label="ATC_I_-_A-Ricketts_-_Wolbachia_endosymbiont_of_Drosophila_melanogaster_-_PYRB_WOLPM"/>
      <node id="node1924" label="95"/>
      <node id="node1925" label="99"/>
      <node id="node1926" label="ATC_I_-_A-Ricketts_-_Anaplasma_phagocytophilum_HZ_-_PYRB_ANAPZ"/>
      <node id="node1927" label="ATC_I_-_A-Ricketts_-_Anaplasma_marginale_str._St._Maries_-_PYRB_ANAMM"/>
      <node id="node1930" label="ATC_I_-_A-Ricketts_-_Ehrlichia_ruminantium_str._Welgevonden_-_PYRB_EHRRW"/>
      <node id="node1935" label="ATC_I_-_ARz-Rhizo_-_Candidatus_Liberibacter_solanacearum_CLso-ZC1_-_E4UD36_LIBSC"/>
      <node id="node1938" label="ATC_I_-_A-AlphaP_-_Parvularcula_bermudensis_HTCC2503_-_E0TCC0_PARBH"/>
      <node id="node1941" label="87"/>
      <node id="node1942" label="67"/>
      <node id="node1943" label="100"/>
      <node id="node1944" label="99"/>
      <node id="node1945" label="79"/>
      <node id="node1946" label="80"/>
      <node id="node1947" label="93"/>
      <node id="node1948" label="80"/>
      <node id="node1949" label="97"/>
      <node id="node1950" label="91"/>
      <node id="node1951" label="99_Firmicutes_F-LactoBacil_FL-Leuconost"/>
      <node id="node1952" label="ATC_I_-_FL-Leuconost_-_Oenococcus_oeni_PSU-1_-_PYRB_OENOB"/>
      <node id="node1953" label="ATC_I_-_FL-Leuconost_-_Leuconostoc_mesenteroides_subsp._mesenteroides_ATCC_8293_-_PYRB_LEUMM"/>
      <node id="node1956" label="ATC_I_-_Act-Actinob_-_Propionibacterium_acnes_-_PYRB_PROAC"/>
      <node id="node1959" label="5_Firmicutes"/>
      <node id="node1960" label="33_F-LactoBacil_FL-Lactob"/>
      <node id="node1961" label="71"/>
      <node id="node1962" label="ATC_I_-_FL-Lactob_-_Pediococcus_pentosaceus_ATCC_25745_-_PYRB_PEDPA"/>
      <node id="node1963" label="ATC_I_-_FL-Lactob_-_Lactobacillus_reuteri_JCM_1112_-_PYRB_LACRJ"/>
      <node id="node1966" label="ATC_I_-_FL-Lactob_-_Lactobacillus_plantarum_-_PYRB_LACPL"/>
      <node id="node1969" label="3"/>
      <node id="node1970" label="66_F-LactoBacil_FL-Lactob"/>
      <node id="node1971" label="ATC_I_-_FL-Lactob_-_Lactobacillus_sakei_subsp._sakei_23K_-_PYRB_LACSS"/>
      <node id="node1972" label="ATC_I_-_FL-Lactob_-_Lactobacillus_casei_ATCC_334_-_PYRB_LACC3"/>
      <node id="node1975" label="80"/>
      <node id="node1976" label="100_F-LactoBacil_FL-Lactob"/>
      <node id="node1977" label="ATC_I_-_FL-Lactob_-_Lactobacillus_delbrueckii_subsp._bulgaricus_ND02_-_E4SZI8_LACDN"/>
      <node id="node1978" label="ATC_I_-_FL-Lactob_-_Lactobacillus_johnsonii_-_PYRB_LACJO"/>
      <node id="node1981" label="95"/>
      <node id="node1982" label="81_F-LactoBacil_FL-Streptoc"/>
      <node id="node1983" label="ATC_I_-_FL-Streptoc_-_Lactococcus_lactis_subsp._cremoris_MG1363_-_PYRB_LACLM"/>
      <node id="node1984" label="ATC_I_-_FL-Streptoc_-_Streptococcus_pneumoniae_-_PYRB_STRPN"/>
      <node id="node1987" label="47"/>
      <node id="node1988" label="ATC_I_-_FL-Enteroc_-_Enterococcus_faecalis_-_PYRB_ENTFA"/>
      <node id="node1989" label="ATC_I_-_FB-Listeria_-_Listeria_innocua_-_PYRB_LISIN"/>
      <node id="node2002" label="92"/>
      <node id="node2003" label="97_F-Bacil_FB-Staph"/>
      <node id="node2004" label="92_Firmicutes"/>
      <node id="node2005" label="ATC_I_-_FB-Staph_-_Staphylococcus_carnosus_subsp._carnosus_TM300_-_PYRB_STACT"/>
      <node id="node2006" label="ATC_I_-_FB-Staph_-_Staphylococcus_epidermidis_ATCC_12228_-_PYRB_STAES"/>
      <node id="node2009" label="78"/>
      <node id="node2010" label="ATC_I_-_FB-Staph_-_Macrococcus_caseolyticus_JCSC5402_-_PYRB_MACCJ"/>
      <node id="node2011" label="99"/>
      <node id="node2012" label="ATC_I_-_Tenerites_-_Mycoplasma_penetrans_-_PYRB_MYCPE"/>
      <node id="node2013" label="ATC_I_-_FusoB_-_Fusobacterium_nucleatum_subsp._nucleatum_-_PYRB_FUSNN"/>
      <node id="node2020" label="97_Firmicutes_F-Bacil"/>
      <node id="node2021" label="ATC_I_-_F-Bacil_-_Exiguobacterium_sibiricum_255-15_-_B1YIS2_EXIS2"/>
      <node id="node2022" label="ATC_I_-_F-Bacil_-_Exiguobacterium_sp._AT1b_-_C4L5W0_EXISA"/>
      <node id="node2029" label="ATC_I_-_BacF-Flavo_-_Riemerella_anatipestifer_DSM_15868_-_E4T9D4_RIEAD"/>
      <node id="node2032" label="ATC_I_-_FB-Bacil_-_Lysinibacillus_sphaericus_C3-41_-_B1HQB8_LYSSC"/>
      <node id="node2035" label="88_Firmicutes_F-Bacil_FB-Bacil"/>
      <node id="node2036" label="93"/>
      <node id="node2037" label="ATC_I_-_FB-Bacil_-_Bacillus_cellulosilyticus_DSM_2522_-_E6TTQ8_BACCJ"/>
      <node id="node2038" label="ATC_I_-_FB-Bacil_-_Bacillus_selenitireducens_MLS10_-_D6XTP5_BACIE"/>
      <node id="node2041" label="89"/>
      <node id="node2042" label="63"/>
      <node id="node2043" label="ATC_I_-_FB-Bacil_-_Bacillus_licheniformis_ATCC_14580_-_PYRB_BACLD"/>
      <node id="node2044" label="75"/>
      <node id="node2045" label="98"/>
      <node id="node2046" label="ATC_I_-_FB-Bacil_-_Bacillus_pseudofirmus_OF4_-_D3FTB1_BACPE"/>
      <node id="node2047" label="75"/>
      <node id="node2048" label="ATC_I_-_FB-Bacil_-_Bacillus_halodurans_-_PYRB_BACHD"/>
      <node id="node2049" label="ATC_I_-_FB-Bacil_-_Bacillus_clausii_KSM-K16_-_PYRB_BACSK"/>
      <node id="node2054" label="ATC_I_-_FB-Bacil_-_Bacillus_anthracis_-_PYRB_BACAN"/>
      <node id="node2059" label="44"/>
      <node id="node2060" label="ATC_I_-_FB-Bacil_-_Bacillus_megaterium_QM_B1551_-_D5DQV0_BACMQ"/>
      <node id="node2061" label="ATC_I_-_FB-Bacil_-_Geobacillus_kaustophilus_-_PYRB_GEOKA"/>
      <node id="node2070" label="ATC_I_-_FB-Bacil_-_Oceanobacillus_iheyensis_-_PYRB_OCEIH"/>
      <node id="node2073" label="73_Firmicutes_F-Bacil_FB-Plaeni"/>
      <node id="node2074" label="ATC_I_-_FB-Plaeni_-_Paenibacillus_polymyxa_SC2_-_E3E5C0_PAEPS"/>
      <node id="node2075" label="ATC_I_-_FB-Plaeni_-_Brevibacillus_brevis_NBRC_100599_-_C0ZG42_BREBN"/>
      <node id="node2080" label="86_ProteoB_G-GammaP"/>
      <node id="node2081" label="94_G-Legionel"/>
      <node id="node2082" label="ATC_I_-_G-Legionel_-_Coxiella_burnetii_-_PYRB_COXBU"/>
      <node id="node2083" label="ATC_I_-_G-Legionel_-_Legionella_pneumophila_subsp._pneumophila_str._Philadelphia_1_-_PYRB_LEGPH"/>
      <node id="node2086" label="ATC_I_-_G-Xanthom_-_Xylella_fastidiosa_-_PYRB_XYLFA"/>
      <node id="node2091" label="87"/>
      <node id="node2092" label="81"/>
      <node id="node2093" label="87"/>
      <node id="node2094" label="ATC_I_-_Act-Rubrob_-_Rubrobacter_xylanophilus_DSM_9941_-_PYRB_RUBXD"/>
      <node id="node2095" label="99_Chlorobi"/>
      <node id="node2096" label="ATC_I_-_Chlorobi_-_Chloroherpeton_thalassium_ATCC_35110_-_B3QVX3_CHLT3"/>
      <node id="node2097" label="98"/>
      <node id="node2098" label="ATC_I_-_Chlorobi_-_Prosthecochloris_aestuarii_DSM_271_-_PYRB_PROA2"/>
      <node id="node2099" label="ATC_I_-_Chlorobi_-_Chlorobaculum_tepidum_-_PYRB_CHLTE"/>
      <node id="node2106" label="91"/>
      <node id="node2107" label="99"/>
      <node id="node2108" label="93_ProteoB_DeltaP"/>
      <node id="node2109" label="ATC_I_-_DeltaP_-_Haliangium_ochraceum_DSM_14365_-_D0LXQ4_HALO1"/>
      <node id="node2110" label="ATC_I_-_DeltaP_-_Sorangium_cellulosum_-So_ce_56-_-_PYRB_SORC5"/>
      <node id="node2113" label="86"/>
      <node id="node2114" label="98_ProteoB_A-AlphaP"/>
      <node id="node2115" label="70"/>
      <node id="node2116" label="68"/>
      <node id="node2117" label="82"/>
      <node id="node2118" label="32"/>
      <node id="node2119" label="ATC_I_-_A-AlphaP_-_Candidatus_Puniceispirillum_marinum_IMCC1322_-_D5BRF9_PUNMI"/>
      <node id="node2120" label="ATC_I_-_A-Sphingo_-_Zymomonas_mobilis_-_PYRB_ZYMMO"/>
      <node id="node2123" label="ATC_I_-_A-Ricketts_-_Candidatus_Pelagibacter_ubique_-_PYRB_PELUB"/>
      <node id="node2126" label="14"/>
      <node id="node2127" label="78"/>
      <node id="node2128" label="ATC_I_-_ARz-Phyllo_-_Mesorhizobium_loti_-_PYRB_RHILO"/>
      <node id="node2129" label="63"/>
      <node id="node2130" label="ATC_I_-_ARs_-_Acetobacter_pasteurianus_IFO_3283-01_-_C7JES9_ACEP3"/>
      <node id="node2131" label="ATC_I_-_A-Caulo_-_Caulobacter_vibrioides_-_PYRB_CAUCR"/>
      <node id="node2136" label="34"/>
      <node id="node2137" label="ATC_I_-_ARd-Rhodo_-_Ruegeria_pomeroyi_-_PYRB_SILPO"/>
      <node id="node2138" label="ATC_I_-_ARs_-_Azospirillum_sp._B510_-_D3NUX2_AZOS1"/>
      <node id="node2145" label="ATC_I_-_ARd-Hypho_-_Hyphomonas_neptunium_ATCC_15444_-_PYRB_HYPNA"/>
      <node id="node2148" label="ATC_I_-_ARd-Hypho_-_Maricaulis_maris_MCS10_-_PYRB_MARMM"/>
      <node id="node2151" label="85"/>
      <node id="node2152" label="ATC_I_-_Magnetococ_-_Magnetococcus_sp._MC-1_-_PYRB_MAGSM"/>
      <node id="node2153" label="100_ProteoB"/>
      <node id="node2154" label="33"/>
      <node id="node2155" label="95"/>
      <node id="node2156" label="85"/>
      <node id="node2157" label="ATC_I_-_G-Pseudom_-_Pseudomonas_putida_KT2440_-_PYRB_PSEPK"/>
      <node id="node2158" label="11"/>
      <node id="node2159" label="16_G-GammaP"/>
      <node id="node2160" label="ATC_I_-_G-Pseudom_-_Acinetobacter_sp._ADP1_-_PYRB_ACIAD"/>
      <node id="node2161" label="ATC_I_-_G-Thiotr_-_Thiomicrospira_crunogena_XCL-2_-_PYRB_THICR"/>
      <node id="node2164" label="ATC_I_-_B-Burk_-_Ralstonia_solanacearum_-_PYRB_RALSO"/>
      <node id="node2169" label="ATC_I_-_G-GammaP_-_Methylococcus_capsulatus_-_PYRB_METCA"/>
      <node id="node2172" label="ATC_I_-_G-Acidithio_-_Acidithiobacillus_ferrooxidans_ATCC_23270_-_PYRB_ACIF2"/>
      <node id="node2175" label="ATC_I_-_G-SulfSymb_-_Candidatus_Vesicomyosocius_okutanii_HA_-_PYRB_VESOH"/>
      <node id="node2184" label="67"/>
      <node id="node2185" label="87"/>
      <node id="node2186" label="67"/>
      <node id="node2187" label="100_Cyano"/>
      <node id="node2188" label="99"/>
      <node id="node2189" label="ATC_I_-_CyC-Synechococ_-_Synechococcus_elongatus_PCC_6301_-_PYRB_SYNP6"/>
      <node id="node2190" label="ATC_I_-_Cy-Nostoc_-_Nostoc_sp._PCC_7120_-_PYRB_NOSS1"/>
      <node id="node2193" label="99_Cy-Prochloro"/>
      <node id="node2194" label="81"/>
      <node id="node2195" label="ATC_I_-_Cy-Prochloro_-_Prochlorococcus_marinus_str._MIT_9313_-_PYRB_PROMM"/>
      <node id="node2196" label="0"/>
      <node id="node2197" label="ATC_I_-_Cy-Prochloro_-_Prochlorococcus_marinus_str._MIT_9211_-_PYRB_PROM4"/>
      <node id="node2198" label="ATC_I_-_Cy-Prochloro_-_Prochlorococcus_marinus_-_PYRB_PROMA"/>
      <node id="node2203" label="ATC_I_-_Cy-Prochloro_-_Prochlorococcus_marinus_subsp._pastoris_str._CCMP1986_-_PYRB_PROMP"/>
      <node id="node2208" label="ATC_I_-_Synergist_-_Aminobacterium_colombiense_DSM_12261_-_D5EGN5_AMICL"/>
      <node id="node2211" label="69"/>
      <node id="node2212" label="92"/>
      <node id="node2213" label="100_ProteoB_DeltaP"/>
      <node id="node2214" label="81"/>
      <node id="node2215" label="ATC_I_-_DeltaP_-_Desulfovibrio_desulfuricans_subsp._desulfuricans_str._ATCC_27774_-_PYRB_DESDA"/>
      <node id="node2216" label="ATC_I_-_DeltaP_-_Desulfovibrio_vulgaris_str._Hildenborough_-_PYRB_DESVH"/>
      <node id="node2219" label="ATC_I_-_DeltaP_-_Lawsonia_intracellularis_PHE/MN1-00_-_PYRB_LAWIP"/>
      <node id="node2222" label="91_Actino_Act-Actinob"/>
      <node id="node2223" label="95"/>
      <node id="node2224" label="95"/>
      <node id="node2225" label="ATC_I_-_Act-Actinob_-_Rothia_dentocariosa_ATCC_17931_-_E3H2U7_ROTDC"/>
      <node id="node2226" label="ATC_I_-_Act-Actinob_-_Mobiluncus_curtisii_ATCC_43063_-_D6ZHC6_MOBCV"/>
      <node id="node2229" label="97"/>
      <node id="node2230" label="ATC_I_-_Act-Actinob_-_Thermobifida_fusca_YX_-_PYRB_THEFY"/>
      <node id="node2231" label="75"/>
      <node id="node2232" label="ATC_I_-_Act-Actinob_-_Frankia_sp._CcI3_-_PYRB_FRASC"/>
      <node id="node2233" label="ATC_I_-_Act-Actinob_-_Streptomyces_coelicolor_-_PYRB_STRCO"/>
      <node id="node2240" label="43"/>
      <node id="node2241" label="99"/>
      <node id="node2242" label="ATC_I_-_Act-Actinob_-_Segniliparus_rotundus_DSM_44985_-_D6ZAM9_SEGRD"/>
      <node id="node2243" label="13"/>
      <node id="node2244" label="ATC_I_-_Act-Actinob_-_Corynebacterium_diphtheriae_-_PYRB_CORDI"/>
      <node id="node2245" label="ATC_I_-_Act-Actinob_-_Mycobacterium_leprae_-_PYRB_MYCLE"/>
      <node id="node2250" label="ATC_I_-_Act-Actinob_-_Intrasporangium_calvum_DSM_43043_-_E6S8X7_INTC7"/>
      <node id="node2257" label="77"/>
      <node id="node2258" label="ATC_I_-_Act-Rubrob_-_Conexibacter_woesei_DSM_14684_-_D3FE03_CONWI"/>
      <node id="node2259" label="99_DeinoTherm"/>
      <node id="node2260" label="86_DT-Deinococc"/>
      <node id="node2261" label="ATC_I_-_DT-Deinococc_-_Truepera_radiovictrix_DSM_17093_-_D7CTC0_TRURR"/>
      <node id="node2262" label="ATC_I_-_DT-Deinococc_-_Deinococcus_radiodurans_-_PYRB_DEIRA"/>
      <node id="node2265" label="ATC_I_-_DeinoTherm_-_Thermus_thermophilus_HB27_-_PYRB_THET2"/>
      <node id="node2274" label="83"/>
      <node id="node2275" label="88"/>
      <node id="node2276" label="62"/>
      <node id="node2277" label="72"/>
      <node id="node2278" label="100_Actino_Act-Coryob"/>
      <node id="node2279" label="ATC_I_-_Act-Coryob_-_Olsenella_uli_DSM_7084_-_E1QVF0_OLSUV"/>
      <node id="node2280" label="ATC_I_-_Act-Coryob_-_Eggerthella_lenta_DSM_2243_-_C8WHP9_EGGLE"/>
      <node id="node2283" label="66"/>
      <node id="node2284" label="62"/>
      <node id="node2285" label="ATC_I_-_Verruco_-_Akkermansia_muciniphila_ATCC_BAA-835_-_PYRB_AKKM8"/>
      <node id="node2286" label="ATC_I_-_Nitrospirae_-_Thermodesulfovibrio_yellowstonii_DSM_11347_-_B5YLE0_THEYD"/>
      <node id="node2289" label="96_Aquif"/>
      <node id="node2290" label="ATC_I_-_Aquif_-_Thermovibrio_ammonificans_HB-1_-_E8T3N4_THEA1"/>
      <node id="node2291" label="ATC_I_-_Aquif_-_Sulfurihydrogenibium_azorense_Az-Fu1_-_C1DUK0_SULAA"/>
      <node id="node2298" label="98_Chl-Ver-Len_Verruco"/>
      <node id="node2299" label="96"/>
      <node id="node2300" label="ATC_I_-_Verruco_-_Coraliomargarita_akajimensis_DSM_45221_-_D5EPN5_CORAD"/>
      <node id="node2301" label="ATC_I_-_Verruco_-_Opitutus_terrae_PB90-1_-_PYRB_OPITP"/>
      <node id="node2304" label="ATC_I_-_Verruco_-_Methylacidiphilum_infernorum_V4_-_B3DWB5_METI4"/>
      <node id="node2309" label="95"/>
      <node id="node2310" label="92"/>
      <node id="node2311" label="95"/>
      <node id="node2312" label="85_Chloroflexi"/>
      <node id="node2313" label="99"/>
      <node id="node2314" label="ATC_I_-_Chloroflexi_-_Dehalogenimonas_lykanthroporepellens_BL-DC-9_-_D8K0T6_DEHLB"/>
      <node id="node2315" label="ATC_I_-_Chloroflexi_-_Dehalococcoides_sp._CBDB1_-_PYRB_DEHSC"/>
      <node id="node2318" label="99"/>
      <node id="node2319" label="ATC_I_-_Chloroflexi_-_Chloroflexus_sp._Y-400-fl_-_PYRB_CHLSY"/>
      <node id="node2320" label="ATC_I_-_Chloroflexi_-_Herpetosiphon_aurantiacus_DSM_785_-_A9AVM4_HERA2"/>
      <node id="node2325" label="ATC_I_-_Bacteria_-_Candidatus_Cloacamonas_acidaminovorans_-_B0VIM6_CLOAI"/>
      <node id="node2328" label="10"/>
      <node id="node2329" label="ATC_I_-_Firmicutes_-_Desulfitobacterium_hafniense_Y51_-_PYRB_DESHY"/>
      <node id="node2330" label="92"/>
      <node id="node2331" label="91_Firmicutes"/>
      <node id="node2332" label="74"/>
      <node id="node2333" label="67"/>
      <node id="node2334" label="74"/>
      <node id="node2335" label="ATC_I_-_Firmicutes_-_Symbiobacterium_thermophilum_-_PYRB_SYMTH"/>
      <node id="node2336" label="85"/>
      <node id="node2337" label="64"/>
      <node id="node2338" label="ATC_I_-_FC-ThermAnaer_-_Caldanaerobacter_subterraneus_subsp._tengcongensis_-_PYRB_THETN"/>
      <node id="node2339" label="ATC_I_-_FC-Clostrid_-_Clostridium_thermocellum_DSM_1313_-_E6UPT4_CLOTL"/>
      <node id="node2342" label="ATC_I_-_F-Natran_-_Natranaerobius_thermophilus_JW/NM-WN-LF_-_PYRB_NATTJ"/>
      <node id="node2347" label="99"/>
      <node id="node2348" label="ATC_I_-_Firmicutes_-_Acidaminococcus_fermentans_DSM_20731_-_D2RKS7_ACIFV"/>
      <node id="node2349" label="ATC_I_-_Firmicutes_-_Veillonella_parvula_DSM_2008_-_D1BLI9_VEIPT"/>
      <node id="node2354" label="88"/>
      <node id="node2355" label="87"/>
      <node id="node2356" label="ATC_I_-_Firmicutes_-_Desulfotomaculum_reducens_MI-1_-_PYRB_DESRM"/>
      <node id="node2357" label="ATC_I_-_Firmicutes_-_Candidatus_Desulforudis_audaxviator_MP104C_-_PYRB_DESAP"/>
      <node id="node2360" label="84"/>
      <node id="node2361" label="99_F-Halan"/>
      <node id="node2362" label="ATC_I_-_F-Halan_-_Acetohalobium_arabaticum_DSM_5501_-_D9QPI8_ACEAZ"/>
      <node id="node2363" label="ATC_I_-_F-Halan_-_Halanaerobium_hydrogeniformans_-_E4RIW1_HALSL"/>
      <node id="node2366" label="56"/>
      <node id="node2367" label="ATC_I_-_Firmicutes_-_Desulfotomaculum_acetoxidans_DSM_771_-_C8W0B1_DESAS"/>
      <node id="node2368" label="ATC_I_-_FC-ThermAnaer_-_Moorella_thermoacetica_ATCC_39073_-_PYRB_MOOTA"/>
      <node id="node2377" label="77"/>
      <node id="node2378" label="ATC_I_-_FC-ThermAnaer_-_Ammonifex_degensii_KC4_-_C9RB97_AMMDK"/>
      <node id="node2379" label="ATC_I_-_Firmicutes_-_Heliobacterium_modesticaldum_Ice1_-_PYRB_HELMI"/>
      <node id="node2384" label="37"/>
      <node id="node2385" label="85"/>
      <node id="node2386" label="83_Firmicutes_F-Thermoan_FC-ThermAnaer"/>
      <node id="node2387" label="83"/>
      <node id="node2388" label="ATC_I_-_FC-ThermAnaer_-_Coprothermobacter_proteolyticus_DSM_5265_-_PYRB_COPPD"/>
      <node id="node2389" label="ATC_I_-_FC-ThermAnaer_-_Carboxydothermus_hydrogenoformans_Z-2901_-_PYRB_CARHZ"/>
      <node id="node2392" label="ATC_I_-_FC-ThermAnaer_-_Caldicellulosiruptor_kronotskyensis_2002_-_E4SBR6_CALK2"/>
      <node id="node2395" label="ATC_I_-_Dictyoglomi_-_Dictyoglomus_turgidum_DSM_6724_-_B8E2K5_DICTD"/>
      <node id="node2398" label="ATC_I_-_ElusiM_-_uncultured_Termite_group_1_bacterium_phylotype_Rs-D17_-_PYRB_UNCTG"/>
      <node id="node2407" label="91"/>
      <node id="node2408" label="17"/>
      <node id="node2409" label="9"/>
      <node id="node2410" label="ATC_I_-_Bac-Sphingo_-_Salinibacter_ruber_DSM_13855_-_PYRB_SALRD"/>
      <node id="node2411" label="ATC_I_-_ElusiM_-_Elusimicrobium_minutum_Pei191_-_B2KCN4_ELUMP"/>
      <node id="node2414" label="27"/>
      <node id="node2415" label="94"/>
      <node id="node2416" label="18"/>
      <node id="node2417" label="ATC_I_-_Fibrob_-_Fibrobacter_succinogenes_subsp._succinogenes_S85_-_C9RKD9_FIBSS"/>
      <node id="node2418" label="ATC_I_-_Gemmatimon_-_Gemmatimonas_aurantiaca_T-27_-_PYRB_GEMAT"/>
      <node id="node2421" label="ATC_I_-_Bac-Cytoph_-_Cytophaga_hutchinsonii_ATCC_33406_-_PYRB_CYTH3"/>
      <node id="node2424" label="99_PlanctoM"/>
      <node id="node2425" label="93"/>
      <node id="node2426" label="ATC_I_-_PlanctoM_-_Rhodopirellula_baltica_-_PYRB_RHOBA"/>
      <node id="node2427" label="ATC_I_-_PlanctoM_-_Planctomyces_limnophilus_DSM_3776_-_D5SNI0_PLAL2"/>
      <node id="node2430" label="ATC_I_-_PlanctoM_-_Isosphaera_pallida_ATCC_43644_-_E8QYU1_ISOPI"/>
      <node id="node2437" label="93_ProteoB"/>
      <node id="node2438" label="88_DeltaP"/>
      <node id="node2439" label="89"/>
      <node id="node2440" label="ATC_I_-_DeltaP_-_Syntrophobacter_fumaroxidans_MPOB_-_PYRB_SYNFM"/>
      <node id="node2441" label="ATC_I_-_DeltaP_-_Syntrophus_aciditrophicus_SB_-_PYRB_SYNAS"/>
      <node id="node2444" label="51"/>
      <node id="node2445" label="99"/>
      <node id="node2446" label="ATC_I_-_DeltaP_-_Pelobacter_carbinolicus_DSM_2380_-_PYRB_PELCD"/>
      <node id="node2447" label="ATC_I_-_DeltaP_-_Geobacter_sulfurreducens_-_PYRB_GEOSL"/>
      <node id="node2450" label="57"/>
      <node id="node2451" label="74"/>
      <node id="node2452" label="ATC_I_-_DeltaP_-_Desulfarculus_baarsii_DSM_2075_-_E1QKB5_DESB2"/>
      <node id="node2453" label="96"/>
      <node id="node2454" label="ATC_I_-_DeltaP_-_Desulfobacterium_autotrophicum_HRM2_-_PYRB_DESAH"/>
      <node id="node2455" label="ATC_I_-_DeltaP_-_Desulfococcus_oleovorans_Hxd3_-_PYRB_DESOH"/>
      <node id="node2460" label="98"/>
      <node id="node2461" label="ATC_I_-_DeltaP_-_Desulfurivibrio_alkaliphilus_AHT2_-_D6Z6Z3_DESAT"/>
      <node id="node2462" label="ATC_I_-_DeltaP_-_Desulfotalea_psychrophila_-_PYRB_DESPS"/>
      <node id="node2471" label="94"/>
      <node id="node2472" label="ATC_I_-_DeltaP_-_Anaeromyxobacter_dehalogenans_2CP-C_-_PYRB_ANADE"/>
      <node id="node2473" label="32"/>
      <node id="node2474" label="ATC_I_-_Bacteria_-_Desulfurispirillum_indicum_S5_-_E6W0F5_DESIS"/>
      <node id="node2475" label="99"/>
      <node id="node2476" label="54"/>
      <node id="node2477" label="99_EpsilonP"/>
      <node id="node2478" label="ATC_I_-_EpsilonP_-_Campylobacter_hominis_ATCC_BAA-381_-_PYRB_CAMHC"/>
      <node id="node2479" label="ATC_I_-_EpsilonP_-_Sulfurospirillum_deleyianum_DSM_6946_-_D1AZ97_SULD5"/>
      <node id="node2482" label="ATC_I_-_Bacteria_-_Calditerrivibrio_nitroreducens_DSM_19672_-_E4THI8_CALNY"/>
      <node id="node2485" label="ATC_I_-_Bacteria_-_Denitrovibrio_acetiphilus_DSM_12809_-_D4H833_DENA2"/>
      <node id="node2500" label="91"/>
      <node id="node2501" label="ATC_I_-_Acido_-_Candidatus_Solibacter_usitatus_Ellin6076_-_PYRB_SOLUE"/>
      <node id="node2502" label="ATC_I_-_DeltaP_-_Myxococcus_xanthus_DK_1622_-_PYRB_MYXXD"/>
      <node id="node2513" label="92"/>
      <node id="node2514" label="ATC_I_-_Thermobacu_-_Thermobaculum_terrenum_ATCC_BAA-798_-_D1CBW5_THET1"/>
      <node id="node2515" label="78"/>
      <node id="node2516" label="ATC_I-inact_-_B-Burk_-_Achromobacter_xylosoxidans_A8_-_E3HWQ5_ACHXA"/>
      <node id="node2517" label="80"/>
      <node id="node2518" label="ATC_I_-_Firmicutes_-_Thermaerobacter_marianensis_DSM_12885_-_E6SJH8_THEM7"/>
      <node id="node2519" label="98_Acido"/>
      <node id="node2520" label="100"/>
      <node id="node2521" label="ATC_I_-_Acido_-_Acidobacterium_capsulatum_ATCC_51196_-_C1F8V3_ACIC5"/>
      <node id="node2522" label="ATC_I_-_Acido_-_Acidobacterium_sp._MP5ACTX9_-_E8X3Z9_ACISM"/>
      <node id="node2525" label="ATC_I_-_Acido_-_Candidatus_Koribacter_versatilis_Ellin345_-_PYRB_ACIBL"/>
      <node id="node2546" label="100_Bacteria_Actino_Act-Actinob"/>
      <node id="node2547" label="28"/>
      <node id="node2548" label="96"/>
      <node id="node2549" label="UTC_-_Act-Actinob_-_Nakamurella_multipartita_DSM_44233_-_C8XGT6_NAKMY"/>
      <node id="node2550" label="UTC_-_Act-Actinob_-_Streptomyces_avermitilis_-_Q82H78_STRAW"/>
      <node id="node2553" label="UTC_-_Act-Actinob_-_Salinispora_arenicola_CNS-205_-_A8LZB9_SALAI"/>
      <node id="node2556" label="UTC_-_Act-Actinob_-_Saccharopolyspora_erythraea_NRRL_2338_-_A4FHN6_SACEN"/>
      <node id="node2563" label="100_Bacteria.3"/>
      <node id="node2564" label="84"/>
      <node id="node2565" label="xOTC_-_DeltaP_-_Myxococcus_xanthus_DK_1622_-_Q1D265_MYXXD"/>
      <node id="node2566" label="85_Bactero"/>
      <node id="node2567" label="99_Bac-Sphingo"/>
      <node id="node2568" label="xOTC_-_Bac-Sphingo_-_Rhodothermus_marinus_DSM_4252_-_D0MH55_RHOM4"/>
      <node id="node2569" label="xOTC_-_Bac-Sphingo_-_Salinibacter_ruber_DSM_13855_-_Q2S0F8_SALRD"/>
      <node id="node2572" label="100"/>
      <node id="node2573" label="63"/>
      <node id="node2574" label="86_BacF-Flavo"/>
      <node id="node2575" label="71"/>
      <node id="node2576" label="94"/>
      <node id="node2577" label="xOTC_-_Bac-Cytoph_-_Cytophaga_hutchinsonii_ATCC_33406_-_Q11QI9_CYTH3"/>
      <node id="node2578" label="83"/>
      <node id="node2579" label="xOTC_-_Bac-Sphingo_-_Chitinophaga_pinensis_DSM_2588_-_C7PM52_CHIPD"/>
      <node id="node2580" label="xOTC_-_Bac-Cytoph_-_Marivirga_tractuosa_DSM_4126_-_E4TPD4_MARTH"/>
      <node id="node2585" label="xOTC_-_BacF-Flavo_-_Flavobacteriaceae_bacterium_3519-10_-_C6X4J6_FLAB3"/>
      <node id="node2588" label="97_Bac-Flavo"/>
      <node id="node2589" label="xOTC_-_BacF-Flavo_-_Zunongwangia_profunda_SM-A87_-_D5BG00_ZUNPS"/>
      <node id="node2590" label="87"/>
      <node id="node2591" label="xOTC_-_BacF-Flavo_-_Flavobacterium_johnsoniae_UW101_-_A5FEC2_FLAJ1"/>
      <node id="node2592" label="48"/>
      <node id="node2593" label="xOTC_-_BacF-Flavo_-_Cellulophaga_algicola_DSM_14237_-_E6X4I6_CELAD"/>
      <node id="node2594" label="xOTC_-_BacF-Flavo_-_Robiginitalea_biformata_HTCC2501_-_A4CJ57_ROBBH"/>
      <node id="node2603" label="100_Bac-Flavo"/>
      <node id="node2604" label="xOTC_-_BacF-Blatt_-_Blattabacterium_sp.__Blattella_germanica__str._Bge_-_D0JAZ3_BLASB"/>
      <node id="node2605" label="xOTC_-_BacF-Sulcia_-_Candidatus_Sulcia_muelleri_CARI_-_E0TJH2_SULMC"/>
      <node id="node2610" label="9"/>
      <node id="node2611" label="56_Bac-Cytoph"/>
      <node id="node2612" label="xOTC_-_Bac-Cytoph_-_Leadbetterella_byssophila_DSM_17132_-_E4RUF8_LEAB4"/>
      <node id="node2613" label="xOTC_-_Bac-Cytoph_-_Spirosoma_linguale_DSM_74_-_D2QKW8_SPILD"/>
      <node id="node2616" label="xOTC_AOTC_-_Bac-Bacteroidia_-_Bacteroides_thetaiotaomicron_-_AOTC_BACTN"/>
      <node id="node2625" label="99_ProteoB"/>
      <node id="node2626" label="21"/>
      <node id="node2627" label="xOTC_-_A-AlphaP_-_Parvularcula_bermudensis_HTCC2503_-_E0TIE3_PARBH"/>
      <node id="node2628" label="95"/>
      <node id="node2629" label="94_G-GammaP"/>
      <node id="node2630" label="xOTC_-_G-Oceanosp_-_Kangiella_koreensis_DSM_16069_-_C7R8V0_KANKD"/>
      <node id="node2631" label="xOTC_AOTC_-_G-Xanthom_-_Xylella_fastidiosa_-_AOTC_XYLFA"/>
      <node id="node2634" label="xOTC_-_DeltaP_-_Sorangium_cellulosum_-So_ce_56-_-_A9GL64_SORC5"/>
      <node id="node2639" label="xOTC_-_ARd-Hypho_-_Maricaulis_maris_MCS10_-_Q0AST0_MARMM"/>
      <node id="node2646" label="YTC_-_Cren-thermop_-_Desulfurococcus_mucosus_DSM_2162_-_E8R802_DESM0"/>
      <node id="node2649" label="60"/>
      <node id="node2650" label="79_Bacteria.2"/>
      <node id="node2651" label="99"/>
      <node id="node2652" label="YTC_-_FC-ThermAnaer_-_Moorella_thermoacetica_ATCC_39073_-_Q2RGZ7_MOOTA"/>
      <node id="node2653" label="YTC_-_Spirochaetes_-_Spirochaeta_smaragdinae_DSM_11293_-_E1R8S8_SPISS"/>
      <node id="node2656" label="99"/>
      <node id="node2657" label="YTC_-_Act-Actinob_-_Nocardioides_sp._JS614_-_A1SH60_NOCSJ"/>
      <node id="node2658" label="YTC_-_Chloroflexi_-_Anaerolinea_thermophila_UNI-1_-_E8MZ16_ANATU"/>
      <node id="node2663" label="72"/>
      <node id="node2664" label="96_Bacteria.3"/>
      <node id="node2665" label="92"/>
      <node id="node2666" label="YTC_-_Thermotogae_-_Petrotoga_mobilis_SJ95_-_A9BIT6_PETMO"/>
      <node id="node2667" label="YTC_-_F-Halan_-_Halanaerobium_hydrogeniformans_-_E4RJV6_HALSL"/>
      <node id="node2670" label="YTC_-_Thermotogae_-_Kosmotoga_olearia_TBF_19.5.1_-_C5CHS3_KOSOT"/>
      <node id="node2673" label="YTC_-_Cren-thermop_-_Desulfurococcus_mucosus_DSM_2162_-_E8R9T5_DESM0"/>
      <node id="node2680" label="64"/>
      <node id="node2681" label="YTC_-_Bacteria_-_Candidatus_Cloacamonas_acidaminovorans_-_B0VGZ3_CLOAI"/>
      <node id="node2682" label="YTC_-_Parabasal_-_Trichomonas_vaginalis_-_A2DY09_TRIVA"/>
      <node id="node2687" label="YTC_-_G-Enterom_-_Escherichia_coli_O157_H7_-_YGEW_ECO57"/>
      <node id="node2690" label="YTC_-_FC-Clostrid_-_Clostridium_botulinum_H04402_065_-_E8ZPP3_CLOB0"/>
      <node id="node2691" label="YTC_-_Act-Coryob_-_Atopobium_parvulum_DSM_20469_-_C8W985_ATOPD"/>
      <edge id="edge24" length="0.4857265781" source="node21" target="node22"/>
      <edge id="edge25" length="0.377443481" source="node21" target="node23"/>
      <edge id="edge29" length="0.8131989255" source="node26" target="node27"/>
      <edge id="edge30" length="0.4486093254" source="node26" target="node28"/>
      <edge id="edge31" length="0.1076484956" source="node20" target="node21"/>
      <edge id="edge32" length="0.1918767025" source="node20" target="node26"/>
      <edge id="edge41" length="0.2890829847" source="node38" target="node39"/>
      <edge id="edge42" length="0.2484989703" source="node38" target="node40"/>
      <edge id="edge43" length="0.5331837387" source="node36" target="node37"/>
      <edge id="edge44" length="0.0798084962" source="node36" target="node38"/>
      <edge id="edge48" length="0.2075469453" source="node45" target="node46"/>
      <edge id="edge49" length="0.233727257" source="node45" target="node47"/>
      <edge id="edge50" length="0.2788907055" source="node35" target="node36"/>
      <edge id="edge51" length="0.1332364821" source="node35" target="node45"/>
      <edge id="edge52" length="0.4406739957" source="node33" target="node34"/>
      <edge id="edge53" length="0.2061992049" source="node33" target="node35"/>
      <edge id="edge54" length="0.0307904897" source="node19" target="node20"/>
      <edge id="edge55" length="0.1223178823" source="node19" target="node33"/>
      <edge id="edge63" length="0.2136584655" source="node60" target="node61"/>
      <edge id="edge64" length="0.1805000706" source="node60" target="node62"/>
      <edge id="edge69" length="0.17843945" source="node66" target="node67"/>
      <edge id="edge70" length="0.1394984773" source="node66" target="node68"/>
      <edge id="edge74" length="0.445451058" source="node71" target="node72"/>
      <edge id="edge75" length="0.2503627212" source="node71" target="node73"/>
      <edge id="edge76" length="0.1224296619" source="node65" target="node66"/>
      <edge id="edge77" length="0.0409132341" source="node65" target="node71"/>
      <edge id="edge78" length="0.1552552742" source="node59" target="node60"/>
      <edge id="edge79" length="0.0449046375" source="node59" target="node65"/>
      <edge id="edge83" length="0.2373283672" source="node80" target="node81"/>
      <edge id="edge84" length="0.234874175" source="node80" target="node82"/>
      <edge id="edge85" length="0.0845035513" source="node58" target="node59"/>
      <edge id="edge86" length="0.0965171134" source="node58" target="node80"/>
      <edge id="edge92" length="0.1614018393" source="node89" target="node90"/>
      <edge id="edge93" length="0.3299893898" source="node89" target="node91"/>
      <edge id="edge94" length="0.1941680297" source="node87" target="node88"/>
      <edge id="edge95" length="0.082647497" source="node87" target="node89"/>
      <edge id="edge96" length="0.0620536984" source="node57" target="node58"/>
      <edge id="edge97" length="0.3514533774" source="node57" target="node87"/>
      <edge id="edge104" length="0.3378824736" source="node101" target="node102"/>
      <edge id="edge105" length="0.2499808238" source="node101" target="node103"/>
      <edge id="edge107" length="0.0342483199" source="node100" target="node101"/>
      <edge id="edge108" length="0.3073312495" source="node100" target="node106"/>
      <edge id="edge112" length="0.4161223813" source="node109" target="node110"/>
      <edge id="edge113" length="0.4010766014" source="node109" target="node111"/>
      <edge id="edge114" length="0.0489293435" source="node99" target="node100"/>
      <edge id="edge115" length="0.0906532503" source="node99" target="node109"/>
      <edge id="edge117" length="0.0525803628" source="node98" target="node99"/>
      <edge id="edge118" length="0.352824599" source="node98" target="node116"/>
      <edge id="edge119" length="0.0632353525" source="node56" target="node57"/>
      <edge id="edge120" length="0.1337639766" source="node56" target="node98"/>
      <edge id="edge121" length="0.0846047392" source="node18" target="node19"/>
      <edge id="edge122" length="0.0316155924" source="node18" target="node56"/>
      <edge id="edge124" length="0.0597527831" source="node17" target="node18"/>
      <edge id="edge125" length="0.4710130266" source="node17" target="node123"/>
      <edge id="edge131" length="0.2953141599" source="node128" target="node129"/>
      <edge id="edge132" length="0.2508541112" source="node128" target="node130"/>
      <edge id="edge134" length="0.1833262045" source="node127" target="node128"/>
      <edge id="edge135" length="0.1582883274" source="node127" target="node133"/>
      <edge id="edge143" length="0.2371389469" source="node140" target="node141"/>
      <edge id="edge144" length="0.1886238522" source="node140" target="node142"/>
      <edge id="edge146" length="0.084362054" source="node139" target="node140"/>
      <edge id="edge147" length="0.3772234833" source="node139" target="node145"/>
      <edge id="edge148" length="0.2997349017" source="node137" target="node138"/>
      <edge id="edge149" length="0.0659132788" source="node137" target="node139"/>
      <edge id="edge151" length="0.0484312576" source="node136" target="node137"/>
      <edge id="edge152" length="0.2581916522" source="node136" target="node150"/>
      <edge id="edge153" length="0.1612589123" source="node126" target="node127"/>
      <edge id="edge154" length="0.1400306057" source="node126" target="node136"/>
      <edge id="edge155" length="0.0015487328" source="node16" target="node17"/>
      <edge id="edge156" length="0.088580208" source="node16" target="node126"/>
      <edge id="edge163" length="0.6831641775" source="node160" target="node161"/>
      <edge id="edge164" length="0.4974091488" source="node160" target="node162"/>
      <edge id="edge168" length="0.2899880641" source="node165" target="node166"/>
      <edge id="edge169" length="0.5026561469" source="node165" target="node167"/>
      <edge id="edge170" length="0.2922077082" source="node159" target="node160"/>
      <edge id="edge171" length="0.1558625627" source="node159" target="node165"/>
      <edge id="edge182" length="0.2000200023" source="node179" target="node180"/>
      <edge id="edge183" length="0.3341819348" source="node179" target="node181"/>
      <edge id="edge184" length="0.3804624454" source="node177" target="node178"/>
      <edge id="edge185" length="0.0438166057" source="node177" target="node179"/>
      <edge id="edge192" length="0.3116049411" source="node189" target="node190"/>
      <edge id="edge193" length="0.2127015508" source="node189" target="node191"/>
      <edge id="edge195" length="0.0783442917" source="node188" target="node189"/>
      <edge id="edge196" length="0.2278932564" source="node188" target="node194"/>
      <edge id="edge204" length="0.243050393" source="node201" target="node202"/>
      <edge id="edge205" length="0.2666867131" source="node201" target="node203"/>
      <edge id="edge206" length="0.2184610157" source="node199" target="node200"/>
      <edge id="edge207" length="0.1143856239" source="node199" target="node201"/>
      <edge id="edge212" length="0.3281115408" source="node209" target="node210"/>
      <edge id="edge213" length="0.2407733198" source="node209" target="node211"/>
      <edge id="edge215" length="0.0891907211" source="node208" target="node209"/>
      <edge id="edge216" length="0.2695342461" source="node208" target="node214"/>
      <edge id="edge217" length="0.0841089768" source="node198" target="node199"/>
      <edge id="edge218" length="0.0477877377" source="node198" target="node208"/>
      <edge id="edge222" length="0.4345116123" source="node219" target="node220"/>
      <edge id="edge223" length="0.1836296026" source="node219" target="node221"/>
      <edge id="edge224" length="0.0423657846" source="node197" target="node198"/>
      <edge id="edge225" length="0.1225487612" source="node197" target="node219"/>
      <edge id="edge226" length="0.0481859769" source="node187" target="node188"/>
      <edge id="edge227" length="0.0124411961" source="node187" target="node197"/>
      <edge id="edge233" length="0.2450651085" source="node230" target="node231"/>
      <edge id="edge234" length="0.2541532593" source="node230" target="node232"/>
      <edge id="edge235" length="0.4471548939" source="node228" target="node229"/>
      <edge id="edge236" length="0.0781049958" source="node228" target="node230"/>
      <edge id="edge237" length="0.0386759848" source="node186" target="node187"/>
      <edge id="edge238" length="0.0075166943" source="node186" target="node228"/>
      <edge id="edge239" length="0.0423335908" source="node176" target="node177"/>
      <edge id="edge240" length="0.0443869732" source="node176" target="node186"/>
      <edge id="edge246" length="0.3186084239" source="node243" target="node244"/>
      <edge id="edge247" length="0.2059321359" source="node243" target="node245"/>
      <edge id="edge251" length="0.2044319043" source="node248" target="node249"/>
      <edge id="edge252" length="0.285377388" source="node248" target="node250"/>
      <edge id="edge253" length="0.0627787944" source="node242" target="node243"/>
      <edge id="edge254" length="0.0697995664" source="node242" target="node248"/>
      <edge id="edge256" length="0.1070689129" source="node241" target="node242"/>
      <edge id="edge257" length="0.3234290456" source="node241" target="node255"/>
      <edge id="edge258" length="0.0914171518" source="node175" target="node176"/>
      <edge id="edge259" length="0.1924939565" source="node175" target="node241"/>
      <edge id="edge261" length="0.1195129149" source="node174" target="node175"/>
      <edge id="edge262" length="0.4647310224" source="node174" target="node260"/>
      <edge id="edge272" length="0.3174259722" source="node269" target="node270"/>
      <edge id="edge273" length="0.1546111434" source="node269" target="node271"/>
      <edge id="edge275" length="0.1737610906" source="node268" target="node269"/>
      <edge id="edge276" length="0.3940185457" source="node268" target="node274"/>
      <edge id="edge283" length="0.2884456261" source="node280" target="node281"/>
      <edge id="edge284" length="0.2268203353" source="node280" target="node282"/>
      <edge id="edge288" length="0.2652404744" source="node285" target="node286"/>
      <edge id="edge289" length="0.3632789656" source="node285" target="node287"/>
      <edge id="edge290" length="0.0701766194" source="node279" target="node280"/>
      <edge id="edge291" length="0.0929661625" source="node279" target="node285"/>
      <edge id="edge295" length="0.2091226966" source="node292" target="node293"/>
      <edge id="edge296" length="0.3513697609" source="node292" target="node294"/>
      <edge id="edge297" length="0.0185137429" source="node278" target="node279"/>
      <edge id="edge298" length="0.1198536084" source="node278" target="node292"/>
      <edge id="edge303" length="0.3175786777" source="node300" target="node301"/>
      <edge id="edge304" length="0.2877405613" source="node300" target="node302"/>
      <edge id="edge309" length="0.1904470058" source="node306" target="node307"/>
      <edge id="edge310" length="0.21802545" source="node306" target="node308"/>
      <edge id="edge312" length="0.1414585555" source="node305" target="node306"/>
      <edge id="edge313" length="0.2498470437" source="node305" target="node311"/>
      <edge id="edge314" length="0.0968361337" source="node299" target="node300"/>
      <edge id="edge315" length="0.0714122397" source="node299" target="node305"/>
      <edge id="edge316" length="0.1092013032" source="node277" target="node278"/>
      <edge id="edge317" length="0.0460859889" source="node277" target="node299"/>
      <edge id="edge318" length="0.0771955734" source="node267" target="node268"/>
      <edge id="edge319" length="0.0378630139" source="node267" target="node277"/>
      <edge id="edge324" length="0.2218823046" source="node321" target="node322"/>
      <edge id="edge325" length="0.3694348965" source="node321" target="node323"/>
      <edge id="edge329" length="0.260798016" source="node326" target="node327"/>
      <edge id="edge330" length="0.2339228368" source="node326" target="node328"/>
      <edge id="edge331" length="0.1784302104" source="node320" target="node321"/>
      <edge id="edge332" length="0.2128691193" source="node320" target="node326"/>
      <edge id="edge333" length="0.055230625" source="node266" target="node267"/>
      <edge id="edge334" length="0.137581819" source="node266" target="node320"/>
      <edge id="edge336" length="0.0772901791" source="node265" target="node266"/>
      <edge id="edge337" length="0.5035620363" source="node265" target="node335"/>
      <edge id="edge339" length="0.0372878645" source="node264" target="node265"/>
      <edge id="edge340" length="0.4508476757" source="node264" target="node338"/>
      <edge id="edge342" length="0.1692643139" source="node263" target="node264"/>
      <edge id="edge343" length="0.3294340018" source="node263" target="node341"/>
      <edge id="edge344" length="0.0626739677" source="node173" target="node174"/>
      <edge id="edge345" length="0.07645309" source="node173" target="node263"/>
      <edge id="edge356" length="0.2268187005" source="node353" target="node354"/>
      <edge id="edge357" length="0.2992757868" source="node353" target="node355"/>
      <edge id="edge359" length="0.0737474468" source="node352" target="node353"/>
      <edge id="edge360" length="0.4124313984" source="node352" target="node358"/>
      <edge id="edge361" length="0.4756597625" source="node350" target="node351"/>
      <edge id="edge362" length="0.2173630205" source="node350" target="node352"/>
      <edge id="edge366" length="0.388479001" source="node363" target="node364"/>
      <edge id="edge367" length="0.344830327" source="node363" target="node365"/>
      <edge id="edge368" length="0.0785101502" source="node349" target="node350"/>
      <edge id="edge369" length="0.0640363572" source="node349" target="node363"/>
      <edge id="edge377" length="0.2003572152" source="node374" target="node375"/>
      <edge id="edge378" length="0.2764228465" source="node374" target="node376"/>
      <edge id="edge383" length="0.4663918057" source="node380" target="node381"/>
      <edge id="edge384" length="0.1923405363" source="node380" target="node382"/>
      <edge id="edge386" length="0.1805653418" source="node379" target="node380"/>
      <edge id="edge387" length="0.2809214945" source="node379" target="node385"/>
      <edge id="edge388" length="0.0417943279" source="node373" target="node374"/>
      <edge id="edge389" length="0.0956271174" source="node373" target="node379"/>
      <edge id="edge390" length="0.3015039709" source="node371" target="node372"/>
      <edge id="edge391" length="0.0461725012" source="node371" target="node373"/>
      <edge id="edge393" length="0.0816590693" source="node370" target="node371"/>
      <edge id="edge394" length="0.3601090757" source="node370" target="node392"/>
      <edge id="edge395" length="0.0573727835" source="node348" target="node349"/>
      <edge id="edge396" length="0.2062679842" source="node348" target="node370"/>
      <edge id="edge402" length="0.5976736157" source="node399" target="node400"/>
      <edge id="edge403" length="0.5734417975" source="node399" target="node401"/>
      <edge id="edge404" length="0.359815253" source="node397" target="node398"/>
      <edge id="edge405" length="0.0714264345" source="node397" target="node399"/>
      <edge id="edge406" length="0.0428255517" source="node347" target="node348"/>
      <edge id="edge407" length="0.1092497688" source="node347" target="node397"/>
      <edge id="edge411" length="0.3145850489" source="node408" target="node409"/>
      <edge id="edge412" length="0.3258462234" source="node408" target="node410"/>
      <edge id="edge413" length="0.0884043612" source="node346" target="node347"/>
      <edge id="edge414" length="0.134824029" source="node346" target="node408"/>
      <edge id="edge415" length="0.0742057641" source="node172" target="node173"/>
      <edge id="edge416" length="0.0429435733" source="node172" target="node346"/>
      <edge id="edge417" length="0.2616560682" source="node158" target="node159"/>
      <edge id="edge418" length="0.0887681282" source="node158" target="node172"/>
      <edge id="edge428" length="0.2950745405" source="node425" target="node426"/>
      <edge id="edge429" length="0.2799638095" source="node425" target="node427"/>
      <edge id="edge431" length="0.0993399043" source="node424" target="node425"/>
      <edge id="edge432" length="0.1934712678" source="node424" target="node430"/>
      <edge id="edge437" length="0.1378542105" source="node434" target="node435"/>
      <edge id="edge438" length="0.6068349594" source="node434" target="node436"/>
      <edge id="edge440" length="0.0933902498" source="node433" target="node434"/>
      <edge id="edge441" length="0.2267538646" source="node433" target="node439"/>
      <edge id="edge442" length="0.0657769745" source="node423" target="node424"/>
      <edge id="edge443" length="0.0579225114" source="node423" target="node433"/>
      <edge id="edge445" length="0.175563075" source="node422" target="node423"/>
      <edge id="edge446" length="0.3851775976" source="node422" target="node444"/>
      <edge id="edge452" length="0.3193296798" source="node449" target="node450"/>
      <edge id="edge453" length="0.1748784203" source="node449" target="node451"/>
      <edge id="edge454" length="0.2535628529" source="node447" target="node448"/>
      <edge id="edge455" length="0.0872734282" source="node447" target="node449"/>
      <edge id="edge456" length="0.0675071094" source="node421" target="node422"/>
      <edge id="edge457" length="0.2248107186" source="node421" target="node447"/>
      <edge id="edge459" length="0.0489589535" source="node420" target="node421"/>
      <edge id="edge460" length="0.4661517451" source="node420" target="node458"/>
      <edge id="edge469" length="0.3902863576" source="node466" target="node467"/>
      <edge id="edge470" length="0.2567639612" source="node466" target="node468"/>
      <edge id="edge474" length="0.3185955962" source="node471" target="node472"/>
      <edge id="edge475" length="0.2118036933" source="node471" target="node473"/>
      <edge id="edge476" length="0.0625764253" source="node465" target="node466"/>
      <edge id="edge477" length="0.0717221456" source="node465" target="node471"/>
      <edge id="edge481" length="0.1895763695" source="node478" target="node479"/>
      <edge id="edge482" length="0.2589915724" source="node478" target="node480"/>
      <edge id="edge483" length="0.0428479764" source="node464" target="node465"/>
      <edge id="edge484" length="0.1305354181" source="node464" target="node478"/>
      <edge id="edge490" length="0.2078060559" source="node487" target="node488"/>
      <edge id="edge491" length="0.2749800594" source="node487" target="node489"/>
      <edge id="edge497" length="0.2481560328" source="node494" target="node495"/>
      <edge id="edge498" length="0.2884538408" source="node494" target="node496"/>
      <edge id="edge500" length="0.0979652716" source="node493" target="node494"/>
      <edge id="edge501" length="0.2467558315" source="node493" target="node499"/>
      <edge id="edge503" length="0.0326983689" source="node492" target="node493"/>
      <edge id="edge504" length="0.326894761" source="node492" target="node502"/>
      <edge id="edge505" length="0.0541824397" source="node486" target="node487"/>
      <edge id="edge506" length="0.0337979865" source="node486" target="node492"/>
      <edge id="edge511" length="0.4935698573" source="node508" target="node509"/>
      <edge id="edge512" length="0.219978061" source="node508" target="node510"/>
      <edge id="edge516" length="0.3335466064" source="node513" target="node514"/>
      <edge id="edge517" length="0.2988896057" source="node513" target="node515"/>
      <edge id="edge518" length="0.1078318004" source="node507" target="node508"/>
      <edge id="edge519" length="0.0712512425" source="node507" target="node513"/>
      <edge id="edge520" length="0.0441585804" source="node485" target="node486"/>
      <edge id="edge521" length="0.076753" source="node485" target="node507"/>
      <edge id="edge522" length="0.0632532954" source="node463" target="node464"/>
      <edge id="edge523" length="0.067169159" source="node463" target="node485"/>
      <edge id="edge530" length="0.2017262078" source="node527" target="node528"/>
      <edge id="edge531" length="0.2979994859" source="node527" target="node529"/>
      <edge id="edge533" length="0.0751410667" source="node526" target="node527"/>
      <edge id="edge534" length="0.2655624316" source="node526" target="node532"/>
      <edge id="edge536" length="0.0540813436" source="node525" target="node526"/>
      <edge id="edge537" length="0.2653236569" source="node525" target="node535"/>
      <edge id="edge541" length="0.2555379582" source="node538" target="node539"/>
      <edge id="edge542" length="0.3883018974" source="node538" target="node540"/>
      <edge id="edge543" length="0.1962913896" source="node524" target="node525"/>
      <edge id="edge544" length="0.0664562289" source="node524" target="node538"/>
      <edge id="edge545" length="0.0196322246" source="node462" target="node463"/>
      <edge id="edge546" length="0.0536702894" source="node462" target="node524"/>
      <edge id="edge555" length="0.3899846762" source="node552" target="node553"/>
      <edge id="edge556" length="0.1999929827" source="node552" target="node554"/>
      <edge id="edge557" length="0.373028663" source="node550" target="node551"/>
      <edge id="edge558" length="0.0998062163" source="node550" target="node552"/>
      <edge id="edge562" length="0.2576602363" source="node559" target="node560"/>
      <edge id="edge563" length="0.380011308" source="node559" target="node561"/>
      <edge id="edge564" length="0.0521656277" source="node549" target="node550"/>
      <edge id="edge565" length="0.0818106521" source="node549" target="node559"/>
      <edge id="edge571" length="0.3922306718" source="node568" target="node569"/>
      <edge id="edge572" length="0.2970440934" source="node568" target="node570"/>
      <edge id="edge574" length="0.1262939469" source="node567" target="node568"/>
      <edge id="edge575" length="0.2607584727" source="node567" target="node573"/>
      <edge id="edge577" length="0.0528181909" source="node566" target="node567"/>
      <edge id="edge578" length="0.3544681889" source="node566" target="node576"/>
      <edge id="edge579" length="0.0643974872" source="node548" target="node549"/>
      <edge id="edge580" length="0.0845327586" source="node548" target="node566"/>
      <edge id="edge587" length="0.3688671521" source="node584" target="node585"/>
      <edge id="edge588" length="0.1774704185" source="node584" target="node586"/>
      <edge id="edge589" length="0.2726864475" source="node582" target="node583"/>
      <edge id="edge590" length="0.0943610256" source="node582" target="node584"/>
      <edge id="edge594" length="0.3177735438" source="node591" target="node592"/>
      <edge id="edge595" length="0.2492717594" source="node591" target="node593"/>
      <edge id="edge596" length="0.0748200507" source="node581" target="node582"/>
      <edge id="edge597" length="0.0618383064" source="node581" target="node591"/>
      <edge id="edge598" length="0.0381727562" source="node547" target="node548"/>
      <edge id="edge599" length="0.023067586" source="node547" target="node581"/>
      <edge id="edge600" length="0.0513827326" source="node461" target="node462"/>
      <edge id="edge601" length="0.0664332202" source="node461" target="node547"/>
      <edge id="edge602" length="0.066370986" source="node419" target="node420"/>
      <edge id="edge603" length="0.027734539" source="node419" target="node461"/>
      <edge id="edge604" length="0.0771160068" source="node157" target="node158"/>
      <edge id="edge605" length="0.0221741383" source="node157" target="node419"/>
      <edge id="edge606" length="0.0730186479" source="node15" target="node16"/>
      <edge id="edge607" length="0.0393971925" source="node15" target="node157"/>
      <edge id="edge619" length="0.1693150005" source="node616" target="node617"/>
      <edge id="edge620" length="0.3046665894" source="node616" target="node618"/>
      <edge id="edge622" length="0.0895586036" source="node615" target="node616"/>
      <edge id="edge623" length="0.2416429976" source="node615" target="node621"/>
      <edge id="edge627" length="0.2290050785" source="node624" target="node625"/>
      <edge id="edge628" length="0.1438892836" source="node624" target="node626"/>
      <edge id="edge629" length="0.1074420122" source="node614" target="node615"/>
      <edge id="edge630" length="0.0791349644" source="node614" target="node624"/>
      <edge id="edge641" length="0.1431822792" source="node638" target="node639"/>
      <edge id="edge642" length="0.7090432646" source="node638" target="node640"/>
      <edge id="edge643" length="0.1422265024" source="node636" target="node637"/>
      <edge id="edge644" length="0.1438157128" source="node636" target="node638"/>
      <edge id="edge645" length="0.1554832703" source="node634" target="node635"/>
      <edge id="edge646" length="0.0885612247" source="node634" target="node636"/>
      <edge id="edge647" length="0.2653226079" source="node632" target="node633"/>
      <edge id="edge648" length="0.0725315254" source="node632" target="node634"/>
      <edge id="edge655" length="0.208640554" source="node652" target="node653"/>
      <edge id="edge656" length="0.2260112912" source="node652" target="node654"/>
      <edge id="edge658" length="0.0674043718" source="node651" target="node652"/>
      <edge id="edge659" length="0.3812915736" source="node651" target="node657"/>
      <edge id="edge667" length="0.2599381108" source="node664" target="node665"/>
      <edge id="edge668" length="0.1244179264" source="node664" target="node666"/>
      <edge id="edge676" length="0.4059195305" source="node673" target="node674"/>
      <edge id="edge677" length="0.2729170548" source="node673" target="node675"/>
      <edge id="edge679" length="0.0739654817" source="node672" target="node673"/>
      <edge id="edge680" length="0.2300061533" source="node672" target="node678"/>
      <edge id="edge682" length="0.1666579377" source="node671" target="node672"/>
      <edge id="edge683" length="0.2312655649" source="node671" target="node681"/>
      <edge id="edge684" length="0.1325635394" source="node669" target="node670"/>
      <edge id="edge685" length="0.2253725328" source="node669" target="node671"/>
      <edge id="edge686" length="0.0411650576" source="node663" target="node664"/>
      <edge id="edge687" length="0.1287225316" source="node663" target="node669"/>
      <edge id="edge694" length="0.3794262199" source="node691" target="node692"/>
      <edge id="edge695" length="0.2501138194" source="node691" target="node693"/>
      <edge id="edge696" length="0.4032905969" source="node689" target="node690"/>
      <edge id="edge697" length="0.0315037179" source="node689" target="node691"/>
      <edge id="edge703" length="0.250430197" source="node700" target="node701"/>
      <edge id="edge704" length="0.2959306849" source="node700" target="node702"/>
      <edge id="edge709" length="0.100249833" source="node706" target="node707"/>
      <edge id="edge710" length="0.1681536294" source="node706" target="node708"/>
      <edge id="edge714" length="0.2140256384" source="node711" target="node712"/>
      <edge id="edge715" length="0.2304776586" source="node711" target="node713"/>
      <edge id="edge716" length="0.10508309" source="node705" target="node706"/>
      <edge id="edge717" length="0.0485699284" source="node705" target="node711"/>
      <edge id="edge718" length="0.0494871709" source="node699" target="node700"/>
      <edge id="edge719" length="0.0586962949" source="node699" target="node705"/>
      <edge id="edge726" length="0.3075616614" source="node723" target="node724"/>
      <edge id="edge727" length="0.1652674296" source="node723" target="node725"/>
      <edge id="edge731" length="0.2160445077" source="node728" target="node729"/>
      <edge id="edge732" length="0.2172070715" source="node728" target="node730"/>
      <edge id="edge733" length="0.0486049014" source="node722" target="node723"/>
      <edge id="edge734" length="0.0913617146" source="node722" target="node728"/>
      <edge id="edge735" length="0.1807681441" source="node720" target="node721"/>
      <edge id="edge736" length="0.0531865074" source="node720" target="node722"/>
      <edge id="edge737" length="0.0466984326" source="node698" target="node699"/>
      <edge id="edge738" length="0.0420987902" source="node698" target="node720"/>
      <edge id="edge739" length="0.058311927" source="node688" target="node689"/>
      <edge id="edge740" length="0.0462974276" source="node688" target="node698"/>
      <edge id="edge741" length="0.0638894707" source="node662" target="node663"/>
      <edge id="edge742" length="0.0364866257" source="node662" target="node688"/>
      <edge id="edge744" length="0.021983118" source="node661" target="node662"/>
      <edge id="edge745" length="0.7552679319" source="node661" target="node743"/>
      <edge id="edge754" length="0.2821411001" source="node751" target="node752"/>
      <edge id="edge755" length="0.1954355571" source="node751" target="node753"/>
      <edge id="edge756" length="0.2639045925" source="node749" target="node750"/>
      <edge id="edge757" length="0.038770705" source="node749" target="node751"/>
      <edge id="edge758" length="0.4204600688" source="node747" target="node748"/>
      <edge id="edge759" length="0.0573400683" source="node747" target="node749"/>
      <edge id="edge765" length="0.2198653545" source="node762" target="node763"/>
      <edge id="edge766" length="0.1478579651" source="node762" target="node764"/>
      <edge id="edge767" length="0.183741981" source="node760" target="node761"/>
      <edge id="edge768" length="0.1610977873" source="node760" target="node762"/>
      <edge id="edge769" length="0.0307769594" source="node746" target="node747"/>
      <edge id="edge770" length="0.0080437434" source="node746" target="node760"/>
      <edge id="edge771" length="0.054652199" source="node660" target="node661"/>
      <edge id="edge772" length="0.0352994233" source="node660" target="node746"/>
      <edge id="edge773" length="0.0350636664" source="node650" target="node651"/>
      <edge id="edge774" length="0.0554321461" source="node650" target="node660"/>
      <edge id="edge778" length="0.2027656606" source="node775" target="node776"/>
      <edge id="edge779" length="0.6089070184" source="node775" target="node777"/>
      <edge id="edge780" length="0.0527444262" source="node649" target="node650"/>
      <edge id="edge781" length="0.0764155428" source="node649" target="node775"/>
      <edge id="edge782" length="0.1195676531" source="node631" target="node632"/>
      <edge id="edge783" length="0.0225007265" source="node631" target="node649"/>
      <edge id="edge784" length="0.0513220152" source="node613" target="node614"/>
      <edge id="edge785" length="0.0613217666" source="node613" target="node631"/>
      <edge id="edge791" length="0.3019250352" source="node788" target="node789"/>
      <edge id="edge792" length="0.2699816075" source="node788" target="node790"/>
      <edge id="edge794" length="0.0737089814" source="node787" target="node788"/>
      <edge id="edge795" length="0.2198280448" source="node787" target="node793"/>
      <edge id="edge805" length="0.1742970071" source="node802" target="node803"/>
      <edge id="edge806" length="0.3083657722" source="node802" target="node804"/>
      <edge id="edge807" length="0.2220657943" source="node800" target="node801"/>
      <edge id="edge808" length="0.2708154853" source="node800" target="node802"/>
      <edge id="edge814" length="0.3065733545" source="node811" target="node812"/>
      <edge id="edge815" length="0.3658271948" source="node811" target="node813"/>
      <edge id="edge817" length="0.0693813948" source="node810" target="node811"/>
      <edge id="edge818" length="0.2753735856" source="node810" target="node816"/>
      <edge id="edge825" length="0.2018341035" source="node822" target="node823"/>
      <edge id="edge826" length="0.1910941598" source="node822" target="node824"/>
      <edge id="edge827" length="0.2527368171" source="node820" target="node821"/>
      <edge id="edge828" length="0.0988321549" source="node820" target="node822"/>
      <edge id="edge830" length="0.0500581644" source="node819" target="node820"/>
      <edge id="edge831" length="0.3729599388" source="node819" target="node829"/>
      <edge id="edge832" length="0.0611195577" source="node809" target="node810"/>
      <edge id="edge833" length="0.0085196829" source="node809" target="node819"/>
      <edge id="edge834" length="0.0271280784" source="node799" target="node800"/>
      <edge id="edge835" length="0.0362162766" source="node799" target="node809"/>
      <edge id="edge836" length="0.1599097" source="node797" target="node798"/>
      <edge id="edge837" length="0.0697854442" source="node797" target="node799"/>
      <edge id="edge839" length="0.0955158936" source="node796" target="node797"/>
      <edge id="edge840" length="0.2535264349" source="node796" target="node838"/>
      <edge id="edge841" length="0.0567922002" source="node786" target="node787"/>
      <edge id="edge842" length="0.0887473654" source="node786" target="node796"/>
      <edge id="edge843" length="0.04694133" source="node612" target="node613"/>
      <edge id="edge844" length="0.048065775" source="node612" target="node786"/>
      <edge id="edge846" length="0.0665189223" source="node611" target="node612"/>
      <edge id="edge847" length="0.7824972961" source="node611" target="node845"/>
      <edge id="edge851" length="0.1842461881" source="node848" target="node849"/>
      <edge id="edge852" length="0.2678375211" source="node848" target="node850"/>
      <edge id="edge853" length="0.0734726933" source="node610" target="node611"/>
      <edge id="edge854" length="0.135396669" source="node610" target="node848"/>
      <edge id="edge859" length="0.3972016513" source="node856" target="node857"/>
      <edge id="edge860" length="0.5075308964" source="node856" target="node858"/>
      <edge id="edge876" length="0.3233244131" source="node873" target="node874"/>
      <edge id="edge877" length="0.1757596143" source="node873" target="node875"/>
      <edge id="edge878" length="0.2032201126" source="node871" target="node872"/>
      <edge id="edge879" length="0.1072586106" source="node871" target="node873"/>
      <edge id="edge881" length="0.4998818576" source="node870" target="node871"/>
      <edge id="edge882" length="0.3175696678" source="node870" target="node880"/>
      <edge id="edge883" length="0.255815522" source="node868" target="node869"/>
      <edge id="edge884" length="0.0394584425" source="node868" target="node870"/>
      <edge id="edge885" length="0.3030901221" source="node866" target="node867"/>
      <edge id="edge886" length="0.0916034506" source="node866" target="node868"/>
      <edge id="edge892" length="0.1717256719" source="node889" target="node890"/>
      <edge id="edge893" length="0.3669273751" source="node889" target="node891"/>
      <edge id="edge894" length="0.4174045359" source="node887" target="node888"/>
      <edge id="edge895" length="0.0590860866" source="node887" target="node889"/>
      <edge id="edge896" length="0.0564035764" source="node865" target="node866"/>
      <edge id="edge897" length="0.2203653177" source="node865" target="node887"/>
      <edge id="edge898" length="0.5505454326" source="node863" target="node864"/>
      <edge id="edge899" length="0.0512352173" source="node863" target="node865"/>
      <edge id="edge904" length="0.472691336" source="node901" target="node902"/>
      <edge id="edge905" length="0.3288492863" source="node901" target="node903"/>
      <edge id="edge907" length="0.0699877852" source="node900" target="node901"/>
      <edge id="edge908" length="0.4055913978" source="node900" target="node906"/>
      <edge id="edge909" length="0.0704538146" source="node862" target="node863"/>
      <edge id="edge910" length="0.0875251463" source="node862" target="node900"/>
      <edge id="edge912" length="0.0576581576" source="node861" target="node862"/>
      <edge id="edge913" length="0.6151065877" source="node861" target="node911"/>
      <edge id="edge914" length="0.3170257802" source="node855" target="node856"/>
      <edge id="edge915" length="0.0869049058" source="node855" target="node861"/>
      <edge id="edge916" length="0.3695805267" source="node609" target="node610"/>
      <edge id="edge917" length="0.0785138069" source="node609" target="node855"/>
      <edge id="edge924" length="0.5952855206" source="node921" target="node922"/>
      <edge id="edge925" length="0.4792138845" source="node921" target="node923"/>
      <edge id="edge932" length="0.3626881856" source="node929" target="node930"/>
      <edge id="edge933" length="0.2172156847" source="node929" target="node931"/>
      <edge id="edge941" length="0.3004268042" source="node938" target="node939"/>
      <edge id="edge942" length="0.211282947" source="node938" target="node940"/>
      <edge id="edge943" length="0.3145973533" source="node936" target="node937"/>
      <edge id="edge944" length="0.1310261439" source="node936" target="node938"/>
      <edge id="edge949" length="0.2447781424" source="node946" target="node947"/>
      <edge id="edge950" length="0.1882205439" source="node946" target="node948"/>
      <edge id="edge956" length="0.1950942945" source="node953" target="node954"/>
      <edge id="edge957" length="0.2968444174" source="node953" target="node955"/>
      <edge id="edge962" length="0.2150002014" source="node959" target="node960"/>
      <edge id="edge963" length="0.2937427916" source="node959" target="node961"/>
      <edge id="edge965" length="0.0669559428" source="node958" target="node959"/>
      <edge id="edge966" length="0.2731183279" source="node958" target="node964"/>
      <edge id="edge967" length="0.1377507163" source="node952" target="node953"/>
      <edge id="edge968" length="0.0968750646" source="node952" target="node958"/>
      <edge id="edge970" length="0.037655014" source="node951" target="node952"/>
      <edge id="edge971" length="0.2096694398" source="node951" target="node969"/>
      <edge id="edge972" length="0.0453235873" source="node945" target="node946"/>
      <edge id="edge973" length="0.019815593" source="node945" target="node951"/>
      <edge id="edge974" length="0.0936416543" source="node935" target="node936"/>
      <edge id="edge975" length="0.0342910269" source="node935" target="node945"/>
      <edge id="edge984" length="0.1530684563" source="node981" target="node982"/>
      <edge id="edge985" length="0.3724137337" source="node981" target="node983"/>
      <edge id="edge986" length="0.3683325765" source="node979" target="node980"/>
      <edge id="edge987" length="0.0758714776" source="node979" target="node981"/>
      <edge id="edge988" length="0.2194958686" source="node977" target="node978"/>
      <edge id="edge989" length="0.0292188492" source="node977" target="node979"/>
      <edge id="edge991" length="0.0580577254" source="node976" target="node977"/>
      <edge id="edge992" length="0.2980966594" source="node976" target="node990"/>
      <edge id="edge993" length="0.0561248706" source="node934" target="node935"/>
      <edge id="edge994" length="0.0918186608" source="node934" target="node976"/>
      <edge id="edge995" length="0.0684948049" source="node928" target="node929"/>
      <edge id="edge996" length="0.068673766" source="node928" target="node934"/>
      <edge id="edge998" length="0.0840928423" source="node927" target="node928"/>
      <edge id="edge999" length="0.2894238056" source="node927" target="node997"/>
      <edge id="edge1003" length="0.258316391" source="node1000" target="node1001"/>
      <edge id="edge1004" length="0.313334339" source="node1000" target="node1002"/>
      <edge id="edge1005" length="0.0839527095" source="node926" target="node927"/>
      <edge id="edge1006" length="0.1387745214" source="node926" target="node1000"/>
      <edge id="edge1007" length="0.068986184" source="node920" target="node921"/>
      <edge id="edge1008" length="0.1899481917" source="node920" target="node926"/>
      <edge id="edge1021" length="0.4854290062" source="node1018" target="node1019"/>
      <edge id="edge1022" length="0.2282845253" source="node1018" target="node1020"/>
      <edge id="edge1023" length="0.1949444209" source="node1016" target="node1017"/>
      <edge id="edge1024" length="0.0443554624" source="node1016" target="node1018"/>
      <edge id="edge1025" length="0.2343558426" source="node1014" target="node1015"/>
      <edge id="edge1026" length="0.0721973901" source="node1014" target="node1016"/>
      <edge id="edge1033" length="0.1528156404" source="node1030" target="node1031"/>
      <edge id="edge1034" length="0.213872729" source="node1030" target="node1032"/>
      <edge id="edge1036" length="0.0845356168" source="node1029" target="node1030"/>
      <edge id="edge1037" length="0.2502467771" source="node1029" target="node1035"/>
      <edge id="edge1038" length="0.2597991519" source="node1027" target="node1028"/>
      <edge id="edge1039" length="0.0984772241" source="node1027" target="node1029"/>
      <edge id="edge1040" length="0.2776312417" source="node1013" target="node1014"/>
      <edge id="edge1041" length="0.0620259007" source="node1013" target="node1027"/>
      <edge id="edge1042" length="0.3242952158" source="node1011" target="node1012"/>
      <edge id="edge1043" length="0.0619195073" source="node1011" target="node1013"/>
      <edge id="edge1044" length="0.338468229" source="node1009" target="node1010"/>
      <edge id="edge1045" length="0.0687321527" source="node1009" target="node1011"/>
      <edge id="edge1046" length="0.0908055893" source="node919" target="node920"/>
      <edge id="edge1047" length="0.1668944042" source="node919" target="node1009"/>
      <edge id="edge1052" length="0.3304238724" source="node1049" target="node1050"/>
      <edge id="edge1053" length="0.3419324089" source="node1049" target="node1051"/>
      <edge id="edge1055" length="0.3040731386" source="node1048" target="node1049"/>
      <edge id="edge1056" length="0.4982213504" source="node1048" target="node1054"/>
      <edge id="edge1057" length="0.0987259369" source="node918" target="node919"/>
      <edge id="edge1058" length="0.0789680728" source="node918" target="node1048"/>
      <edge id="edge1059" length="0.0267527062" source="node608" target="node609"/>
      <edge id="edge1060" length="0.0649946293" source="node608" target="node918"/>
      <edge id="edge1061" length="0.0373196177" source="node14" target="node15"/>
      <edge id="edge1062" length="0.0265031563" source="node14" target="node608"/>
      <edge id="edge1070" length="0.6213894794" source="node1067" target="node1068"/>
      <edge id="edge1071" length="0.2777487285" source="node1067" target="node1069"/>
      <edge id="edge1073" length="0.6125010832" source="node1066" target="node1067"/>
      <edge id="edge1074" length="0.3355120924" source="node1066" target="node1072"/>
      <edge id="edge1076" length="0.4964614458" source="node1065" target="node1066"/>
      <edge id="edge1077" length="1.048407607" source="node1065" target="node1075"/>
      <edge id="edge1083" length="0.3454666071" source="node1080" target="node1081"/>
      <edge id="edge1084" length="0.5569629469" source="node1080" target="node1082"/>
      <edge id="edge1085" length="0.5172607109" source="node1078" target="node1079"/>
      <edge id="edge1086" length="0.4032222836" source="node1078" target="node1080"/>
      <edge id="edge1087" length="0.216954736" source="node1064" target="node1065"/>
      <edge id="edge1088" length="0.0659764899" source="node1064" target="node1078"/>
      <edge id="edge1094" length="0.507238773" source="node1091" target="node1092"/>
      <edge id="edge1095" length="0.3863931424" source="node1091" target="node1093"/>
      <edge id="edge1097" length="0.4380337792" source="node1090" target="node1091"/>
      <edge id="edge1098" length="1.088539616" source="node1090" target="node1096"/>
      <edge id="edge1100" length="0.1209172409" source="node1089" target="node1090"/>
      <edge id="edge1101" length="0.6458573873" source="node1089" target="node1099"/>
      <edge id="edge1102" length="0.1183308598" source="node1063" target="node1064"/>
      <edge id="edge1103" length="0.1277507205" source="node1063" target="node1089"/>
      <edge id="edge1104" length="0.0245878759" source="node13" target="node14"/>
      <edge id="edge1105" length="0.0582410997" source="node13" target="node1063"/>
      <edge id="edge1111" length="0.3830369549" source="node1108" target="node1109"/>
      <edge id="edge1112" length="0.5667589148" source="node1108" target="node1110"/>
      <edge id="edge1119" length="0.4823981955" source="node1116" target="node1117"/>
      <edge id="edge1120" length="0.3491585719" source="node1116" target="node1118"/>
      <edge id="edge1124" length="0.2659594044" source="node1121" target="node1122"/>
      <edge id="edge1125" length="0.2774189057" source="node1121" target="node1123"/>
      <edge id="edge1126" length="0.1646970441" source="node1115" target="node1116"/>
      <edge id="edge1127" length="0.2487219355" source="node1115" target="node1121"/>
      <edge id="edge1135" length="0.3188647082" source="node1132" target="node1133"/>
      <edge id="edge1136" length="0.3927310325" source="node1132" target="node1134"/>
      <edge id="edge1137" length="0.4867842964" source="node1130" target="node1131"/>
      <edge id="edge1138" length="0.1599627052" source="node1130" target="node1132"/>
      <edge id="edge1148" length="0.1651843733" source="node1145" target="node1146"/>
      <edge id="edge1149" length="0.2464996698" source="node1145" target="node1147"/>
      <edge id="edge1150" length="0.2658100473" source="node1143" target="node1144"/>
      <edge id="edge1151" length="0.134491679" source="node1143" target="node1145"/>
      <edge id="edge1156" length="0.170407214" source="node1153" target="node1154"/>
      <edge id="edge1157" length="0.3059548422" source="node1153" target="node1155"/>
      <edge id="edge1161" length="0.2329712931" source="node1158" target="node1159"/>
      <edge id="edge1162" length="0.2193241588" source="node1158" target="node1160"/>
      <edge id="edge1163" length="0.2814128732" source="node1152" target="node1153"/>
      <edge id="edge1164" length="0.1109676547" source="node1152" target="node1158"/>
      <edge id="edge1165" length="0.0775911401" source="node1142" target="node1143"/>
      <edge id="edge1166" length="0.0552053513" source="node1142" target="node1152"/>
      <edge id="edge1167" length="0.445202873" source="node1140" target="node1141"/>
      <edge id="edge1168" length="0.0855260742" source="node1140" target="node1142"/>
      <edge id="edge1170" length="0.0809521398" source="node1139" target="node1140"/>
      <edge id="edge1171" length="0.2700046354" source="node1139" target="node1169"/>
      <edge id="edge1172" length="0.1082586289" source="node1129" target="node1130"/>
      <edge id="edge1173" length="0.3553892667" source="node1129" target="node1139"/>
      <edge id="edge1175" length="0.0817752651" source="node1128" target="node1129"/>
      <edge id="edge1176" length="0.4592282657" source="node1128" target="node1174"/>
      <edge id="edge1177" length="0.2168724264" source="node1114" target="node1115"/>
      <edge id="edge1178" length="0.0382383096" source="node1114" target="node1128"/>
      <edge id="edge1194" length="0.1937412729" source="node1191" target="node1192"/>
      <edge id="edge1195" length="0.1227619275" source="node1191" target="node1193"/>
      <edge id="edge1197" length="0.0613413957" source="node1190" target="node1191"/>
      <edge id="edge1198" length="0.4345205432" source="node1190" target="node1196"/>
      <edge id="edge1200" length="0.053383659" source="node1189" target="node1190"/>
      <edge id="edge1201" length="0.164468569" source="node1189" target="node1199"/>
      <edge id="edge1202" length="0.4367226435" source="node1187" target="node1188"/>
      <edge id="edge1203" length="0.3160566358" source="node1187" target="node1189"/>
      <edge id="edge1205" length="0.0810826788" source="node1186" target="node1187"/>
      <edge id="edge1206" length="0.3455640679" source="node1186" target="node1204"/>
      <edge id="edge1210" length="0.2505242417" source="node1207" target="node1208"/>
      <edge id="edge1211" length="0.1880608013" source="node1207" target="node1209"/>
      <edge id="edge1212" length="0.0757109785" source="node1185" target="node1186"/>
      <edge id="edge1213" length="0.1760080355" source="node1185" target="node1207"/>
      <edge id="edge1214" length="0.4033044953" source="node1183" target="node1184"/>
      <edge id="edge1215" length="0.1299596659" source="node1183" target="node1185"/>
      <edge id="edge1217" length="0.2154282369" source="node1182" target="node1183"/>
      <edge id="edge1218" length="0.441112624" source="node1182" target="node1216"/>
      <edge id="edge1220" length="0.0775220534" source="node1181" target="node1182"/>
      <edge id="edge1221" length="0.7850871108" source="node1181" target="node1219"/>
      <edge id="edge1227" length="0.0615013258" source="node1224" target="node1225"/>
      <edge id="edge1228" length="0.106794085" source="node1224" target="node1226"/>
      <edge id="edge1230" length="0.162816004" source="node1223" target="node1224"/>
      <edge id="edge1231" length="0.270828982" source="node1223" target="node1229"/>
      <edge id="edge1235" length="0.1848523727" source="node1232" target="node1233"/>
      <edge id="edge1236" length="0.3129677885" source="node1232" target="node1234"/>
      <edge id="edge1237" length="0.264560732" source="node1222" target="node1223"/>
      <edge id="edge1238" length="0.3422366872" source="node1222" target="node1232"/>
      <edge id="edge1239" length="0.0346307834" source="node1180" target="node1181"/>
      <edge id="edge1240" length="0.1080858569" source="node1180" target="node1222"/>
      <edge id="edge1247" length="0.3946435156" source="node1244" target="node1245"/>
      <edge id="edge1248" length="0.3986205422" source="node1244" target="node1246"/>
      <edge id="edge1250" length="0.0748899708" source="node1243" target="node1244"/>
      <edge id="edge1251" length="0.6219403843" source="node1243" target="node1249"/>
      <edge id="edge1253" length="0.1041255215" source="node1242" target="node1243"/>
      <edge id="edge1254" length="0.5729740435" source="node1242" target="node1252"/>
      <edge id="edge1258" length="0.3164819362" source="node1255" target="node1256"/>
      <edge id="edge1259" length="0.3157368935" source="node1255" target="node1257"/>
      <edge id="edge1260" length="0.2005373635" source="node1241" target="node1242"/>
      <edge id="edge1261" length="0.2444532957" source="node1241" target="node1255"/>
      <edge id="edge1262" length="0.0575391676" source="node1179" target="node1180"/>
      <edge id="edge1263" length="0.1118239817" source="node1179" target="node1241"/>
      <edge id="edge1264" length="0.0717751485" source="node1113" target="node1114"/>
      <edge id="edge1265" length="0.0224444785" source="node1113" target="node1179"/>
      <edge id="edge1266" length="0.2481553196" source="node1107" target="node1108"/>
      <edge id="edge1267" length="0.0448992257" source="node1107" target="node1113"/>
      <edge id="edge1276" length="0.42492078" source="node1273" target="node1274"/>
      <edge id="edge1277" length="0.2568371712" source="node1273" target="node1275"/>
      <edge id="edge1279" length="0.1083643132" source="node1272" target="node1273"/>
      <edge id="edge1280" length="0.3168937276" source="node1272" target="node1278"/>
      <edge id="edge1288" length="0.3748300513" source="node1285" target="node1286"/>
      <edge id="edge1289" length="0.2869353163" source="node1285" target="node1287"/>
      <edge id="edge1291" length="0.0642012219" source="node1284" target="node1285"/>
      <edge id="edge1292" length="0.2326152691" source="node1284" target="node1290"/>
      <edge id="edge1294" length="0.0691725284" source="node1283" target="node1284"/>
      <edge id="edge1295" length="0.4783724289" source="node1283" target="node1293"/>
      <edge id="edge1297" length="0.0824035848" source="node1282" target="node1283"/>
      <edge id="edge1298" length="0.2632737393" source="node1282" target="node1296"/>
      <edge id="edge1305" length="0.2475756369" source="node1302" target="node1303"/>
      <edge id="edge1306" length="0.1294954991" source="node1302" target="node1304"/>
      <edge id="edge1308" length="0.180516893" source="node1301" target="node1302"/>
      <edge id="edge1309" length="0.2651934677" source="node1301" target="node1307"/>
      <edge id="edge1316" length="0.3002545491" source="node1313" target="node1314"/>
      <edge id="edge1317" length="0.1821409793" source="node1313" target="node1315"/>
      <edge id="edge1319" length="0.0639342325" source="node1312" target="node1313"/>
      <edge id="edge1320" length="0.1699813437" source="node1312" target="node1318"/>
      <edge id="edge1322" length="0.0655002899" source="node1311" target="node1312"/>
      <edge id="edge1323" length="0.3039021046" source="node1311" target="node1321"/>
      <edge id="edge1325" length="0.1915276581" source="node1310" target="node1311"/>
      <edge id="edge1326" length="0.225310373" source="node1310" target="node1324"/>
      <edge id="edge1327" length="0.085638357" source="node1300" target="node1301"/>
      <edge id="edge1328" length="0.0974614144" source="node1300" target="node1310"/>
      <edge id="edge1330" length="0.0831742013" source="node1299" target="node1300"/>
      <edge id="edge1331" length="0.3002483186" source="node1299" target="node1329"/>
      <edge id="edge1332" length="0.2730573313" source="node1281" target="node1282"/>
      <edge id="edge1333" length="0.1155471283" source="node1281" target="node1299"/>
      <edge id="edge1334" length="0.1736920565" source="node1271" target="node1272"/>
      <edge id="edge1335" length="0.1890637036" source="node1271" target="node1281"/>
      <edge id="edge1336" length="0.4783525498" source="node1269" target="node1270"/>
      <edge id="edge1337" length="0.0371207204" source="node1269" target="node1271"/>
      <edge id="edge1343" length="0.2357650025" source="node1340" target="node1341"/>
      <edge id="edge1344" length="0.2572759657" source="node1340" target="node1342"/>
      <edge id="edge1346" length="0.0490667096" source="node1339" target="node1340"/>
      <edge id="edge1347" length="0.2534445919" source="node1339" target="node1345"/>
      <edge id="edge1349" length="0.0977555881" source="node1338" target="node1339"/>
      <edge id="edge1350" length="0.2159639636" source="node1338" target="node1348"/>
      <edge id="edge1351" length="0.2125336129" source="node1268" target="node1269"/>
      <edge id="edge1352" length="0.3412337601" source="node1268" target="node1338"/>
      <edge id="edge1353" length="0.0077475027" source="node1106" target="node1107"/>
      <edge id="edge1354" length="0.0575019573" source="node1106" target="node1268"/>
      <edge id="edge1355" length="0.012125214" source="node12" target="node13"/>
      <edge id="edge1356" length="0.0226600878" source="node12" target="node1106"/>
      <edge id="edge1360" length="1.3976015162" source="node1357" target="node1358"/>
      <edge id="edge1361" length="1.5713475595" source="node1357" target="node1359"/>
      <edge id="edge1362" length="0.054463023" source="node11" target="node12"/>
      <edge id="edge1363" length="0.1666470027" source="node11" target="node1357"/>
      <edge id="edge1370" length="0.3783662358" source="node1367" target="node1368"/>
      <edge id="edge1371" length="0.585001109" source="node1367" target="node1369"/>
      <edge id="edge1382" length="0.2881719545" source="node1379" target="node1380"/>
      <edge id="edge1383" length="0.2004602427" source="node1379" target="node1381"/>
      <edge id="edge1385" length="0.1061615143" source="node1378" target="node1379"/>
      <edge id="edge1386" length="0.2799645163" source="node1378" target="node1384"/>
      <edge id="edge1388" length="0.0879730575" source="node1377" target="node1378"/>
      <edge id="edge1389" length="0.2148366753" source="node1377" target="node1387"/>
      <edge id="edge1390" length="0.6775045552" source="node1375" target="node1376"/>
      <edge id="edge1391" length="0.2217036587" source="node1375" target="node1377"/>
      <edge id="edge1392" length="1.0717913392" source="node1373" target="node1374"/>
      <edge id="edge1393" length="0.7065855812" source="node1373" target="node1375"/>
      <edge id="edge1400" length="0.832440486" source="node1397" target="node1398"/>
      <edge id="edge1401" length="0.6209875012" source="node1397" target="node1399"/>
      <edge id="edge1408" length="0.270455812" source="node1405" target="node1406"/>
      <edge id="edge1409" length="0.266499929" source="node1405" target="node1407"/>
      <edge id="edge1420" length="0.3965120987" source="node1417" target="node1418"/>
      <edge id="edge1421" length="0.2290554814" source="node1417" target="node1419"/>
      <edge id="edge1422" length="0.2773520313" source="node1415" target="node1416"/>
      <edge id="edge1423" length="0.0774999135" source="node1415" target="node1417"/>
      <edge id="edge1425" length="0.055944286" source="node1414" target="node1415"/>
      <edge id="edge1426" length="0.4734093446" source="node1414" target="node1424"/>
      <edge id="edge1427" length="0.4672507588" source="node1412" target="node1413"/>
      <edge id="edge1428" length="0.0689442953" source="node1412" target="node1414"/>
      <edge id="edge1430" length="0.0315643921" source="node1411" target="node1412"/>
      <edge id="edge1431" length="0.4354017679" source="node1411" target="node1429"/>
      <edge id="edge1437" length="0.3245872431" source="node1434" target="node1435"/>
      <edge id="edge1438" length="0.2947420938" source="node1434" target="node1436"/>
      <edge id="edge1439" length="0.6956612523" source="node1432" target="node1433"/>
      <edge id="edge1440" length="0.2165071468" source="node1432" target="node1434"/>
      <edge id="edge1441" length="0.0363083333" source="node1410" target="node1411"/>
      <edge id="edge1442" length="0.0914452622" source="node1410" target="node1432"/>
      <edge id="edge1443" length="0.0880158388" source="node1404" target="node1405"/>
      <edge id="edge1444" length="0.0949710899" source="node1404" target="node1410"/>
      <edge id="edge1446" length="0.2168860751" source="node1403" target="node1404"/>
      <edge id="edge1447" length="0.9543315032" source="node1403" target="node1445"/>
      <edge id="edge1460" length="0.3654065019" source="node1457" target="node1458"/>
      <edge id="edge1461" length="0.2803020582" source="node1457" target="node1459"/>
      <edge id="edge1463" length="0.2237299398" source="node1456" target="node1457"/>
      <edge id="edge1464" length="0.3093455529" source="node1456" target="node1462"/>
      <edge id="edge1470" length="0.269021974" source="node1467" target="node1468"/>
      <edge id="edge1471" length="0.251017067" source="node1467" target="node1469"/>
      <edge id="edge1472" length="0.1913800858" source="node1465" target="node1466"/>
      <edge id="edge1473" length="0.1153427662" source="node1465" target="node1467"/>
      <edge id="edge1474" length="0.066851824" source="node1455" target="node1456"/>
      <edge id="edge1475" length="0.1058784347" source="node1455" target="node1465"/>
      <edge id="edge1480" length="0.3852514579" source="node1477" target="node1478"/>
      <edge id="edge1481" length="0.4097333668" source="node1477" target="node1479"/>
      <edge id="edge1486" length="0.3163195852" source="node1483" target="node1484"/>
      <edge id="edge1487" length="0.3864121349" source="node1483" target="node1485"/>
      <edge id="edge1492" length="0.1464314811" source="node1489" target="node1490"/>
      <edge id="edge1493" length="0.1628866176" source="node1489" target="node1491"/>
      <edge id="edge1495" length="0.0625916924" source="node1488" target="node1489"/>
      <edge id="edge1496" length="0.2124635798" source="node1488" target="node1494"/>
      <edge id="edge1497" length="0.0374006304" source="node1482" target="node1483"/>
      <edge id="edge1498" length="0.0579068039" source="node1482" target="node1488"/>
      <edge id="edge1499" length="0.0710180007" source="node1476" target="node1477"/>
      <edge id="edge1500" length="0.0346962122" source="node1476" target="node1482"/>
      <edge id="edge1501" length="0.0130399623" source="node1454" target="node1455"/>
      <edge id="edge1502" length="0.0430228657" source="node1454" target="node1476"/>
      <edge id="edge1504" length="0.0388975975" source="node1453" target="node1454"/>
      <edge id="edge1505" length="0.564226868" source="node1453" target="node1503"/>
      <edge id="edge1507" length="0.0817142361" source="node1452" target="node1453"/>
      <edge id="edge1508" length="0.7318621745" source="node1452" target="node1506"/>
      <edge id="edge1510" length="0.0695717099" source="node1451" target="node1452"/>
      <edge id="edge1511" length="0.4289441518" source="node1451" target="node1509"/>
      <edge id="edge1519" length="0.1406307109" source="node1516" target="node1517"/>
      <edge id="edge1520" length="0.3104767977" source="node1516" target="node1518"/>
      <edge id="edge1528" length="0.1172138849" source="node1525" target="node1526"/>
      <edge id="edge1529" length="0.4190450962" source="node1525" target="node1527"/>
      <edge id="edge1530" length="0.4642765877" source="node1523" target="node1524"/>
      <edge id="edge1531" length="0.0441383003" source="node1523" target="node1525"/>
      <edge id="edge1532" length="0.1824495357" source="node1521" target="node1522"/>
      <edge id="edge1533" length="0.1004258402" source="node1521" target="node1523"/>
      <edge id="edge1534" length="0.0835444402" source="node1515" target="node1516"/>
      <edge id="edge1535" length="0.0775502111" source="node1515" target="node1521"/>
      <edge id="edge1537" length="0.1101462718" source="node1514" target="node1515"/>
      <edge id="edge1538" length="0.4626211963" source="node1514" target="node1536"/>
      <edge id="edge1543" length="0.2496244878" source="node1540" target="node1541"/>
      <edge id="edge1544" length="0.226185432" source="node1540" target="node1542"/>
      <edge id="edge1546" length="0.060298979" source="node1539" target="node1540"/>
      <edge id="edge1547" length="0.1740340747" source="node1539" target="node1545"/>
      <edge id="edge1548" length="0.0783632872" source="node1513" target="node1514"/>
      <edge id="edge1549" length="0.377904257" source="node1513" target="node1539"/>
      <edge id="edge1553" length="0.1805226905" source="node1550" target="node1551"/>
      <edge id="edge1554" length="0.4040298286" source="node1550" target="node1552"/>
      <edge id="edge1555" length="0.1241200776" source="node1512" target="node1513"/>
      <edge id="edge1556" length="0.2171795391" source="node1512" target="node1550"/>
      <edge id="edge1557" length="0.2403554951" source="node1450" target="node1451"/>
      <edge id="edge1558" length="0.0576510684" source="node1450" target="node1512"/>
      <edge id="edge1560" length="0.0402517141" source="node1449" target="node1450"/>
      <edge id="edge1561" length="0.6390726104" source="node1449" target="node1559"/>
      <edge id="edge1571" length="0.4319929469" source="node1568" target="node1569"/>
      <edge id="edge1572" length="0.244323098" source="node1568" target="node1570"/>
      <edge id="edge1574" length="0.0354666105" source="node1567" target="node1568"/>
      <edge id="edge1575" length="0.1722567598" source="node1567" target="node1573"/>
      <edge id="edge1576" length="0.2843684158" source="node1565" target="node1566"/>
      <edge id="edge1577" length="0.0983840548" source="node1565" target="node1567"/>
      <edge id="edge1582" length="0.2409224683" source="node1579" target="node1580"/>
      <edge id="edge1583" length="0.1719600477" source="node1579" target="node1581"/>
      <edge id="edge1588" length="0.2441480416" source="node1585" target="node1586"/>
      <edge id="edge1589" length="0.1843301944" source="node1585" target="node1587"/>
      <edge id="edge1597" length="0.2344084828" source="node1594" target="node1595"/>
      <edge id="edge1598" length="0.2734670049" source="node1594" target="node1596"/>
      <edge id="edge1600" length="0.0530424223" source="node1593" target="node1594"/>
      <edge id="edge1601" length="0.317332477" source="node1593" target="node1599"/>
      <edge id="edge1603" length="0.0524908285" source="node1592" target="node1593"/>
      <edge id="edge1604" length="0.2699519606" source="node1592" target="node1602"/>
      <edge id="edge1608" length="0.2060979124" source="node1605" target="node1606"/>
      <edge id="edge1609" length="0.1825455125" source="node1605" target="node1607"/>
      <edge id="edge1610" length="0.1627492017" source="node1591" target="node1592"/>
      <edge id="edge1611" length="0.2968595183" source="node1591" target="node1605"/>
      <edge id="edge1618" length="0.1898961914" source="node1615" target="node1616"/>
      <edge id="edge1619" length="0.2930104865" source="node1615" target="node1617"/>
      <edge id="edge1620" length="0.2563614954" source="node1613" target="node1614"/>
      <edge id="edge1621" length="0.0748226992" source="node1613" target="node1615"/>
      <edge id="edge1623" length="0.0460761538" source="node1612" target="node1613"/>
      <edge id="edge1624" length="0.3517017703" source="node1612" target="node1622"/>
      <edge id="edge1625" length="0.1595055342" source="node1590" target="node1591"/>
      <edge id="edge1626" length="0.0462569373" source="node1590" target="node1612"/>
      <edge id="edge1627" length="0.1647029072" source="node1584" target="node1585"/>
      <edge id="edge1628" length="0.0276482581" source="node1584" target="node1590"/>
      <edge id="edge1629" length="0.3186651086" source="node1578" target="node1579"/>
      <edge id="edge1630" length="0.0777053738" source="node1578" target="node1584"/>
      <edge id="edge1631" length="0.1683753362" source="node1564" target="node1565"/>
      <edge id="edge1632" length="0.0308225606" source="node1564" target="node1578"/>
      <edge id="edge1637" length="0.2854112917" source="node1634" target="node1635"/>
      <edge id="edge1638" length="0.3092931933" source="node1634" target="node1636"/>
      <edge id="edge1640" length="0.2394224417" source="node1633" target="node1634"/>
      <edge id="edge1641" length="0.2422476086" source="node1633" target="node1639"/>
      <edge id="edge1642" length="0.0772004138" source="node1563" target="node1564"/>
      <edge id="edge1643" length="0.0654331696" source="node1563" target="node1633"/>
      <edge id="edge1647" length="0.4139101727" source="node1644" target="node1645"/>
      <edge id="edge1648" length="0.2502699428" source="node1644" target="node1646"/>
      <edge id="edge1649" length="0.0326730052" source="node1562" target="node1563"/>
      <edge id="edge1650" length="0.0963177553" source="node1562" target="node1644"/>
      <edge id="edge1651" length="0.0392563682" source="node1448" target="node1449"/>
      <edge id="edge1652" length="0.0291760666" source="node1448" target="node1562"/>
      <edge id="edge1653" length="0.0398399679" source="node1402" target="node1403"/>
      <edge id="edge1654" length="0.0508001154" source="node1402" target="node1448"/>
      <edge id="edge1655" length="0.2416415042" source="node1396" target="node1397"/>
      <edge id="edge1656" length="0.0850862263" source="node1396" target="node1402"/>
      <edge id="edge1664" length="0.3145394763" source="node1661" target="node1662"/>
      <edge id="edge1665" length="0.2980517439" source="node1661" target="node1663"/>
      <edge id="edge1667" length="0.2174407051" source="node1660" target="node1661"/>
      <edge id="edge1668" length="0.7430950465" source="node1660" target="node1666"/>
      <edge id="edge1670" length="0.1398270422" source="node1659" target="node1660"/>
      <edge id="edge1671" length="0.8394820048" source="node1659" target="node1669"/>
      <edge id="edge1681" length="0.2415989057" source="node1678" target="node1679"/>
      <edge id="edge1682" length="0.157852604" source="node1678" target="node1680"/>
      <edge id="edge1684" length="0.1067511604" source="node1677" target="node1678"/>
      <edge id="edge1685" length="0.1344095346" source="node1677" target="node1683"/>
      <edge id="edge1690" length="0.1584221421" source="node1687" target="node1688"/>
      <edge id="edge1691" length="0.1748560249" source="node1687" target="node1689"/>
      <edge id="edge1693" length="0.0463312421" source="node1686" target="node1687"/>
      <edge id="edge1694" length="0.340404751" source="node1686" target="node1692"/>
      <edge id="edge1695" length="0.079336535" source="node1676" target="node1677"/>
      <edge id="edge1696" length="0.0438297141" source="node1676" target="node1686"/>
      <edge id="edge1698" length="0.1055828165" source="node1675" target="node1676"/>
      <edge id="edge1699" length="0.2256836813" source="node1675" target="node1697"/>
      <edge id="edge1706" length="0.2828226632" source="node1703" target="node1704"/>
      <edge id="edge1707" length="0.2146917758" source="node1703" target="node1705"/>
      <edge id="edge1709" length="0.0446532997" source="node1702" target="node1703"/>
      <edge id="edge1710" length="0.206535999" source="node1702" target="node1708"/>
      <edge id="edge1711" length="0.2199011439" source="node1700" target="node1701"/>
      <edge id="edge1712" length="0.0472067085" source="node1700" target="node1702"/>
      <edge id="edge1713" length="0.2004676276" source="node1674" target="node1675"/>
      <edge id="edge1714" length="0.027481107" source="node1674" target="node1700"/>
      <edge id="edge1722" length="0.2034673856" source="node1719" target="node1720"/>
      <edge id="edge1723" length="0.2640202343" source="node1719" target="node1721"/>
      <edge id="edge1725" length="0.2811303543" source="node1718" target="node1719"/>
      <edge id="edge1726" length="0.4680766827" source="node1718" target="node1724"/>
      <edge id="edge1732" length="0.1751669929" source="node1729" target="node1730"/>
      <edge id="edge1733" length="0.2361678976" source="node1729" target="node1731"/>
      <edge id="edge1734" length="0.4969460378" source="node1727" target="node1728"/>
      <edge id="edge1735" length="0.1259616755" source="node1727" target="node1729"/>
      <edge id="edge1736" length="0.1606888265" source="node1717" target="node1718"/>
      <edge id="edge1737" length="0.0709474993" source="node1717" target="node1727"/>
      <edge id="edge1739" length="0.0579724249" source="node1716" target="node1717"/>
      <edge id="edge1740" length="0.2555473893" source="node1716" target="node1738"/>
      <edge id="edge1742" length="0.0476049189" source="node1715" target="node1716"/>
      <edge id="edge1743" length="0.3375819366" source="node1715" target="node1741"/>
      <edge id="edge1744" length="0.1809373321" source="node1673" target="node1674"/>
      <edge id="edge1745" length="0.0780252359" source="node1673" target="node1715"/>
      <edge id="edge1749" length="0.0201812358" source="node1746" target="node1747"/>
      <edge id="edge1750" length="0.0142736929" source="node1746" target="node1748"/>
      <edge id="edge1751" length="0.0775462125" source="node1672" target="node1673"/>
      <edge id="edge1752" length="0.8055032206" source="node1672" target="node1746"/>
      <edge id="edge1753" length="0.1762229053" source="node1658" target="node1659"/>
      <edge id="edge1754" length="0.1074654691" source="node1658" target="node1672"/>
      <edge id="edge1763" length="0.2743657219" source="node1760" target="node1761"/>
      <edge id="edge1764" length="0.4416841278" source="node1760" target="node1762"/>
      <edge id="edge1771" length="0.5034907345" source="node1768" target="node1769"/>
      <edge id="edge1772" length="0.3338612636" source="node1768" target="node1770"/>
      <edge id="edge1776" length="0.3649412567" source="node1773" target="node1774"/>
      <edge id="edge1777" length="0.1572409724" source="node1773" target="node1775"/>
      <edge id="edge1778" length="0.1114140416" source="node1767" target="node1768"/>
      <edge id="edge1779" length="0.2718112107" source="node1767" target="node1773"/>
      <edge id="edge1780" length="0.8121910829" source="node1765" target="node1766"/>
      <edge id="edge1781" length="0.0720215103" source="node1765" target="node1767"/>
      <edge id="edge1782" length="0.1450983136" source="node1759" target="node1760"/>
      <edge id="edge1783" length="0.0386802695" source="node1759" target="node1765"/>
      <edge id="edge1784" length="1.1028815876" source="node1757" target="node1758"/>
      <edge id="edge1785" length="0.1354447224" source="node1757" target="node1759"/>
      <edge id="edge1786" length="0.7524847221" source="node1755" target="node1756"/>
      <edge id="edge1787" length="0.0518917408" source="node1755" target="node1757"/>
      <edge id="edge1788" length="0.0957746413" source="node1657" target="node1658"/>
      <edge id="edge1789" length="0.045989405" source="node1657" target="node1755"/>
      <edge id="edge1790" length="0.0421550095" source="node1395" target="node1396"/>
      <edge id="edge1791" length="0.0978238252" source="node1395" target="node1657"/>
      <edge id="edge1800" length="0.2643134408" source="node1797" target="node1798"/>
      <edge id="edge1801" length="0.280397495" source="node1797" target="node1799"/>
      <edge id="edge1803" length="0.0865994772" source="node1796" target="node1797"/>
      <edge id="edge1804" length="0.2154224094" source="node1796" target="node1802"/>
      <edge id="edge1805" length="0.186013882" source="node1794" target="node1795"/>
      <edge id="edge1806" length="0.0864048615" source="node1794" target="node1796"/>
      <edge id="edge1813" length="0.2021501902" source="node1810" target="node1811"/>
      <edge id="edge1814" length="0.2706925717" source="node1810" target="node1812"/>
      <edge id="edge1815" length="0.4842254379" source="node1808" target="node1809"/>
      <edge id="edge1816" length="0.1137097877" source="node1808" target="node1810"/>
      <edge id="edge1821" length="0.5620021951" source="node1818" target="node1819"/>
      <edge id="edge1822" length="0.4391432054" source="node1818" target="node1820"/>
      <edge id="edge1824" length="0.1404496726" source="node1817" target="node1818"/>
      <edge id="edge1825" length="0.3492531394" source="node1817" target="node1823"/>
      <edge id="edge1826" length="0.0818232662" source="node1807" target="node1808"/>
      <edge id="edge1827" length="0.0640996835" source="node1807" target="node1817"/>
      <edge id="edge1828" length="0.1982780744" source="node1793" target="node1794"/>
      <edge id="edge1829" length="0.1261615364" source="node1793" target="node1807"/>
      <edge id="edge1835" length="0.2924397397" source="node1832" target="node1833"/>
      <edge id="edge1836" length="0.3485395039" source="node1832" target="node1834"/>
      <edge id="edge1838" length="0.1501188187" source="node1831" target="node1832"/>
      <edge id="edge1839" length="0.2303711968" source="node1831" target="node1837"/>
      <edge id="edge1841" length="0.1774100663" source="node1830" target="node1831"/>
      <edge id="edge1842" length="0.0394805017" source="node1830" target="node1840"/>
      <edge id="edge1843" length="0.3604770535" source="node1792" target="node1793"/>
      <edge id="edge1844" length="1.8904437146" source="node1792" target="node1830"/>
      <edge id="edge1845" length="0.0935147721" source="node1394" target="node1395"/>
      <edge id="edge1846" length="0.0531803493" source="node1394" target="node1792"/>
      <edge id="edge1847" length="0.2102661069" source="node1372" target="node1373"/>
      <edge id="edge1848" length="0.0610434792" source="node1372" target="node1394"/>
      <edge id="edge1849" length="0.8224286919" source="node1366" target="node1367"/>
      <edge id="edge1850" length="0.0656642419" source="node1366" target="node1372"/>
      <edge id="edge1859" length="1.1829579532" source="node1856" target="node1857"/>
      <edge id="edge1860" length="0.9798238139" source="node1856" target="node1858"/>
      <edge id="edge1873" length="0.216843586" source="node1870" target="node1871"/>
      <edge id="edge1874" length="0.315348607" source="node1870" target="node1872"/>
      <edge id="edge1876" length="0.1209698479" source="node1869" target="node1870"/>
      <edge id="edge1877" length="0.1851767398" source="node1869" target="node1875"/>
      <edge id="edge1879" length="0.0708190136" source="node1868" target="node1869"/>
      <edge id="edge1880" length="0.3835627393" source="node1868" target="node1878"/>
      <edge id="edge1882" length="0.0352954595" source="node1867" target="node1868"/>
      <edge id="edge1883" length="0.397734679" source="node1867" target="node1881"/>
      <edge id="edge1885" length="0.0316092445" source="node1866" target="node1867"/>
      <edge id="edge1886" length="0.2792417077" source="node1866" target="node1884"/>
      <edge id="edge1888" length="0.0859318043" source="node1865" target="node1866"/>
      <edge id="edge1889" length="0.3195955621" source="node1865" target="node1887"/>
      <edge id="edge1893" length="0.5069620081" source="node1890" target="node1891"/>
      <edge id="edge1894" length="0.4470536476" source="node1890" target="node1892"/>
      <edge id="edge1895" length="0.1070571572" source="node1864" target="node1865"/>
      <edge id="edge1896" length="0.1431983232" source="node1864" target="node1890"/>
      <edge id="edge1898" length="0.0714093121" source="node1863" target="node1864"/>
      <edge id="edge1899" length="0.6231114772" source="node1863" target="node1897"/>
      <edge id="edge1900" length="1.2875576561" source="node1861" target="node1862"/>
      <edge id="edge1901" length="0.2399049674" source="node1861" target="node1863"/>
      <edge id="edge1902" length="0.1164262574" source="node1855" target="node1856"/>
      <edge id="edge1903" length="0.0435020514" source="node1855" target="node1861"/>
      <edge id="edge1910" length="0.377382552" source="node1907" target="node1908"/>
      <edge id="edge1911" length="0.2893418951" source="node1907" target="node1909"/>
      <edge id="edge1913" length="0.2083983205" source="node1906" target="node1907"/>
      <edge id="edge1914" length="0.2897430766" source="node1906" target="node1912"/>
      <edge id="edge1915" length="0.6628601074" source="node1904" target="node1905"/>
      <edge id="edge1916" length="0.1226473125" source="node1904" target="node1906"/>
      <edge id="edge1917" length="0.1515987137" source="node1854" target="node1855"/>
      <edge id="edge1918" length="0.7564634958" source="node1854" target="node1904"/>
      <edge id="edge1928" length="0.1369462387" source="node1925" target="node1926"/>
      <edge id="edge1929" length="0.3141015961" source="node1925" target="node1927"/>
      <edge id="edge1931" length="0.2891560213" source="node1924" target="node1925"/>
      <edge id="edge1932" length="0.3055337227" source="node1924" target="node1930"/>
      <edge id="edge1933" length="0.3612660919" source="node1922" target="node1923"/>
      <edge id="edge1934" length="0.1487802588" source="node1922" target="node1924"/>
      <edge id="edge1936" length="0.097534895" source="node1921" target="node1922"/>
      <edge id="edge1937" length="0.5173808852" source="node1921" target="node1935"/>
      <edge id="edge1939" length="0.2587761228" source="node1920" target="node1921"/>
      <edge id="edge1940" length="1.2105242183" source="node1920" target="node1938"/>
      <edge id="edge1954" length="0.4143606394" source="node1951" target="node1952"/>
      <edge id="edge1955" length="0.2644133141" source="node1951" target="node1953"/>
      <edge id="edge1957" length="0.243351527" source="node1950" target="node1951"/>
      <edge id="edge1958" length="0.4408217872" source="node1950" target="node1956"/>
      <edge id="edge1964" length="0.2610386931" source="node1961" target="node1962"/>
      <edge id="edge1965" length="0.3869352685" source="node1961" target="node1963"/>
      <edge id="edge1967" length="0.083262255" source="node1960" target="node1961"/>
      <edge id="edge1968" length="0.2676956857" source="node1960" target="node1966"/>
      <edge id="edge1973" length="0.3941895573" source="node1970" target="node1971"/>
      <edge id="edge1974" length="0.3877253715" source="node1970" target="node1972"/>
      <edge id="edge1979" length="0.3085325975" source="node1976" target="node1977"/>
      <edge id="edge1980" length="0.2631957269" source="node1976" target="node1978"/>
      <edge id="edge1985" length="0.2944684697" source="node1982" target="node1983"/>
      <edge id="edge1986" length="0.2642706536" source="node1982" target="node1984"/>
      <edge id="edge1990" length="0.2159030031" source="node1987" target="node1988"/>
      <edge id="edge1991" length="0.3819526886" source="node1987" target="node1989"/>
      <edge id="edge1992" length="0.0559663507" source="node1981" target="node1982"/>
      <edge id="edge1993" length="0.0662321917" source="node1981" target="node1987"/>
      <edge id="edge1994" length="0.2216255888" source="node1975" target="node1976"/>
      <edge id="edge1995" length="0.1020483774" source="node1975" target="node1981"/>
      <edge id="edge1996" length="0.0651322836" source="node1969" target="node1970"/>
      <edge id="edge1997" length="0.0737709978" source="node1969" target="node1975"/>
      <edge id="edge1998" length="0.0740583228" source="node1959" target="node1960"/>
      <edge id="edge1999" length="0.0661840394" source="node1959" target="node1969"/>
      <edge id="edge2000" length="0.0831602818" source="node1949" target="node1950"/>
      <edge id="edge2001" length="0.0747262802" source="node1949" target="node1959"/>
      <edge id="edge2007" length="0.1897978718" source="node2004" target="node2005"/>
      <edge id="edge2008" length="0.2093365671" source="node2004" target="node2006"/>
      <edge id="edge2014" length="0.3295733305" source="node2011" target="node2012"/>
      <edge id="edge2015" length="0.1745115254" source="node2011" target="node2013"/>
      <edge id="edge2016" length="0.1854965729" source="node2009" target="node2010"/>
      <edge id="edge2017" length="0.2217150521" source="node2009" target="node2011"/>
      <edge id="edge2018" length="0.0804436832" source="node2003" target="node2004"/>
      <edge id="edge2019" length="0.0683451879" source="node2003" target="node2009"/>
      <edge id="edge2023" length="0.3837256963" source="node2020" target="node2021"/>
      <edge id="edge2024" length="0.38829636" source="node2020" target="node2022"/>
      <edge id="edge2025" length="0.1368497807" source="node2002" target="node2003"/>
      <edge id="edge2026" length="0.1463505038" source="node2002" target="node2020"/>
      <edge id="edge2027" length="0.1224502045" source="node1948" target="node1949"/>
      <edge id="edge2028" length="0.0753275067" source="node1948" target="node2002"/>
      <edge id="edge2030" length="0.0401616711" source="node1947" target="node1948"/>
      <edge id="edge2031" length="0.3595731577" source="node1947" target="node2029"/>
      <edge id="edge2033" length="0.0831942615" source="node1946" target="node1947"/>
      <edge id="edge2034" length="0.4470152781" source="node1946" target="node2032"/>
      <edge id="edge2039" length="0.4320867708" source="node2036" target="node2037"/>
      <edge id="edge2040" length="0.4100235131" source="node2036" target="node2038"/>
      <edge id="edge2050" length="0.2338182329" source="node2047" target="node2048"/>
      <edge id="edge2051" length="0.331296753" source="node2047" target="node2049"/>
      <edge id="edge2052" length="0.2602216396" source="node2045" target="node2046"/>
      <edge id="edge2053" length="0.0572127312" source="node2045" target="node2047"/>
      <edge id="edge2055" length="0.1233959389" source="node2044" target="node2045"/>
      <edge id="edge2056" length="0.2904101561" source="node2044" target="node2054"/>
      <edge id="edge2057" length="0.4218287403" source="node2042" target="node2043"/>
      <edge id="edge2058" length="0.0307835191" source="node2042" target="node2044"/>
      <edge id="edge2062" length="0.2773611448" source="node2059" target="node2060"/>
      <edge id="edge2063" length="0.2648108236" source="node2059" target="node2061"/>
      <edge id="edge2064" length="0.0292363516" source="node2041" target="node2042"/>
      <edge id="edge2065" length="0.0573682331" source="node2041" target="node2059"/>
      <edge id="edge2066" length="0.122003662" source="node2035" target="node2036"/>
      <edge id="edge2067" length="0.0610554368" source="node2035" target="node2041"/>
      <edge id="edge2068" length="0.067331992" source="node1945" target="node1946"/>
      <edge id="edge2069" length="0.0657786118" source="node1945" target="node2035"/>
      <edge id="edge2071" length="0.0699543056" source="node1944" target="node1945"/>
      <edge id="edge2072" length="0.7012830952" source="node1944" target="node2070"/>
      <edge id="edge2076" length="0.4120375522" source="node2073" target="node2074"/>
      <edge id="edge2077" length="0.40267544" source="node2073" target="node2075"/>
      <edge id="edge2078" length="0.2427714374" source="node1943" target="node1944"/>
      <edge id="edge2079" length="0.1173032905" source="node1943" target="node2073"/>
      <edge id="edge2084" length="0.598011456" source="node2081" target="node2082"/>
      <edge id="edge2085" length="0.648357245" source="node2081" target="node2083"/>
      <edge id="edge2087" length="0.185740052" source="node2080" target="node2081"/>
      <edge id="edge2088" length="0.6249154195" source="node2080" target="node2086"/>
      <edge id="edge2089" length="0.278255407" source="node1942" target="node1943"/>
      <edge id="edge2090" length="0.0811475735" source="node1942" target="node2080"/>
      <edge id="edge2100" length="0.1912371543" source="node2097" target="node2098"/>
      <edge id="edge2101" length="0.310809944" source="node2097" target="node2099"/>
      <edge id="edge2102" length="0.3794251154" source="node2095" target="node2096"/>
      <edge id="edge2103" length="0.1719221375" source="node2095" target="node2097"/>
      <edge id="edge2104" length="0.8854361277" source="node2093" target="node2094"/>
      <edge id="edge2105" length="0.3283273569" source="node2093" target="node2095"/>
      <edge id="edge2111" length="0.388383872" source="node2108" target="node2109"/>
      <edge id="edge2112" length="0.2176941142" source="node2108" target="node2110"/>
      <edge id="edge2121" length="0.3458536336" source="node2118" target="node2119"/>
      <edge id="edge2122" length="0.3640073968" source="node2118" target="node2120"/>
      <edge id="edge2124" length="0.0430425511" source="node2117" target="node2118"/>
      <edge id="edge2125" length="0.4027202121" source="node2117" target="node2123"/>
      <edge id="edge2132" length="0.2883358098" source="node2129" target="node2130"/>
      <edge id="edge2133" length="0.3323399842" source="node2129" target="node2131"/>
      <edge id="edge2134" length="0.2371981837" source="node2127" target="node2128"/>
      <edge id="edge2135" length="0.0409194456" source="node2127" target="node2129"/>
      <edge id="edge2139" length="0.2617012156" source="node2136" target="node2137"/>
      <edge id="edge2140" length="0.2482200497" source="node2136" target="node2138"/>
      <edge id="edge2141" length="0.0392713291" source="node2126" target="node2127"/>
      <edge id="edge2142" length="0.0336066603" source="node2126" target="node2136"/>
      <edge id="edge2143" length="0.0687520128" source="node2116" target="node2117"/>
      <edge id="edge2144" length="0.0373233441" source="node2116" target="node2126"/>
      <edge id="edge2146" length="0.0500528243" source="node2115" target="node2116"/>
      <edge id="edge2147" length="0.3746380043" source="node2115" target="node2145"/>
      <edge id="edge2149" length="0.0721014752" source="node2114" target="node2115"/>
      <edge id="edge2150" length="0.4650746477" source="node2114" target="node2148"/>
      <edge id="edge2162" length="0.3234729009" source="node2159" target="node2160"/>
      <edge id="edge2163" length="0.2677894223" source="node2159" target="node2161"/>
      <edge id="edge2165" length="0.0505171224" source="node2158" target="node2159"/>
      <edge id="edge2166" length="0.1942365665" source="node2158" target="node2164"/>
      <edge id="edge2167" length="0.2087223545" source="node2156" target="node2157"/>
      <edge id="edge2168" length="0.0361752195" source="node2156" target="node2158"/>
      <edge id="edge2170" length="0.0312931339" source="node2155" target="node2156"/>
      <edge id="edge2171" length="0.1985193111" source="node2155" target="node2169"/>
      <edge id="edge2173" length="0.0600426174" source="node2154" target="node2155"/>
      <edge id="edge2174" length="0.3750521638" source="node2154" target="node2172"/>
      <edge id="edge2176" length="0.0267956325" source="node2153" target="node2154"/>
      <edge id="edge2177" length="0.5442248741" source="node2153" target="node2175"/>
      <edge id="edge2178" length="0.3337991796" source="node2151" target="node2152"/>
      <edge id="edge2179" length="0.1494672892" source="node2151" target="node2153"/>
      <edge id="edge2180" length="0.1407305738" source="node2113" target="node2114"/>
      <edge id="edge2181" length="0.0345360848" source="node2113" target="node2151"/>
      <edge id="edge2182" length="0.0728857467" source="node2107" target="node2108"/>
      <edge id="edge2183" length="0.0290544961" source="node2107" target="node2113"/>
      <edge id="edge2191" length="0.1067709439" source="node2188" target="node2189"/>
      <edge id="edge2192" length="0.173097935" source="node2188" target="node2190"/>
      <edge id="edge2199" length="0.2091426861" source="node2196" target="node2197"/>
      <edge id="edge2200" length="0.1553388646" source="node2196" target="node2198"/>
      <edge id="edge2201" length="0.2009424575" source="node2194" target="node2195"/>
      <edge id="edge2202" length="0.0595348157" source="node2194" target="node2196"/>
      <edge id="edge2204" length="0.1002172054" source="node2193" target="node2194"/>
      <edge id="edge2205" length="0.3497337574" source="node2193" target="node2203"/>
      <edge id="edge2206" length="0.1903719916" source="node2187" target="node2188"/>
      <edge id="edge2207" length="0.2521569627" source="node2187" target="node2193"/>
      <edge id="edge2209" length="0.3694166332" source="node2186" target="node2187"/>
      <edge id="edge2210" length="0.5420555446" source="node2186" target="node2208"/>
      <edge id="edge2217" length="0.1936516987" source="node2214" target="node2215"/>
      <edge id="edge2218" length="0.0812165486" source="node2214" target="node2216"/>
      <edge id="edge2220" length="0.131893342" source="node2213" target="node2214"/>
      <edge id="edge2221" length="0.3483132553" source="node2213" target="node2219"/>
      <edge id="edge2227" length="0.4021803711" source="node2224" target="node2225"/>
      <edge id="edge2228" length="0.19442408" source="node2224" target="node2226"/>
      <edge id="edge2234" length="0.1622572492" source="node2231" target="node2232"/>
      <edge id="edge2235" length="0.1206982684" source="node2231" target="node2233"/>
      <edge id="edge2236" length="0.1160193274" source="node2229" target="node2230"/>
      <edge id="edge2237" length="0.0391417741" source="node2229" target="node2231"/>
      <edge id="edge2238" length="0.1123473336" source="node2223" target="node2224"/>
      <edge id="edge2239" length="0.1094460569" source="node2223" target="node2229"/>
      <edge id="edge2246" length="0.3138682004" source="node2243" target="node2244"/>
      <edge id="edge2247" length="0.2178995521" source="node2243" target="node2245"/>
      <edge id="edge2248" length="0.2982839261" source="node2241" target="node2242"/>
      <edge id="edge2249" length="0.0445959814" source="node2241" target="node2243"/>
      <edge id="edge2251" length="0.1610371229" source="node2240" target="node2241"/>
      <edge id="edge2252" length="0.3479183233" source="node2240" target="node2250"/>
      <edge id="edge2253" length="0.0940332685" source="node2222" target="node2223"/>
      <edge id="edge2254" length="0.031022044" source="node2222" target="node2240"/>
      <edge id="edge2255" length="0.4397609391" source="node2212" target="node2213"/>
      <edge id="edge2256" length="0.083358007" source="node2212" target="node2222"/>
      <edge id="edge2263" length="0.3008963569" source="node2260" target="node2261"/>
      <edge id="edge2264" length="0.3180399047" source="node2260" target="node2262"/>
      <edge id="edge2266" length="0.0730106806" source="node2259" target="node2260"/>
      <edge id="edge2267" length="0.3453464455" source="node2259" target="node2265"/>
      <edge id="edge2268" length="0.525400391" source="node2257" target="node2258"/>
      <edge id="edge2269" length="0.235813885" source="node2257" target="node2259"/>
      <edge id="edge2270" length="0.0966251294" source="node2211" target="node2212"/>
      <edge id="edge2271" length="0.0912006574" source="node2211" target="node2257"/>
      <edge id="edge2272" length="0.0735741348" source="node2185" target="node2186"/>
      <edge id="edge2273" length="0.0447373957" source="node2185" target="node2211"/>
      <edge id="edge2281" length="0.3104169362" source="node2278" target="node2279"/>
      <edge id="edge2282" length="0.3610012589" source="node2278" target="node2280"/>
      <edge id="edge2287" length="0.7886160287" source="node2284" target="node2285"/>
      <edge id="edge2288" length="0.3084280889" source="node2284" target="node2286"/>
      <edge id="edge2292" length="0.5804066262" source="node2289" target="node2290"/>
      <edge id="edge2293" length="0.4653474604" source="node2289" target="node2291"/>
      <edge id="edge2294" length="0.0530932576" source="node2283" target="node2284"/>
      <edge id="edge2295" length="0.1492481737" source="node2283" target="node2289"/>
      <edge id="edge2296" length="0.3672944359" source="node2277" target="node2278"/>
      <edge id="edge2297" length="0.0419231659" source="node2277" target="node2283"/>
      <edge id="edge2302" length="0.2978339678" source="node2299" target="node2300"/>
      <edge id="edge2303" length="0.1678266817" source="node2299" target="node2301"/>
      <edge id="edge2305" length="0.1368478394" source="node2298" target="node2299"/>
      <edge id="edge2306" length="0.6962107444" source="node2298" target="node2304"/>
      <edge id="edge2307" length="0.0381040866" source="node2276" target="node2277"/>
      <edge id="edge2308" length="0.1618634687" source="node2276" target="node2298"/>
      <edge id="edge2316" length="0.3020633598" source="node2313" target="node2314"/>
      <edge id="edge2317" length="0.367367492" source="node2313" target="node2315"/>
      <edge id="edge2321" length="0.2113346222" source="node2318" target="node2319"/>
      <edge id="edge2322" length="0.2828328591" source="node2318" target="node2320"/>
      <edge id="edge2323" length="0.1996928792" source="node2312" target="node2313"/>
      <edge id="edge2324" length="0.1912955689" source="node2312" target="node2318"/>
      <edge id="edge2326" length="0.0772150078" source="node2311" target="node2312"/>
      <edge id="edge2327" length="0.5082126353" source="node2311" target="node2325"/>
      <edge id="edge2340" length="0.3785241707" source="node2337" target="node2338"/>
      <edge id="edge2341" length="0.191632825" source="node2337" target="node2339"/>
      <edge id="edge2343" length="0.0822069323" source="node2336" target="node2337"/>
      <edge id="edge2344" length="0.294123654" source="node2336" target="node2342"/>
      <edge id="edge2345" length="0.3518331986" source="node2334" target="node2335"/>
      <edge id="edge2346" length="0.0466316933" source="node2334" target="node2336"/>
      <edge id="edge2350" length="0.3074736166" source="node2347" target="node2348"/>
      <edge id="edge2351" length="0.2782077828" source="node2347" target="node2349"/>
      <edge id="edge2352" length="0.0321029093" source="node2333" target="node2334"/>
      <edge id="edge2353" length="0.2296485603" source="node2333" target="node2347"/>
      <edge id="edge2358" length="0.2157520055" source="node2355" target="node2356"/>
      <edge id="edge2359" length="0.3832348561" source="node2355" target="node2357"/>
      <edge id="edge2364" length="0.2443789023" source="node2361" target="node2362"/>
      <edge id="edge2365" length="0.2684483228" source="node2361" target="node2363"/>
      <edge id="edge2369" length="0.1572248507" source="node2366" target="node2367"/>
      <edge id="edge2370" length="0.1822669064" source="node2366" target="node2368"/>
      <edge id="edge2371" length="0.1618328825" source="node2360" target="node2361"/>
      <edge id="edge2372" length="0.0363397631" source="node2360" target="node2366"/>
      <edge id="edge2373" length="0.0456730203" source="node2354" target="node2355"/>
      <edge id="edge2374" length="0.0368896036" source="node2354" target="node2360"/>
      <edge id="edge2375" length="0.0320322781" source="node2332" target="node2333"/>
      <edge id="edge2376" length="0.04926552" source="node2332" target="node2354"/>
      <edge id="edge2380" length="0.3106745562" source="node2377" target="node2378"/>
      <edge id="edge2381" length="0.2401792219" source="node2377" target="node2379"/>
      <edge id="edge2382" length="0.0310936398" source="node2331" target="node2332"/>
      <edge id="edge2383" length="0.0442032675" source="node2331" target="node2377"/>
      <edge id="edge2390" length="0.3415504995" source="node2387" target="node2388"/>
      <edge id="edge2391" length="0.2508087264" source="node2387" target="node2389"/>
      <edge id="edge2393" length="0.0715620539" source="node2386" target="node2387"/>
      <edge id="edge2394" length="0.4396445279" source="node2386" target="node2392"/>
      <edge id="edge2396" length="0.0377139191" source="node2385" target="node2386"/>
      <edge id="edge2397" length="0.2378947215" source="node2385" target="node2395"/>
      <edge id="edge2399" length="0.0408433081" source="node2384" target="node2385"/>
      <edge id="edge2400" length="0.4028874436" source="node2384" target="node2398"/>
      <edge id="edge2401" length="0.0530532345" source="node2330" target="node2331"/>
      <edge id="edge2402" length="0.0537770462" source="node2330" target="node2384"/>
      <edge id="edge2403" length="0.4684329541" source="node2328" target="node2329"/>
      <edge id="edge2404" length="0.0602338769" source="node2328" target="node2330"/>
      <edge id="edge2405" length="0.1076848989" source="node2310" target="node2311"/>
      <edge id="edge2406" length="0.028250216" source="node2310" target="node2328"/>
      <edge id="edge2412" length="0.5408015208" source="node2409" target="node2410"/>
      <edge id="edge2413" length="0.3845431668" source="node2409" target="node2411"/>
      <edge id="edge2419" length="0.3659983612" source="node2416" target="node2417"/>
      <edge id="edge2420" length="0.3353339222" source="node2416" target="node2418"/>
      <edge id="edge2422" length="0.0926149096" source="node2415" target="node2416"/>
      <edge id="edge2423" length="0.3391969339" source="node2415" target="node2421"/>
      <edge id="edge2428" length="0.377691741" source="node2425" target="node2426"/>
      <edge id="edge2429" length="0.2156595991" source="node2425" target="node2427"/>
      <edge id="edge2431" length="0.1008400002" source="node2424" target="node2425"/>
      <edge id="edge2432" length="0.3257458963" source="node2424" target="node2430"/>
      <edge id="edge2433" length="0.0869453" source="node2414" target="node2415"/>
      <edge id="edge2434" length="0.1737353019" source="node2414" target="node2424"/>
      <edge id="edge2435" length="0.0557144521" source="node2408" target="node2409"/>
      <edge id="edge2436" length="0.0198314194" source="node2408" target="node2414"/>
      <edge id="edge2442" length="0.3466875912" source="node2439" target="node2440"/>
      <edge id="edge2443" length="0.2300362164" source="node2439" target="node2441"/>
      <edge id="edge2448" length="0.1787215964" source="node2445" target="node2446"/>
      <edge id="edge2449" length="0.2155035479" source="node2445" target="node2447"/>
      <edge id="edge2456" length="0.1917113202" source="node2453" target="node2454"/>
      <edge id="edge2457" length="0.2728188083" source="node2453" target="node2455"/>
      <edge id="edge2458" length="0.2862101955" source="node2451" target="node2452"/>
      <edge id="edge2459" length="0.1128206203" source="node2451" target="node2453"/>
      <edge id="edge2463" length="0.2347700509" source="node2460" target="node2461"/>
      <edge id="edge2464" length="0.2366709258" source="node2460" target="node2462"/>
      <edge id="edge2465" length="0.0719597399" source="node2450" target="node2451"/>
      <edge id="edge2466" length="0.1254932396" source="node2450" target="node2460"/>
      <edge id="edge2467" length="0.1031256188" source="node2444" target="node2445"/>
      <edge id="edge2468" length="0.0084619133" source="node2444" target="node2450"/>
      <edge id="edge2469" length="0.0631755093" source="node2438" target="node2439"/>
      <edge id="edge2470" length="0.0446062754" source="node2438" target="node2444"/>
      <edge id="edge2480" length="0.1799833462" source="node2477" target="node2478"/>
      <edge id="edge2481" length="0.1996245922" source="node2477" target="node2479"/>
      <edge id="edge2483" length="0.2347317929" source="node2476" target="node2477"/>
      <edge id="edge2484" length="0.2263944421" source="node2476" target="node2482"/>
      <edge id="edge2486" length="0.0372446301" source="node2475" target="node2476"/>
      <edge id="edge2487" length="0.2319443264" source="node2475" target="node2485"/>
      <edge id="edge2488" length="0.4001870748" source="node2473" target="node2474"/>
      <edge id="edge2489" length="0.1538096538" source="node2473" target="node2475"/>
      <edge id="edge2490" length="0.4314622306" source="node2471" target="node2472"/>
      <edge id="edge2491" length="0.0464186487" source="node2471" target="node2473"/>
      <edge id="edge2492" length="0.0446179374" source="node2437" target="node2438"/>
      <edge id="edge2493" length="0.080636689" source="node2437" target="node2471"/>
      <edge id="edge2494" length="0.0445779077" source="node2407" target="node2408"/>
      <edge id="edge2495" length="0.0539960348" source="node2407" target="node2437"/>
      <edge id="edge2496" length="0.0419285488" source="node2309" target="node2310"/>
      <edge id="edge2497" length="0.0430400733" source="node2309" target="node2407"/>
      <edge id="edge2498" length="0.0586611522" source="node2275" target="node2276"/>
      <edge id="edge2499" length="0.0460009057" source="node2275" target="node2309"/>
      <edge id="edge2503" length="0.4336121718" source="node2500" target="node2501"/>
      <edge id="edge2504" length="0.4757670961" source="node2500" target="node2502"/>
      <edge id="edge2505" length="0.0357137181" source="node2274" target="node2275"/>
      <edge id="edge2506" length="0.0898853465" source="node2274" target="node2500"/>
      <edge id="edge2507" length="0.0287482647" source="node2184" target="node2185"/>
      <edge id="edge2508" length="0.0217864611" source="node2184" target="node2274"/>
      <edge id="edge2509" length="0.1071231555" source="node2106" target="node2107"/>
      <edge id="edge2510" length="0.0231232175" source="node2106" target="node2184"/>
      <edge id="edge2511" length="0.0681992829" source="node2092" target="node2093"/>
      <edge id="edge2512" length="0.0480991092" source="node2092" target="node2106"/>
      <edge id="edge2523" length="0.2791477162" source="node2520" target="node2521"/>
      <edge id="edge2524" length="0.2389765815" source="node2520" target="node2522"/>
      <edge id="edge2526" length="0.4372052949" source="node2519" target="node2520"/>
      <edge id="edge2527" length="0.2948263778" source="node2519" target="node2525"/>
      <edge id="edge2528" length="0.6929217433" source="node2517" target="node2518"/>
      <edge id="edge2529" length="0.2120618254" source="node2517" target="node2519"/>
      <edge id="edge2530" length="1.5629036286" source="node2515" target="node2516"/>
      <edge id="edge2531" length="0.0780407296" source="node2515" target="node2517"/>
      <edge id="edge2532" length="0.6883989142" source="node2513" target="node2514"/>
      <edge id="edge2533" length="0.0720281674" source="node2513" target="node2515"/>
      <edge id="edge2534" length="0.0304279389" source="node2091" target="node2092"/>
      <edge id="edge2535" length="0.0952379447" source="node2091" target="node2513"/>
      <edge id="edge2536" length="0.0832200643" source="node1941" target="node1942"/>
      <edge id="edge2537" length="0.0613867267" source="node1941" target="node2091"/>
      <edge id="edge2538" length="0.0808969853" source="node1919" target="node1920"/>
      <edge id="edge2539" length="0.0691977034" source="node1919" target="node1941"/>
      <edge id="edge2540" length="0.0407281184" source="node1853" target="node1854"/>
      <edge id="edge2541" length="0.0381235099" source="node1853" target="node1919"/>
      <edge id="edge2542" length="1.287330406" source="node1851" target="node1852"/>
      <edge id="edge2543" length="0.1841530458" source="node1851" target="node1853"/>
      <edge id="edge2544" length="0.3414334582" source="node1365" target="node1366"/>
      <edge id="edge2545" length="0.1839828947" source="node1365" target="node1851"/>
      <edge id="edge2551" length="0.3370072451" source="node2548" target="node2549"/>
      <edge id="edge2552" length="0.2203895354" source="node2548" target="node2550"/>
      <edge id="edge2554" length="0.1176059841" source="node2547" target="node2548"/>
      <edge id="edge2555" length="0.2513741929" source="node2547" target="node2553"/>
      <edge id="edge2557" length="0.0466357003" source="node2546" target="node2547"/>
      <edge id="edge2558" length="0.307496169" source="node2546" target="node2556"/>
      <edge id="edge2559" length="0.6111846631" source="node1364" target="node1365"/>
      <edge id="edge2560" length="0.865032569" source="node1364" target="node2546"/>
      <edge id="edge2561" length="0.1456563171" source="node10" target="node11"/>
      <edge id="edge2562" length="0.1595888794" source="node10" target="node1364"/>
      <edge id="edge2570" length="0.2705948307" source="node2567" target="node2568"/>
      <edge id="edge2571" length="0.431072499" source="node2567" target="node2569"/>
      <edge id="edge2581" length="0.2126348758" source="node2578" target="node2579"/>
      <edge id="edge2582" length="0.5444904926" source="node2578" target="node2580"/>
      <edge id="edge2583" length="0.1993913469" source="node2576" target="node2577"/>
      <edge id="edge2584" length="0.1122744993" source="node2576" target="node2578"/>
      <edge id="edge2586" length="0.0942255632" source="node2575" target="node2576"/>
      <edge id="edge2587" length="0.4623723222" source="node2575" target="node2585"/>
      <edge id="edge2595" length="0.1915670497" source="node2592" target="node2593"/>
      <edge id="edge2596" length="0.424366698" source="node2592" target="node2594"/>
      <edge id="edge2597" length="0.2067008812" source="node2590" target="node2591"/>
      <edge id="edge2598" length="0.0851041627" source="node2590" target="node2592"/>
      <edge id="edge2599" length="0.2956540892" source="node2588" target="node2589"/>
      <edge id="edge2600" length="0.0997717666" source="node2588" target="node2590"/>
      <edge id="edge2601" length="0.0520342427" source="node2574" target="node2575"/>
      <edge id="edge2602" length="0.0897551626" source="node2574" target="node2588"/>
      <edge id="edge2606" length="0.2549727144" source="node2603" target="node2604"/>
      <edge id="edge2607" length="0.2363636596" source="node2603" target="node2605"/>
      <edge id="edge2608" length="0.069183942" source="node2573" target="node2574"/>
      <edge id="edge2609" length="0.3161716647" source="node2573" target="node2603"/>
      <edge id="edge2614" length="0.2649966486" source="node2611" target="node2612"/>
      <edge id="edge2615" length="0.2650195782" source="node2611" target="node2613"/>
      <edge id="edge2617" length="0.0742730431" source="node2610" target="node2611"/>
      <edge id="edge2618" length="0.4453831971" source="node2610" target="node2616"/>
      <edge id="edge2619" length="0.0412355634" source="node2572" target="node2573"/>
      <edge id="edge2620" length="0.0467277296" source="node2572" target="node2610"/>
      <edge id="edge2621" length="0.3592098003" source="node2566" target="node2567"/>
      <edge id="edge2622" length="0.6779764068" source="node2566" target="node2572"/>
      <edge id="edge2623" length="0.7368942881" source="node2564" target="node2565"/>
      <edge id="edge2624" length="0.0860174659" source="node2564" target="node2566"/>
      <edge id="edge2632" length="0.2314304679" source="node2629" target="node2630"/>
      <edge id="edge2633" length="0.2879192987" source="node2629" target="node2631"/>
      <edge id="edge2635" length="0.1125785267" source="node2628" target="node2629"/>
      <edge id="edge2636" length="0.2669352869" source="node2628" target="node2634"/>
      <edge id="edge2637" length="0.3051126426" source="node2626" target="node2627"/>
      <edge id="edge2638" length="0.0887110971" source="node2626" target="node2628"/>
      <edge id="edge2640" length="0.0580772087" source="node2625" target="node2626"/>
      <edge id="edge2641" length="0.3735773993" source="node2625" target="node2639"/>
      <edge id="edge2642" length="0.0868543138" source="node2563" target="node2564"/>
      <edge id="edge2643" length="0.4006893112" source="node2563" target="node2625"/>
      <edge id="edge2644" length="0.3163204183" source="node9" target="node10"/>
      <edge id="edge2645" length="0.3975113319" source="node9" target="node2563"/>
      <edge id="edge2647" length="0.1828677215" source="node8" target="node9"/>
      <edge id="edge2648" length="0.8925696353" source="node8" target="node2646"/>
      <edge id="edge2654" length="0.1642927501" source="node2651" target="node2652"/>
      <edge id="edge2655" length="0.410187303" source="node2651" target="node2653"/>
      <edge id="edge2659" length="0.3402907132" source="node2656" target="node2657"/>
      <edge id="edge2660" length="0.1942057084" source="node2656" target="node2658"/>
      <edge id="edge2661" length="0.1486979225" source="node2650" target="node2651"/>
      <edge id="edge2662" length="0.1725239168" source="node2650" target="node2656"/>
      <edge id="edge2668" length="0.2581321906" source="node2665" target="node2666"/>
      <edge id="edge2669" length="0.3902428573" source="node2665" target="node2667"/>
      <edge id="edge2671" length="0.0965180942" source="node2664" target="node2665"/>
      <edge id="edge2672" length="0.1946056954" source="node2664" target="node2670"/>
      <edge id="edge2674" length="0.1202095496" source="node2663" target="node2664"/>
      <edge id="edge2675" length="1.0232258107" source="node2663" target="node2673"/>
      <edge id="edge2676" length="0.0664196216" source="node2649" target="node2650"/>
      <edge id="edge2677" length="0.0364788355" source="node2649" target="node2663"/>
      <edge id="edge2678" length="0.1359853651" source="node7" target="node8"/>
      <edge id="edge2679" length="0.1270306251" source="node7" target="node2649"/>
      <edge id="edge2683" length="0.2626918983" source="node2680" target="node2681"/>
      <edge id="edge2684" length="0.39670866" source="node2680" target="node2682"/>
      <edge id="edge2685" length="1.0645555814" source="node6" target="node7"/>
      <edge id="edge2686" length="0.0486838992" source="node6" target="node2680"/>
      <edge id="edge2688" length="0.0540259548" source="node5" target="node6"/>
      <edge id="edge2689" length="0.1366518352" source="node5" target="node2687"/>
      <edge id="edge2692" length="0.132046525" source="node4" target="node5"/>
      <edge id="edge2693" length="0.148551132" source="node4" target="node2690"/>
      <edge id="edge2694" length="0.3154090613" source="node4" target="node2691"/>
    </tree>
  </trees>
</nex:nexml>
